# Supplementary material for: Development of a Genomics-Based Approach To Identify Putative Hypervirulent Nontyphoidal Salmonella Isolates: Salmonella enterica Serovar Saintpaul as a Model
Source: mSphere. 2022 Jan 5;7(1):e00730-21. doi: 10.1128/msphere.00730-21 (PMC8731237; doi:10.1128/msphere.00730-21)
Supplement: DATA SET S1 [file msphere.00730-21-sd001.xlsx]

## Sheet: Tab 1
SNP Cluster	Epi-type	Number of clinical isolates	Number of environmental/other isolates	Number of total isolates	Odds_Ratio	Fisher's exact test P-value (naïve)	Fisher's exact test P-value (with BH correction)	Representative isolate	Group	Lineage
PDS000029326.49	HA	96	14	110	2.70627	9.48882e-05	0.00071505	GCA_001952995.1	I	IA
PDS000029061.13	HA	16	0	16	Inf	0.00523995	0.0240354	GCA_005710275.1	I	IA
PDS000042733.19	HA	23	0	23	Inf	0.000523164	0.0032467	GCA_005779865.1	I	IA
PDS000029315.14	HA	69	6	75	4.52946	1.64143e-05	0.000150583	GCA_006105695.1	I	IA
PDS000004371.140	HA	203	6	209	13.8852	1.62866e-22	4.90923e-21	GCA_006529115.1	I	IA
PDS000029174.10	HA	30	0	30	Inf	5.20209e-05	0.00042217	GCA_006761205.1	I	IA
PDS000029281.36	HA	241	0	241	Inf	4.31183e-36	1.51633e-34	GCA_010429645.1	I	IA
PDS000028639.6	HA	44	1	45	17.2665	6.81167e-06	6.53301e-05	GCA_010468915.1	I	IA
PDS000031607.43	HA	108	0	108	Inf	2.6557e-16	5.09411e-15	GCA_010790475.1	I	IA
PDS000013987.46	HA	51	2	53	10.02	6.04275e-06	6.07153e-05	GCA_010969195.1	I	IA
PDS000032614.60	HA	115	10	125	4.57896	2.03818e-08	2.68785e-07	GCA_011593925.1	I	IA
PDS000037793.7	NHA	10	17	27	0.225736	0.000147678	0.00103867	GCA_005429475.1	I	IA
PDS000037718.2	NHA	0	6	6	0	0.000471284	0.00301336	GCA_005625995.1	I	IA
PDS000037705.8	NHA	2	6	8	0.128696	0.00766429	0.0310993	GCA_005930995.1	I	IA
PDS000002533.6	NHA	0	4	4	0	0.00606936	0.0251105	GCA_007183185.1	I	IA
PDS000004372.6	NHA	0	4	4	0	0.00606936	0.0251105	GCA_007265065.1	I	IA
PDS000025969.3	NHA	0	5	5	0	0.00169173	0.00870624	GCA_007612415.1	I	IA
PDS000029303.44	NHA	70	164	234	0.147882	4.74268e-43	5.00353e-41	GCA_007630995.1	I	IA
PDS000048106.3	NHA	0	4	4	0	0.00606936	0.0251105	GCA_007811155.1	I	IA
PDS000041109.2	NHA	2	7	9	0.110227	0.00270779	0.0136034	GCA_009623685.1	I	IA
PDS000043381.1	Other	1	2	3	0.193577	0.190449	0.397851	GCA_000483975.1	I	IA
PDS000023583.3	Other	1	2	3	0.193577	0.190449	0.397851	GCA_003793055.1	I	IA
PDS000037775.1	Other	0	3	3	0	0.0217628	0.0752778	GCA_004219965.1	I	IA
PDS000042908.1	Other	2	0	2	Inf	0.519299	0.537118	GCA_005581035.1	I	IA
PDS000037777.1	Other	0	2	2	0	0.0779916	0.210977	GCA_005625775.1	I	IA
PDS000029381.4	Other	6	2	8	1.16317	0.604407	0.616086	GCA_005657715.1	I	IA
PDS000040907.2	Other	3	0	3	Inf	0.374173	0.52357	GCA_005801725.1	I	IA
PDS000019956.11	Other	12	0	12	Inf	0.0195145	0.0709923	GCA_005817825.1	I	IA
PDS000031354.1	Other	0	3	3	0	0.0217628	0.0752778	GCA_005899165.1	I	IA
PDS000010749.34	Other	4	0	4	Inf	0.269583	0.462455	GCA_006569745.1	I	IA
PDS000028784.5	Other	7	0	7	Inf	0.100771	0.259301	GCA_006571805.1	I	IA
PDS000029060.1	Other	6	0	6	Inf	0.139902	0.320862	GCA_006636445.1	I	IA
PDS000028100.1	Other	2	0	2	Inf	0.519299	0.537118	GCA_006637205.1	I	IA
PDS000031520.1	Other	9	0	9	Inf	0.0522699	0.157556	GCA_006687485.1	I	IA
PDS000032618.1	Other	3	0	3	Inf	0.374173	0.52357	GCA_006816365.1	I	IA
PDS000020651.3	Other	4	0	4	Inf	0.269583	0.462455	GCA_006933055.1	I	IA
PDS000039119.1	Other	2	0	2	Inf	0.519299	0.537118	GCA_006995065.1	I	IA
PDS000042677.3	Other	4	0	4	Inf	0.269583	0.462455	GCA_006995425.1	I	IA
PDS000036743.1	Other	2	0	2	Inf	0.519299	0.537118	GCA_007167245.1	I	IA
PDS000037295.1	Other	2	0	2	Inf	0.519299	0.537118	GCA_007310465.1	I	IA
PDS000040909.2	Other	3	0	3	Inf	0.374173	0.52357	GCA_007319575.1	I	IA
PDS000043685.1	Other	0	2	2	0	0.0779916	0.210977	GCA_007522705.1	I	IA
PDS000043811.1	Other	2	0	2	Inf	0.519299	0.537118	GCA_007523285.1	I	IA
PDS000004370.23	Other	18	4	22	1.7483	0.221099	0.444304	GCA_007537235.1	I	IA
PDS000029392.8	Other	11	1	12	4.27453	0.110582	0.277772	GCA_007546435.1	I	IA
PDS000031154.1	Other	2	0	2	Inf	0.519299	0.537118	GCA_007549415.1	I	IA
PDS000048500.3	Other	5	0	5	Inf	0.194212	0.397851	GCA_007892985.1	I	IA
PDS000027495.11	Other	13	0	13	Inf	0.0140493	0.0548962	GCA_008181305.1	I	IA
PDS000002541.9	Other	3	3	6	0.387087	0.218324	0.442946	GCA_008251045.1	I	IA
PDS000005087.32	Other	35	5	40	2.73125	0.0170253	0.0653153	GCA_008433565.1	I	IA
PDS000028863.1	Other	10	0	10	Inf	0.0376406	0.124096	GCA_008435595.1	I	IA
PDS000028575.1	Other	2	0	2	Inf	0.519299	0.537118	GCA_008436985.1	I	IA
PDS000029370.4	Other	5	0	5	Inf	0.194212	0.397851	GCA_008465065.1	I	IA
PDS000032169.1	Other	0	2	2	0	0.0779916	0.210977	GCA_008482165.1	I	IA
PDS000027849.3	Other	4	0	4	Inf	0.269583	0.462455	GCA_008533795.1	I	IA
PDS000019433.3	Other	3	0	3	Inf	0.374173	0.52357	GCA_008534015.1	I	IA
PDS000030462.1	Other	5	1	6	1.93953	0.465762	0.537118	GCA_008553595.1	I	IA
PDS000051609.1	Other	2	0	2	Inf	0.519299	0.537118	GCA_008845225.1	I	IA
PDS000051697.2	Other	5	0	5	Inf	0.194212	0.397851	GCA_009226405.1	I	IA
PDS000028479.7	Other	9	0	9	Inf	0.0522699	0.157556	GCA_009345895.1	I	IA
PDS000028099.2	Other	3	0	3	Inf	0.374173	0.52357	GCA_010002925.1	I	IA
PDS000051279.1	Other	2	0	2	Inf	0.519299	0.537118	GCA_010124865.1	I	IA
PDS000029999.1	Other	4	0	4	Inf	0.269583	0.462455	GCA_010125905.1	I	IA
PDS000050222.2	Other	6	0	6	Inf	0.139902	0.320862	GCA_010129045.1	I	IA
PDS000028136.3	Other	4	0	4	Inf	0.269583	0.462455	GCA_010131575.1	I	IA
PDS000027929.1	Other	4	0	4	Inf	0.269583	0.462455	GCA_010177135.1	I	IA
PDS000011710.20	Other	14	2	16	2.7205	0.133103	0.320862	GCA_010384205.1	I	IA
PDS000028042.1	Other	6	0	6	Inf	0.139902	0.320862	GCA_010445835.1	I	IA
PDS000036498.2	Other	3	0	3	Inf	0.374173	0.52357	GCA_010488695.1	I	IA
PDS000028879.11	Other	13	0	13	Inf	0.0140493	0.0548962	GCA_010490475.1	I	IA
PDS000060882.1	Other	2	1	3	0.775125	0.625827	0.625827	GCA_010571705.1	I	IA
PDS000029318.9	Other	14	1	15	5.44513	0.0497852	0.157556	GCA_010664505.1	I	IA
PDS000027810.4	Other	5	1	6	1.93953	0.465762	0.537118	GCA_010745895.1	I	IA
PDS000053425.1	Other	3	0	3	Inf	0.374173	0.52357	GCA_010988555.1	I	IA
PDS000028721.1	Other	5	0	5	Inf	0.194212	0.397851	GCA_011123925.1	I	IA
PDS000028021.5	Other	7	0	7	Inf	0.100771	0.259301	GCA_011171395.1	I	IA
PDS000054213.1	Other	2	0	2	Inf	0.519299	0.537118	GCA_011426475.1	I	IA
PDS000032615.5	Other	11	4	15	1.06619	0.586845	0.601089	GCA_011636435.1	I	IA
PDS000027097.3	Other	4	0	4	Inf	0.269583	0.462455	GCA_011666915.1	I	IA
PDS000028794.8	Other	12	0	12	Inf	0.0195145	0.0709923	GCA_012167675.1	I	IA
PDS000014879.19	HA	21	0	21	Inf	0.00101095	0.00533276	GCA_005526095.1	I	IB
PDS000009466.139	HA	213	14	227	6.22533	2.02056e-17	4.26338e-16	GCA_006428435.1	I	IB
PDS000006321.200	HA	388	13	401	12.933	1.54246e-41	1.08486e-39	GCA_009470185.1	I	IB
PDS000004376.21	HA	31	0	31	Inf	3.73959e-05	0.000315622	GCA_011614845.1	I	IB
PDS000004385.43	NHA	9	90	99	0.0362079	1.6576e-40	8.74382e-39	GCA_002234735_2	I	IB
PDS000023865.11	NHA	10	17	27	0.225736	0.000147678	0.00103867	GCA_002290205.1	I	IB
PDS000032619.10	NHA	1	72	73	0.00509068	1.69751e-39	7.16348e-38	GCA_007177035.1	I	IB
PDS000004383.106	NHA	2	366	368	0.00152999	6.34018e-217	1.33778e-214	GCA_007765355_2	I	IB
PDS000032172.2	NHA	2	13	15	0.0590809	3.49948e-06	3.69195e-05	GCA_011198975.1	I	IB
PDS000032620.2	Other	1	2	3	0.193577	0.190449	0.397851	GCA_000487935_2	I	IB
PDS000032626.2	Other	6	0	6	Inf	0.139902	0.320862	GCA_003031835.1	I	IB
PDS000036914.1	Other	2	0	2	Inf	0.519299	0.537118	GCA_003878915.1	I	IB
PDS000031587.1	Other	0	2	2	0	0.0779916	0.210977	GCA_005606155.1	I	IB
PDS000027779.6	Other	6	1	7	2.32812	0.374687	0.52357	GCA_005907265.1	I	IB
PDS000046358.2	Other	3	0	3	Inf	0.374173	0.52357	GCA_006404715.1	I	IB
PDS000027318.1	Other	2	0	2	Inf	0.519299	0.537118	GCA_006518475.1	I	IB
PDS000023866.2	Other	2	0	2	Inf	0.519299	0.537118	GCA_006555245.1	I	IB
PDS000059894.1	Other	7	0	7	Inf	0.100771	0.259301	GCA_006642185.1	I	IB
PDS000027386.2	Other	3	2	5	0.581073	0.428934	0.537118	GCA_006851325.1	I	IB
PDS000037083.1	Other	3	0	3	Inf	0.374173	0.52357	GCA_006988245.1	I	IB
PDS000039820.2	Other	3	0	3	Inf	0.374173	0.52357	GCA_007013505.1	I	IB
PDS000031693.2	Other	0	3	3	0	0.0217628	0.0752778	GCA_007180335.1	I	IB
PDS000030504.1	Other	2	0	2	Inf	0.519299	0.537118	GCA_007188895.1	I	IB
PDS000032621.1	Other	2	1	3	0.775125	0.625827	0.625827	GCA_007198535.1	I	IB
PDS000023213.3	Other	3	0	3	Inf	0.374173	0.52357	GCA_007237835.1	I	IB
PDS000037753.1	Other	2	0	2	Inf	0.519299	0.537118	GCA_007297205.1	I	IB
PDS000042373.1	Other	2	0	2	Inf	0.519299	0.537118	GCA_007356835.1	I	IB
PDS000043546.1	Other	2	0	2	Inf	0.519299	0.537118	GCA_007433745.1	I	IB
PDS000023212.5	Other	9	0	9	Inf	0.0522699	0.157556	GCA_007434445.1	I	IB
PDS000031047.1	Other	2	0	2	Inf	0.519299	0.537118	GCA_007473575.1	I	IB
PDS000032624.2	Other	5	0	5	Inf	0.194212	0.397851	GCA_007539355.1	I	IB
PDS000030965.1	Other	2	0	2	Inf	0.519299	0.537118	GCA_007551195.1	I	IB
PDS000043640.1	Other	2	0	2	Inf	0.519299	0.537118	GCA_007600795.1	I	IB
PDS000042351.2	Other	2	1	3	0.775125	0.625827	0.625827	GCA_007676235.1	I	IB
PDS000032622.7	Other	11	0	11	Inf	0.0271034	0.0922392	GCA_008432345.1	I	IB
PDS000032625.9	Other	14	3	17	1.81228	0.257467	0.462455	GCA_008441455.1	I	IB
PDS000052145.1	Other	2	0	2	Inf	0.519299	0.537118	GCA_009224725.1	I	IB
PDS000032623.3	Other	5	0	5	Inf	0.194212	0.397851	GCA_010294765.1	I	IB
PDS000031199.1	Other	3	0	3	Inf	0.374173	0.52357	GCA_010652245.1	I	IB
PDS000030516.2	Other	3	0	3	Inf	0.374173	0.52357	GCA_010676925.1	I	IB
PDS000028087.1	Other	3	0	3	Inf	0.374173	0.52357	GCA_010764995.1	I	IB
PDS000054194.1	Other	2	0	2	Inf	0.519299	0.537118	GCA_010810065.1	I	IB
PDS000054211.2	Other	3	0	3	Inf	0.374173	0.52357	GCA_011179775.1	I	IB
PDS000032168.2	Other	2	2	4	0.387268	0.312055	0.522569	GCA_011199535.1	I	IB
PDS000057635.3	Other	4	0	4	Inf	0.269583	0.462455	GCA_011662755.1	I	IB
PDS000004378.7	Other	4	0	4	Inf	0.269583	0.462455	GCA_011675395.1	I	IB
PDS000030636.11	HA	17	0	17	Inf	0.0037712	0.0180846	GCA_006635165.1	I	IC
PDS000002536.90	HA	121	3	124	16.1752	2.57103e-14	4.52072e-13	GCA_008429485.1	I	IC
PDS000028460.3	HA	25	0	25	Inf	0.000270646	0.00184214	GCA_008438115.1	I	IC
PDS000006544.8	HA	71	0	71	Inf	6.43756e-11	9.05551e-10	GCA_009664655.1	I	IC
PDS000009725.44	HA	50	1	51	19.6562	1.05114e-06	1.23217e-05	GCA_010485655.1	I	IC
PDS000032145.1	NHA	0	4	4	0	0.00606936	0.0251105	GCA_007177275.1	I	IC
PDS000002534.6	NHA	1	7	8	0.0550972	0.000794145	0.00452877	GCA_010503655.1	I	IC
PDS000004380.2	Other	1	1	2	0.387448	0.480701	0.537118	GCA_000170215.1	I	IC
PDS000037122.1	Other	2	0	2	Inf	0.519299	0.537118	GCA_003902735.1	I	IC
PDS000013520.7	Other	2	0	2	Inf	0.519299	0.537118	GCA_004254105.1	I	IC
PDS000020653.8	Other	7	1	8	2.71694	0.298114	0.507275	GCA_005716635.1	I	IC
PDS000029296.1	Other	3	0	3	Inf	0.374173	0.52357	GCA_006697125.1	I	IC
PDS000019864.3	Other	3	0	3	Inf	0.374173	0.52357	GCA_006703085.1	I	IC
PDS000029579.1	Other	2	0	2	Inf	0.519299	0.537118	GCA_006814225.1	I	IC
PDS000004369.10	Other	2	0	2	Inf	0.519299	0.537118	GCA_006997665.1	I	IC
PDS000023211.3	Other	3	0	3	Inf	0.374173	0.52357	GCA_007174215.1	I	IC
PDS000043716.1	Other	2	0	2	Inf	0.519299	0.537118	GCA_007216955.1	I	IC
PDS000038331.1	Other	2	0	2	Inf	0.519299	0.537118	GCA_007343375.1	I	IC
PDS000031062.2	Other	3	0	3	Inf	0.374173	0.52357	GCA_007664315.1	I	IC
PDS000030648.1	Other	2	0	2	Inf	0.519299	0.537118	GCA_008446785.1	I	IC
PDS000022977.3	Other	3	0	3	Inf	0.374173	0.52357	GCA_008480425.1	I	IC
PDS000002545.17	Other	12	5	17	0.930062	0.537334	0.553061	GCA_008529595.1	I	IC
PDS000037350.1	Other	2	0	2	Inf	0.519299	0.537118	GCA_010173675.1	I	IC
PDS000064171.1	Other	1	1	2	0.387448	0.480701	0.537118	GCA_010422205.1	I	IC
PDS000042473.2	Other	2	1	3	0.775125	0.625827	0.625827	GCA_010658025.1	I	IC
PDS000062334.1	Other	0	2	2	0	0.0779916	0.210977	GCA_012928025.1	I	IC
PDS000064139.1	Other	2	0	2	Inf	0.519299	0.537118	GCA_013213755.1	I	IC
PDS000064167.1	Other	4	0	4	Inf	0.269583	0.462455	GCA_013270795.1	I	IC
PDS000064147.1	Other	6	0	6	Inf	0.139902	0.320862	GCA_013270825.1	I	IC
PDS000064155.1	Other	7	0	7	Inf	0.100771	0.259301	GCA_013272465.1	I	IC
PDS000002283.9	HA	21	0	21	Inf	0.00101095	0.00533276	GCA_006988805.1	I	ID
PDS000022946.21	HA	33	0	33	Inf	1.932e-05	0.000169855	GCA_007415325.1	I	ID
PDS000002279.52	HA	66	4	70	6.50285	2.34669e-06	2.60606e-05	GCA_009383845.1	I	ID
PDS000032576.18	NHA	18	21	39	0.328694	0.000547042	0.00329788	GCA_006425715.1	I	ID
PDS000011234.6	NHA	0	6	6	0	0.000471284	0.00301336	GCA_008526755.1	I	ID
PDS000004163.70	NHA	20	63	83	0.11786	7.30429e-20	1.92651e-18	GCA_010588985.1	I	ID
PDS000046239.2	Other	1	2	3	0.193577	0.190449	0.397851	GCA_002034165.1	I	ID
PDS000039261.1	Other	2	0	2	Inf	0.519299	0.537118	GCA_005642555.1	I	ID
PDS000002282.13	Other	8	8	16	0.386182	0.0504387	0.157556	GCA_006478405.1	I	ID
PDS000027085.2	Other	4	0	4	Inf	0.269583	0.462455	GCA_007286475.1	I	ID
PDS000041112.2	Other	3	0	3	Inf	0.374173	0.52357	GCA_007334455.1	I	ID
PDS000040391.1	Other	2	0	2	Inf	0.519299	0.537118	GCA_007393665.1	I	ID
PDS000032577.1	Other	2	4	6	0.193339	0.0551515	0.163901	GCA_008436845.1	I	ID
PDS000060971.1	Other	0	2	2	0	0.0779916	0.210977	GCA_010437875.1	I	ID
PDS000004165.10	Other	8	0	8	Inf	0.0725791	0.210977	GCA_010834205.1	I	ID
PDS000027302.7	Other	3	6	9	0.193101	0.0175773	0.0662287	GCA_011434375.1	I	ID
PDS000055739.2	Other	3	0	3	Inf	0.374173	0.52357	GCA_011770325.1	I	ID
PDS000029489.19	HA	22	0	22	Inf	0.000727281	0.00426267	GCA_010493735.1	I	NA
PDS000030850.1	NHA	0	4	4	0	0.00606936	0.0251105	GCA_007200655.1	I	NA
PDS000030862.1	NHA	1	25	26	0.0152151	2.30657e-13	3.47633e-12	GCA_010553805.1	I	NA
PDS000051773.1	Other	2	0	2	Inf	0.519299	0.537118	GCA_008999795.1	I	NA
PDS000059921.2	Other	3	0	3	Inf	0.374173	0.52357	GCA_011384505.1	I	NA
PDS000038315.1	Other	2	0	2	Inf	0.519299	0.537118	GCA_007221055.1	II	NA
PDS000023944.1	Other	2	0	2	Inf	0.519299	0.537118	GCA_007256595.1	II	NA
PDS000044775.1	Other	2	0	2	Inf	0.519299	0.537118	GCA_007535635.1	II	NA
PDS000056604.1	Other	2	0	2	Inf	0.519299	0.537118	GCA_011380785.1	II	NA
PDS000048863.1	Other	1	1	2	0.387448	0.480701	0.537118	GCA_011446335.1	II	NA
PDS000029224.1	Other	2	0	2	Inf	0.519299	0.537118	GCA_007233235.1	III	NA
PDS000023946.2	Other	4	0	4	Inf	0.269583	0.462455	GCA_007407425.1	III	NA
PDS000027434.3	Other	4	0	4	Inf	0.269583	0.462455	GCA_008786045.1	III	NA
PDS000054581.1	Other	2	0	2	Inf	0.519299	0.537118	GCA_010834905.1	III	NA
PDS000028835.3	Other	6	0	6	Inf	0.139902	0.320862	GCA_011430135.1	III	NA
PDS000060139.1	Other	2	0	2	Inf	0.519299	0.537118	GCA_011708835.1	III	NA
PDS000003801.90	HA	117	13	130	3.57749	3.83292e-07	4.75733e-06	GCA_002386325.1	IV	NA
PDS000028163.22	HA	37	1	38	14.4893	5.88188e-05	0.000459658	GCA_008181525.1	IV	NA
PDS000001869.65	HA	73	11	84	2.607	0.000890208	0.00494299	GCA_009374855.1	IV	NA
PDS000003803.30	HA	29	2	31	5.66043	0.00314758	0.0154451	GCA_010386065.1	IV	NA
PDS000028687.19	HA	22	1	23	8.57693	0.00521784	0.0240354	GCA_010487245.1	IV	NA
PDS000003800.23	NHA	14	43	57	0.122587	9.28936e-14	1.50773e-12	GCA_006474615.1	IV	NA
PDS000001868.151	NHA	140	146	286	0.344675	1.21136e-17	2.83997e-16	GCA_010956995.1	IV	NA
PDS000032282.3	Other	3	2	5	0.581073	0.428934	0.537118	GCA_004192495.1	IV	NA
PDS000030575.7	Other	7	2	9	1.35744	0.51883	0.537118	GCA_005444895.1	IV	NA
PDS000001871.45	Other	45	11	56	1.59362	0.104573	0.265842	GCA_005989185.1	IV	NA
PDS000001870.23	Other	15	5	20	1.16361	0.497684	0.537118	GCA_007811915.1	IV	NA
PDS000003804.21	Other	16	5	21	1.24155	0.443461	0.537118	GCA_008378065.1	IV	NA
PDS000023570.4	Other	4	0	4	Inf	0.269583	0.462455	GCA_008484605.1	IV	NA
PDS000040406.7	Other	10	0	10	Inf	0.0376406	0.124096	GCA_008488725.1	IV	NA
PDS000028609.2	Other	3	0	3	Inf	0.374173	0.52357	GCA_008698655.1	IV	NA
PDS000051721.3	Other	4	0	4	Inf	0.269583	0.462455	GCA_008954845.1	IV	NA
PDS000030002.3	Other	4	0	4	Inf	0.269583	0.462455	GCA_009228365.1	IV	NA
PDS000053672.1	Other	2	0	2	Inf	0.519299	0.537118	GCA_010761395.1	IV	NA
PDS000036488.4	Other	5	0	5	Inf	0.194212	0.397851	GCA_010865845.1	IV	NA
PDS000031374.5	Other	9	0	9	Inf	0.0522699	0.157556	GCA_010956255.1	IV	NA
PDS000050558.5	Other	6	0	6	Inf	0.139902	0.320862	GCA_011535385.1	IV	NA
PDS000001867.5	Other	4	3	7	0.516269	0.306552	0.517459	GCA_011585465.1	IV	NA

## Sheet: Tab 2
Ranking	Serovar(s)	SNP cluster	Matched isolates	Matched clinical isolates	Matched environmental isolates	% Isolates in cluster from clinical	Minimal min-diff	Minimal min-same	Latest update	Notes
1	Typhimurium	PDS000056911.1	8906	6919	1987	0.776892	0	0	2020-02-16
2	Enteritidis	PDS000030237.392	7906	5881	2025	0.743865	0	0	2020-02-16
3	Enteritidis	PDS000056261.14	5481	5139	342	0.937603	0	0	2020-02-16
4	Infantis	PDS000003955.618	4923	1639	3284	0.332927	0	0	2020-02-16	Mostly from USA, mostly chicken pieces
5	Enteritidis	PDS000030248.380	4733	3499	1234	0.739277	0	0	2020-02-16
6	Typhimurium	PDS000002867.446	3562	3109	453	0.872824	0	0	2020-02-16
7	Thompson	PDS000032705.330	2829	2123	706	0.750442	0	0	2020-02-16
8	Javiana	PDS000026970.261	2559	2176	383	0.850332	0	0	2020-02-15
9	Enteritidis	PDS000032668.301	2556	2028	528	0.793427	0	0	2020-02-16
10	Typhimurium	PDS000056933.1	2426	996	1430	0.410552	0	0	2020-02-16
11	Heidelberg	PDS000029703.208	2234	1111	1123	0.497314	0	0	2020-02-16	Mostly from USA
12	I 4,5,12:i:-	PDS000051343.89	2005	1497	508	0.746633	0	0	2020-02-16
13	Newport	PDS000029659.234	1883	1547	336	0.821561	0	0	2020-02-16
14	Braenderup	PDS000028592.268	1776	1386	390	0.780405	0	0	2020-02-16
15	Kentucky	PDS000054557.27	1722	27	1695	0.0156794	0	0	2020-02-16
16	Reading	PDS000001887.445	1700	740	960	0.435294	0	0	2020-02-16
17	Enteritidis	PDS000026861.223	1693	1683	10	0.994093	0	0	2020-02-12
18	Dublin	PDS000028192.241	1641	562	1079	0.342474	0	0	2020-02-12
19	Typhimurium	PDS000026710.178	1622	109	1513	0.067201	0	0	2020-02-16	Most samples are from chicken (raw food) in the USA
20	Agona	PDS000050976.73	1504	922	582	0.613032	0	0	2020-02-16
21	Enteritidis	PDS000042430.139	1385	1309	76	0.945126	0	0	2020-02-16
22	Hadar	PDS000028359.174	1378	359	1019	0.260522	0	0	2020-02-16
23	Newport	PDS000029636.240	1358	1303	55	0.959499	0	0	2020-02-16
24	Enteritidis	PDS000056272.6	1220	1096	124	0.898361	0	0	2020-02-15
25	Enteritidis	PDS000004723.366	1183	1183	0	1	n/a	0	2020-02-16
26	Kentucky	PDS000032513.234	1182	25	1157	0.0211506	0	0	2020-02-15
27	Newport	PDS000002504.374	1105	501	604	0.453394	0	0	2020-02-16	Mostly from USA, mostly from beef or dairy cattle
28	Kentucky	PDS000027970.186	1091	946	145	0.867094	0	0	2020-02-12	Mostly International (Europe and Africa)
29	Enteritidis	PDS000026865.220	1082	1079	3	0.997227	2	0	2020-02-12
30	Infantis	PDS000027076.256	1065	765	300	0.71831	0	0	2020-02-15
31	Infantis	PDS000032393.182	1028	835	193	0.812257	0	0	2020-02-12	Mostly from USA
32	Mbandaka	PDS000026950.163	1024	437	587	0.426758	0	0	2020-02-16
33	Typhimurium	PDS000041999.15	1008	119	889	0.118056	0	0	2020-02-16	Location not listed
34	Schwarzengrund	PDS000002218.352	999	96	903	0.0960961	1	0	2020-02-16
35	Muenchen	PDS000054718.14	899	182	717	0.202447	0	0	2020-02-16
36	Newport	PDS000032578.150	857	788	69	0.919487	0	0	2020-02-13
37	Enteritidis	PDS000050661.57	856	790	66	0.922897	0	0	2020-02-12
38	Heidelberg	PDS000029714.58	854	171	683	0.200234	0	0	2020-02-08
39	Typhimurium	PDS000056900.1	844	580	264	0.687204	0	0	2020-02-16
40	Berta	PDS000026549.184	843	542	301	0.642942	0	0	2020-02-15
41	Newport	PDS000029625.156	840	673	167	0.80119	0	0	2020-02-12
42	Newport	PDS000007781.301	783	765	18	0.977011	0	0	2020-02-16
43	Enteritidis	PDS000032669.182	776	654	122	0.842784	0	0	2020-02-16
44	Enteritidis	PDS000042435.69	723	692	31	0.957123	0	0	2020-02-14
45	Braenderup	PDS000032735.210	715	558	157	0.78042	0	0	2020-02-16
46	Typhimurium	PDS000026651.135	712	322	390	0.452247	0	0	2020-02-16
47	Typhimurium	PDS000032664.207	688	584	104	0.848837	0	0	2020-02-13
48	Montevideo	PDS000027237.101	662	313	349	0.47281	0	0	2020-02-16
49	Enteritidis	PDS000026866.86	621	575	46	0.925926	0	0	2020-02-08
50	Enteritidis	PDS000030348.78	588	573	15	0.97449	0	0	2020-01-31
51	Enteritidis	PDS000026860.93	585	524	61	0.895726	0	0	2020-02-02
52	Anatum	PDS000028281.123	569	25	544	0.0439367	0	0	2020-02-12
53	Enteritidis	PDS000042890.16	556	548	8	0.985612	0	0	2019-12-09
54	Indiana	PDS000030659.103	549	293	256	0.533698	0	0	2020-02-12
55	Enteritidis	PDS000026863.91	545	543	2	0.99633	12	0	2019-12-04
56	Montevideo	PDS000046081.99	538	453	85	0.842007	0	0	2020-02-16	Mostly from USA
57	Agbeni	PDS000001865.257	533	517	16	0.969981	1	0	2020-02-16
58	Uganda	PDS000001852.290	531	211	320	0.397363	0	0	2020-02-14
59	Typhimurium	PDS000013845.210	531	297	234	0.559322	0	0	2020-02-16
60	Typhimurium	PDS000026617.155	522	473	49	0.90613	0	0	2020-02-16
61	Montevideo	PDS000028037.103	520	244	276	0.469231	0	0	2020-02-12
62	Typhimurium	PDS000027049.97	509	488	21	0.958743	0	0	2020-01-31
63	Enteritidis	PDS000026862.115	503	502	1	0.998012	5	0	2020-02-09
64	Typhimurium	PDS000013868.206	500	463	37	0.926	0	0	2020-02-16
65	Enteritidis	PDS000002770.233	498	441	57	0.885542	1	0	2020-02-01
66	Enteritidis	PDS000042324.75	497	401	96	0.806841	0	0	2020-02-16
67	Johannesburg	PDS000032387.121	481	33	448	0.0686071	0	0	2020-02-13
68	Heidelberg	PDS000037185.71	480	12	468	0.025	0	0	2019-12-29	Mostly from UK and Brazil
69	Typhimurium	PDS000018424.112	476	418	58	0.878151	0	0	2020-02-09
70	Enteritidis	PDS000056232.4	453	351	102	0.774834	0	0	2020-02-08
71	Infantis	PDS000032395.128	433	255	178	0.588915	0	0	2020-02-15
72	Typhimurium	PDS000028314.96	404	371	33	0.918317	0	0	2020-02-11
73	Typhimurium	PDS000037027.82	396	389	7	0.982323	0	0	2020-02-08
74	Saintpaul	PDS000006321.190	390	377	13	0.966667	1	0	2020-02-08	Mostly from USA
75	Heidelberg	PDS000029725.44	388	120	268	0.309278	0	0	2020-02-08
76	Javiana	PDS000027927.116	386	382	4	0.989637	0	0	2020-02-02
77	Enteritidis	PDS000042901.14	384	374	10	0.973958	6	0	2020-02-04
78	Muenchen	PDS000004170.218	376	81	295	0.215426	0	0	2020-02-12
79	Typhimurium	PDS000013650.129	375	139	236	0.370667	0	0	2020-02-15
80	Anatum	PDS000028292.85	371	7	364	0.0188679	0	0	2020-02-12
81	Enteritidis	PDS000056283.2	365	339	26	0.928767	0	0	2020-02-08
82	Weltevreden	PDS000032192.79	363	205	158	0.564738	3	0	2020-02-02
83	Saintpaul	PDS000004383.103	363	2	361	0.00550964	5	0	2020-01-16	Mostly from USA; ground turkey or chicken
84	Adelaide	PDS000001382.242	362	150	212	0.414365	0	0	2020-02-13
85	Javiana	PDS000002099.181	360	346	14	0.961111	0	0	2020-02-16
86	Derby	PDS000032555.83	359	76	283	0.211699	1	0	2020-02-16
87	Newport	PDS000004418.192	357	337	20	0.943978	0	0	2020-02-14
88	Javiana	PDS000027037.118	357	357	0	1	n/a	0	2020-02-11
89	Newport	PDS000012071.140	356	356	0	1	n/a	0	2020-02-15
90	Typhimurium	PDS000055592.5	355	333	22	0.938028	0	0	2020-02-16
91	Enteritidis	PDS000004775.198	355	304	51	0.856338	1	0	2020-02-15
92	Schwarzengrund	PDS000027514.107	344	116	228	0.337209	0	0	2020-02-13
93	Paratyphi A	PDS000027759.110	342	330	12	0.964912	0	0	2020-02-16
94	Montevideo	PDS000028048.96	337	87	250	0.25816	1	0	2020-02-08	Mostly from USA; beef
95	Typhimurium	PDS000032655.94	336	240	96	0.714286	0	0	2020-02-16
96	Senftenberg	PDS000031814.45	333	41	292	0.123123	0	0	2020-02-16
97	Heidelberg	PDS000002604.158	329	139	190	0.422492	0	0	2020-02-12
98	Litchfield	PDS000032548.117	329	282	47	0.857143	0	0	2020-02-12
99	Enteritidis	PDS000004720.153	324	294	30	0.907407	1	0	2020-02-01
100	Uganda	PDS000032438.87	323	145	178	0.448916	0	0	2020-02-08
