# Supplementary material for: Development of a Genomics-Based Approach To Identify Putative Hypervirulent Nontyphoidal Salmonella Isolates: Salmonella enterica Serovar Saintpaul as a Model
Source: mSphere. 2022 Jan 5;7(1):e00730-21. doi: 10.1128/msphere.00730-21 (PMC8731237; doi:10.1128/msphere.00730-21)
Supplement: DATA SET S2 [file msphere.00730-21-sd002.xlsx]

## Sheet: Tab 1
Isolate	Confirmed serovar	S.Saintpaul SNP Cluster	Sequencing method	Assembly method	Contig	N50	cgmlst_ST (SISTR)	cgmlst_distance (SISTR)	cgmlst_matching_alleles (SISTR)	cgmlst_subspecies (SISTR)	H1 (SISTR)	H2 (SISTR)	O antigen (SISTR)	QC messages (SISTR)	QC status (SISTR)	Serogroup (SISTR)	Serovar (final) (SISTR)	Serovar (antigen) (SISTR)	Serovar (cgmlst) (SISTR)
GCA_000170215.1	Saintpaul	PDS000004380.2	Unknown	Unknown	2	4719855	1083275812	0.00606061	328	enterica	e,h	1,2	1,4,[5],12	None	PASS	B	Saintpaul	Saintpaul	Saintpaul
GCA_000483975.1	Saintpaul	PDS000043381.1	Unknown	Newbler v. 2.6	42	342964	822571224	0.00606061	328	enterica	e,h	1,2	1,4,[5],12	None	PASS	B	Saintpaul	Saintpaul	Saintpaul
GCA_000487935.2	Saintpaul	PDS000032620.2	Unknown	HGAP v. 3.0	4	4888463	3810854717	0.0272727	321	enterica	e,h	1,2	1,4,[5],12	None	PASS	B	Saintpaul	Saintpaul	Saintpaul
GCA_001952995.1	Saintpaul	PDS000029326.49	Unknown	HGAP v. 3.0	2	4777591	250838887	0.00606061	328	enterica	e,h	1,2	1,4,[5],12	None	PASS	B	Saintpaul	Saintpaul	Saintpaul
GCA_002034165.1	Saintpaul	PDS000046239.2	Unknown	SPAdes v. 3.9.0	45	208364	Unclassified	0.0181818	324	enterica	e,h	1,2	1,4,[5],12	None	PASS	B	Saintpaul	Saintpaul	Saintpaul
GCA_002234735.2	Saintpaul	PDS000004385.43	Unknown	HGAP v. v 1.3	2	4775303	1001825827	0.00909091	327	enterica	e,h	1,2	1,4,[5],12	None	PASS	B	Saintpaul	Saintpaul	Saintpaul
GCA_002290205.1	Saintpaul	PDS000023865.11	Unknown	Celera Assembler v. v1	2	4792385	113421628	0.00606061	328	enterica	e,h	1,2	1,4,[5],12	None	PASS	B	Saintpaul	Saintpaul	Saintpaul
GCA_002386325.1	Saintpaul	PDS000003801.90	Unknown	SMRT v. 2.3.0, HGAP v. 3	1	4838098	3266545184	0.0121212	326	enterica	e,h	1,2	1,4,[5],12	None	PASS	B	Saintpaul	Saintpaul	Saintpaul
GCA_003031835.1	Saintpaul	PDS000032626.2	Unknown	SMRT Analysis v. 2.3.0	1	4698556	1375785801	0.0121212	326	enterica	e,h	1,2	1,4,[5],12	None	PASS	B	Saintpaul	Saintpaul	Saintpaul
GCA_003793055.1	Saintpaul	PDS000023583.3	ILLUMINA	SKESA v. 2.2	27	651900	1970272155	0.00909091	327	enterica	e,h	1,2	1,4,[5],12	None	PASS	B	Saintpaul	Saintpaul	Saintpaul
GCA_003878915.1	Saintpaul	PDS000036914.1	ILLUMINA	SKESA v. 2.0	46	322963	4109593426	0.0121212	326	enterica	e,h	1,2	1,4,[5],12	None	PASS	B	Saintpaul	Saintpaul	Saintpaul
GCA_003902735.1	Saintpaul	PDS000037122.1	ILLUMINA	SKESA v. 2.2	40	308976	945028419	0.0181818	324	enterica	e,h	1,2	1,4,[5],12	None	PASS	B	Saintpaul	Saintpaul	Saintpaul
GCA_004192495.1	Saintpaul	PDS000032282.3	ILLUMINA	SKESA v. 2.2	86	151364	4113956470	0.0151515	325	enterica	e,h	1,2	1,4,[5],12	None	PASS	B	Saintpaul	Saintpaul	Saintpaul
GCA_004219965.1	Saintpaul	PDS000037775.1	ILLUMINA	SKESA v. 2.2	38	397882	3612955983	0.00606061	328	enterica	e,h	1,2	1,4,[5],12	None	PASS	B	Saintpaul	Saintpaul	Saintpaul
GCA_004254105.1	Saintpaul	PDS000013520.7	ILLUMINA	SKESA v. 2.2	43	323500	3592715324	0.00606061	328	enterica	e,h	1,2	1,4,[5],12	None	PASS	B	Saintpaul	Saintpaul	Saintpaul
GCA_005429475.1	Saintpaul	PDS000037793.7	ILLUMINA	SKESA v. 2.2	16	728814	2716799370	0.0121212	326	enterica	e,h	1,2	1,4,[5],12	None	PASS	B	Saintpaul	Saintpaul	Saintpaul
GCA_005444895.1	Saintpaul	PDS000030575.7	ILLUMINA	SKESA v. 2.2	39	298783	625795838	0.0181818	324	enterica	e,h	1,2	1,4,[5],12	None	PASS	B	Saintpaul	Saintpaul	Saintpaul
GCA_005526095.1	Saintpaul	PDS000014879.19	ILLUMINA	SKESA v. 2.2	13	761796	613384867	0.0121212	326	enterica	e,h	1,2	1,4,[5],12	None	PASS	B	Saintpaul	Saintpaul	Saintpaul
GCA_005581035.1	Saintpaul	PDS000042908.1	ILLUMINA	SKESA v. 2.2	26	463882	3612955983	0.00606061	328	enterica	e,h	1,2	1,4,[5],12	None	PASS	B	Saintpaul	Saintpaul	Saintpaul
GCA_005606155.1	Saintpaul	PDS000031587.1	ILLUMINA	SKESA v. 2.2	28	376829	1678535584	0.00909091	327	enterica	e,h	1,2	1,4,[5],12	None	PASS	B	Saintpaul	Saintpaul	Saintpaul
GCA_005625775.1	Saintpaul	PDS000037777.1	ILLUMINA	SKESA v. 2.2	30	393847	2698365907	0.0151515	325	enterica	e,h	1,2	1,4,[5],12	None	PASS	B	Saintpaul	Saintpaul	Saintpaul
GCA_005625995.1	Saintpaul	PDS000037718.2	ILLUMINA	SKESA v. 2.2	22	639979	2422224867	0.00909091	327	enterica	e,h	1,2	1,4,[5],12	None	PASS	B	Saintpaul	Saintpaul	Saintpaul
GCA_005642555.1	Saintpaul	PDS000039261.1	ILLUMINA	SKESA v. 2.2	40	220370	762692388	0.0121212	326	enterica	e,h	1,2	1,4,[5],12	None	PASS	B	Saintpaul	Saintpaul	Saintpaul
GCA_005657715.1	Saintpaul	PDS000029381.4	ILLUMINA	SKESA v. 2.2	15	728613	250838887	0.00606061	328	enterica	e,h	1,2	1,4,[5],12	None	PASS	B	Saintpaul	Saintpaul	Saintpaul
GCA_005710275.1	Saintpaul	PDS000029061.13	ILLUMINA	SKESA v. 2.2	14	762446	3913636904	0.00606061	328	enterica	e,h	1,2	1,4,[5],12	None	PASS	B	Saintpaul	Saintpaul	Saintpaul
GCA_005716635.1	Saintpaul	PDS000020653.8	ILLUMINA	SKESA v. 2.2	25	729035	1135930	0.00606061	328	enterica	e,h	1,2	1,4,[5],12	None	PASS	B	Saintpaul	Saintpaul	Saintpaul
GCA_005779865.1	Saintpaul	PDS000042733.19	ILLUMINA	SKESA v. 2.2	26	728738	2815463935	0.00909091	327	enterica	e,h	1,2	1,4,[5],12	None	PASS	B	Saintpaul	Saintpaul	Saintpaul
GCA_005801725.1	Saintpaul	PDS000040907.2	ILLUMINA	SKESA v. 2.2	19	762446	274631800	0.00909091	327	enterica	e,h	1,2	1,4,[5],12	None	PASS	B	Saintpaul	Saintpaul	Saintpaul
GCA_005817825.1	Saintpaul	PDS000019956.11	ILLUMINA	SKESA v. 2.2	21	479398	2805393602	0.00909091	327	enterica	e,h	1,2	1,4,[5],12	None	PASS	B	Saintpaul	Saintpaul	Saintpaul
GCA_005899165.1	Saintpaul	PDS000031354.1	ILLUMINA	SKESA v. 2.2	46	269660	1325384392	0.00606061	328	enterica	e,h	1,2	1,4,[5],12	None	PASS	B	Saintpaul	Saintpaul	Saintpaul
GCA_005907265.1	Saintpaul	PDS000027779.6	ILLUMINA	SKESA v. 2.2	18	710927	1414652651	0.0151515	325	enterica	e,h	1,2	1,4,[5],12	None	PASS	B	Saintpaul	Saintpaul	Saintpaul
GCA_005930995.1	Saintpaul	PDS000037705.8	Unknown	SPAdes v. 3.11.1; canu v. 1.7 v. SPAdes v. 3.11.1; canu v. 1.7	1	4767334	1253779250	0.00909091	327	enterica	e,h	1,2	1,4,[5],12	None	PASS	B	Saintpaul	Saintpaul	Saintpaul
GCA_005989185.1	Saintpaul	PDS000001871.45	ILLUMINA	SKESA v. 2.2	27	482775	2037329013	0.0636364	309	enterica	e,h	1,2	1,4,[5],12	None	PASS	B	Saintpaul	Saintpaul	Saintpaul
GCA_006105695.1	Saintpaul	PDS000029315.14	ILLUMINA	SKESA v. 2.2	15	710950	3834756030	0.00909091	327	enterica	e,h	1,2	1,4,[5],12	None	PASS	B	Saintpaul	Saintpaul	Saintpaul
GCA_006404715.1	Saintpaul	PDS000046358.2	ILLUMINA	SKESA v. 2.2	52	209636	2558138723	0.0151515	325	enterica	e,h	1,2	1,4,[5],12	None	PASS	B	Saintpaul	Saintpaul	Saintpaul
GCA_006425715.1	Saintpaul	PDS000032576.18	ILLUMINA	SKESA v. 2.2	32	376666	3992071145	0.00909091	327	enterica	e,h	1,2	1,4,[5],12	None	PASS	B	Saintpaul	Saintpaul	Saintpaul
GCA_006428435.1	Saintpaul	PDS000009466.139	ILLUMINA	SKESA v. 2.2	13	761797	121836115	0.0121212	326	enterica	e,h	1,2	1,4,[5],12	None	PASS	B	Saintpaul	Saintpaul	Saintpaul
GCA_006474615.1	Saintpaul	PDS000003800.23	ILLUMINA	SKESA v. 2.2	40	433024	2188468733	0.0121212	326	enterica	e,h	1,2	1,4,[5],12	None	PASS	B	Saintpaul	Saintpaul	Saintpaul
GCA_006478405.1	Saintpaul	PDS000002282.13	ILLUMINA	SKESA v. 2.2	45	302266	1892027133	0.00909091	327	enterica	e,h	1,2	1,4,[5],12	None	PASS	B	Saintpaul	Saintpaul	Saintpaul
GCA_006518475.1	Saintpaul	PDS000027318.1	ILLUMINA	SKESA v. 2.2	39	496748	1978540564	0.00606061	328	enterica	e,h	1,2	1,4,[5],12	None	PASS	B	Saintpaul	Saintpaul	Saintpaul
GCA_006529115.1	Saintpaul	PDS000004371.140	ILLUMINA	SKESA v. 2.2	13	728830	3877818553	0.00606061	328	enterica	e,h	1,2	1,4,[5],12	None	PASS	B	Saintpaul	Saintpaul	Saintpaul
GCA_006555245.1	Saintpaul	PDS000023866.2	ILLUMINA	SKESA v. 2.2	63	270603	1088860498	0.0181818	324	enterica	e,h	1,2	1,4,[5],12	None	PASS	B	Saintpaul	Saintpaul	Saintpaul
GCA_006569745.1	Saintpaul	PDS000010749.34	ILLUMINA	SKESA v. 2.2	21	639954	1031200418	0.00606061	328	enterica	e,h	1,2	1,4,[5],12	None	PASS	B	Saintpaul	Saintpaul	Saintpaul
GCA_006571805.1	Saintpaul	PDS000028784.5	ILLUMINA	SKESA v. 2.2	17	728684	3853433855	0.0181818	324	enterica	e,h	1,2	1,4,[5],12	None	PASS	B	Saintpaul	Saintpaul	Saintpaul
GCA_006635165.1	Saintpaul	PDS000030636.11	ILLUMINA	SKESA v. 2.2	20	755657	2961764689	0.0212121	323	enterica	e,h	1,2	1,4,[5],12	None	PASS	B	Saintpaul	Saintpaul	Saintpaul
GCA_006636445.1	Saintpaul	PDS000029060.1	ILLUMINA	SKESA v. 2.2	20	758486	3612955983	0.00606061	328	enterica	e,h	1,2	1,4,[5],12	None	PASS	B	Saintpaul	Saintpaul	Saintpaul
GCA_006637205.1	Saintpaul	PDS000028100.1	ILLUMINA	SKESA v. 2.2	50	184815	3528724741	0.0181818	324	enterica	e,h	1,2	1,4,[5],12	None	PASS	B	Saintpaul	Saintpaul	Saintpaul
GCA_006642185.1	Saintpaul	PDS000059894.1	ILLUMINA	SKESA v. 2.2	29	648845	1945872125	0.00606061	328	enterica	e,h	1,2	1,4,[5],12	None	PASS	B	Saintpaul	Saintpaul	Saintpaul
GCA_006687485.1	Saintpaul	PDS000031520.1	ILLUMINA	SKESA v. 2.2	15	742256	3289536620	0.00909091	327	enterica	e,h	1,2	1,4,[5],12	None	PASS	B	Saintpaul	Saintpaul	Saintpaul
GCA_006697125.1	Saintpaul	PDS000029296.1	ILLUMINA	SKESA v. 2.2	15	762469	2987104456	0.00909091	327	enterica	e,h	1,2	1,4,[5],12	None	PASS	B	Saintpaul	Saintpaul	Saintpaul
GCA_006703085.1	Saintpaul	PDS000019864.3	ILLUMINA	SKESA v. 2.0	25	382580	3088740785	0.00909091	327	enterica	e,h	1,2	1,4,[5],12	None	PASS	B	Saintpaul	Saintpaul	Saintpaul
GCA_006761205.1	Saintpaul	PDS000029174.10	ILLUMINA	SKESA v. 2.2	20	760094	144589282	0.00909091	327	enterica	e,h	1,2	1,4,[5],12	None	PASS	B	Saintpaul	Saintpaul	Saintpaul
GCA_006814225.1	Saintpaul	PDS000029579.1	ILLUMINA	SKESA v. 2.2	21	382817	519409364	0.0121212	326	enterica	e,h	1,2	1,4,[5],12	None	PASS	B	Saintpaul	Saintpaul	Saintpaul
GCA_006816365.1	Saintpaul	PDS000032618.1	ILLUMINA	SKESA v. 2.2	31	710962	804722692	0.00909091	327	enterica	e,h	1,2	1,4,[5],12	None	PASS	B	Saintpaul	Saintpaul	Saintpaul
GCA_006851325.1	Saintpaul	PDS000027386.2	ILLUMINA	SKESA v. 2.2	46	407200	1707960474	0.00909091	327	enterica	e,h	1,2	1,4,[5],12	None	PASS	B	Saintpaul	Saintpaul	Saintpaul
GCA_006933055.1	Saintpaul	PDS000020651.3	ILLUMINA	SKESA v. 2.2	79	149221	938002316	0.0151515	325	enterica	e,h	1,2	1,4,[5],12	None	PASS	B	Saintpaul	Saintpaul	Saintpaul
GCA_006988245.1	Saintpaul	PDS000037083.1	ILLUMINA	SKESA v. 2.2	51	230333	355486004	0.00909091	327	enterica	e,h	1,2	1,4,[5],12	None	PASS	B	Saintpaul	Saintpaul	Saintpaul
GCA_006988805.1	Saintpaul	PDS000002283.9	ILLUMINA	SKESA v. 2.2	52	176735	2973276473	0.00909091	327	enterica	e,h	1,2	1,4,[5],12	None	PASS	B	Saintpaul	Saintpaul	Saintpaul
GCA_006995065.1	Saintpaul	PDS000039119.1	ILLUMINA	SKESA v. 2.2	49	169435	490189655	0.00909091	327	enterica	e,h	1,2	1,4,[5],12	None	PASS	B	Saintpaul	Saintpaul	Saintpaul
GCA_006995425.1	Saintpaul	PDS000042677.3	ILLUMINA	SKESA v. 2.2	38	228760	3861519065	0.0151515	325	enterica	e,h	1,2	1,4,[5],12	None	PASS	B	Saintpaul	Saintpaul	Saintpaul
GCA_006997665.1	Saintpaul	PDS000004369.10	ILLUMINA	SKESA v. 2.2	50	197722	Unclassified	0.0181818	324	enterica	e,h	1,2	1,4,[5],12	None	PASS	B	Saintpaul	Saintpaul	Saintpaul
GCA_007013505.1	Saintpaul	PDS000039820.2	ILLUMINA	SKESA v. 2.2	46	252386	113421628	0.00606061	328	enterica	e,h	1,2	1,4,[5],12	None	PASS	B	Saintpaul	Saintpaul	Saintpaul
GCA_007167245.1	Saintpaul	PDS000036743.1	ILLUMINA	SKESA v. 2.2	46	229750	2579271477	0.00909091	327	enterica	e,h	1,2	1,4,[5],12	None	PASS	B	Saintpaul	Saintpaul	Saintpaul
GCA_007174215.1	Saintpaul	PDS000023211.3	ILLUMINA	SKESA v. 2.2	47	178640	1664017105	0.00606061	328	enterica	e,h	1,2	1,4,[5],12	None	PASS	B	Saintpaul	Saintpaul	Saintpaul
GCA_007177035.1	Saintpaul	PDS000032619.10	ILLUMINA	SKESA v. 2.2	31	438728	3626502010	0.00606061	328	enterica	e,h	1,2	1,4,[5],12	None	PASS	B	Saintpaul	Saintpaul	Saintpaul
GCA_007177275.1	Saintpaul	PDS000032145.1	ILLUMINA	SKESA v. 2.2	16	702555	4061750860	0.00606061	328	enterica	e,h	1,2	1,4,[5],12	None	PASS	B	Saintpaul	Saintpaul	Saintpaul
GCA_007180335.1	Saintpaul	PDS000031693.2	ILLUMINA	SKESA v. 2.2	22	427842	447417465	0.00606061	328	enterica	e,h	1,2	1,4,[5],12	None	PASS	B	Saintpaul	Saintpaul	Saintpaul
GCA_007183185.1	Saintpaul	PDS000002533.6	ILLUMINA	SKESA v. 2.2	29	648445	637395836	0.00606061	328	enterica	e,h	1,2	1,4,[5],12	None	PASS	B	Saintpaul	Saintpaul	Saintpaul
GCA_007188895.1	Saintpaul	PDS000030504.1	ILLUMINA	SKESA v. 2.2	61	205774	1626700492	0.00606061	328	enterica	e,h	1,2	1,4,[5],12	None	PASS	B	Saintpaul	Saintpaul	Saintpaul
GCA_007198535.1	Saintpaul	PDS000032621.1	ILLUMINA	SKESA v. 2.2	47	293984	1729632850	0.00606061	328	enterica	e,h	1,2	1,4,[5],12	None	PASS	B	Saintpaul	Saintpaul	Saintpaul
GCA_007200655.1	Saintpaul	PDS000030850.1	ILLUMINA	SKESA v. 2.2	38	236284	2037102671	0.0181818	324	enterica	e,h	1,2	1,4,[5],12	None	PASS	B	Saintpaul	Saintpaul	Saintpaul
GCA_007216955.1	Saintpaul	PDS000043716.1	ILLUMINA	SKESA v. 2.2	45	228758	2282772385	0.030303	320	enterica	e,h	1,2	1,4,[5],12	None	PASS	B	Saintpaul	Saintpaul	Saintpaul
GCA_007221055.1	Saintpaul	PDS000038315.1	ILLUMINA	SKESA v. 2.2	64	193478	247124494	0.40303	197	enterica	e,h	1,2	1,4,[5],12	WARNING: Only matched 197 cgMLST330 loci. Min threshold for confident serovar prediction from cgMLST is 297.0	WARNING	B	Saintpaul	Saintpaul	Kisangani
GCA_007233235.1	Saintpaul	PDS000029224.1	ILLUMINA	SKESA v. 2.2	42	282957	3413207293	0.00909091	327	enterica	e,h	1,2	1,4,[5],12	None	PASS	B	Saintpaul	Saintpaul	Saintpaul
GCA_007237835.1	Saintpaul	PDS000023213.3	ILLUMINA	SKESA v. 2.2	32	381098	1526720989	0.0212121	323	enterica	e,h	1,2	1,4,[5],12	None	PASS	B	Saintpaul	Saintpaul	Saintpaul
GCA_007256595.1	Saintpaul	PDS000023944.1	ILLUMINA	SKESA v. 2.2	53	184360	1978699751	0.30303	230	enterica	e,h	1,2	1,4,[5],12	WARNING: Only matched 230 cgMLST330 loci. Min threshold for confident serovar prediction from cgMLST is 297.0	WARNING	B	Saintpaul	Saintpaul	Stanleyville
GCA_007265065.1	Saintpaul	PDS000004372.6	ILLUMINA	SKESA v. 2.2	21	412089	1609276272	0.00606061	328	enterica	e,h	1,2	1,4,[5],12	None	PASS	B	Saintpaul	Saintpaul	Saintpaul
GCA_007286475.1	Saintpaul	PDS000027085.2	ILLUMINA	SKESA v. 2.2	74	163959	1760700811	0.00909091	327	enterica	e,h	1,2	1,4,[5],12	None	PASS	B	Saintpaul	Saintpaul	Saintpaul
GCA_007297205.1	Saintpaul	PDS000037753.1	ILLUMINA	SKESA v. 2.2	37	275585	2050161145	0.0121212	326	enterica	e,h	1,2	1,4,[5],12	None	PASS	B	Saintpaul	Saintpaul	Saintpaul
GCA_007310465.1	Saintpaul	PDS000037295.1	ILLUMINA	SKESA v. 2.2	37	313215	4265313434	0.00606061	328	enterica	e,h	1,2	1,4,[5],12	None	PASS	B	Saintpaul	Saintpaul	Saintpaul
GCA_007319575.1	Saintpaul	PDS000040909.2	ILLUMINA	SKESA v. 2.2	37	282966	932102296	0.00909091	327	enterica	e,h	1,2	1,4,[5],12	None	PASS	B	Saintpaul	Saintpaul	Saintpaul
GCA_007334455.1	Saintpaul	PDS000041112.2	ILLUMINA	SKESA v. 2.2	66	205621	2889411075	0.0151515	325	enterica	e,h	1,2	1,4,[5],12	None	PASS	B	Saintpaul	Saintpaul	Saintpaul
GCA_007343375.1	Saintpaul	PDS000038331.1	ILLUMINA	SKESA v. 2.2	39	212393	352285871	0.0212121	323	enterica	e,h	1,2	1,4,[5],12	None	PASS	B	Saintpaul	Saintpaul	Saintpaul
GCA_007356835.1	Saintpaul	PDS000042373.1	ILLUMINA	SKESA v. 2.2	57	230321	1578683761	0.0151515	325	enterica	e,h	1,2	1,4,[5],12	None	PASS	B	Saintpaul	Saintpaul	Saintpaul
GCA_007393665.1	Saintpaul	PDS000040391.1	ILLUMINA	SKESA v. 2.2	45	215782	2458372388	0.0121212	326	enterica	e,h	1,2	1,4,[5],12	None	PASS	B	Saintpaul	Saintpaul	Saintpaul
GCA_007407425.1	Saintpaul	PDS000023946.2	ILLUMINA	SKESA v. 2.2	53	224423	2110670009	0.115152	292	enterica	e,h	1,2	1,4,[5],12	WARNING: Only matched 292 cgMLST330 loci. Min threshold for confident serovar prediction from cgMLST is 297.0	WARNING	B	Saintpaul	Saintpaul	Saintpaul
GCA_007415325.1	Saintpaul	PDS000022946.21	ILLUMINA	SKESA v. 2.2	53	172348	4166993592	0.0121212	326	enterica	e,h	1,2	1,4,[5],12	None	PASS	B	Saintpaul	Saintpaul	Saintpaul
GCA_007433745.1	Saintpaul	PDS000043546.1	ILLUMINA	SKESA v. 2.2	40	252417	259614480	0.0121212	326	enterica	e,h	1,2	1,4,[5],12	None	PASS	B	Saintpaul	Saintpaul	Saintpaul
GCA_007434445.1	Saintpaul	PDS000023212.5	ILLUMINA	SKESA v. 2.2	47	441624	3762917380	0.0121212	326	enterica	e,h	1,2	1,4,[5],12	None	PASS	B	Saintpaul	Saintpaul	Saintpaul
GCA_007473575.1	Saintpaul	PDS000031047.1	ILLUMINA	SKESA v. 2.2	55	194253	113421628	0.00606061	328	enterica	e,h	1,2	1,4,[5],12	None	PASS	B	Saintpaul	Saintpaul	Saintpaul
GCA_007522705.1	Saintpaul	PDS000043685.1	ILLUMINA	SKESA v. 2.2	50	212250	97293444	0.0181818	324	enterica	e,h	1,2	1,4,[5],12	None	PASS	B	Saintpaul	Saintpaul	Saintpaul
GCA_007523285.1	Saintpaul	PDS000043811.1	ILLUMINA	SKESA v. 2.2	59	178535	582298160	0.00606061	328	enterica	e,h	1,2	1,4,[5],12	None	PASS	B	Saintpaul	Saintpaul	Saintpaul
GCA_007535635.1	Saintpaul	PDS000044775.1	ILLUMINA	SKESA v. 2.2	57	156489	2105277143	0.0424242	316	enterica	e,h	1,2	1,4,[5],12	None	PASS	B	Saintpaul	Saintpaul	Saintpaul
GCA_007537235.1	Saintpaul	PDS000004370.23	ILLUMINA	SKESA v. 2.2	20	758525	3708403832	0.00606061	328	enterica	e,h	1,2	1,4,[5],12	None	PASS	B	Saintpaul	Saintpaul	Saintpaul
GCA_007539355.1	Saintpaul	PDS000032624.2	ILLUMINA	SKESA v. 2.2	37	213139	2349052046	0.0121212	326	enterica	e,h	1,2	1,4,[5],12	None	PASS	B	Saintpaul	Saintpaul	Saintpaul
GCA_007546435.1	Saintpaul	PDS000029392.8	ILLUMINA	SKESA v. 2.2	16	762572	250838887	0.00606061	328	enterica	e,h	1,2	1,4,[5],12	None	PASS	B	Saintpaul	Saintpaul	Saintpaul
GCA_007549415.1	Saintpaul	PDS000031154.1	ILLUMINA	SKESA v. 2.2	92	106831	Unclassified	0.00909091	327	enterica	e,h	1,2	1,4,[5],12	None	PASS	B	Saintpaul	Saintpaul	Saintpaul
GCA_007551195.1	Saintpaul	PDS000030965.1	ILLUMINA	SKESA v. 2.2	39	251305	1437916997	0.00606061	328	enterica	e,h	1,2	1,4,[5],12	None	PASS	B	Saintpaul	Saintpaul	Saintpaul
GCA_007600795.1	Saintpaul	PDS000043640.1	ILLUMINA	SKESA v. 2.2	43	230448	1403190189	0.0121212	326	enterica	e,h	1,2	1,4,[5],12	None	PASS	B	Saintpaul	Saintpaul	Saintpaul
GCA_007612415.1	Saintpaul	PDS000025969.3	ILLUMINA	SKESA v. 2.2	60	197674	3943268496	0.0121212	326	enterica	e,h	1,2	1,4,[5],12	None	PASS	B	Saintpaul	Saintpaul	Saintpaul
GCA_007630995.1	Saintpaul	PDS000029303.44	ILLUMINA	SKESA v. 2.2	16	762922	3540870035	0.00606061	328	enterica	e,h	1,2	1,4,[5],12	None	PASS	B	Saintpaul	Saintpaul	Saintpaul
GCA_007664315.1	Saintpaul	PDS000031062.2	ILLUMINA	SKESA v. 2.2	51	163622	1326574513	0.00606061	328	enterica	e,h	1,2	1,4,[5],12	None	PASS	B	Saintpaul	Saintpaul	Saintpaul
GCA_007676235.1	Saintpaul	PDS000042351.2	ILLUMINA	SKESA v. 2.2	39	270111	674559802	0.00606061	328	enterica	e,h	1,2	1,4,[5],12	None	PASS	B	Saintpaul	Saintpaul	Saintpaul
GCA_007765355.2	Saintpaul	PDS000004383.106	Unknown	HGAP v. 4	2	4913589	2873705621	0.00606061	328	enterica	e,h	1,2	1,4,[5],12	None	PASS	B	Saintpaul	Saintpaul	Saintpaul
GCA_007811155.1	Saintpaul	PDS000048106.3	ILLUMINA	SKESA v. 2.2	38	299275	4168356896	0.0181818	324	enterica	e,h	1,2	1,4,[5],12	None	PASS	B	Saintpaul	Saintpaul	Saintpaul
GCA_007811915.1	Saintpaul	PDS000001870.23	ILLUMINA	SKESA v. 2.2	37	271334	268579495	0.0181818	324	enterica	e,h	1,2	1,4,[5],12	None	PASS	B	Saintpaul	Saintpaul	Saintpaul
GCA_007892985.1	Saintpaul	PDS000048500.3	ILLUMINA	SKESA v. 2.2	34	500113	162536101	0.0151515	325	enterica	e,h	1,2	1,4,[5],12	None	PASS	B	Saintpaul	Saintpaul	Saintpaul
GCA_008181305.1	Saintpaul	PDS000027495.11	ILLUMINA	SKESA v. 2.2	15	762446	1791393028	0.00909091	327	enterica	e,h	1,2	1,4,[5],12	None	PASS	B	Saintpaul	Saintpaul	Saintpaul
GCA_008181525.1	Saintpaul	PDS000028163.22	ILLUMINA	SKESA v. 2.2	49	301182	2209901309	0.0121212	326	enterica	e,h	1,2	1,4,[5],12	None	PASS	B	Saintpaul	Saintpaul	Saintpaul
GCA_008251045.1	Saintpaul	PDS000002541.9	ILLUMINA	SKESA v. 2.2	40	301086	461014196	0.00909091	327	enterica	e,h	1,2	1,4,[5],12	None	PASS	B	Saintpaul	Saintpaul	Saintpaul
GCA_008378065.1	Saintpaul	PDS000003804.21	ILLUMINA	SKESA v. 2.2	49	265066	3107262688	0.0181818	324	enterica	e,h	1,2	1,4,[5],12	None	PASS	B	Saintpaul	Saintpaul	Saintpaul
GCA_008429485.1	Saintpaul	PDS000002536.90	ILLUMINA	SKESA v. 2.2	18	652812	289889414	0.00909091	327	enterica	e,h	1,2	1,4,[5],12	None	PASS	B	Saintpaul	Saintpaul	Saintpaul
GCA_008432345.1	Saintpaul	PDS000032622.7	ILLUMINA	SKESA v. 2.2	26	364444	113421628	0.00606061	328	enterica	e,h	1,2	1,4,[5],12	None	PASS	B	Saintpaul	Saintpaul	Saintpaul
GCA_008433565.1	Saintpaul	PDS000005087.32	ILLUMINA	SKESA v. 2.2	15	758547	3540329230	0.0121212	326	enterica	e,h	1,2	1,4,[5],12	None	PASS	B	Saintpaul	Saintpaul	Saintpaul
GCA_008435595.1	Saintpaul	PDS000028863.1	ILLUMINA	SKESA v. 2.2	21	758525	4294222653	0.00909091	327	enterica	e,h	1,2	1,4,[5],12	None	PASS	B	Saintpaul	Saintpaul	Saintpaul
GCA_008436845.1	Saintpaul	PDS000032577.1	ILLUMINA	SKESA v. 2.2	32	251172	1424882516	0.0151515	325	enterica	e,h	1,2	1,4,[5],12	None	PASS	B	Saintpaul	Saintpaul	Saintpaul
GCA_008436985.1	Saintpaul	PDS000028575.1	ILLUMINA	SKESA v. 2.2	24	411895	501106197	0.00909091	327	enterica	e,h	1,2	1,4,[5],12	None	PASS	B	Saintpaul	Saintpaul	Saintpaul
GCA_008438115.1	Saintpaul	PDS000028460.3	ILLUMINA	SKESA v. 2.2	12	755659	4142763241	0.00909091	327	enterica	e,h	1,2	1,4,[5],12	None	PASS	B	Saintpaul	Saintpaul	Saintpaul
GCA_008441455.1	Saintpaul	PDS000032625.9	ILLUMINA	SKESA v. 2.2	14	761756	113421628	0.00606061	328	enterica	e,h	1,2	1,4,[5],12	None	PASS	B	Saintpaul	Saintpaul	Saintpaul
GCA_008446785.1	Saintpaul	PDS000030648.1	ILLUMINA	SKESA v. 2.2	45	220317	2859932390	0.0242424	322	enterica	e,h	1,2	1,4,[5],12	None	PASS	B	Saintpaul	Saintpaul	Saintpaul
GCA_008465065.1	Saintpaul	PDS000029370.4	ILLUMINA	SKESA v. 2.2	24	393867	250838887	0.00606061	328	enterica	e,h	1,2	1,4,[5],12	None	PASS	B	Saintpaul	Saintpaul	Saintpaul
GCA_008480425.1	Saintpaul	PDS000022977.3	ILLUMINA	SKESA v. 2.2	16	729261	3635499785	0.030303	320	enterica	e,h	1,2	1,4,[5],12	None	PASS	B	Saintpaul	Saintpaul	Saintpaul
GCA_008482165.1	Saintpaul	PDS000032169.1	ILLUMINA	SKESA v. 2.2	33	393592	4265313434	0.00606061	328	enterica	e,h	1,2	1,4,[5],12	None	PASS	B	Saintpaul	Saintpaul	Saintpaul
GCA_008484605.1	Saintpaul	PDS000023570.4	ILLUMINA	SKESA v. 2.2	50	231188	2209901309	0.0121212	326	enterica	e,h	1,2	1,4,[5],12	None	PASS	B	Saintpaul	Saintpaul	Saintpaul
GCA_008488725.1	Saintpaul	PDS000040406.7	ILLUMINA	SKESA v. 2.2	40	397396	82271734	0.0242424	322	enterica	e,h	1,2	1,4,[5],12	None	PASS	B	Saintpaul	Saintpaul	Saintpaul
GCA_008526755.1	Saintpaul	PDS000011234.6	ILLUMINA	SKESA v. 2.2	40	246671	4024893931	0.00909091	327	enterica	e,h	1,2	1,4,[5],12	None	PASS	B	Saintpaul	Saintpaul	Saintpaul
GCA_008529595.1	Saintpaul	PDS000002545.17	ILLUMINA	SKESA v. 2.2	19	704181	Unclassified	0.0121212	326	enterica	e,h	1,2	1,4,[5],12	None	PASS	B	Saintpaul	Saintpaul	Saintpaul
GCA_008533795.1	Saintpaul	PDS000027849.3	ILLUMINA	SKESA v. 2.2	19	710950	3743247279	0.0121212	326	enterica	e,h	1,2	1,4,[5],12	None	PASS	B	Saintpaul	Saintpaul	Saintpaul
GCA_008534015.1	Saintpaul	PDS000019433.3	ILLUMINA	SKESA v. 2.2	54	144715	4001529740	0.0151515	325	enterica	e,h	1,2	1,4,[5],12	None	PASS	B	Saintpaul	Saintpaul	Saintpaul
GCA_008553595.1	Saintpaul	PDS000030462.1	ILLUMINA	SKESA v. 2.2	24	594100	1843639433	0.0121212	326	enterica	e,h	1,2	1,4,[5],12	None	PASS	B	Saintpaul	Saintpaul	Saintpaul
GCA_008698655.1	Saintpaul	PDS000028609.2	ILLUMINA	SKESA v. 2.2	45	406996	3544293045	0.0151515	325	enterica	e,h	1,2	1,4,[5],12	None	PASS	B	Saintpaul	Saintpaul	Saintpaul
GCA_008786045.1	Saintpaul	PDS000027434.3	ILLUMINA	SKESA v. 2.2	18	536068	70351276	0.00606061	328	enterica	e,h	1,2	1,4,[5],12	None	PASS	B	Saintpaul	Saintpaul	Saintpaul
GCA_008845225.1	Saintpaul	PDS000051609.1	ILLUMINA	SKESA v. 2.2	78	212038	765581141	0.0151515	325	enterica	e,h	1,2	1,4,[5],12	None	PASS	B	Saintpaul	Saintpaul	Saintpaul
GCA_008954845.1	Saintpaul	PDS000051721.3	ILLUMINA	SKESA v. 2.2	41	406724	3615096990	0.0121212	326	enterica	e,h	1,2	1,4,[5],12	None	PASS	B	Saintpaul	Saintpaul	Saintpaul
GCA_008999795.1	Saintpaul	PDS000051773.1	ILLUMINA	SKESA v. 2.2	43	202470	3505898176	0.0909091	300	enterica	e,h	1,2	1,4,[5],12	None	PASS	B	Saintpaul	Saintpaul	Saintpaul
GCA_009224725.1	Saintpaul	PDS000052145.1	ILLUMINA	SKESA v. 2.2	49	299271	2042853391	0.00909091	327	enterica	e,h	1,2	1,4,[5],12	None	PASS	B	Saintpaul	Saintpaul	Saintpaul
GCA_009226405.1	Saintpaul	PDS000051697.2	ILLUMINA	SKESA v. 2.2	39	252262	318447439	0.0121212	326	enterica	e,h	1,2	1,4,[5],12	None	PASS	B	Saintpaul	Saintpaul	Saintpaul
GCA_009228365.1	Saintpaul	PDS000030002.3	ILLUMINA	SKESA v. 2.2	48	266203	374894339	0.10303	296	enterica	e,h	1,2	1,4,[5],12	WARNING: Only matched 296 cgMLST330 loci. Min threshold for confident serovar prediction from cgMLST is 297.0	WARNING	B	Saintpaul	Saintpaul	Saintpaul
GCA_009345895.1	Saintpaul	PDS000028479.7	ILLUMINA	SKESA v. 2.2	15	762445	4287933925	0.00909091	327	enterica	e,h	1,2	1,4,[5],12	None	PASS	B	Saintpaul	Saintpaul	Saintpaul
GCA_009374855.1	Saintpaul	PDS000001869.65	ILLUMINA	SKESA v. 2.2	33	375471	1285559919	0.0333333	319	enterica	e,h	1,2	1,4,[5],12	None	PASS	B	Saintpaul	Saintpaul	Saintpaul
GCA_009383845.1	Saintpaul	PDS000002279.52	ILLUMINA	SKESA v. 2.2	34	377014	2458372388	0.0121212	326	enterica	e,h	1,2	1,4,[5],12	None	PASS	B	Saintpaul	Saintpaul	Saintpaul
GCA_009470185.1	Saintpaul	PDS000006321.200	ILLUMINA	SKESA v. 2.2	12	705626	3115595257	0.00606061	328	enterica	e,h	1,2	1,4,[5],12	None	PASS	B	Saintpaul	Saintpaul	Saintpaul
GCA_009623685.1	Saintpaul	PDS000041109.2	ILLUMINA	SKESA v. 2.2	16	762384	630173135	0.00909091	327	enterica	e,h	1,2	1,4,[5],12	None	PASS	B	Saintpaul	Saintpaul	Saintpaul
GCA_009664655.1	Saintpaul	PDS000006544.8	Unknown	Unicycler v. 0.4.6	1	4731476	318832799	0.00606061	328	enterica	e,h	1,2	1,4,[5],12	None	PASS	B	Saintpaul	Saintpaul	Saintpaul
GCA_010002925.1	Saintpaul	PDS000028099.2	ILLUMINA	SKESA v. 2.2	28	648539	793194967	0.0151515	325	enterica	e,h	1,2	1,4,[5],12	None	PASS	B	Saintpaul	Saintpaul	Saintpaul
GCA_010124865.1	Saintpaul	PDS000051279.1	ILLUMINA	SKESA v. 2.2	16	710968	250838887	0.00606061	328	enterica	e,h	1,2	1,4,[5],12	None	PASS	B	Saintpaul	Saintpaul	Saintpaul
GCA_010125905.1	Saintpaul	PDS000029999.1	ILLUMINA	SKESA v. 2.2	43	381911	2486815601	0.00606061	328	enterica	e,h	1,2	1,4,[5],12	None	PASS	B	Saintpaul	Saintpaul	Saintpaul
GCA_010129045.1	Saintpaul	PDS000050222.2	ILLUMINA	SKESA v. 2.2	22	443204	1297571753	0.0121212	326	enterica	e,h	1,2	1,4,[5],12	None	PASS	B	Saintpaul	Saintpaul	Saintpaul
GCA_010131575.1	Saintpaul	PDS000028136.3	ILLUMINA	SKESA v. 2.2	54	179851	2641547994	0.00606061	328	enterica	e,h	1,2	1,4,[5],12	None	PASS	B	Saintpaul	Saintpaul	Saintpaul
GCA_010173675.1	Saintpaul	PDS000037350.1	ILLUMINA	SKESA v. 2.2	19	755118	2145138442	0.0121212	326	enterica	e,h	1,2	1,4,[5],12	None	PASS	B	Saintpaul	Saintpaul	Saintpaul
GCA_010177135.1	Saintpaul	PDS000027929.1	ILLUMINA	SKESA v. 2.2	14	762445	2162509301	0.0121212	326	enterica	e,h	1,2	1,4,[5],12	None	PASS	B	Saintpaul	Saintpaul	Saintpaul
GCA_010294765.1	Saintpaul	PDS000032623.3	ILLUMINA	SKESA v. 2.2	15	761755	113421628	0.00606061	328	enterica	e,h	1,2	1,4,[5],12	None	PASS	B	Saintpaul	Saintpaul	Saintpaul
GCA_010384205.1	Saintpaul	PDS000011710.20	ILLUMINA	SKESA v. 2.2	14	762444	1339765259	0.00606061	328	enterica	e,h	1,2	1,4,[5],12	None	PASS	B	Saintpaul	Saintpaul	Saintpaul
GCA_010386065.1	Saintpaul	PDS000003803.30	ILLUMINA	SKESA v. 2.2	38	397335	3178190553	0.0121212	326	enterica	e,h	1,2	1,4,[5],12	None	PASS	B	Saintpaul	Saintpaul	Saintpaul
GCA_010422205.1	Saintpaul	PDS000064171.1	ILLUMINA	SKESA v. 2.2	30	281266	863059148	0.00606061	328	enterica	e,h	1,2	1,4,[5],12	None	PASS	B	Saintpaul	Saintpaul	Saintpaul
GCA_010429645.1	Saintpaul	PDS000029281.36	ILLUMINA	SKESA v. 2.2	23	383484	250838887	0.00606061	328	enterica	e,h	1,2	1,4,[5],12	None	PASS	B	Saintpaul	Saintpaul	Saintpaul
GCA_010437875.1	Saintpaul	PDS000060971.1	ILLUMINA	SKESA v. 2.2	48	265107	1905631729	0.00606061	328	enterica	e,h	1,2	1,4,[5],12	None	PASS	B	Saintpaul	Saintpaul	Saintpaul
GCA_010445835.1	Saintpaul	PDS000028042.1	ILLUMINA	SKESA v. 2.2	22	469581	3213007255	0.0121212	326	enterica	e,h	1,2	1,4,[5],12	None	PASS	B	Saintpaul	Saintpaul	Saintpaul
GCA_010468915.1	Saintpaul	PDS000028639.6	ILLUMINA	SKESA v. 2.2	23	503424	143056648	0.0181818	324	enterica	e,h	1,2	1,4,[5],12	None	PASS	B	Saintpaul	Saintpaul	Saintpaul
GCA_010485655.1	Saintpaul	PDS000009725.44	ILLUMINA	SKESA v. 2.2	12	755654	946646013	0.00606061	328	enterica	e,h	1,2	1,4,[5],12	None	PASS	B	Saintpaul	Saintpaul	Saintpaul
GCA_010487245.1	Saintpaul	PDS000028687.19	ILLUMINA	SKESA v. 2.2	34	433174	1924460544	0.0151515	325	enterica	e,h	1,2	1,4,[5],12	None	PASS	B	Saintpaul	Saintpaul	Saintpaul
GCA_010488695.1	Saintpaul	PDS000036498.2	ILLUMINA	SKESA v. 2.2	16	762446	1244026844	0.0121212	326	enterica	e,h	1,2	1,4,[5],12	None	PASS	B	Saintpaul	Saintpaul	Saintpaul
GCA_010490475.1	Saintpaul	PDS000028879.11	ILLUMINA	SKESA v. 2.2	17	625967	1265837133	0.00909091	327	enterica	e,h	1,2	1,4,[5],12	None	PASS	B	Saintpaul	Saintpaul	Saintpaul
GCA_010493735.1	Saintpaul	PDS000029489.19	ILLUMINA	SKESA v. 2.2	15	730009	3719230739	0.00909091	327	enterica	e,h	1,2	1,4,[5],12	None	PASS	B	Saintpaul	Saintpaul	Saintpaul
GCA_010503655.1	Saintpaul	PDS000002534.6	ILLUMINA	SKESA v. 2.2	44	309203	1882032143	0.00606061	328	enterica	e,h	1,2	1,4,[5],12	None	PASS	B	Saintpaul	Saintpaul	Saintpaul
GCA_010553805.1	Saintpaul	PDS000030862.1	ILLUMINA	SKESA v. 2.2	34	297752	219227512	0.00606061	328	enterica	e,h	1,2	1,4,[5],12	None	PASS	B	Saintpaul	Saintpaul	Saintpaul
GCA_010571705.1	Saintpaul	PDS000060882.1	ILLUMINA	SKESA v. 2.2	113	81191	3203194122	0.00606061	328	enterica	e,h	1,2	1,4,[5],12	None	PASS	B	Saintpaul	Saintpaul	Saintpaul
GCA_010588985.1	Saintpaul	PDS000004163.70	ILLUMINA	SKESA v. 2.2	34	302253	12234264	0.00909091	327	enterica	e,h	1,2	1,4,[5],12	None	PASS	B	Saintpaul	Saintpaul	Saintpaul
GCA_010652245.1	Saintpaul	PDS000031199.1	ILLUMINA	SKESA v. 2.2	55	197731	1766817095	0.00606061	328	enterica	e,h	1,2	1,4,[5],12	None	PASS	B	Saintpaul	Saintpaul	Saintpaul
GCA_010658025.1	Saintpaul	PDS000042473.2	ILLUMINA	SKESA v. 2.2	47	184650	3098172467	0.0363636	318	enterica	e,h	1,2	1,4,[5],12	None	PASS	B	Saintpaul	Saintpaul	Saintpaul
GCA_010664505.1	Saintpaul	PDS000029318.9	ILLUMINA	SKESA v. 2.2	18	710972	995807902	0.00606061	328	enterica	e,h	1,2	1,4,[5],12	None	PASS	B	Saintpaul	Saintpaul	Saintpaul
GCA_010676925.1	Saintpaul	PDS000030516.2	ILLUMINA	SKESA v. 2.2	48	212251	1204934837	0.00606061	328	enterica	e,h	1,2	1,4,[5],12	None	PASS	B	Saintpaul	Saintpaul	Saintpaul
GCA_010745895.1	Saintpaul	PDS000027810.4	ILLUMINA	SKESA v. 2.2	16	762923	2990212680	0.00909091	327	enterica	e,h	1,2	1,4,[5],12	None	PASS	B	Saintpaul	Saintpaul	Saintpaul
GCA_010761395.1	Saintpaul	PDS000053672.1	ILLUMINA	SKESA v. 2.2	100	82861	1652068377	0.0181818	324	enterica	e,h	1,2	1,4,[5],12	None	PASS	B	Saintpaul	Saintpaul	Saintpaul
GCA_010764995.1	Saintpaul	PDS000028087.1	ILLUMINA	SKESA v. 2.2	23	393564	1233345121	0.00909091	327	enterica	e,h	1,2	1,4,[5],12	None	PASS	B	Saintpaul	Saintpaul	Saintpaul
GCA_010790475.1	Saintpaul	PDS000031607.43	ILLUMINA	SKESA v. 2.2	17	728502	3913636904	0.00606061	328	enterica	e,h	1,2	1,4,[5],12	None	PASS	B	Saintpaul	Saintpaul	Saintpaul
GCA_010810065.1	Saintpaul	PDS000054194.1	ILLUMINA	SKESA v. 2.2	44	205855	2606301274	0.0121212	326	enterica	e,h	1,2	1,4,[5],12	None	PASS	B	Saintpaul	Saintpaul	Saintpaul
GCA_010834205.1	Saintpaul	PDS000004165.10	ILLUMINA	SKESA v. 2.2	33	316399	2019512142	0.0121212	326	enterica	e,h	1,2	1,4,[5],12	None	PASS	B	Saintpaul	Saintpaul	Saintpaul
GCA_010834905.1	Saintpaul	PDS000054581.1	ILLUMINA	SKESA v. 2.2	64	193479	2983752223	0.0212121	323	enterica	e,h	1,2	1,4,[5],12	None	PASS	B	Saintpaul	Saintpaul	Saintpaul
GCA_010865845.1	Saintpaul	PDS000036488.4	ILLUMINA	SKESA v. 2.2	50	397239	2321110073	0.0212121	323	enterica	e,h	1,2	1,4,[5],12	None	PASS	B	Saintpaul	Saintpaul	Saintpaul
GCA_010956255.1	Saintpaul	PDS000031374.5	ILLUMINA	SKESA v. 2.2	50	205415	1257796427	0.0121212	326	enterica	e,h	1,2	1,4,[5],12	None	PASS	B	Saintpaul	Saintpaul	Saintpaul
GCA_010956995.1	Saintpaul	PDS000001868.151	ILLUMINA	SKESA v. 2.2	38	424031	3199379883	0.0181818	324	enterica	e,h	1,2	1,4,[5],12	None	PASS	B	Saintpaul	Saintpaul	Saintpaul
GCA_010969195.1	Saintpaul	PDS000013987.46	ILLUMINA	SKESA v. 2.2	13	762571	3789183967	0.00909091	327	enterica	e,h	1,2	1,4,[5],12	None	PASS	B	Saintpaul	Saintpaul	Saintpaul
GCA_010988555.1	Saintpaul	PDS000053425.1	ILLUMINA	SKESA v. 2.2	26	758814	1970272155	0.00909091	327	enterica	e,h	1,2	1,4,[5],12	None	PASS	B	Saintpaul	Saintpaul	Saintpaul
GCA_011123925.1	Saintpaul	PDS000028721.1	ILLUMINA	SKESA v. 2.2	19	710976	176044338	0.00909091	327	enterica	e,h	1,2	1,4,[5],12	None	PASS	B	Saintpaul	Saintpaul	Saintpaul
GCA_011171395.1	Saintpaul	PDS000028021.5	ILLUMINA	SKESA v. 2.2	22	762445	250838887	0.00606061	328	enterica	e,h	1,2	1,4,[5],12	None	PASS	B	Saintpaul	Saintpaul	Saintpaul
GCA_011179775.1	Saintpaul	PDS000054211.2	ILLUMINA	SKESA v. 2.2	41	230288	1197717629	0.00909091	327	enterica	e,h	1,2	1,4,[5],12	None	PASS	B	Saintpaul	Saintpaul	Saintpaul
GCA_011198975.1	Saintpaul	PDS000032172.2	ILLUMINA	SKESA v. 2.2	20	761755	113421628	0.00606061	328	enterica	e,h	1,2	1,4,[5],12	None	PASS	B	Saintpaul	Saintpaul	Saintpaul
GCA_011199535.1	Saintpaul	PDS000032168.2	ILLUMINA	SKESA v. 2.2	34	283875	1178144122	0.00606061	328	enterica	e,h	1,2	1,4,[5],12	None	PASS	B	Saintpaul	Saintpaul	Saintpaul
GCA_011380785.1	Saintpaul	PDS000056604.1	ILLUMINA	SKESA v. 2.2	58	235180	2288076747	0.0212121	323	enterica	e,h	1,2	1,4,[5],12	None	PASS	B	Saintpaul	Saintpaul	Saintpaul
GCA_011384505.1	Saintpaul	PDS000059921.2	ILLUMINA	SKESA v. 2.2	58	169755	1300583932	0.0545455	312	enterica	e,h	1,2	1,4,[5],12	None	PASS	B	Saintpaul	Saintpaul	Saintpaul
GCA_011426475.1	Saintpaul	PDS000054213.1	ILLUMINA	SKESA v. 2.2	32	298601	2666763711	0.0151515	325	enterica	e,h	1,2	1,4,[5],12	None	PASS	B	Saintpaul	Saintpaul	Saintpaul
GCA_011430135.1	Saintpaul	PDS000028835.3	ILLUMINA	SKESA v. 2.2	45	306944	4261736647	0.0181818	324	enterica	e,h	1,2	1,4,[5],12	None	PASS	B	Saintpaul	Saintpaul	Saintpaul
GCA_011434375.1	Saintpaul	PDS000027302.7	ILLUMINA	SKESA v. 2.2	32	302253	711355260	0.0121212	326	enterica	e,h	1,2	1,4,[5],12	None	PASS	B	Saintpaul	Saintpaul	Saintpaul
GCA_011446335.1	Saintpaul	PDS000048863.1	ILLUMINA	SKESA v. 2.2	35	383502	3852318675	0.0030303	329	enterica	e,h	1,2	1,4,[5],12	None	PASS	B	Saintpaul	Saintpaul	Saintpaul
GCA_011535385.1	Saintpaul	PDS000050558.5	ILLUMINA	SKESA v. 2.2	38	406862	3490997722	0.0272727	321	enterica	e,h	1,2	1,4,[5],12	None	PASS	B	Saintpaul	Saintpaul	Saintpaul
GCA_011585465.1	Saintpaul	PDS000001867.5	ILLUMINA	SKESA v. 2.2	66	381983	2135447157	0.0121212	326	enterica	e,h	1,2	1,4,[5],12	None	PASS	B	Saintpaul	Saintpaul	Saintpaul
GCA_011593925.1	Saintpaul	PDS000032614.60	ILLUMINA	SKESA v. 2.2	15	728275	4245478592	0.00909091	327	enterica	e,h	1,2	1,4,[5],12	None	PASS	B	Saintpaul	Saintpaul	Saintpaul
GCA_011614845.1	Saintpaul	PDS000004376.21	ILLUMINA	SKESA v. 2.2	36	324377	3072614518	0.00606061	328	enterica	e,h	1,2	1,4,[5],12	None	PASS	B	Saintpaul	Saintpaul	Saintpaul
GCA_011636435.1	Saintpaul	PDS000032615.5	ILLUMINA	SKESA v. 2.2	25	758504	1143952978	0.00909091	327	enterica	e,h	1,2	1,4,[5],12	None	PASS	B	Saintpaul	Saintpaul	Saintpaul
GCA_011662755.1	Saintpaul	PDS000057635.3	ILLUMINA	SKESA v. 2.2	44	232010	2665101679	0.0121212	326	enterica	e,h	1,2	1,4,[5],12	None	PASS	B	Saintpaul	Saintpaul	Saintpaul
GCA_011666915.1	Saintpaul	PDS000027097.3	ILLUMINA	SKESA v. 2.2	27	594031	1539004084	0.0151515	325	enterica	e,h	1,2	1,4,[5],12	None	PASS	B	Saintpaul	Saintpaul	Saintpaul
GCA_011675395.1	Saintpaul	PDS000004378.7	ILLUMINA	SKESA v. 2.2	15	761793	3414583485	0.00606061	328	enterica	e,h	1,2	1,4,[5],12	None	PASS	B	Saintpaul	Saintpaul	Saintpaul
GCA_011708835.1	Saintpaul	PDS000060139.1	ILLUMINA	SKESA v. 2.2	59	252669	1695038284	0.0212121	323	enterica	e,h	1,2	1,4,[5],12	None	PASS	B	Saintpaul	Saintpaul	Saintpaul
GCA_011770325.1	Saintpaul	PDS000055739.2	ILLUMINA	SKESA v. 2.2	41	220373	1853866380	0.0151515	325	enterica	e,h	1,2	1,4,[5],12	None	PASS	B	Saintpaul	Saintpaul	Saintpaul
GCA_012167675.1	Saintpaul	PDS000028794.8	ILLUMINA	SKESA v. 2.2	31	486596	250838887	0.00606061	328	enterica	e,h	1,2	1,4,[5],12	None	PASS	B	Saintpaul	Saintpaul	Saintpaul
GCA_012928025.1	Saintpaul	PDS000062334.1	Unknown	SPAdes v. JULY-2018	26	729040	2230996857	0.0181818	324	enterica	e,h	1,2	1,4,[5],12	None	PASS	B	Saintpaul	Saintpaul	Saintpaul
GCA_013213755.1	Saintpaul	PDS000064139.1	Unknown	SPAdes v. 3.13.0	60	279428	4142763241	0.00909091	327	enterica	e,h	1,2	1,4,[5],12	None	PASS	B	Saintpaul	Saintpaul	Saintpaul
GCA_013270795.1	Saintpaul	PDS000064167.1	Unknown	SPAdes v. 3.13.0	60	381763	231506629	0.0181818	324	enterica	e,h	1,2	1,4,[5],12	None	PASS	B	Saintpaul	Saintpaul	Saintpaul
GCA_013270825.1	Saintpaul	PDS000064147.1	Unknown	SPAdes v. 3.13.0	53	388785	4142763241	0.00909091	327	enterica	e,h	1,2	1,4,[5],12	None	PASS	B	Saintpaul	Saintpaul	Saintpaul
GCA_013272465.1	Saintpaul	PDS000064155.1	Unknown	SPAdes v. 3.13.0	52	411865	3974806573	0.0121212	326	enterica	e,h	1,2	1,4,[5],12	None	PASS	B	Saintpaul	Saintpaul	Saintpaul
Cerro_FSL_R8_2349	Cerro	NA	NA	NA	NA	NA	3338246209	0.00909091	327	enterica	z4,z23	-	6,14,18	None	PASS	K	Cerro	Cerro	Cerro
GCA_000009525	Gallinarum	NA	NA	NA	NA	NA	58855093	0.00909091	327	enterica	g,m	-	1,9,12	None	PASS	D1	Gallinarum	Blegdam|Dublin|Enteritidis|Gueuletapee|Hillingdon|Kiel|Moscow|Naestved|Nitra|Rostock	Gallinarum
GCA_000018625	IIIa 41:z4,z23:- (Salmonella enteria subsp. arizonae)	NA	NA	NA	NA	NA	1039713920	0.0030303	329	arizonae	z4,z23	-	41	None	PASS	S	IIIa 41:z4,z23:-	IIIa 41:z4,z23:-|IIIa 62:z4,z23:-	IIIa 41:z4,z23:-
GCA_000464575	Abortusovis	NA	NA	NA	NA	NA	Unclassified	0.0787879	304	enterica	c	1,6	4,12	None	PASS	B	Abortusovis	Abortusovis	Abortusovis
GCA_000486405	Tennessee	NA	NA	NA	NA	NA	Unclassified	0.00909091	327	enterica	z29	-	6,7,14	None	PASS	C1	Tennessee	Tennessee	Tennessee
GCA_000486765.2	Panama	NA	NA	NA	NA	NA	3099370394	0.00606061	328	enterica	l,v	1,5	1,9,12	None	PASS	D1	Panama	Houston|India|Koessen|Panama	Panama
GCA_000486855.2	Minnesota	NA	NA	NA	NA	NA	2106412145	0.0030303	329	enterica	b	e,n,x	21	None	PASS	L	Minnesota	Minnesota	Minnesota
GCA_000487155	Inverness	NA	NA	NA	NA	NA	2381058693	0.00909091	327	enterica	k	1,6	38	None	PASS	P	Inverness	Inverness	Inverness
GCA_000487455.1	Bareilly	NA	NA	NA	NA	NA	3576918073	0.0030303	329	enterica	y	1,5	6,7,14	None	PASS	C1	Bareilly	Bareilly|Solt	Bareilly
GCA_000487515	Albany	NA	NA	NA	NA	NA	3862339879	0.0030303	329	enterica	z4,z24	-	8,20	None	PASS	C2-C3	Albany	Albany|Duesseldorf	Albany
GCA_000487615.2	Abony	NA	NA	NA	NA	NA	Unclassified	0.00909091	327	enterica	b	e,n,x	1,4,[5],12,[27]	None	PASS	B	Abony	Abony	Abony
GCA_000487775.2	Bredeney	NA	NA	NA	NA	NA	1529271786	0.0030303	329	enterica	l,v	1,7	1,4,12,27	None	PASS	B	Bredeney	Bredeney	Bredeney
GCA_000487915.2	Abaetetuba	NA	NA	NA	NA	NA	4039605846	0.0030303	329	enterica	k	1,5	11	None	PASS	F	Abaetetuba	Abaetetuba|Thompson	Abaetetuba
GCA_000648375.2	Goettingen	NA	NA	NA	NA	NA	Unclassified	0.0454545	315	enterica	l,v	e,n,z15	9,12	None	PASS	D1	Goettingen	Goettingen	Goettingen
GCA_000742815	Choleraesuis	NA	NA	NA	NA	NA	Unclassified	0.00606061	328	enterica	c	1,5	6,7	None	PASS	C1	Choleraesuis	Chiredzi|Choleraesuis|Paratyphi C|Typhisuis	Choleraesuis
GCA_000806645.1	Brandenburg	NA	NA	NA	NA	NA	Unclassified	0.00909091	327	enterica	l,v	e,n,z15	4,[5],12	None	PASS	B	Brandenburg	Brandenburg	Brandenburg
GCA_000984995.1	Paratyphi A	NA	NA	NA	NA	NA	860919646	0	330	enterica	a	1,5	1,2,12	None	PASS	A	Paratyphi A	Miami|Paratyphi A|Sendai	Paratyphi A
GCA_001047615.1	Napoli	NA	NA	NA	NA	NA	3785197775	0.0454545	315	enterica	l,z13	e,n,x	1,9,12	None	PASS	D1	Napoli	Napoli	Napoli
GCA_001188125.2	Heidelberg	NA	NA	NA	NA	NA	922576986	0.00606061	328	enterica	r	1,2	1,4,[5],12	None	PASS	B	Heidelberg	Heidelberg	Heidelberg
GCA_001247345.1	Johannesburg	NA	NA	NA	NA	NA	2082893109	0	330	enterica	b	e,n,x	1,40	None	PASS	R	Johannesburg	Johannesburg	Johannesburg
GCA_001317665.1	Typhi	NA	NA	NA	NA	NA	745738502	0.00606061	328	enterica	d	-	9,12[Vi]	None	PASS	D1	Typhi	Typhi	Typhi
GCA_001409195	Weltevreden	NA	NA	NA	NA	NA	409552996	0.00909091	327	enterica	r	z6	3,{10}{15}	None	PASS	E1	Weltevreden	Weltevreden	Weltevreden
GCA_001448495.1	Itami	NA	NA	NA	NA	NA	1857538438	0.0151515	325	enterica	l,z13	1,5	9,12	None	PASS	D1	Itami	Itami|Javiana	Itami
GCA_001448785	Milwaukee	NA	NA	NA	NA	NA	3631663627	0.766667	77	enterica	f,g	-	43	WARNING: Only matched 77 cgMLST330 loci. Min threshold for confident serovar prediction from cgMLST is 297.0	WARNING	U	Milwaukee	Milwaukee	Salford
GCA_001448905	Weslaco	NA	NA	NA	NA	NA	Unclassified	0.0424242	316	enterica	z36	-	42	None	PASS	T	Weslaco	Weslaco	Weslaco
GCA_001477885.1	Litchfield	NA	NA	NA	NA	NA	1611397647	0.0030303	329	enterica	l,v	1,2	6,8	None	PASS	C2-C3	Litchfield	Litchfield|Pakistan	Litchfield
GCA_001481255.1	Reading	NA	NA	NA	NA	NA	2861849712	0.00606061	328	enterica	e,h	1,5	1,4,[5],12	None	PASS	B	Reading	Reading	Reading
GCA_001692085.1	Muenchen	NA	NA	NA	NA	NA	1047176770	0.00909091	327	enterica	d	1,2	6,8	None	PASS	C2-C3	Muenchen	Muenchen|Virginia	Muenchen
GCA_001833885.1	Braenderup	NA	NA	NA	NA	NA	244281221	0.00606061	328	enterica	e,h	e,n,z15	6,7,14	None	PASS	C1	Braenderup	Braenderup	Braenderup
GCA_001956735.1	Antsalova	NA	NA	NA	NA	NA	68769440	0.657576	113	enterica	z	1,5	51	WARNING: Only matched 113 cgMLST330 loci. Min threshold for confident serovar prediction from cgMLST is 297.0	WARNING	O51	Antsalova	Antsalova	Nima
GCA_001975445	Langensalza	NA	NA	NA	NA	NA	4039179783	0.00606061	328	enterica	y	l,w	3,10	None	PASS	E1	Langensalza	Krefeld|Langensalza	Langensalza
GCA_001975515.1	Manchester	NA	NA	NA	NA	NA	1702046580	0.0484848	314	enterica	l,v	1,7	6,8	None	PASS	C2-C3	Manchester	Manchester	Manchester
GCA_001975625	Wandsworth	NA	NA	NA	NA	NA	2779420526	0.00909091	327	enterica	b	1,2	39	None	PASS	Q	Wandsworth	Wandsworth	Wandsworth
GCA_002034115.1	Paratyphi B var. Java monophasic	NA	NA	NA	NA	NA	1780478075	0.0181818	324	enterica	b	-	1,4,12,27	None	PASS	B	Paratyphi B var. Java monophasic	I 4,[5],12:b:-|Schleissheim	Paratyphi B var. Java monophasic
GCA_002034385.1	Gera (monophyletic)	NA	NA	NA	NA	NA	85523142	0.00606061	328	enterica	z4,z23	-	42	None	PASS	T	I 42:z4,z23:-	I 42:z4,z23:-	I 42:z4,z23:-
GCA_002034855.1	Saphra	NA	NA	NA	NA	NA	2740983960	0.0030303	329	enterica	y	1,5	16	None	PASS	I	Saphra	Saphra	Saphra
GCA_002045115.1	Kottbus	NA	NA	NA	NA	NA	Unclassified	0.00606061	328	enterica	e,h	1,5	6,8	None	PASS	C2-C3	Kottbus	Ferruch|Kottbus	Kottbus
GCA_002045255.1	Baildon	NA	NA	NA	NA	NA	2185936165	0.00909091	327	enterica	a	e,n,x	9,46	None	PASS	D2	Baildon	Baildon|Lomalinda	Baildon
GCA_002045385.1	Lomalinda	NA	NA	NA	NA	NA	Unclassified	0.00909091	327	enterica	a	e,n,x	1,9,12	None	PASS	D1	Lomalinda	Baildon|Lomalinda	Lomalinda
GCA_002045955.1	Corvallis	NA	NA	NA	NA	NA	3369570534	0.0030303	329	enterica	z4,z23	-	8,20	None	PASS	C2-C3	Corvallis	Chailey|Corvallis	Corvallis
GCA_002046615.1	Agbeni	NA	NA	NA	NA	NA	3074885790	0	330	enterica	g,m	-	1,13,23	None	PASS	G	Agbeni	Agbeni|Bron	Agbeni
GCA_002046815.1	Oslo	NA	NA	NA	NA	NA	550562474	0.0030303	329	enterica	a	e,n,x	6,7,14	None	PASS	C1	Oslo	Oslo	Oslo
GCA_002047365	Telelkebir	NA	NA	NA	NA	NA	2818828964	0.0030303	329	enterica	d	e,n,z15	13,23	None	PASS	G	Telelkebir	Diguel|Telelkebir	Telelkebir
GCA_002047805.1	Kiambu	NA	NA	NA	NA	NA	3529514738	0.0030303	329	enterica	z	1,5	1,4,12	None	PASS	B	Kiambu	Kiambu	Kiambu
GCA_002048175.1	Indiana	NA	NA	NA	NA	NA	1738332650	0.0030303	329	enterica	z	1,7	1,4,12	None	PASS	B	Indiana	Indiana	Indiana
GCA_002048265.1	Grumpensis	NA	NA	NA	NA	NA	1284151206	0.00606061	328	enterica	d	1,7	1,13,23	None	PASS	G	Grumpensis	Grumpensis	Grumpensis
GCA_002048725.1	Pomona	NA	NA	NA	NA	NA	3997509914	0.0030303	329	enterica	b	-	28	None	PASS	M	Pomona	I 28:b:-	Pomona
GCA_002049145.1	Gaminara	NA	NA	NA	NA	NA	3150739197	0.00606061	328	enterica	d	1,7	16	None	PASS	I	Gaminara	Gaminara	Gaminara
GCA_002049335.1	Adelaide	NA	NA	NA	NA	NA	804598540	0.00606061	328	enterica	f,g	-	35	None	PASS	O	Adelaide	Adelaide|Agodi	Adelaide
GCA_002050875.1	Muenster	NA	NA	NA	NA	NA	2125097658	0.0030303	329	enterica	e,h	1,5	3,{10}{15}{15,34}	None	PASS	E1	Muenster	Muenster|Vilvoorde	Muenster
GCA_002061715.1	Bovismorbificans	NA	NA	NA	NA	NA	921306671	0.00606061	328	enterica	r	1,5	6,8,20	None	PASS	C2-C3	Bovismorbificans	Bovismorbificans|Hindmarsh	Bovismorbificans
GCA_002062305.1	Oranienburg	NA	NA	NA	NA	NA	3695587220	0.0030303	329	enterica	m,t	-	6,7,14	None	PASS	C1	Oranienburg	Haelsingborg|Moers|Oranienburg|Othmarschen	Oranienburg
GCA_002063205.1	Hiduddify	NA	NA	NA	NA	NA	Unclassified	0.1	297	enterica	-	1,5	6,8	FAIL: Moderate number of cgMLST330 loci missing (n=27 > 10) | WARNING: H1 antigen gene (fliC) missing. Cannot determine H1 antigen. Cannot accurately predict serovar from antigen genes.	WARNING	C2-C3	Hiduddify	Bargny|Blockley|Bovismorbificans|Brunei|Doncaster|Ferruch|Gaillac|Haardt|Hiduddify|Hindmarsh|Korbol|Kottbus|Loanda|Manhattan|Mapo|Mowanjum|Nagoya|Paris|Takoradi|Tananarive|Utah|Yovokome	Hiduddify
GCA_002063615.1	Uganda	NA	NA	NA	NA	NA	2343771998	0.00909091	327	enterica	l,z13	1,5	3,{10}{15}	None	PASS	E1	Uganda	Stuivenberg|Uganda	Uganda
GCA_002063845.1	Stanley	NA	NA	NA	NA	NA	750151107	0.00606061	328	enterica	d	1,2	1,4,[5],12,[27]	None	PASS	B	Stanley	Stanley	Stanley
GCA_002063875.1	Singapore	NA	NA	NA	NA	NA	61418841	0.0030303	329	enterica	k	e,n,x	6,7	None	PASS	C1	Singapore	Kisarawe|Singapore	Singapore
GCA_002064195.1	Oritamerin	NA	NA	NA	NA	NA	538426845	0.0030303	329	enterica	i	1,5	6,7	None	PASS	C1	Oritamerin	Brijbhumi|Oritamerin	Oritamerin
GCA_002064535.1	Manhattan	NA	NA	NA	NA	NA	1423573992	0.0030303	329	enterica	d	1,5	6,8	None	PASS	C2-C3	Manhattan	Manhattan|Yovokome	Manhattan
GCA_002064755	Jukestown	NA	NA	NA	NA	NA	Unclassified	0.00606061	328	enterica	i	e,n,z15	13,23	None	PASS	G	Jukestown	Jukestown	Jukestown
GCA_002064825.1	Isangi	NA	NA	NA	NA	NA	2302360275	0.0030303	329	enterica	d	1,5	6,7,14	None	PASS	C1	Isangi	Gustavia|Isangi	Isangi
GCA_002066145.1	Bonariensis	NA	NA	NA	NA	NA	3713064756	0.0030303	329	enterica	i	e,n,x	6,8	None	PASS	C2-C3	Bonariensis	Bonariensis	Bonariensis
GCA_002066645.1	Augustenborg	NA	NA	NA	NA	NA	4883598	0.00606061	328	enterica	i	1,2	6,7,14	None	PASS	C1	Augustenborg	Aberdeen|Augustenborg	Augustenborg
GCA_002066965.1	Wippra	NA	NA	NA	NA	NA	1889728372	0.621212	125	enterica	z10	z6	6,8	WARNING: Only matched 125 cgMLST330 loci. Min threshold for confident serovar prediction from cgMLST is 297.0	WARNING	C2-C3	Molade|Wippra	Molade|Wippra	I 4,[5],12:i:-
GCA_002107615.1	Thompson	NA	NA	NA	NA	NA	2823087890	0.00606061	328	enterica	k	1,5	6,7,14	None	PASS	C1	Thompson	Abaetetuba|Thompson	Thompson
GCA_002156235	Bristol	NA	NA	NA	NA	NA	965593714	0.154545	279	enterica	z	1,7	13,22	WARNING: Only matched 279 cgMLST330 loci. Min threshold for confident serovar prediction from cgMLST is 297.0	WARNING	G	Bristol	Bristol	Poona
GCA_002156305.1	Birkenhead	NA	NA	NA	NA	NA	4213355549	0.0151515	325	enterica	c	1,6	6,7	None	PASS	C1	Birkenhead	Birkenhead|Brindisi	Birkenhead
GCA_002205805.1	Schwarzengrund	NA	NA	NA	NA	NA	4046360176	0.0030303	329	enterica	d	1,7	1,4,12,27	None	PASS	B	Schwarzengrund	Schwarzengrund	Schwarzengrund
GCA_002208255	Bahrenfeld	NA	NA	NA	NA	NA	4029409034	0.142424	283	enterica	e,h	1,5	6,14,[24]	WARNING: Only matched 283 cgMLST330 loci. Min threshold for confident serovar prediction from cgMLST is 297.0	WARNING	H	Bahrenfeld	Bahrenfeld|Onderstepoort	Bahrenfeld
GCA_002208315.1	Quebec	NA	NA	NA	NA	NA	1870532082	0.687879	103	enterica	c	e,n,z15	44	WARNING: Only matched 103 cgMLST330 loci. Min threshold for confident serovar prediction from cgMLST is 297.0	WARNING	V	Quebec	Quebec	Give
GCA_002211565	Ouakam	NA	NA	NA	NA	NA	4029523260	0.00606061	328	enterica	z29	-	9,46	None	PASS	D2	Ouakam	Ouakam	Ouakam
GCA_002211845	Waycross	NA	NA	NA	NA	NA	2428783852	0.790909	69	enterica	z4,z23	-	41	WARNING: Only matched 69 cgMLST330 loci. Min threshold for confident serovar prediction from cgMLST is 297.0	WARNING	S	Waycross	Waycross	Tarshyne
GCA_002265975.1	Ekotedo	NA	NA	NA	NA	NA	Unclassified	0.481818	171	enterica	z4,z23	-	9,46	WARNING: Only matched 171 cgMLST330 loci. Min threshold for confident serovar prediction from cgMLST is 297.0	WARNING	D2	Ekotedo|Wangata	Ekotedo|Wangata	Stanleyville
GCA_002265985	Plymouth	NA	NA	NA	NA	NA	1989691678	0.0848485	302	enterica	d	z6	9,46	None	PASS	D2	Plymouth	Plymouth|Zega	Plymouth
GCA_002266045.1	Takoradi	NA	NA	NA	NA	NA	3219092414	0.154545	279	enterica	i	1,5	6,8	WARNING: Only matched 279 cgMLST330 loci. Min threshold for confident serovar prediction from cgMLST is 297.0	WARNING	C2-C3	Takoradi	Bargny|Takoradi	Takoradi
GCA_002266175.1	Sundsvall	NA	NA	NA	NA	NA	1180090990	0.139394	284	enterica	z	e,n,x	[1],6,14,[25]	WARNING: Only matched 284 cgMLST330 loci. Min threshold for confident serovar prediction from cgMLST is 297.0	WARNING	H	Sundsvall	Soahanina|Sundsvall	Sundsvall
GCA_002266205.1	Eastbourne	NA	NA	NA	NA	NA	1149289412	0.0212121	323	enterica	e,h	1,5	1,9,12	None	PASS	D1	Eastbourne	Eastbourne|Waedenswil	Eastbourne
GCA_002266315	Agoueve	NA	NA	NA	NA	NA	4004266655	0.766667	77	enterica	z29	-	13,22	WARNING: Only matched 77 cgMLST330 loci. Min threshold for confident serovar prediction from cgMLST is 297.0	WARNING	G	Agoueve|Cubana	Agoueve|Cubana	Takoradi
GCA_002761395.1	Montevideo	NA	NA	NA	NA	NA	323871704	0.0030303	329	enterica	g,m,[p],s	-	6,7,14,[54]	None	PASS	C1	Montevideo	Montevideo|Othmarschen|Plumaugat	Montevideo
GCA_002952975	Kentucky	NA	NA	NA	NA	NA	3104018654	0.00606061	328	enterica	i	z6	8,20	None	PASS	C2-C3	Kentucky	Kentucky	Kentucky
GCA_002953175	Senftenberg	NA	NA	NA	NA	NA	Unclassified	0.0484848	314	enterica	g,[s],t	-	1,3,19	None	PASS	E4	Senftenberg	Senftenberg	Senftenberg
GCA_003072945.1	Legon	NA	NA	NA	NA	NA	171163144	0.660606	112	enterica	c	1,5	1,4,12,[27]	WARNING: Only matched 112 cgMLST330 loci. Min threshold for confident serovar prediction from cgMLST is 297.0	WARNING	B	Legon	Legon	Fanti
GCA_003073515	Worthington	NA	NA	NA	NA	NA	3947075640	0.0151515	325	enterica	z	l,w	1,13,23	None	PASS	G	Worthington	Worthington	Worthington
GCA_003077495.1	Hvittingfoss	NA	NA	NA	NA	NA	276288994	0.00606061	328	enterica	b	e,n,x	16	None	PASS	I	Hvittingfoss	Hvittingfoss	Hvittingfoss
GCA_003079195.1	Newport	NA	NA	NA	NA	NA	1310439186	0.0151515	325	enterica	e,h	1,2	6,8,20	None	PASS	C2-C3	Newport	Bardo|Newport	Newport
GCA_003119655.1	Give	NA	NA	NA	NA	NA	2182891986	0.00606061	328	enterica	l,v	1,7	3,{10}{15}{15,34}	None	PASS	E1	Give	Give|Parkroyal	Give
GCA_003119675.1	Rubislaw	NA	NA	NA	NA	NA	2172941160	0.00606061	328	enterica	r	e,n,x	11	None	PASS	F	Rubislaw	Rubislaw	Rubislaw
GCA_003120015.1	Anatum	NA	NA	NA	NA	NA	4079323140	0.00909091	327	enterica	e,h	1,6	3,{10}{15}{15,34}	None	PASS	E1	Anatum	Anatum|Hayindogo	Anatum
GCA_003120655.1	Ruiru	NA	NA	NA	NA	NA	Unclassified	0.0151515	325	enterica	y	e,n,x	21	FAIL: Wzx/Wzy genes missing. Cannot determine O-antigen group/serogroup. Cannot accurately predict serovar from antigen genes.	FAIL	L	Ruiru	Baguirmi|Ball|Blitta|Cannonhill|Daarle|Fischerkietz|Hartford|Herzliya|Irchel|Kikoma|Kinson|Kitenge|Ohlstedt|Perth|Ruiru|Sunnycove|Tendeba	Ruiru
GCA_003277965.1	Hadar	NA	NA	NA	NA	NA	2386591326	0.0030303	329	enterica	z10	e,n,x	6,8	None	PASS	C2-C3	Hadar	Hadar|Istanbul	Hadar
GCA_003324875.1	Berta	NA	NA	NA	NA	NA	135599016	0.0030303	329	enterica	f,g,t	-	1,9,12	None	PASS	D1	Berta	Berta|Wernigerode	Berta
GCA_003325335	Ohio	NA	NA	NA	NA	NA	2216932894	0.0151515	325	enterica	b	l,w	6,7,14	None	PASS	C1	Ohio	Ohio	Ohio
GCA_003590695	Fresno	NA	NA	NA	NA	NA	2439850660	0.00909091	327	enterica	z38	-	9,46	None	PASS	D2	Fresno	Elomrane|Fresno	Fresno
GCA_003590755	Dublin	NA	NA	NA	NA	NA	Unclassified	0.0212121	323	enterica	g,p	-	1,9,12[Vi]	None	PASS	D1	Dublin	Blegdam|Dublin|Enteritidis|Gueuletapee|Hillingdon|Kiel|Moscow|Naestved|Nitra|Rostock	Dublin
GCA_003641305	Mbandaka	NA	NA	NA	NA	NA	3375969012	0.00606061	328	enterica	z10	e,n,z15	6,7,14	None	PASS	C1	Mbandaka	Mbandaka	Mbandaka
GCA_003856755	Virchow	NA	NA	NA	NA	NA	1006898831	0.0030303	329	enterica	r	1,2	6,7,14	None	PASS	C1	Virchow	Virchow	Virchow
GCA_003872355	Yarrabah	NA	NA	NA	NA	NA	3948617280	0.0030303	329	enterica	y	1,7	13,23	None	PASS	G	Yarrabah	Pomona	Yarrabah
GCA_003874655	Orion	NA	NA	NA	NA	NA	3556540054	0.0030303	329	enterica	y	1,5	3,{10}{15}{15,34}	None	PASS	E1	Orion	Gatineau|Orion	Orion
GCA_003877495	Lansing	NA	NA	NA	NA	NA	674365916	0.00909091	327	enterica	i	1,5	38	None	PASS	P	Lansing	Lansing	Lansing
GCA_003877855	Warragul	NA	NA	NA	NA	NA	2505766363	0.0030303	329	enterica	g,m	-	[1],6,14,[25]	None	PASS	H	Warragul	Caracas|Sylvania|Warragul	Warragul
GCA_003877875	Yoruba	NA	NA	NA	NA	NA	571061463	0.00606061	328	enterica	c	l,w	16	None	PASS	I	Yoruba	Yoruba	Yoruba
GCA_003878035	Madelia	NA	NA	NA	NA	NA	4112519514	0.00606061	328	enterica	y	1,7	1,6,14,25	None	PASS	H	Madelia	Carrau|Madelia	Madelia
GCA_003913955.1	Crewe	NA	NA	NA	NA	NA	2591670892	0.730303	89	enterica	z	1,5	11	WARNING: Only matched 89 cgMLST330 loci. Min threshold for confident serovar prediction from cgMLST is 297.0	WARNING	F	Crewe|Poitiers	Crewe|Poitiers	Wien
GCA_004157095	Nottingham	NA	NA	NA	NA	NA	4290754217	0.0818182	303	enterica	d	e,n,z15	16	None	PASS	I	Nottingham	Nottingham	Nottingham
GCA_004187645.1	Eboko	NA	NA	NA	NA	NA	3230101757	0.690909	102	enterica	b	1,7	6,8	WARNING: Only matched 102 cgMLST330 loci. Min threshold for confident serovar prediction from cgMLST is 297.0	WARNING	C2-C3	Eboko|Sanga	Eboko|Sanga	Ajiobo
GCA_004188375	Amager	NA	NA	NA	NA	NA	3357380987	0.0151515	325	enterica	y	1,2	3,{10}{15}	None	PASS	E1	Amager	Amager	Amager
GCA_004192535	Edinburg	NA	NA	NA	NA	NA	1016804918	0.0030303	329	enterica	b	1,5	6,7,14	None	PASS	C1	Edinburg	Edinburg|Leeuwarden	Edinburg
GCA_004192865	Telaviv	NA	NA	NA	NA	NA	316352948	0.0181818	324	enterica	y	e,n,z15	28	None	PASS	M	I 28:e,h:-	Telaviv	I 28:e,h:-
GCA_004220545	Othmarschen	NA	NA	NA	NA	NA	2361787860	0.00606061	328	enterica	g,m,t	-	6,7,14	None	PASS	C1	Othmarschen	Haelsingborg|Moers|Oranienburg|Othmarschen	Othmarschen
GCA_004222845.1	Pharr	NA	NA	NA	NA	NA	948947214	0.0030303	329	enterica	b	e,n,z15	11	None	PASS	F	Pharr	Georgia|Pharr	Pharr
GCA_004224905	Maastricht	NA	NA	NA	NA	NA	946692068	0.00606061	328	enterica	z41	1,2	11	None	PASS	F	Maastricht	Maastricht	Maastricht
GCA_004225845	Kibusi	NA	NA	NA	NA	NA	579480378	0.00606061	328	enterica	r	e,n,x	28	None	PASS	M	Kibusi	Kibusi	Kibusi
GCA_004227805	Holcomb	NA	NA	NA	NA	NA	548500991	0.0121212	326	enterica	l,v	e,n,x	6,8	None	PASS	C2-C3	Holcomb	Holcomb	Holcomb
GCA_004264855	Bracknell	NA	NA	NA	NA	NA	4260543584	0.527273	156	enterica	b	1,6	13,23	WARNING: Only matched 156 cgMLST330 loci. Min threshold for confident serovar prediction from cgMLST is 297.0	WARNING	G	Bracknell|Oudwijk	Bracknell|Oudwijk	I 47:z4,z23:-
GCA_004265565	Kumasi	NA	NA	NA	NA	NA	2893647975	0.00606061	328	enterica	z10	e,n,z15	30	None	PASS	N	Kumasi	Kumasi	Kumasi
GCA_004274955	Aba	NA	NA	NA	NA	NA	3969342332	0.587879	136	enterica	i	e,n,z15	6,8	WARNING: Only matched 136 cgMLST330 loci. Min threshold for confident serovar prediction from cgMLST is 297.0	WARNING	C2-C3	Aba	Aba	Agama
GCA_004291605.1	Saintpaul	NA	NA	NA	NA	NA	113421628	0.00606061	328	enterica	e,h	1,2	1,4,[5],12	None	PASS	B	Saintpaul	Saintpaul	Saintpaul
GCA_004310755	Hato	NA	NA	NA	NA	NA	375829633	0.418182	192	enterica	g,m,s	-	4,12	WARNING: Only matched 192 cgMLST330 loci. Min threshold for confident serovar prediction from cgMLST is 297.0	WARNING	B	Essen|Hato	Essen|Hato	Derby
GCA_004792455.1	I 4,[5],12:i:-	NA	NA	NA	NA	NA	860079270	0.0121212	326	enterica	i	-	4,[5],12	None	PASS	B	I 4,[5],12:i:-	I 4,[5],12:i:-	I 4,[5],12:i:-
GCA_005465115	Cannstatt	NA	NA	NA	NA	NA	3397130253	0.0030303	329	enterica	g,m,t	-	1,3,19	None	PASS	E4	Cannstatt	Cannstatt|Kouka|Southbank	Cannstatt
GCA_005518405.1	Chester	NA	NA	NA	NA	NA	3203074636	0.00909091	327	enterica	e,h	e,n,x	1,4,[5],12	None	PASS	B	Chester	Chester	Chester
GCA_005518565	Mountpleasant	NA	NA	NA	NA	NA	3260904208	0.0787879	304	enterica	z	1,5	47	None	PASS	X	Mountpleasant	Mountpleasant	Mountpleasant
GCA_005519385.1	Vancouver	NA	NA	NA	NA	NA	1000289514	0.712121	95	enterica	c	1,5	16	WARNING: Only matched 95 cgMLST330 loci. Min threshold for confident serovar prediction from cgMLST is 297.0	WARNING	I	Vancouver	Vancouver	Stanley
GCA_005549255	London	NA	NA	NA	NA	NA	2018323071	0.00909091	327	enterica	l,v	1,6	3,{10}{15}	None	PASS	E1	London	London	London
GCA_005598835.1	Limete	NA	NA	NA	NA	NA	3201585557	0.130303	287	enterica	b	1,5	1,4,12,[27]	WARNING: Only matched 287 cgMLST330 loci. Min threshold for confident serovar prediction from cgMLST is 297.0	WARNING	B	Limete	Limete	Limete
GCA_005646755	Ealing	NA	NA	NA	NA	NA	2656498646	0.00606061	328	enterica	g,m,s	-	35	None	PASS	O	Ealing	Ealing	Ealing
GCA_005870875	Paratyphi C	NA	NA	NA	NA	NA	Unclassified	0.369697	208	enterica	c	1,5	6,7,[Vi]	WARNING: Only matched 208 cgMLST330 loci. Min threshold for confident serovar prediction from cgMLST is 297.0	WARNING	C1	Paratyphi C	Chiredzi|Choleraesuis|Paratyphi C|Typhisuis	Paratyphi C
GCA_006068635	Chailey	NA	NA	NA	NA	NA	3407602164	0.00606061	328	enterica	z4,z23	e,n,z15	6,8	None	PASS	C2-C3	Breda	Chailey	Breda
GCA_006378355	Haifa	NA	NA	NA	NA	NA	1558379950	0.00606061	328	enterica	z10	1,2	1,4,[5],12	None	PASS	B	Haifa	Haifa	Haifa
GCA_006392915.1	Nagoya	NA	NA	NA	NA	NA	Unclassified	0.0787879	304	enterica	b	1,5	6,8	None	PASS	C2-C3	Nagoya	Korbol|Nagoya	Nagoya
GCA_006396535	Colinade	NA	NA	NA	NA	NA	1161049285	0.00606061	328	enterica	r	1,7	6,7	None	PASS	C1	Colindale	Colindale	Colindale
GCA_006399315	Newyork	NA	NA	NA	NA	NA	1450357062	0.633333	121	enterica	g,s,t	-	13,22	WARNING: Only matched 121 cgMLST330 loci. Min threshold for confident serovar prediction from cgMLST is 297.0	WARNING	G	Newyork	Newyork	Nagoya
GCA_006418435	Szentes	NA	NA	NA	NA	NA	3409214739	0.0121212	326	enterica	k	1,2	16	None	PASS	I	Szentes	Szentes	Szentes
GCA_006419755	Adjame	NA	NA	NA	NA	NA	2995901466	0.621212	125	enterica	r	1,6	13,23	WARNING: Only matched 125 cgMLST330 loci. Min threshold for confident serovar prediction from cgMLST is 297.0	WARNING	G	Adjame	Adjame	Nagoya
GCA_006419965	Okatie	NA	NA	NA	NA	NA	3315190951	0.766667	77	enterica	g,t	-	1,13,23	WARNING: Only matched 77 cgMLST330 loci. Min threshold for confident serovar prediction from cgMLST is 297.0	WARNING	G	Havana	Havana	Fischerstrasse
GCA_006431255.1	Mendoza	NA	NA	NA	NA	NA	2519595267	0.612121	128	enterica	l,v	1,2	9,12	WARNING: Only matched 128 cgMLST330 loci. Min threshold for confident serovar prediction from cgMLST is 297.0	WARNING	D1	Mendoza	Mendoza	I 6,7,14:z39:1,2
GCA_006519395	Orientalis	NA	NA	NA	NA	NA	1756725532	0.106061	295	enterica	k	e,n,z15	16	WARNING: Only matched 295 cgMLST330 loci. Min threshold for confident serovar prediction from cgMLST is 297.0	WARNING	I	Orientalis	Orientalis	Orientalis
GCA_006521255	Luke	NA	NA	NA	NA	NA	3894799628	0.00606061	328	enterica	g,m	-	1,47	None	PASS	X	Luke	Luke	Luke
GCA_006522775	Agama	NA	NA	NA	NA	NA	3061772760	0.230303	254	enterica	i	1,6	4,12	WARNING: Only matched 254 cgMLST330 loci. Min threshold for confident serovar prediction from cgMLST is 297.0	WARNING	B	Agama	Agama	I 4,[5],12:i:-
GCA_006932455	Roodepoort	NA	NA	NA	NA	NA	2302477675	0.0242424	322	enterica	z10	1,5	1,13,22	None	PASS	G	Roodepoort	Roodepoort	Roodepoort
GCA_006935775	Jedburgh	NA	NA	NA	NA	NA	2472085453	0.69697	100	enterica	z29	-	3,{10}{15}	WARNING: Only matched 100 cgMLST330 loci. Min threshold for confident serovar prediction from cgMLST is 297.0	WARNING	E1	Jedburgh|Llandoff	Jedburgh|Llandoff	Livingstone
GCA_006997165.1	Tchad	NA	NA	NA	NA	NA	749097548	0.766667	77	enterica	b	-	35	WARNING: Only matched 77 cgMLST330 loci. Min threshold for confident serovar prediction from cgMLST is 297.0	WARNING	O	Tchad	Tchad	Typhimurium
GCA_006998465	Durham	NA	NA	NA	NA	NA	292415948	0.0121212	326	enterica	b	e,n,z15	13,23	None	PASS	G	Durham	Bahati|Durham	Durham
GCA_007007565.1	Kimberley	NA	NA	NA	NA	NA	3492828233	0.706061	97	enterica	l,v	1,5	38	WARNING: Only matched 97 cgMLST330 loci. Min threshold for confident serovar prediction from cgMLST is 297.0	WARNING	P	Kimberley	Kimberley	Perth
GCA_007009285	Tanger	NA	NA	NA	NA	NA	2007156884	0.666667	110	enterica	y	1,6	1,13,22	WARNING: Only matched 110 cgMLST330 loci. Min threshold for confident serovar prediction from cgMLST is 297.0	WARNING	G	Tanger	Tanger	I 45:y:1,7
GCA_007016005	Bispebjerg	NA	NA	NA	NA	NA	3945229728	0.0272727	321	enterica	a	e,n,x	1,4,[5],12	None	PASS	B	Bispebjerg	Bispebjerg	Bispebjerg
GCA_007142585.1	Rovaniemi	NA	NA	NA	NA	NA	1878970835	0.739394	86	enterica	r,[i]	1,5	16	WARNING: Only matched 86 cgMLST330 loci. Min threshold for confident serovar prediction from cgMLST is 297.0	WARNING	I	Rovaniemi	Rovaniemi	Langford
GCA_007143185.1	Leoben	NA	NA	NA	NA	NA	3529800063	0.712121	95	enterica	l,v	1,5	28	WARNING: Only matched 95 cgMLST330 loci. Min threshold for confident serovar prediction from cgMLST is 297.0	WARNING	M	Leoben	Leoben	Aberdeen
GCA_007157845.1	Neunkirchen	NA	NA	NA	NA	NA	1593655083	0.781818	72	enterica	z10	1,5	38	WARNING: Only matched 72 cgMLST330 loci. Min threshold for confident serovar prediction from cgMLST is 297.0	WARNING	P	Neunkirchen	Neunkirchen	Telelkebir
GCA_007160505.1	Yaba	NA	NA	NA	NA	NA	2875802492	0.778788	73	enterica	b	e,n,z15	3,{10}{15}	WARNING: Only matched 73 cgMLST330 loci. Min threshold for confident serovar prediction from cgMLST is 297.0	WARNING	E1	Kande|Yaba	Kande|Yaba	Kentucky
GCA_007191635	Alachua	NA	NA	NA	NA	NA	3750564827	0.0030303	329	enterica	z4,z23	-	35	None	PASS	O	Alachua	Alachua	Alachua
GCA_007196715	Teddington	NA	NA	NA	NA	NA	3917283649	0.0030303	329	enterica	y	1,7	1,4,12,27	None	PASS	B	Teddington	Teddington	Teddington
GCA_007200875	Hillingdon	NA	NA	NA	NA	NA	3420915419	0.521212	158	enterica	g,m,[t]	-	9,46	WARNING: Only matched 158 cgMLST330 loci. Min threshold for confident serovar prediction from cgMLST is 297.0	WARNING	D2	Pensacola|Sangalkam	Pensacola|Sangalkam	Stanleyville
GCA_007201175	Ituri	NA	NA	NA	NA	NA	3044180206	0.0424242	316	enterica	z10	1,5	1,4,12	None	PASS	B	Ituri	Ituri	Ituri
GCA_007202495	Ajiobo	NA	NA	NA	NA	NA	2572922385	0.624242	124	enterica	z4,z23	-	13,23	WARNING: Only matched 124 cgMLST330 loci. Min threshold for confident serovar prediction from cgMLST is 297.0	WARNING	G	Ajiobo|Ried	Ajiobo|Ried	Durham
GCA_007216595.1	Pasing	NA	NA	NA	NA	NA	3099392502	0.663636	111	enterica	z35	1,5	4,12	WARNING: Only matched 111 cgMLST330 loci. Min threshold for confident serovar prediction from cgMLST is 297.0	WARNING	B	Pasing	Pasing	Langford
GCA_007228615	Meleagridis	NA	NA	NA	NA	NA	899715897	0.0030303	329	enterica	e,h	l,w	3,{10}{15}{15,34}	None	PASS	E1	Meleagridis	Calabar|Meleagridis	Meleagridis
GCA_007241135.1	Wa	NA	NA	NA	NA	NA	4043250165	0.630303	122	enterica	b	1,5	16	WARNING: Only matched 122 cgMLST330 loci. Min threshold for confident serovar prediction from cgMLST is 297.0	WARNING	I	Wa	Wa	Mississippi
GCA_007256215	Tamberma	NA	NA	NA	NA	NA	840176543	0.733333	88	enterica	z4,z24	-	47	WARNING: Only matched 88 cgMLST330 loci. Min threshold for confident serovar prediction from cgMLST is 297.0	WARNING	X	Tamberma	Tamberma	Tennessee
GCA_007264905.1	Moero	NA	NA	NA	NA	NA	3988731464	0.742424	85	enterica	b	1,5	28	WARNING: Only matched 85 cgMLST330 loci. Min threshold for confident serovar prediction from cgMLST is 297.0	WARNING	M	Moero	Moero	Kimuenza
GCA_007267475	Butantan	NA	NA	NA	NA	NA	2144237961	0.0030303	329	enterica	b	1,5	3,{10}{15}{15,34}	None	PASS	E1	Butantan	Butantan|Gnesta	Butantan
GCA_007277855.1	Berlin	NA	NA	NA	NA	NA	Unclassified	0.39697	199	enterica	d	1,5	17	WARNING: Only matched 199 cgMLST330 loci. Min threshold for confident serovar prediction from cgMLST is 297.0	WARNING	J	Berlin	Berlin	Jangwani
GCA_007285675	Arechavaleta	NA	NA	NA	NA	NA	3954989136	0.0121212	326	enterica	a	1,7	4,[5],12	None	PASS	B	Arechavaleta	Arechavaleta	Arechavaleta
GCA_007287855.1	Landau	NA	NA	NA	NA	NA	67374292	0.757576	80	enterica	i	1,2	30	WARNING: Only matched 80 cgMLST330 loci. Min threshold for confident serovar prediction from cgMLST is 297.0	WARNING	N	Landau	Landau	Takoradi
GCA_007297775	Chicago	NA	NA	NA	NA	NA	3404068243	0.778788	73	enterica	r,[i]	1,5	28	WARNING: Only matched 73 cgMLST330 loci. Min threshold for confident serovar prediction from cgMLST is 297.0	WARNING	M	Chicago	Chicago	Chicago
GCA_007300155.1	Hessarek	NA	NA	NA	NA	NA	1017267322	0.678788	106	enterica	a	1,5	4,12,[27]	WARNING: Only matched 106 cgMLST330 loci. Min threshold for confident serovar prediction from cgMLST is 297.0	WARNING	B	Hessarek	Hessarek	Give
GCA_007302625.1	Ontario	NA	NA	NA	NA	NA	1052654850	0.587879	136	enterica	d	1,5	9,46	WARNING: Only matched 136 cgMLST330 loci. Min threshold for confident serovar prediction from cgMLST is 297.0	WARNING	D2	Ndolo|Ontario	Ndolo|Ontario	Tarshyne
GCA_007308575	Ordonez	NA	NA	NA	NA	NA	987749628	0.739394	86	enterica	y	l,w	1,13,23	WARNING: Only matched 86 cgMLST330 loci. Min threshold for confident serovar prediction from cgMLST is 297.0	WARNING	G	Ordonez	Ordonez	Worthington
GCA_007341675.1	Lawndale	NA	NA	NA	NA	NA	3479655665	0.736364	87	enterica	z	1,5	1,9,12	WARNING: Only matched 87 cgMLST330 loci. Min threshold for confident serovar prediction from cgMLST is 297.0	WARNING	D1	Lawndale	Lawndale	Tarshyne
GCA_007356675	Chichiri	NA	NA	NA	NA	NA	2452219536	0.718182	93	enterica	z4,z24	-	6,14,24	WARNING: Only matched 93 cgMLST330 loci. Min threshold for confident serovar prediction from cgMLST is 297.0	WARNING	H	Chichiri|Uzaramo	Chichiri|Uzaramo	Bochum
GCA_007368445	Zanzibar	NA	NA	NA	NA	NA	899280414	0.106061	295	enterica	k	1,5	3,{10}{15}	WARNING: Only matched 295 cgMLST330 loci. Min threshold for confident serovar prediction from cgMLST is 297.0	WARNING	E1	Zanzibar	Oesterbro|Zanzibar	Zanzibar
GCA_007372745	Fulica	NA	NA	NA	NA	NA	714494913	0.0393939	317	enterica	a	-	4,[5],12	None	PASS	B	Fulica	Fulica	Fulica
GCA_007383205	Kirkee	NA	NA	NA	NA	NA	2999393026	0.121212	290	enterica	b	1,2	17	WARNING: Only matched 290 cgMLST330 loci. Min threshold for confident serovar prediction from cgMLST is 297.0	WARNING	J	Kirkee	Kirkee	Kirkee
GCA_007404705	Haduna	NA	NA	NA	NA	NA	1859569010	0.621212	125	enterica	l,z13,z28	1,6	4,12	WARNING: Only matched 125 cgMLST330 loci. Min threshold for confident serovar prediction from cgMLST is 297.0	WARNING	B	Haduna	Haduna	Agama
GCA_007405305.1	Gokul	NA	NA	NA	NA	NA	690747876	0.330303	221	enterica	d	1,5	1,51	WARNING: Only matched 221 cgMLST330 loci. Min threshold for confident serovar prediction from cgMLST is 297.0	WARNING	O51	Gokul	Gokul	Overschie
GCA_007411955	Solt	NA	NA	NA	NA	NA	1122214187	0.669697	109	enterica	y	1,5	11	WARNING: Only matched 109 cgMLST330 loci. Min threshold for confident serovar prediction from cgMLST is 297.0	WARNING	F	Bareilly|Solt	Bareilly|Solt	Marseille
GCA_007414785	Kalina	NA	NA	NA	NA	NA	512091033	0.442424	184	enterica	b	1,2	3,10	WARNING: Only matched 184 cgMLST330 loci. Min threshold for confident serovar prediction from cgMLST is 297.0	WARNING	E1	Kalina	Kalina	Lexington
GCA_007422765.1	Korlebu	NA	NA	NA	NA	NA	1549210690	0.687879	103	enterica	z	1,5	1,3,19	WARNING: Only matched 103 cgMLST330 loci. Min threshold for confident serovar prediction from cgMLST is 297.0	WARNING	E4	Fufu|Korlebu	Fufu|Korlebu	Give
GCA_007430625	California	NA	NA	NA	NA	NA	Unclassified	0.0242424	322	enterica	g,m,t	-	4,12	None	PASS	B	California	Banana|California	California
GCA_007434035	Chingola	NA	NA	NA	NA	NA	1785551805	0.712121	95	enterica	e,h	1,2	11	WARNING: Only matched 95 cgMLST330 loci. Min threshold for confident serovar prediction from cgMLST is 297.0	WARNING	F	Chingola|Larochelle	Chingola|Larochelle	Paratyphi B var. Java
GCA_007437305	Treforest	NA	NA	NA	NA	NA	1778266623	0.142424	283	enterica	z	1,6	1,51	WARNING: Only matched 283 cgMLST330 loci. Min threshold for confident serovar prediction from cgMLST is 297.0	WARNING	O51	Treforest	Treforest	Treforest
GCA_007446925	Lille	NA	NA	NA	NA	NA	1558441906	0.0121212	326	enterica	z38	-	6,7,14	None	PASS	C1	Lille	Lene|Lille	Lille
GCA_007471575	Richmond	NA	NA	NA	NA	NA	Unclassified	0.0121212	326	enterica	y	1,2	6,7	None	PASS	C1	Richmond	Richmond	Richmond
GCA_007471975	Matopeni	NA	NA	NA	NA	NA	3384604935	0	330	enterica	y	1,2	30	None	PASS	N	Matopeni	Matopeni	Matopeni
GCA_007472975	Apeyeme	NA	NA	NA	NA	NA	2246597239	0.0030303	329	enterica	z38	-	8,20	None	PASS	C2-C3	Apeyeme	Apeyeme	Apeyeme
GCA_007473735.1	Ibadan	NA	NA	NA	NA	NA	3339542451	0.0030303	329	enterica	b	1,2	13,22	None	PASS	G	Ibadan	I 1,13,23:b:1,2	Ibadan
GCA_007474965	Okerara	NA	NA	NA	NA	NA	122134040	0.0242424	322	enterica	z10	1,2	3,10	None	PASS	E1	Okerara	Okerara	Okerara
GCA_007477505	Anfo	NA	NA	NA	NA	NA	2486316782	0.00909091	327	enterica	y	1,2	39	None	PASS	Q	Anfo	Anfo	Anfo
GCA_007513645	Fanti	NA	NA	NA	NA	NA	2594492194	0.448485	182	enterica	z38	-	13,23	WARNING: Only matched 182 cgMLST330 loci. Min threshold for confident serovar prediction from cgMLST is 297.0	WARNING	G	Fanti	Fanti|Leiden	Fanti
GCA_007515185.1	Bukavu	NA	NA	NA	NA	NA	2134978549	0.666667	110	enterica	l,z28	1,5	1,40	WARNING: Only matched 110 cgMLST330 loci. Min threshold for confident serovar prediction from cgMLST is 297.0	WARNING	R	Bukavu	Bukavu	Pomona
GCA_007524505	Wentworth	NA	NA	NA	NA	NA	3137633230	0.0787879	304	enterica	z10	1,2	11	None	PASS	F	Wentworth	Menden|Wentworth	Wentworth
GCA_007524665	Champaign	NA	NA	NA	NA	NA	953705345	0.569697	142	enterica	k	1,5	39	WARNING: Only matched 142 cgMLST330 loci. Min threshold for confident serovar prediction from cgMLST is 297.0	WARNING	Q	Champaign	Champaign	Zanzibar
GCA_007526725.1	Brijbhumi	NA	NA	NA	NA	NA	Unclassified	0.378788	205	enterica	i	1,5	11	WARNING: Only matched 205 cgMLST330 loci. Min threshold for confident serovar prediction from cgMLST is 297.0	WARNING	F	Brijbhumi|Oritamerin	Brijbhumi|Oritamerin	Chiredzi
GCA_007539015	Stockholm	NA	NA	NA	NA	NA	2613819571	0.0121212	326	enterica	y	z6	3,{10}{15}	None	PASS	E1	Stockholm	Stockholm	Stockholm
GCA_007547295	Caracas	NA	NA	NA	NA	NA	2762486408	0.0030303	329	enterica	g,m,[p],s	-	[1],6,14,[25]	None	PASS	H	Caracas	Caracas|Sylvania|Warragul	Caracas
GCA_007547795	Tallahassee	NA	NA	NA	NA	NA	3324090519	0.00606061	328	enterica	z4,z32	-	6,8	None	PASS	C2-C3	Tallahassee	Tallahassee	Tallahassee
GCA_007548035.1	Haardt	NA	NA	NA	NA	NA	2327678587	0.0121212	326	enterica	k	1,5	8	None	PASS	C2-C3	Haardt	Blockley|Haardt	Haardt
GCA_007549095	Colobane	NA	NA	NA	NA	NA	688375486	0.0030303	329	enterica	k	1,7	11	None	PASS	F	Colobane	Baiboukoum|Colobane	Colobane
GCA_007549855	Duesseldorf	NA	NA	NA	NA	NA	1969635163	0.0030303	329	enterica	z4,z24	-	6,8	None	PASS	C2-C3	Duesseldorf	Albany|Duesseldorf	Duesseldorf
GCA_007579345.1	Martonos	NA	NA	NA	NA	NA	496074558	0.00606061	328	enterica	d	1,5	6,14,24	None	PASS	H	Martonos	Finkenwerder|Martonos	Martonos
GCA_007579505	Luciana	NA	NA	NA	NA	NA	3079226829	0.145455	282	enterica	a	e,n,z15	11	WARNING: Only matched 282 cgMLST330 loci. Min threshold for confident serovar prediction from cgMLST is 297.0	WARNING	F	Luciana	Denver|Luciana	Luciana
GCA_007579605	Carrau	NA	NA	NA	NA	NA	1268294714	0.0030303	329	enterica	y	1,7	6,14,[24]	None	PASS	H	Carrau	Carrau|Madelia	Carrau
GCA_007589175	Vinohrady	NA	NA	NA	NA	NA	1838986346	0.772727	75	enterica	m,t	-	28	WARNING: Only matched 75 cgMLST330 loci. Min threshold for confident serovar prediction from cgMLST is 297.0	WARNING	M	Vinohrady	Vinohrady	Takoradi
GCA_007602275	Welikade	NA	NA	NA	NA	NA	656404674	0.115152	292	enterica	l,v	1,7	16	WARNING: Only matched 292 cgMLST330 loci. Min threshold for confident serovar prediction from cgMLST is 297.0	WARNING	I	Welikade	Welikade	Welikade
GCA_007604925.1	Tyresoe	NA	NA	NA	NA	NA	579720480	0.663636	111	enterica	l,z28	1,5	1,4,12,[27]	WARNING: Only matched 111 cgMLST330 loci. Min threshold for confident serovar prediction from cgMLST is 297.0	WARNING	B	Tyresoe	Tyresoe	Lerum
GCA_007605815	Beaudesert	NA	NA	NA	NA	NA	3743326503	0.00606061	328	enterica	e,h	1,7	[1],6,14,[25]	None	PASS	H	Beaudesert	Beaudesert	Beaudesert
GCA_007606375.1	Ahuza	NA	NA	NA	NA	NA	3063720261	0.757576	80	enterica	k	1,5	43	WARNING: Only matched 80 cgMLST330 loci. Min threshold for confident serovar prediction from cgMLST is 297.0	WARNING	U	Ahuza	Ahuza	Oslo
GCA_007609395	Linton	NA	NA	NA	NA	NA	3377507428	0.581818	138	enterica	r	e,n,z15	13,23	WARNING: Only matched 138 cgMLST330 loci. Min threshold for confident serovar prediction from cgMLST is 297.0	WARNING	G	Linton	Linton	Mississippi
GCA_007625675	Telhashomer	NA	NA	NA	NA	NA	1852705099	0.00606061	328	enterica	z10	e,n,x	11	None	PASS	F	Telhashomer	Djugu|Telhashomer	Telhashomer
GCA_007625815.1	Gaillac	NA	NA	NA	NA	NA	Unclassified	0.00606061	328	enterica	c	1,5	8,20	None	PASS	C2-C3	Gaillac	Gaillac|Utah	Gaillac
GCA_007627195	Molade	NA	NA	NA	NA	NA	403848631	0	330	enterica	z10	z6	8,20	None	PASS	C2-C3	Molade	Molade|Wippra	Molade
GCA_007627255	Labadi	NA	NA	NA	NA	NA	3673896519	0.0030303	329	enterica	d	z6	8,20	None	PASS	C2-C3	Labadi	Labadi	Labadi
GCA_007644865	Brazzaville	NA	NA	NA	NA	NA	1903368512	0.0030303	329	enterica	b	1,2	6,7	None	PASS	C1	Brazzaville	Atento|Brazzaville	Brazzaville
GCA_007660805	Carno	NA	NA	NA	NA	NA	1432725893	0.00909091	327	enterica	z	l,w	1,3,19	None	PASS	E4	Carno	Carno|Clerkenwell	Carno
GCA_007685585.1	Cheltenham	NA	NA	NA	NA	NA	682282008	0.633333	121	enterica	b	1,5	9,46	WARNING: Only matched 121 cgMLST330 loci. Min threshold for confident serovar prediction from cgMLST is 297.0	WARNING	D2	Cheltenham|Frintrop	Cheltenham|Frintrop	Javiana
GCA_007688025.1	Uppsala	NA	NA	NA	NA	NA	3904962970	0.569697	142	enterica	b	1,7	1,4,12,27	WARNING: Only matched 142 cgMLST330 loci. Min threshold for confident serovar prediction from cgMLST is 297.0	WARNING	B	Uppsala	Uppsala	Elisabethville
GCA_007690125	Woodinville	NA	NA	NA	NA	NA	1225403132	0.0212121	323	enterica	c	e,n,x	11	None	PASS	F	Woodinville	Namibia|Woodinville	Woodinville
GCA_007702545	Idikan	NA	NA	NA	NA	NA	3527368008	0.00606061	328	enterica	i	1,2	1,13,23	None	PASS	G	Idikan	I 1,13,23:i:1,2	Idikan
GCA_007707805	Mishmarhaemek	NA	NA	NA	NA	NA	964184724	0.0484848	314	enterica	d	1,5	1,13,23	None	PASS	G	Mishmarhaemek	Mishmarhaemek	Mishmarhaemek
GCA_007742855	Florida	NA	NA	NA	NA	NA	3031248952	0.00606061	328	enterica	d	1,7	[1],6,14,[25]	None	PASS	H	Florida	Florida|Midway	Florida
GCA_007744815	Kokomlemle	NA	NA	NA	NA	NA	3588464719	0.0030303	329	enterica	l,v	e,n,x	39	None	PASS	Q	Kokomlemle	Kokomlemle	Kokomlemle
GCA_007745915	Perth	NA	NA	NA	NA	NA	194013930	0.00606061	328	enterica	y	e,n,x	38	None	PASS	P	Perth	Perth	Perth
GCA_007747615	Kisarawe	NA	NA	NA	NA	NA	375198906	0.0030303	329	enterica	k	e,n,x	11	None	PASS	F	Kisarawe	Kisarawe|Singapore	Kisarawe
GCA_007747755	Teko	NA	NA	NA	NA	NA	2380582060	0.0030303	329	enterica	d	e,n,z15	[1],6,14,[25]	None	PASS	H	Teko	Teko	Teko
GCA_007748795	Magwa	NA	NA	NA	NA	NA	131443677	0.0030303	329	enterica	d	e,n,x	21	None	PASS	L	Magwa	Magwa	Magwa
GCA_007750935	Benue	NA	NA	NA	NA	NA	4065041259	0.0030303	329	enterica	y	l,w	6,8	None	PASS	C2-C3	Benue	Benue|Sindelfingen	Benue
GCA_007751615	Miami/Sendai	NA	NA	NA	NA	NA	1483557740	0.0030303	329	enterica	a	1,5	1,9,12	None	PASS	D1	Sendai	Miami|Paratyphi A|Sendai	Sendai
GCA_007752515	Mgulani	NA	NA	NA	NA	NA	1242141638	0.00606061	328	enterica	i	1,2	38	None	PASS	P	Mgulani	Mgulani	Mgulani
GCA_007754295	Salford	NA	NA	NA	NA	NA	2377084652	0.00909091	327	enterica	l,v	e,n,x	16	FAIL: Wzx/Wzy genes missing. Cannot determine O-antigen group/serogroup. Cannot accurately predict serovar from antigen genes.	FAIL	I	Salford	Bonn|Carmel|Dadzie|Drac|Fann|Holcomb|Horsham|Kimuenza|Kokomlemle|Roan|Salford|Toronto|Vitkin|Zaiman	Salford
GCA_007754375	Onderstepoort	NA	NA	NA	NA	NA	1817547777	0.0030303	329	enterica	e,h	1,5	1,6,14,[25]	None	PASS	H	Onderstepoort	Bahrenfeld|Onderstepoort	Onderstepoort
GCA_007754615	Barranquilla	NA	NA	NA	NA	NA	601847075	0.00606061	328	enterica	d	e,n,x	16	None	PASS	I	Barranquilla	Barranquilla	Barranquilla
GCA_007763315	Kingabwa	NA	NA	NA	NA	NA	1616831016	0.00606061	328	enterica	y	1,5	43	None	PASS	U	Kingabwa	Kingabwa	Kingabwa
GCA_007763795	Ramatgan	NA	NA	NA	NA	NA	2228201391	0.748485	83	enterica	k	1,5	30	WARNING: Only matched 83 cgMLST330 loci. Min threshold for confident serovar prediction from cgMLST is 297.0	WARNING	N	Ramatgan	Ramatgan	Newport
GCA_007765035	Louga	NA	NA	NA	NA	NA	2772591448	0.00606061	328	enterica	b	1,2	30	None	PASS	N	Louga	Louga	Louga
GCA_007772185	Fluntern	NA	NA	NA	NA	NA	4208661777	0.00606061	328	enterica	b	1,5	6,14,18	None	PASS	K	Fluntern	Fluntern	Fluntern
GCA_007816595	Bangkok	NA	NA	NA	NA	NA	4153795439	0.0030303	329	enterica	z4,z24	-	38	None	PASS	P	Bangkok	Bangkok	Bangkok
GCA_007816975.1	Brunei	NA	NA	NA	NA	NA	1953446941	0.00606061	328	enterica	y	1,5	8,20	None	PASS	C2-C3	Brunei	Brunei|Tananarive	Brunei
GCA_007818625.1	Sanjuan	NA	NA	NA	NA	NA	480653734	0	330	enterica	a	1,5	6,7	None	PASS	C1	Sanjuan	Marseille|Sanjuan	Sanjuan
GCA_007820375	Freetown	NA	NA	NA	NA	NA	4170118343	0.0030303	329	enterica	y	1,5	38	None	PASS	P	Freetown	Freetown	Freetown
GCA_007848115	Veneziana	NA	NA	NA	NA	NA	3156902459	0.0909091	300	enterica	i	e,n,x	11	None	PASS	F	Veneziana	Veneziana	Veneziana
GCA_007894065.1	Mapo	NA	NA	NA	NA	NA	588948228	0.266667	242	enterica	z10	1,5	6,8	WARNING: Only matched 242 cgMLST330 loci. Min threshold for confident serovar prediction from cgMLST is 297.0	WARNING	C2-C3	Mapo|Paris	Mapo|Paris	Hadar
GCA_007894445	Banana	NA	NA	NA	NA	NA	1614995104	0.769697	76	enterica	m,t	-	4,12	WARNING: Only matched 76 cgMLST330 loci. Min threshold for confident serovar prediction from cgMLST is 297.0	WARNING	B	Banana|California	Banana|California	Stanleyville
GCA_007910425.1	Irumu	NA	NA	NA	NA	NA	1799607741	0.0030303	329	enterica	l,v	1,5	6,7	None	PASS	C1	Irumu	Irumu|Maracaibo	Irumu
GCA_008251685	Malstatt	NA	NA	NA	NA	NA	2068365186	0.0666667	308	enterica	b	z6	16	None	PASS	I	Malstatt	Malstatt	Malstatt
GCA_008294795	Stanleyville	NA	NA	NA	NA	NA	502576669	0.00909091	327	enterica	z4,z23	-	1,4,[5],12,[27]	None	PASS	B	Stanleyville	Stanleyville	Stanleyville
GCA_008414165	Nima	NA	NA	NA	NA	NA	2213015326	0.0393939	317	enterica	y	1,5	28	None	PASS	M	Nima	Nima	Nima
GCA_008428795	Livingstone	NA	NA	NA	NA	NA	523697660	0.00606061	328	enterica	d	l,w	6,7,14	None	PASS	C1	Livingstone	Livingstone	Livingstone
GCA_008429765	Kintambo	NA	NA	NA	NA	NA	160108048	0	330	enterica	m,t	-	1,13,23	None	PASS	G	Kintambo	Agbeni|Kintambo|Washington	Kintambo
GCA_008429805	Michigan	NA	NA	NA	NA	NA	1331720153	0.00606061	328	enterica	l,v	1,5	17	None	PASS	J	Michigan	Michigan	Michigan
GCA_008431215	Sandiego	NA	NA	NA	NA	NA	4171168016	0.0030303	329	enterica	e,h	e,n,z15	1,4,[5],12	None	PASS	B	Sandiego	Sandiego	Sandiego
GCA_008474725	Kedougou	NA	NA	NA	NA	NA	2721627731	0.00606061	328	enterica	i	l,w	1,13,23	None	PASS	G	Kedougou	Kedougou	Kedougou
GCA_008484905.1	Wien	NA	NA	NA	NA	NA	685111212	0.0727273	306	enterica	b	l,w	1,4,12,[27]	None	PASS	B	Wien	Wien	Wien
GCA_008485185	Mikawasima	NA	NA	NA	NA	NA	3990290189	0.0121212	326	enterica	y	e,n,z15	6,7,14	None	PASS	C1	Mikawasima	Mikawasima	Mikawasima
GCA_008486725	Urbana	NA	NA	NA	NA	NA	2050873546	0.0121212	326	enterica	b	e,n,x	30	None	PASS	N	Urbana	Urbana	Urbana
GCA_008487025	Norwich	NA	NA	NA	NA	NA	45135661	0.0181818	324	enterica	e,h	1,6	6,7	None	PASS	C1	Norwich	Adamstua|Norwich	Norwich
GCA_008488945	Coeln	NA	NA	NA	NA	NA	4166930877	0.00606061	328	enterica	y	1,2	1,4,[5],12	None	PASS	B	Coeln	Coeln	Coeln
GCA_008525405.1	Toucra	NA	NA	NA	NA	NA	490308545	0.6	132	enterica	z	1,5	48	WARNING: Only matched 132 cgMLST330 loci. Min threshold for confident serovar prediction from cgMLST is 297.0	WARNING	Y	Toucra	Toucra	Poona
GCA_008526935	Vitkin	NA	NA	NA	NA	NA	976219162	0.0030303	329	enterica	l,v	e,n,x	28	None	PASS	M	Vitkin	Vitkin	Vitkin
GCA_008528435	Putten	NA	NA	NA	NA	NA	516224970	0.00909091	327	enterica	d	l,w	13,23	None	PASS	G	Putten	Putten	Putten
GCA_008548275	Blockley	NA	NA	NA	NA	NA	2508265209	0.0121212	326	enterica	k	1,5	6,8	None	PASS	C2-C3	Blockley	Blockley|Haardt	Blockley
GCA_00858838.1	Mississippi	NA	NA	NA	NA	NA	1913885848	0.293939	233	enterica	b	1,5	1,13,23	WARNING: Only matched 233 cgMLST330 loci. Min threshold for confident serovar prediction from cgMLST is 297.0	WARNING	G	Mississippi	Ibadan|Mississippi	Mississippi
GCA_008727635	Cubana	NA	NA	NA	NA	NA	1962989024	0.0151515	325	enterica	z29	-	1,13,23	None	PASS	G	Cubana	Agoueve|Cubana	Cubana
GCA_008879825	Altona	NA	NA	NA	NA	NA	4119746208	0.00909091	327	enterica	r	z6	8,20	None	PASS	C2-C3	Altona	Altona	Altona
GCA_009209085	Durban	NA	NA	NA	NA	NA	2640605099	0.00606061	328	enterica	a	e,n,z15	1,9,12	None	PASS	D1	Durban	Doba|Durban	Durban
GCA_009247085.1	Montaigu	NA	NA	NA	NA	NA	3802044655	0.421212	191	enterica	b	1,2	9,46	WARNING: Only matched 191 cgMLST330 loci. Min threshold for confident serovar prediction from cgMLST is 297.0	WARNING	D2	Montaigu|Onarimon	Montaigu|Onarimon	Lexington
GCA_009249805	Amoutive	NA	NA	NA	NA	NA	Unclassified	0.787879	70	enterica	d	1,5	28	WARNING: Only matched 70 cgMLST330 loci. Min threshold for confident serovar prediction from cgMLST is 297.0	WARNING	M	Amoutive	Amoutive	Stanleyville
GCA_009249885	Westminster	NA	NA	NA	NA	NA	2155407139	0.00909091	327	enterica	b	z35	3,{10}{15}	None	PASS	E1	Westminster	Chittagong|Westminster	Westminster
GCA_009280525.1	Maracaibo	NA	NA	NA	NA	NA	3560327265	0.745455	84	enterica	l,v	1,5	11	WARNING: Only matched 84 cgMLST330 loci. Min threshold for confident serovar prediction from cgMLST is 297.0	WARNING	F	Irumu|Maracaibo	Irumu|Maracaibo	Fulica
GCA_009640235.1	Wagenia	NA	NA	NA	NA	NA	3817231948	0.775758	74	enterica	b	e,n,z15	1,4,12,27	WARNING: Only matched 74 cgMLST330 loci. Min threshold for confident serovar prediction from cgMLST is 297.0	WARNING	B	Wagenia	Wagenia	Choleraesuis
GCA_009643995.1	Stourbridge	NA	NA	NA	NA	NA	2008051120	0.0030303	329	enterica	b	1,6	6,8	None	PASS	C2-C3	Stourbridge	Stourbridge	Stourbridge
GCA_010371225.1	Newmexico	NA	NA	NA	NA	NA	2355881027	0.50303	164	enterica	g,z51	1,5	9,12	WARNING: Only matched 164 cgMLST330 loci. Min threshold for confident serovar prediction from cgMLST is 297.0	WARNING	D1	Newmexico	Newmexico	Sanjuan
GCA_010409785.1	Overschie	NA	NA	NA	NA	NA	4136388462	0.0030303	329	enterica	l,v	1,5	51	None	PASS	O51	Overschie	Overschie	Overschie
GCA_010428905.1	Hull	NA	NA	NA	NA	NA	4288093703	0.0121212	326	enterica	b	1,2	16	None	PASS	I	Hull	Hull	Hull
GCA_010531955.1	Schleissheim	NA	NA	NA	NA	NA	3759028140	0.0030303	329	enterica	b	-	4,12,27	None	PASS	B	Schleissheim	I 4,[5],12:b:-|Schleissheim	Schleissheim
GCA_010532595.1	Blijdorp	NA	NA	NA	NA	NA	1811939589	0	330	enterica	c	1,5	1,6,14,25	None	PASS	H	Blijdorp	Blijdorp	Blijdorp
GCA_010533175.1	Obogu	NA	NA	NA	NA	NA	292929386	0.00606061	328	enterica	z4,z23	1,5	6,7	None	PASS	C1	Obogu	Obogu	Obogu
GCA_010547525.1	Jangwani	NA	NA	NA	NA	NA	1962996154	0.00909091	327	enterica	a	1,5	17	None	PASS	J	Jangwani	Jangwani	Jangwani
GCA_010555265.1	Maricopa	NA	NA	NA	NA	NA	2237889024	0.00606061	328	enterica	g,z51	1,5	1,42	None	PASS	T	Maricopa	Maricopa	Maricopa
GCA_010555725.1	Goulfey	NA	NA	NA	NA	NA	4250550511	0.0030303	329	enterica	k	1,5	1,40	None	PASS	R	Goulfey	Goulfey	Goulfey
GCA_010561465.1	Berkeley	NA	NA	NA	NA	NA	659191706	0.766667	77	enterica	a	1,5	43	WARNING: Only matched 77 cgMLST330 loci. Min threshold for confident serovar prediction from cgMLST is 297.0	WARNING	U	Berkeley	Berkeley	Nessziona
GCA_010613645.1	Lattenkamp	NA	NA	NA	NA	NA	4241617048	0.0030303	329	enterica	z35	1,5	45	None	PASS	W	Lattenkamp	Lattenkamp	Lattenkamp
GCA_010623405.1	Cotham	NA	NA	NA	NA	NA	122463030	0.00606061	328	enterica	i	1,5	28	None	PASS	M	Cotham	Cotham	Cotham
GCA_010632605.1	Lomita	NA	NA	NA	NA	NA	349433228	0.0030303	329	enterica	e,h	1,5	6,7	None	PASS	C1	Lomita	Bahrenfeld|Onderstepoort	Lomita
GCA_010633165.1	Senegal	NA	NA	NA	NA	NA	3683430093	0.0121212	326	enterica	r	1,5	11	None	PASS	F	Senegal	Infantis|Senegal	Senegal
GCA_010647965.1	Brazil	NA	NA	NA	NA	NA	196280261	0.681818	105	enterica	a	1,5	16	WARNING: Only matched 105 cgMLST330 loci. Min threshold for confident serovar prediction from cgMLST is 297.0	WARNING	I	Brazil	Brazil	Javiana
GCA_010696045.1	Hofit	NA	NA	NA	NA	NA	1830732913	0.0030303	329	enterica	i	1,5	39	None	PASS	Q	Hofit	Hofit	Hofit
GCA_010696945.1	Hermannswerder	NA	NA	NA	NA	NA	3674488991	0.00606061	328	enterica	c	1,5	28	None	PASS	M	Hermannswerder	Hermannswerder	Hermannswerder
GCA_010703225.1	Langford	NA	NA	NA	NA	NA	2829680244	0.0030303	329	enterica	b	e,n,z15	28	None	PASS	M	Langford	Langford	Langford
GCA_010705145.1	Worb	NA	NA	NA	NA	NA	555700551	0.00606061	328	enterica	a	e,n,x	9,46	None	PASS	D2	Worb	Baildon|Lomalinda	Worb
GCA_010733675.1	Canada	NA	NA	NA	NA	NA	2998123315	0.609091	129	enterica	b	1,6	4,12,[27]	WARNING: Only matched 129 cgMLST330 loci. Min threshold for confident serovar prediction from cgMLST is 297.0	WARNING	B	Canada	Canada	Durham
GCA_010734695.1	Glidji	NA	NA	NA	NA	NA	2572060067	0.815152	61	enterica	l,w	1,5	11	WARNING: Only matched 61 cgMLST330 loci. Min threshold for confident serovar prediction from cgMLST is 297.0	WARNING	F	Colorado|Glidji	Colorado|Glidji	Manchester
GCA_010752075.1	Goelzau	NA	NA	NA	NA	NA	3258440968	0.0272727	321	enterica	a	1,5	3,{10}{15}	None	PASS	E1	Goelzau	Goelzau|Niumi	Goelzau
GCA_010787395.1	Amina	NA	NA	NA	NA	NA	Unclassified	0.587879	136	enterica	i	1,5	16	WARNING: Only matched 136 cgMLST330 loci. Min threshold for confident serovar prediction from cgMLST is 297.0	WARNING	I	Amina	Amina	Losangeles
GCA_010793875.1	Bietri	NA	NA	NA	NA	NA	3759913480	0.684848	104	enterica	y	1,5	30	WARNING: Only matched 104 cgMLST330 loci. Min threshold for confident serovar prediction from cgMLST is 297.0	WARNING	N	Bietri	Bietri	Zanzibar
GCA_010912495.1	Nessziona	NA	NA	NA	NA	NA	4080729423	0.00606061	328	enterica	l,z13	1,5	6,7	None	PASS	C1	Nessziona	Connecticut|Nessziona	Nessziona
GCA_011109615.1	Duval	NA	NA	NA	NA	NA	372023392	0.0030303	329	enterica	b	e,n,z15	1,40	None	PASS	R	Duval	Duval	Duval
GCA_011153475.1	Badagry	NA	NA	NA	NA	NA	3348211280	0.590909	135	enterica	z10	1,5	16	WARNING: Only matched 135 cgMLST330 loci. Min threshold for confident serovar prediction from cgMLST is 297.0	WARNING	I	Badagry	Badagry	I 4,[5],12:i:-
GCA_011177195.1	Kalamu	NA	NA	NA	NA	NA	476696633	0.745455	84	enterica	z4,z24	-	1,4,[5],12	WARNING: Only matched 84 cgMLST330 loci. Min threshold for confident serovar prediction from cgMLST is 297.0	WARNING	B	Kalamu	Kalamu	Tilene
GCA_011411475.1	Tempe	NA	NA	NA	NA	NA	494872855	0.69697	100	enterica	b	1,7	30	WARNING: Only matched 100 cgMLST330 loci. Min threshold for confident serovar prediction from cgMLST is 297.0	WARNING	N	Tempe	Tempe	Brandenburg
GCA_011434535.1	Gatuni	NA	NA	NA	NA	NA	514188410	0.330303	221	enterica	b	e,n,x	6,8	WARNING: Only matched 221 cgMLST330 loci. Min threshold for confident serovar prediction from cgMLST is 297.0	WARNING	C2-C3	Gatuni|Konstanz	Gatuni|Konstanz	Gaillac
GCA_011437895.1	Aschersleben	NA	NA	NA	NA	NA	4294540913	0	330	enterica	b	1,5	30	None	PASS	N	Aschersleben	Aschersleben	Aschersleben
GCA_011559645.1	Morehead	NA	NA	NA	NA	NA	1686172984	0.681818	105	enterica	i	1,5	30	WARNING: Only matched 105 cgMLST330 loci. Min threshold for confident serovar prediction from cgMLST is 297.0	WARNING	N	Morehead	Morehead	Telelkebir
GCA_011586335.1	Enugu	NA	NA	NA	NA	NA	Unclassified	0.590909	135	enterica	l,z13,z28	1,5	16	WARNING: Only matched 135 cgMLST330 loci. Min threshold for confident serovar prediction from cgMLST is 297.0	WARNING	I	Enugu	Enugu	Agama
GCA_011628995.1	Utah	NA	NA	NA	NA	NA	1847329224	0.715152	94	enterica	c	1,5	6,8	WARNING: Only matched 94 cgMLST330 loci. Min threshold for confident serovar prediction from cgMLST is 297.0	WARNING	C2-C3	Gaillac|Utah	Gaillac|Utah	Takoradi
GCA_011650555.1	Kasenyi	NA	NA	NA	NA	NA	2099719314	0.721212	92	enterica	e,h	1,5	38	WARNING: Only matched 92 cgMLST330 loci. Min threshold for confident serovar prediction from cgMLST is 297.0	WARNING	P	Kasenyi	Kasenyi	Mikawasima
GCA_900456305	Hartford	NA	NA	NA	NA	NA	919751683	0.0818182	303	enterica	y	e,n,x	6,7	None	PASS	C1	Hartford	Hartford|Herzliya	Hartford
GCA_900477885.1	Aberdeen	NA	NA	NA	NA	NA	3790823367	0.0121212	326	enterica	i	1,2	11	None	PASS	F	Aberdeen	Aberdeen|Augustenborg	Aberdeen
GCA_900478235.1	Infantis	NA	NA	NA	NA	NA	2583301918	0.324242	223	enterica	r	1,5	6,7,14	WARNING: Only matched 223 cgMLST330 loci. Min threshold for confident serovar prediction from cgMLST is 297.0	WARNING	C1	Infantis	Infantis|Senegal	Infantis
GCA_900478385.1	Poona	NA	NA	NA	NA	NA	3276699199	0.0242424	322	enterica	z	1,6	1,13,22	None	PASS	G	Poona	Farmsen|Poona	Poona
GCA_900635695.1	Goldcoast	NA	NA	NA	NA	NA	3369865588	0.0515152	313	enterica	r	l,w	6,8	None	PASS	C2-C3	Goldcoast	Brikama|Goldcoast	Goldcoast
GCA_900635855	Havana	NA	NA	NA	NA	NA	1250189495	0.0727273	306	enterica	f,g	-	1,13,23	None	PASS	G	Havana	Havana	Havana
GCF_000006945.2	Typhimurium	NA	NA	NA	NA	NA	1156141401	0.0121212	326	enterica	i	1,2	1,4,[5],12	None	PASS	B	Typhimurium	Typhimurium	Typhimurium
GCF_000341425.1	Javiana	NA	NA	NA	NA	NA	2649802183	0.0030303	329	enterica	l,z28	1,5	1,9,12	None	PASS	D1	Javiana	Itami|Javiana	Javiana
GCF_000623455.2	Enteritidis	NA	NA	NA	NA	NA	2699952659	0.00909091	327	enterica	g,m	-	1,9,12	None	PASS	D1	Enteritidis	Blegdam|Dublin|Enteritidis|Gueuletapee|Hillingdon|Kiel|Moscow|Naestved|Nitra|Rostock	Enteritidis
GCF_002107575	IIIb 50:r:z:[z67] (Salmonella enteria subsp. diarizonae)	NA	NA	NA	NA	NA	Unclassified	0.00606061	328	diarizonae	r	z	50	None	PASS	Z	IIIb 50:r:z:[z67]	IIIb 50:r:z:[z67]	IIIb 50:r:z:[z67]
GCF_006165125.1	Agona	NA	NA	NA	NA	NA	3900230045	0	330	enterica	f,g,s	-	1,4,[5],12	None	PASS	B	Agona	Agona|Budapest|Derby	Agona
GCF_009648815	IV 16:z4,z32:- (Salmonella enteria subsp. houtenae)	NA	NA	NA	NA	NA	1139962868	0	330	houtenae	z4,z32	-	16	None	PASS	I	IV 16:z4,z32:-	IV 16:z4,z32:-	IV 16:z4,z32:-
GCF_900635535	II 1,9,12,46,27:l,w:e,n,x (Salmonella enteria subsp. salamae)	NA	NA	NA	NA	NA	1279039198	0.245455	249	salamae	l,w	e,n,x	1,9,12,46,27	WARNING: Only matched 249 cgMLST330 loci. Min threshold for confident serovar prediction from cgMLST is 297.0	WARNING	D3	II 1,9,12,46,27:l,w:e,n,x	II 1,9,12,46,27:l,w:e,n,x	II 1,9,12,46,27:l,w:e,n,x
SRR2585491	VI [1],6,14,[25]:a:e,n,x (Salmonella enterica subsp. indica)	NA	NA	NA	NA	NA	3649410153	0	330	indica	a	e,n,x	[1],6,14,[25]	None	PASS	H	VI [1],6,14,[25]:a:e,n,x	VI [1],6,14,[25]:a:e,n,x	VI [1],6,14,[25]:a:e,n,x

## Sheet: Tab 2
Isolate	SNP cluster	Epi-type	Target accession	Biosample accession	Gencoll accession	Run	Bioproject accession	Collection date	Source type	Geographic location	Host	Strain	Creation date	Isolation source	Min-same	Min-diff	Min-same rank (in SNP cluster)	Min-diff rank (in SNP cluster)	Average rank (in SNP cluster)	cgmlst_ST (SISTR)	cgmlst_distance (SISTR)	cgmlst_matching_alleles (SISTR)	cgmlst_subspecies (SISTR)	H1 (SISTR)	H2 (SISTR)	O antigen (SISTR)	QC messages (SISTR)	QC status (SISTR)	Serogroup (SISTR)	Serovar (final) (SISTR)	Serovar (antigen) (SISTR)	Serovar (cgMLST) (SISTR)
GCA_005752735.1	PDS000002536.90	HA	PDT000496605.1	SAMN11536954	GCA_005752735.1	SRR8991655	PRJNA230403	Not reported	clinical	USA	Not reported	PNUSAS074081	2019-04-30	Not reported	23	51	9	5	7	2648669775	0.00606061	328	enterica	e,h	1,2	1,4,[5],12	None	PASS	B	Saintpaul	Saintpaul	Saintpaul
GCA_006140175.1	PDS000002536.90	HA	PDT000235698.2	SAMN07508810	GCA_006140175.1	SRR5942509	PRJNA186035	2017	environmental/other	Viet Nam	Not reported	FDA1019978-C001-001	2017-08-23	Riverbarb Fish	0	4	112	123	117.5	2648669775	0.00606061	328	enterica	e,h	1,2	1,4,[5],12	None	PASS	B	Saintpaul	Saintpaul	Saintpaul
GCA_006158625.1	PDS000002536.90	HA	PDT000237234.2	SAMN07554581	GCA_006158625.1	SRR5985914	PRJNA186035	2017-08-10	environmental/other	Viet Nam	Not reported	FDA1021819-C001-002	2017-08-28	Frozen Silverbarb Fish	0	4	113	124	118.5	2648669775	0.00606061	328	enterica	e,h	1,2	1,4,[5],12	None	PASS	B	Saintpaul	Saintpaul	Saintpaul
GCA_007216855.1	PDS000002536.90	HA	PDT000333068.1	SAMN02919096	GCA_007216855.1	SRR7370068	PRJNA186035	2014-05-14	environmental/other	Viet Nam	Not reported	FDA862475 1-1	2018-06-20	frog legs	12	5	32	118	75	2648669775	0.00606061	328	enterica	e,h	1,2	1,4,[5],12	None	PASS	B	Saintpaul	Saintpaul	Saintpaul
GCA_007241895.1	PDS000002536.90	HA	PDT000338014.1	SAMN09504346	GCA_007241895.1	SRR7443999	PRJNA248792	2016-03	clinical	United Kingdom: United Kingdom	Homo sapiens	227942	2018-06-28	human	26	46	6	18	12	2648669775	0.00606061	328	enterica	e,h	1,2	1,4,[5],12	None	PASS	B	Saintpaul	Saintpaul	Saintpaul
GCA_007302895.1	PDS000002536.90	HA	PDT000381537.1	SAMN10093996	GCA_007302895.1	SRR7879466	PRJNA248792	2018-08	clinical	United Kingdom: United Kingdom	Homo sapiens	588456	2018-09-20	human	25	49	7	10	8.5	2648669775	0.00606061	328	enterica	e,h	1,2	1,4,[5],12	None	PASS	B	Saintpaul	Saintpaul	Saintpaul
GCA_007709625.1	PDS000002536.90	HA	PDT000546539.1	SAMN12324900	GCA_007709625.1	SRR9719561	PRJNA248792	2019-07	clinical	United Kingdom: United Kingdom	Homo sapiens	775091	2019-07-20	human	28	52	5	3	4	2648669775	0.00606061	328	enterica	e,h	1,2	1,4,[5],12	None	PASS	B	Saintpaul	Saintpaul	Saintpaul
GCA_008836165.1	PDS000002536.90	HA	PDT000122517.2	SAMN04600455	GCA_008836165.1	SRR3322124	PRJNA248792	2015-10	clinical	United Kingdom: United Kingdom	Homo sapiens	176322	2016-04-02	human	19	43	16	40	28	970280669	0.00606061	328	enterica	e,h	1,2	1,4,[5],12	None	PASS	B	Saintpaul	Saintpaul	Saintpaul
GCA_009586195.1	PDS000002536.90	HA	PDT000269884.2	SAMN07822895	GCA_009586195.1	SRR6359030	PRJNA230403	2017-10	clinical	USA	Not reported	PNUSAS026528	2017-12-08	stool	22	44	10	29	19.5	2648669775	0.00606061	328	enterica	e,h	1,2	1,4,[5],12	None	PASS	B	Saintpaul	Saintpaul	Saintpaul
GCA_013272775.1	PDS000002536.90	HA	PDT000760989.1	SAMN14863770	GCA_013272775.1	Not reported	PRJNA596817	2015-10-01/2018-12-31	clinical	Australia: NSW	Homo sapiens	CIDM_ERL_NSW_2019_2967	2020-06-04	feces	29	36	3	85	44	1642814033	0.0121212	326	enterica	e,h	1,2	1,4,[5],12	None	PASS	B	Saintpaul	Saintpaul	Saintpaul
GCA_006205625.1	PDS000004163.70	NHA	PDT000297421.2	SAMN08774859	GCA_006205625.1	SRR6881464	PRJNA230403	Not reported	clinical	USA	Not reported	PNUSAS025495	2018-03-22	Not reported	9	8	8	17	12.5	2980504890	0.00909091	327	enterica	e,h	1,2	1,4,[5],12	None	PASS	B	Saintpaul	Saintpaul	Saintpaul
GCA_006260555.1	PDS000004163.70	NHA	PDT000285748.2	SAMN08395365	GCA_006260555.1	SRR6687576	PRJNA186035	2016	environmental/other	USA:IL	Not reported	OSF075247	2018-02-08	Finished Product	21	23	1	1	1	Unclassified	0.0181818	324	enterica	e,h	1,2	1,4,[5],12	None	PASS	B	Saintpaul	Saintpaul	Saintpaul
GCA_006308845.1	PDS000004163.70	NHA	PDT000274109.2	SAMN08166019	GCA_006308845.1	SRR6412479	PRJNA230403	missing	clinical	USA	Homo sapiens	PNUSAS030015	2017-12-22	Not reported	7	5	12	36	24	2980504890	0.00909091	327	enterica	e,h	1,2	1,4,[5],12	None	PASS	B	Saintpaul	Saintpaul	Saintpaul
GCA_006553435.1	PDS000004163.70	NHA	PDT000372393.1	SAMN09980553	GCA_006553435.1	SRR7789711	PRJNA230403	Not reported	clinical	USA	Not reported	PNUSAS051970	2018-09-05	Not reported	5	18	23	3	13	2531018993	0.0121212	326	enterica	e,h	1,2	1,4,[5],12	None	PASS	B	Saintpaul	Saintpaul	Saintpaul
GCA_006564205.1	PDS000004163.70	NHA	PDT000358987.1	SAMN09771616	GCA_006564205.1	SRR7652132	PRJNA230403	Not reported	clinical	USA	Not reported	PNUSAS048783	2018-08-07	Not reported	8	5	11	35	23	2980504890	0.00909091	327	enterica	e,h	1,2	1,4,[5],12	None	PASS	B	Saintpaul	Saintpaul	Saintpaul
GCA_007055245.1	PDS000004163.70	NHA	PDT000237850.2	SAMN07525940	GCA_007055245.1	SRR5990713	PRJNA186035	2015	environmental/other	USA:PA	Not reported	OSF067880	2017-08-30	Raw Pig	12	13	3	5	4	3360833746	0.00909091	327	enterica	e,h	1,2	1,4,[5],12	None	PASS	B	Saintpaul	Saintpaul	Saintpaul
GCA_007392045.1	PDS000004163.70	NHA	PDT000430608.1	SAMN10693245	GCA_007392045.1	SRR8395218	PRJNA242847	2018	environmental/other	USA:KY	Not reported	FSIS31801381	2019-01-04	Product-Raw-Ground, Comminuted or Otherwise Nonintact-Pork	10	8	6	15	10.5	3360833746	0.00909091	327	enterica	e,h	1,2	1,4,[5],12	None	PASS	B	Saintpaul	Saintpaul	Saintpaul
GCA_007635315.1	PDS000004163.70	NHA	PDT000290211.2	SAMN08370073	GCA_007635315.1	SRR6791679	PRJNA230403	2018	clinical	USA	Not reported	PNUSAS031980	2018-02-28	Not reported	5	19	22	2	12	2980504890	0.00909091	327	enterica	e,h	1,2	1,4,[5],12	None	PASS	B	Saintpaul	Saintpaul	Saintpaul
GCA_010566565.1	PDS000004163.70	NHA	PDT000068688.2	SAMN03734278	GCA_010566565.1	SRR2077397	PRJNA280335	2014-08-04	environmental/other	USA:MN	Sus scrofa	ADRDL-14-14320	2015-06-30	porcine feces	13	13	2	4	3	2980504890	0.00909091	327	enterica	e,h	1,2	1,4,[5],12	None	PASS	B	Saintpaul	Saintpaul	Saintpaul
SRR11833465	PDS000004163.70	NHA	PDT000762613.1	SAMN15000223	Not reported	SRR11833465	PRJNA242847	2020	environmental/other	USA:MO	Not reported	FSIS12030502	2020-06-10	Product-Raw-Ground, Comminuted or Otherwise Nonintact-Pork	11	9	4	12	8	3360833746	0.00909091	327	enterica	e,h	1,2	1,4,[5],12	None	PASS	B	Saintpaul	Saintpaul	Saintpaul
GCA_004223665.1	PDS000004371.140	HA	PDT000353169.1	SAMN09484351	GCA_004223665.1	SRR7551080	PRJNA186035	2018-05	environmental/other	USA:FL	Not reported	CFSAN082664	2018-07-23	Raw Baby Mizuna Leaf	13	8	79	204	141.5	1686451496	0.00909091	327	enterica	e,h	1,2	1,4,[5],12	None	PASS	B	Saintpaul	Saintpaul	Saintpaul
GCA_004235405.1	PDS000004371.140	HA	PDT000408423.1	SAMN10435385	GCA_004235405.1	SRR8198173	PRJNA230403	Not reported	clinical	USA	Not reported	PNUSAS059668	2018-11-18	Not reported	34	41	1	2	1.5	Unclassified	0.0151515	325	enterica	e,h	1,2	1,4,[5],12	None	PASS	B	Saintpaul	Saintpaul	Saintpaul
GCA_006071835.1	PDS000004371.140	HA	PDT000266577.2	SAMN07163174	GCA_006071835.1	SRR6315861	PRJNA342956	2016-11-07	environmental/other	USA:FL	Not reported	NSUOC-0344-S6-1B	2017-11-22	soil	28	13	7	195	101	3053822955	0.0121212	326	enterica	e,h	1,2	1,4,[5],12	None	PASS	B	Saintpaul	Saintpaul	Saintpaul
GCA_006316565.1	PDS000004371.140	HA	PDT000292770.2	SAMN08639150	GCA_006316565.1	SRR6809316	PRJNA230403	2017-11	clinical	USA	Not reported	PNUSAS033809	2018-03-06	urine	29	39	6	6	6	Unclassified	0.0151515	325	enterica	e,h	1,2	1,4,[5],12	None	PASS	B	Saintpaul	Saintpaul	Saintpaul
GCA_006556065.1	PDS000004371.140	HA	PDT000321403.1	SAMN09283844	GCA_006556065.1	SRR7235856	PRJNA230403	Not reported	clinical	USA	Not reported	PNUSAS041183	2018-05-31	Not reported	28	43	8	1	4.5	3877818553	0.00606061	328	enterica	e,h	1,2	1,4,[5],12	None	PASS	B	Saintpaul	Saintpaul	Saintpaul
GCA_007216075.1	PDS000004371.140	HA	PDT000333460.1	SAMN09463322	GCA_007216075.1	SRR7402075	PRJNA248792	2017-10	clinical	United Kingdom: United Kingdom	Homo sapiens	436923	2018-06-21	human	3	28	152	68	110	3877818553	0.00606061	328	enterica	e,h	1,2	1,4,[5],12	None	PASS	B	Saintpaul	Saintpaul	Saintpaul
GCA_010474585.1	PDS000004371.140	HA	PDT000263595.2	SAMN06030345	GCA_010474585.1	SRR5055950	PRJNA353625	Not reported	clinical	Canada	Homo sapiens	Not reported	2017-11-13	Not reported	17	20	42	160	101	3877818553	0.00606061	328	enterica	e,h	1,2	1,4,[5],12	None	PASS	B	Saintpaul	Saintpaul	Saintpaul
GCA_010689505.1	PDS000004371.140	HA	PDT000095520.2	SAMN04296530	GCA_010689505.1	SRR2966870	PRJNA186035	2010-03	environmental/other	USA:FL	Eudocimus albus	MOD1-Pga-4	2015-11-30	Adult, white ibis; fecal sample	13	9	76	203	139.5	3877818553	0.00606061	328	enterica	e,h	1,2	1,4,[5],12	None	PASS	B	Saintpaul	Saintpaul	Saintpaul
GCA_011789245.1	PDS000004371.140	HA	PDT000684718.1	SAMEA6515579	GCA_011789245.1	ERR3901970	PRJEB20997	Not reported	environmental/other	Not reported	Not reported	MA.05ba 73	2020-02-14	Not reported	1	8	183	206	194.5	3877818553	0.00606061	328	enterica	e,h	1,2	1,4,[5],12	None	PASS	B	Saintpaul	Saintpaul	Saintpaul
GCA_011789565.1	PDS000004371.140	HA	PDT000684694.1	SAMEA6515555	GCA_011789565.1	ERR3901946	PRJEB20997	Not reported	environmental/other	Not reported	Not reported	MA.03ba 3512	2020-02-14	Not reported	0	7	206	208	207	3877818553	0.00606061	328	enterica	e,h	1,2	1,4,[5],12	None	PASS	B	Saintpaul	Saintpaul	Saintpaul
GCA_001474835.1	PDS000004383.106	NHA	PDT000100126.1	SAMN02911982	GCA_001474835.1	Not reported	PRJNA242614	2011	clinical	USA	Homo sapiens	CVM 43813	2015-12-21	clinical sample	12	7	9	361	185	2873705621	0.00606061	328	enterica	e,h	1,2	1,4,[5],12	None	PASS	B	Saintpaul	Saintpaul	Saintpaul
GCA_001474985.1	PDS000004383.106	NHA	PDT000100134.1	SAMN02911998	GCA_001474985.1	Not reported	PRJNA242614	2012	clinical	USA	Homo sapiens	CVM 43829	2015-12-21	clinical sample	12	5	10	365	187.5	1820256780	0.00909091	327	enterica	e,h	1,2	1,4,[5],12	None	PASS	B	Saintpaul	Saintpaul	Saintpaul
GCA_006389695.1	PDS000004383.106	NHA	PDT000067462.3	SAMN03269500	GCA_006389695.1	SRR1823688	PRJNA183848	2006	environmental/other	USA:CT	Not reported	FL-NRM270	2015-06-19	ground turkey	11	35	11	21	16	3859322139	0.00606061	328	enterica	e,h	1,2	1,4,[5],12	None	PASS	B	Saintpaul	Saintpaul	Saintpaul
GCA_006391615.1	PDS000004383.106	NHA	PDT000216157.3	SAMN04451058	GCA_006391615.1	SRR5649647	PRJNA186035	2015-04-09	environmental/other	USA:IN	Not reported	OSF045600	2017-06-07	chicken	11	34	13	37	25	Unclassified	0.0121212	326	enterica	e,h	1,2	1,4,[5],12	None	PASS	B	Saintpaul	Saintpaul	Saintpaul
GCA_006635885.1	PDS000004383.106	NHA	PDT000134984.4	SAMN05201983	GCA_006635885.1	SRR3664913	PRJNA292661	2012	environmental/other	USA:MO	Not reported	CVM N42481	2016-06-21	ground turkey	13	28	6	101	53.5	Unclassified	0.00909091	327	enterica	e,h	1,2	1,4,[5],12	None	PASS	B	Saintpaul	Saintpaul	Saintpaul
GCA_006757795.1	PDS000004383.106	NHA	PDT000135302.4	SAMN05201627	GCA_006757795.1	SRR3665160	PRJNA292661	2011	environmental/other	USA:CO	Not reported	CVM N31832	2016-06-21	ground turkey	9	38	24	10	17	1277958544	0.00606061	328	enterica	e,h	1,2	1,4,[5],12	None	PASS	B	Saintpaul	Saintpaul	Saintpaul
GCA_006758235.1	PDS000004383.106	NHA	PDT000135313.4	SAMN05201638	GCA_006758235.1	SRR3665172	PRJNA292661	2011	environmental/other	USA:MD	Not reported	CVM N31845	2016-06-21	ground turkey	4	39	107	8	57.5	1034866270	0.00606061	328	enterica	e,h	1,2	1,4,[5],12	None	PASS	B	Saintpaul	Saintpaul	Saintpaul
GCA_006867365.1	PDS000004383.106	NHA	PDT000051318.2	SAMN03360914	GCA_006867365.1	SRR1910308	PRJNA186035	2014-04-09	environmental/other	USA:MN	Not reported	OSF029735	2015-03-11	turkey	17	38	1	9	5	Unclassified	0.0151515	325	enterica	e,h	1,2	1,4,[5],12	None	PASS	B	Saintpaul	Saintpaul	Saintpaul
GCA_007178855.1	PDS000004383.106	NHA	PDT000003962.3	SAMN02640785	GCA_007178855.1	SRR1185785	PRJNA183851	2002	environmental/other	USA:GA	Not reported	WAPHL-SAL-A00222	2015-02-10	ground turkey	10	36	14	13	13.5	3859322139	0.00606061	328	enterica	e,h	1,2	1,4,[5],12	None	PASS	B	Saintpaul	Saintpaul	Saintpaul
GCA_007191095.1	PDS000004383.106	NHA	PDT000101963.2	SAMN04256047	GCA_007191095.1	SRR3098669	PRJNA183848	2010	environmental/other	USA:NM	Not reported	CVM-N23776	2016-01-12	ground turkey	6	35	50	23	36.5	1277958544	0.00606061	328	enterica	e,h	1,2	1,4,[5],12	None	PASS	B	Saintpaul	Saintpaul	Saintpaul
GCA_001479185.1	PDS000004385.43	NHA	PDT000100279.1	SAMN02699239	GCA_001479185.1	Not reported	PRJNA242614	2011	environmental/other	USA: PA	Not reported	CVM N31412	2015-12-22	ground turkey	7	40	15	5	10	Unclassified	0.0181818	324	enterica	e,h	1,2	1,4,[5],12	None	PASS	B	Saintpaul	Saintpaul	Saintpaul
GCA_002031465.1	PDS000004385.43	NHA	PDT000194753.1	SAMN02367944	GCA_002031465.1	Not reported	PRJNA203445	2010	environmental/other	USA: Maryland	Not reported	N28730	2017-03-17	Pork Chop	4	43	39	3	21	4049361145	0.00606061	328	enterica	e,h	1,2	1,4,[5],12	None	PASS	B	Saintpaul	Saintpaul	Saintpaul
GCA_006498515.1	PDS000004385.43	NHA	PDT000161194.2	SAMN05596254	GCA_006498515.1	SRR4044432	PRJNA287785	Not reported	clinical	USA	Not reported	2014AM-0122	2016-11-16	Not reported	34	14	1	87	44	1332078423	0.00909091	327	enterica	e,h	1,2	1,4,[5],12	None	PASS	B	Saintpaul	Saintpaul	Saintpaul
GCA_007694745.1	PDS000004385.43	NHA	PDT000476755.1	SAMN11102748	GCA_007694745.1	SRR8711631	PRJNA248792	2015-09	clinical	United Kingdom: United Kingdom	Homo sapiens	164858	2019-03-12	human	6	10	26	95	60.5	3667939747	0.00909091	327	enterica	e,h	1,2	1,4,[5],12	None	PASS	B	Saintpaul	Saintpaul	Saintpaul
GCA_008476715.1	PDS000004385.43	NHA	PDT000134816.2	SAMN05201809	GCA_008476715.1	SRR3664687	PRJNA292661	2012	environmental/other	USA:TN	Not reported	CVM N38930	2016-06-21	ground turkey	12	33	7	20	13.5	Unclassified	0.00909091	327	enterica	e,h	1,2	1,4,[5],12	None	PASS	B	Saintpaul	Saintpaul	Saintpaul
GCA_008515585.1	PDS000004385.43	NHA	PDT000085888.3	SAMN03988270	GCA_008515585.1	SRR2407590	PRJNA292661	2014	environmental/other	USA:CO	Not reported	CVM N53013	2016-01-10	ground turkey	8	43	13	1	7	902788902	0.00606061	328	enterica	e,h	1,2	1,4,[5],12	None	PASS	B	Saintpaul	Saintpaul	Saintpaul
GCA_010532975.1	PDS000004385.43	NHA	PDT000263302.2	SAMN06030017	GCA_010532975.1	SRR5052798	PRJNA353625	Not reported	clinical	Canada	Homo sapiens	Not reported	2017-11-13	Not reported	34	10	2	93	47.5	958845280	0.00606061	328	enterica	e,h	1,2	1,4,[5],12	None	PASS	B	Saintpaul	Saintpaul	Saintpaul
GCA_010565765.1	PDS000004385.43	NHA	PDT000054113.2	SAMN03468969	GCA_010565765.1	SRR1960154	PRJNA248792	2014-12	clinical	United Kingdom: North of England	Homo sapiens	78679	2015-04-10	human	6	8	18	99	58.5	829837806	0.00606061	328	enterica	e,h	1,2	1,4,[5],12	None	PASS	B	Saintpaul	Saintpaul	Saintpaul
GCA_011417455.1	PDS000004385.43	NHA	PDT000057931.2	SAMN03479008	GCA_011417455.1	SRR1968910	PRJNA248792	2014-07	clinical	United Kingdom: South of England	Homo sapiens	25181	2015-04-12	human	11	11	8	92	50	Unclassified	0.0212121	323	enterica	e,h	1,2	1,4,[5],12	None	PASS	B	Saintpaul	Saintpaul	Saintpaul
GCA_011443835.1	PDS000004385.43	NHA	PDT000032846.3	SAMN02698303	GCA_011443835.1	SRR1425271	PRJNA186035	2013-04-04	environmental/other	Morocco	Not reported	FNE0134	2015-02-10	octopus	23	8	3	98	50.5	829837806	0.00606061	328	enterica	e,h	1,2	1,4,[5],12	None	PASS	B	Saintpaul	Saintpaul	Saintpaul
ERR2693548	PDS000006321.200	HA	PDT000449177.1	SAMEA104280446	Not reported	ERR2693548	PRJEB20997	Not reported	environmental/other	Not reported	Not reported	Not reported	2019-01-23	Not reported	17	15	1	7	4	3115595257	0.00606061	328	enterica	e,h	1,2	1,4,[5],12	None	PASS	B	Saintpaul	Saintpaul	Saintpaul
GCA_005561835.1	PDS000006321.200	HA	PDT000413085.1	SAMN10505649	GCA_005561835.1	SRR8268417	PRJNA230403	Not reported	clinical	USA	Not reported	PNUSAS053639	2018-11-30	Not reported	12	15	3	8	5.5	Unclassified	0.0121212	326	enterica	e,h	1,2	1,4,[5],12	FAIL: Wzx/Wzy genes missing. Cannot determine O-antigen group/serogroup. Cannot accurately predict serovar from antigen genes.	FAIL	-	Saintpaul	Bardo|Bergedorf|Bournemouth|Bruebach|Chingola|Jubilee|Larochelle|Livulu|Malakal|Meskin|Newport|Saintpaul|Thiaroye|Tilene|Vejle	Saintpaul
GCA_006004645.1	PDS000006321.200	HA	PDT000509197.1	SAMN11875081	GCA_006004645.1	SRR9137365	PRJNA230403	Not reported	clinical	USA	Not reported	PNUSAS075334	2019-05-28	Not reported	13	19	2	2	2	3115595257	0.00606061	328	enterica	e,h	1,2	1,4,[5],12	None	PASS	B	Saintpaul	Saintpaul	Saintpaul
GCA_006268055.1	PDS000006321.200	HA	PDT000292764.2	SAMN08639154	GCA_006268055.1	SRR6809310	PRJNA230403	2017-11	clinical	USA	Not reported	PNUSAS033805	2018-03-06	stool	11	13	5	26	15.5	3115595257	0.00606061	328	enterica	e,h	1,2	1,4,[5],12	None	PASS	B	Saintpaul	Saintpaul	Saintpaul
GCA_007021805.1	PDS000006321.200	HA	PDT000217923.2	SAMN07210935	GCA_007021805.1	SRR5666356	PRJNA324570	2017-02-21	environmental/other	USA:PA	Not reported	SAL-17-VL-NY-UP-NBC-0007	2017-06-12	Bos taurus feces	6	2	26	363	194.5	3115595257	0.00606061	328	enterica	e,h	1,2	1,4,[5],12	None	PASS	B	Saintpaul	Saintpaul	Saintpaul
GCA_007446005.1	PDS000006321.200	HA	PDT000497146.1	SAMN11553488	GCA_007446005.1	SRR9000498	PRJNA242847	2019	environmental/other	USA:NY	Not reported	FSIS11920344	2019-05-01	chicken carcass	5	3	45	322	183.5	3115595257	0.00606061	328	enterica	e,h	1,2	1,4,[5],12	None	PASS	B	Saintpaul	Saintpaul	Saintpaul
GCA_010567045.1	PDS000006321.200	HA	PDT000167918.2	SAMN06111811	GCA_010567045.1	SRR5081503	PRJNA242847	2016	environmental/other	USA:PA	Not reported	FSIS1608792	2016-12-06	chicken carcass	6	2	23	362	192.5	3115595257	0.00606061	328	enterica	e,h	1,2	1,4,[5],12	None	PASS	B	Saintpaul	Saintpaul	Saintpaul
GCA_010688585.1	PDS000006321.200	HA	PDT000081252.2	SAMN03795465	GCA_010688585.1	SRR2156634	PRJNA183850	2015-06	clinical	USA:NY	Homo sapiens	CFSAN035076	2015-08-12	stool	9	10	11	55	33	3115595257	0.00606061	328	enterica	e,h	1,2	1,4,[5],12	None	PASS	B	Saintpaul	Saintpaul	Saintpaul
SRR11938026	PDS000006321.200	HA	PDT000760579.1	SAMN15148826	Not reported	SRR11938026	PRJNA230403	Not reported	clinical	USA	Not reported	PNUSAS146720	2020-06-05	Not reported	8	20	17	1	9	3115595257	0.00606061	328	enterica	e,h	1,2	1,4,[5],12	None	PASS	B	Saintpaul	Saintpaul	Saintpaul
SRR1206219	PDS000006321.200	HA	PDT000162852.3	SAMN02709314	Not reported	SRR1206219	PRJNA243331	2009-03-10	environmental/other	USA: WI	Not reported	CFSAN004076	2016-11-23	irrigation water	5	1	35	397	216	3115595257	0.00606061	328	enterica	e,h	1,2	1,4,[5],12	None	PASS	B	Saintpaul	Saintpaul	Saintpaul
GCA_005413085.1	PDS000009466.139	HA	PDT000356948.1	SAMN09756417	GCA_005413085.1	SRR7638843	PRJNA186035	2017	environmental/other	USA:CA	Not reported	OSF084052	2018-08-02	Finished Celery	26	3	3	225	114	1197428374	0.00606061	328	enterica	e,h	1,2	1,4,[5],12	None	PASS	B	Saintpaul	Saintpaul	Saintpaul
GCA_006600085.1	PDS000009466.139	HA	PDT000351320.1	SAMN09689554	GCA_006600085.1	SRR7536551	PRJNA230403	Not reported	clinical	USA	Not reported	PNUSAS045773	2018-07-18	Not reported	22	34	12	6	9	2970579755	0.00909091	327	enterica	e,h	1,2	1,4,[5],12	None	PASS	B	Saintpaul	Saintpaul	Saintpaul
GCA_006882345.1	PDS000009466.139	HA	PDT000093237.3	SAMN03787662	GCA_006882345.1	SRR2910620	PRJNA186035	2014-11-21	environmental/other	USA:CA	Not reported	OSF034763	2015-11-06	almonds	15	11	36	185	110.5	419552821	0.0121212	326	enterica	e,h	1,2	1,4,[5],12	None	PASS	B	Saintpaul	Saintpaul	Saintpaul
GCA_007275755.1	PDS000009466.139	HA	PDT000349685.1	SAMN09658667	GCA_007275755.1	SRR7522918	PRJNA248792	2016-11	clinical	United Kingdom: United Kingdom	Homo sapiens	320210	2018-07-16	human	6	8	100	200	150	1197428374	0.00606061	328	enterica	e,h	1,2	1,4,[5],12	None	PASS	B	Saintpaul	Saintpaul	Saintpaul
GCA_007387165.1	PDS000009466.139	HA	PDT000424688.1	SAMN10656557	GCA_007387165.1	SRR8375538	PRJNA242847	2018	environmental/other	USA:CA	Not reported	FSIS11816549	2018-12-27	comminuted beef	28	22	1	84	42.5	1197428374	0.00606061	328	enterica	e,h	1,2	1,4,[5],12	None	PASS	B	Saintpaul	Saintpaul	Saintpaul
GCA_008504205.1	PDS000009466.139	HA	PDT000357475.1	SAMN09764450	GCA_008504205.1	SRR7642821	PRJNA292666	2018	environmental/other	USA:TX	Not reported	FSIS11812413	2018-08-03	animal-cattle-steer	16	6	33	205	119	560357021	0.00909091	327	enterica	e,h	1,2	1,4,[5],12	None	PASS	B	Saintpaul	Saintpaul	Saintpaul
GCA_008758525.1	PDS000009466.139	HA	PDT000593977.1	SAMN12843000	GCA_008758525.1	SRR10180593	PRJNA292661	2019	environmental/other	USA:CA-UC Davis	Not reported	CVM N19S0545	2019-09-26	Chicken Whole - cut in lab	14	8	43	197	120	1197428374	0.00606061	328	enterica	e,h	1,2	1,4,[5],12	None	PASS	B	Saintpaul	Saintpaul	Saintpaul
GCA_010505695.1	PDS000009466.139	HA	PDT000263623.2	SAMN06030369	GCA_010505695.1	SRR5055978	PRJNA353625	Not reported	clinical	Canada	Homo sapiens	Not reported	2017-11-13	Not reported	2	20	132	122	127	1197428374	0.00606061	328	enterica	e,h	1,2	1,4,[5],12	None	PASS	B	Saintpaul	Saintpaul	Saintpaul
GCA_010586185.1	PDS000009466.139	HA	PDT000235121.2	SAMN07510163	GCA_010586185.1	SRR5951328	PRJNA230403	2017-07	clinical	USA	Not reported	PNUSAS020700	2017-08-22	stool	26	32	2	10	6	153856679	0.00909091	327	enterica	e,h	1,2	1,4,[5],12	None	PASS	B	Saintpaul	Saintpaul	Saintpaul
GCA_011986885.1	PDS000009466.139	HA	PDT000718221.1	SAMN14518262	GCA_011986885.1	SRR11462658	PRJNA230403	Not reported	clinical	USA	Not reported	PNUSAS140635	2020-04-02	Not reported	25	37	9	3	6	1894632042	0.0121212	326	enterica	e,h	1,2	1,4,[5],12	None	PASS	B	Saintpaul	Saintpaul	Saintpaul
GCA_005688835.1	PDS000029303.44	NHA	PDT000385633.1	SAMN10132892	GCA_005688835.1	SRR7907675	PRJNA292661	2017	environmental/other	USA:IA	Not reported	CVM N17S583	2018-09-27	ground turkey	12	15	30	43	36.5	1886386291	0.00606061	328	enterica	e,h	1,2	1,4,[5],12	None	PASS	B	Saintpaul	Saintpaul	Saintpaul
GCA_006897065.1	PDS000029303.44	NHA	PDT000110856.2	SAMN04451214	GCA_006897065.1	SRR3191481	PRJNA186035	2015-06-02	environmental/other	USA:PA	Not reported	OSF045729	2016-02-26	Pork	21	24	7	7	7	Unclassified	0.0151515	325	enterica	e,h	1,2	1,4,[5],12	None	PASS	B	Saintpaul	Saintpaul	Saintpaul
GCA_006926155.1	PDS000029303.44	NHA	PDT000186850.2	SAMN06175292	GCA_006926155.1	SRR5235723	PRJNA186035	2016	environmental/other	USA:IN	Not reported	OSF058788	2017-02-14	Ground Component Chicken	24	34	5	1	3	2157907286	0.00909091	327	enterica	e,h	1,2	1,4,[5],12	None	PASS	B	Saintpaul	Saintpaul	Saintpaul
GCA_007411645.1	PDS000029303.44	NHA	PDT000455428.1	SAMN10841330	GCA_007411645.1	SRR8503369	PRJNA242847	2019	environmental/other	USA:NJ	Not reported	FSIS11917364	2019-01-29	Comminuted Turkey	15	12	13	69	41	2151796731	0.00606061	328	enterica	e,h	1,2	1,4,[5],12	None	PASS	B	Saintpaul	Saintpaul	Saintpaul
GCA_007599695.1	PDS000029303.44	NHA	PDT000472719.1	SAMN11043738	GCA_007599695.1	SRR8658233	PRJNA248792	2016-10	clinical	United Kingdom: United Kingdom	Homo sapiens	311990	2019-03-03	human	3	3	156	209	182.5	1387246503	0.00909091	327	enterica	e,h	1,2	1,4,[5],12	None	PASS	B	Saintpaul	Saintpaul	Saintpaul
GCA_008470325.1	PDS000029303.44	NHA	PDT000085887.3	SAMN03988269	GCA_008470325.1	SRR2407589	PRJNA292661	2014	environmental/other	USA:CO	Not reported	CVM N53012	2016-01-10	ground turkey	25	24	2	6	4	1346850365	0.00606061	328	enterica	e,h	1,2	1,4,[5],12	None	PASS	B	Saintpaul	Saintpaul	Saintpaul
GCA_010399795.1	PDS000029303.44	NHA	PDT000293790.2	SAMN08668116	GCA_010399795.1	SRR6820774	PRJNA230403	2018-01	clinical	USA	Not reported	PNUSAS033193	2018-03-09	urine	32	31	1	2	1.5	2195151831	0.0151515	325	enterica	e,h	1,2	1,4,[5],12	None	PASS	B	Saintpaul	Saintpaul	Saintpaul
GCA_010507975.1	PDS000029303.44	NHA	PDT000044645.2	SAMN03225516	GCA_010507975.1	SRR1686413	PRJNA230403	2013-11	clinical	USA	Not reported	2013K-1828	2014-12-01	urine	12	4	24	189	106.5	3594561830	0.00909091	327	enterica	e,h	1,2	1,4,[5],12	None	PASS	B	Saintpaul	Saintpaul	Saintpaul
GCA_010642805.1	PDS000029303.44	NHA	PDT000049892.2	SAMN03353659	GCA_010642805.1	SRR1812341	PRJNA230403	2014-12	clinical	USA	Not reported	2015K-0042	2015-02-20	stool	12	13	25	59	42	2151796731	0.00606061	328	enterica	e,h	1,2	1,4,[5],12	None	PASS	B	Saintpaul	Saintpaul	Saintpaul
GCA_011409455.1	PDS000029303.44	NHA	PDT000098816.2	SAMN04351466	GCA_011409455.1	SRR3048037	PRJNA230403	2015-11	clinical	USA	Not reported	PNUSAS001316	2015-12-22	stool	19	16	8	35	21.5	Unclassified	0.00909091	327	enterica	e,h	1,2	1,4,[5],12	None	PASS	B	Saintpaul	Saintpaul	Saintpaul
GCA_005839265.1	PDS000032614.60	HA	PDT000478392.1	SAMN11132286	GCA_005839265.1	SRR8731325	PRJNA230403	Not reported	clinical	USA	Not reported	PNUSAS068574	2019-03-18	Not reported	32	40	2	2	2	3913636904	0.00606061	328	enterica	e,h	1,2	1,4,[5],12	None	PASS	B	Saintpaul	Saintpaul	Saintpaul
GCA_006930435.1	PDS000032614.60	HA	PDT000317295.1	SAMN09228635	GCA_006930435.1	SRR7187917	PRJNA248792	2017-01	clinical	United Kingdom: United Kingdom	Homo sapiens	337621	2018-05-21	human	9	17	39	99	69	3913636904	0.00606061	328	enterica	e,h	1,2	1,4,[5],12	None	PASS	B	Saintpaul	Saintpaul	Saintpaul
GCA_006940515.1	PDS000032614.60	HA	PDT000172272.2	SAMN06033935	GCA_006940515.1	SRR5116537	PRJNA186035	2014	environmental/other	USA:CA	Not reported	OSF056799	2016-12-16	Finished Grape Tomatoes	36	31	1	9	5	2593622959	0.0121212	326	enterica	e,h	1,2	1,4,[5],12	None	PASS	B	Saintpaul	Saintpaul	Saintpaul
GCA_007836975.1	PDS000032614.60	HA	PDT000135892.2	SAMN05278326	GCA_007836975.1	SRR3721575	PRJNA186035	2016-06-09	environmental/other	Mexico	Not reported	FDA962875-47	2016-06-27	cucumbers	1	1	64	116	90	3913636904	0.00606061	328	enterica	e,h	1,2	1,4,[5],12	None	PASS	B	Saintpaul	Saintpaul	Saintpaul
GCA_008449245.1	PDS000032614.60	HA	PDT000347500.1	SAMN09651382	GCA_008449245.1	SRR7516028	PRJNA292666	2018	environmental/other	USA:CA	Not reported	FSIS11811646	2018-07-12	animal-cattle-steer	25	6	9	112	60.5	4023514226	0.00909091	327	enterica	e,h	1,2	1,4,[5],12	None	PASS	B	Saintpaul	Saintpaul	Saintpaul
GCA_010449115.1	PDS000032614.60	HA	PDT000283784.2	SAMN08428447	GCA_010449115.1	SRR6663612	PRJNA230403	2018-01	clinical	USA	Not reported	PNUSAS032792	2018-02-01	urine	6	33	43	7	25	3913636904	0.00606061	328	enterica	e,h	1,2	1,4,[5],12	None	PASS	B	Saintpaul	Saintpaul	Saintpaul
GCA_010617125.1	PDS000032614.60	HA	PDT000274187.2	SAMN08214633	GCA_010617125.1	SRR6412889	PRJNA230403	2017-11	clinical	USA	Not reported	PNUSAS030177	2017-12-22	blood	23	28	14	29	21.5	257223633	0.00606061	328	enterica	e,h	1,2	1,4,[5],12	FAIL: Wzx/Wzy genes missing. Cannot determine O-antigen group/serogroup. Cannot accurately predict serovar from antigen genes.	FAIL	-	Saintpaul	Bardo|Bergedorf|Bournemouth|Bruebach|Chingola|Jubilee|Larochelle|Livulu|Malakal|Meskin|Newport|Saintpaul|Thiaroye|Tilene|Vejle	Saintpaul
GCA_010632085.1	PDS000032614.60	HA	PDT000000615.3	SAMN02335378	GCA_010632085.1	SRR2053321,SRR965156	PRJNA217342	2011-09-27	environmental/other	Mexico:Sinaloa	Not reported	CFSAN006240	2017-03-01	water	25	20	8	89	48.5	3913636904	0.00606061	328	enterica	e,h	1,2	1,4,[5],12	None	PASS	B	Saintpaul	Saintpaul	Saintpaul
GCA_011112945.1	PDS000032614.60	HA	PDT000185621.2	SAMN06288273	GCA_011112945.1	SRR5231243	PRJNA230403	2016-12	clinical	USA	Not reported	PNUSAS006425	2017-02-06	stool	20	29	19	18	18.5	3913636904	0.00606061	328	enterica	e,h	1,2	1,4,[5],12	None	PASS	B	Saintpaul	Saintpaul	Saintpaul
SRR1206224	PDS000032614.60	HA	PDT000162856.3	SAMN02709325	Not reported	SRR1206224	PRJNA243331	2010-11-03	environmental/other	Mexico	Not reported	CFSAN004087	2016-11-23	cucumbers	1	22	66	73	69.5	4262838121	0.00606061	328	enterica	e,h	1,2	1,4,[5],12	None	PASS	B	Saintpaul	Saintpaul	Saintpaul
GCA_002063255.1	PDS000032619.10	NHA	PDT000197331.1	SAMN02368728	GCA_002063255.1	Not reported	PRJNA203445	Not reported	clinical	Not reported	Not reported	BCW_2862	2017-03-22	Not reported	NA	9	73	73	73	865880921	0.00606061	328	enterica	e,h	1,2	1,4,[5],12	None	PASS	B	Saintpaul	Saintpaul	Saintpaul
GCA_006341905.1	PDS000032619.10	NHA	PDT000518410.1	SAMN11967935	GCA_006341905.1	SRR9210991	PRJNA292661	2018	environmental/other	USA:KS	Not reported	CVM N18S0189	2019-06-06	ground turkey	14	37	1	1	1	1511747742	0.00909091	327	enterica	e,h	1,2	1,4,[5],12	None	PASS	B	Saintpaul	Saintpaul	Saintpaul
GCA_007177435.1	PDS000032619.10	NHA	PDT000049043.2	SAMN02777778	GCA_007177435.1	SRR1783210	PRJNA183850	2003	environmental/other	USA:MD	Not reported	NY-33941	2015-02-04	ground turkey	9	20	6	27	16.5	3626502010	0.00606061	328	enterica	e,h	1,2	1,4,[5],12	None	PASS	B	Saintpaul	Saintpaul	Saintpaul
GCA_007178515.1	PDS000032619.10	NHA	PDT000041201.3	SAMN02782660	GCA_007178515.1	SRR1619566	PRJNA183851	2005	environmental/other	USA:CO	Not reported	WAPHL_SAL-A00608	2015-02-10	ground turkey	6	23	10	14	12	1969048244	0.00606061	328	enterica	e,h	1,2	1,4,[5],12	None	PASS	B	Saintpaul	Saintpaul	Saintpaul
GCA_007179225.1	PDS000032619.10	NHA	PDT000036473.3	SAMN02782474	GCA_007179225.1	SRR1544182	PRJNA183851	2004	environmental/other	USA:NY	Not reported	WAPHL_SAL-A00422	2015-02-10	ground turkey	7	18	8	38	23	3674570017	0.00606061	328	enterica	e,h	1,2	1,4,[5],12	None	PASS	B	Saintpaul	Saintpaul	Saintpaul
GCA_007183595.1	PDS000032619.10	NHA	PDT000064658.2	SAMN03276028	GCA_007183595.1	SRR2015808	PRJNA183850	2007	environmental/other	USA:NM	Not reported	NY-N13238	2015-05-11	ground turkey	10	26	4	10	7	3626502010	0.00606061	328	enterica	e,h	1,2	1,4,[5],12	None	PASS	B	Saintpaul	Saintpaul	Saintpaul
GCA_007187035.1	PDS000032619.10	NHA	PDT000087075.2	SAMN03842363	GCA_007187035.1	SRR2670714	PRJNA271470	2007	environmental/other	USA:CT	Not reported	CVM-N15831	2015-10-16	ground turkey	3	31	27	2	14.5	1969048244	0.00606061	328	enterica	e,h	1,2	1,4,[5],12	None	PASS	B	Saintpaul	Saintpaul	Saintpaul
GCA_007187255.1	PDS000032619.10	NHA	PDT000094704.2	SAMN03938805	GCA_007187255.1	SRR2918183	PRJNA219491	2008	environmental/other	USA:GA	Not reported	VA-WGS-00503	2015-11-16	ground turkey	9	28	7	4	5.5	2337463897	0.00606061	328	enterica	e,h	1,2	1,4,[5],12	None	PASS	B	Saintpaul	Saintpaul	Saintpaul
GCA_010378705.1	PDS000032619.10	NHA	PDT000277493.2	SAMEA104398411	GCA_010378705.1	ERR2202572	PRJEB23094	2012	environmental/other	Germany	Not reported	Not reported	2018-01-10	environment	6	14	12	50	31	865880921	0.00606061	328	enterica	e,h	1,2	1,4,[5],12	None	PASS	B	Saintpaul	Saintpaul	Saintpaul
SRR2002463	PDS000032619.10	NHA	PDT000062569.3	SAMN03291584	Not reported	SRR2002463	PRJNA183851	2006	environmental/other	USA:MN	Not reported	WAPHL_SAL-A00755	2015-04-29	ground turkey	12	19	3	30	16.5	3626502010	0.00606061	328	enterica	e,h	1,2	1,4,[5],12	None	PASS	B	Saintpaul	Saintpaul	Saintpaul
