# Supplementary material for: Development of a Genomics-Based Approach To Identify Putative Hypervirulent Nontyphoidal Salmonella Isolates: Salmonella enterica Serovar Saintpaul as a Model
Source: mSphere. 2022 Jan 5;7(1):e00730-21. doi: 10.1128/msphere.00730-21 (PMC8731237; doi:10.1128/msphere.00730-21)
Supplement: DATA SET S3 [file msphere.00730-21-sd003.xlsx]

## Sheet: Tab 1
Gene	Non-unique gene name	Annotation	No. isolates	No. sequences	Average number of sequences per isolate	Genome Fragment	Order within Fragment	Min group size nuc	Max group size nuc	Average group size nuc	ERR2693548	GCA_001474835_1	GCA_001474985_1	GCA_001479185_1	GCA_002031465_1	GCA_002063255_1	GCA_004223665_1	GCA_004235405_1	GCA_005413085_1	GCA_005561835_1	GCA_005688835_1	GCA_005752735_1	GCA_005839265_1	GCA_006004645_1	GCA_006071835_1	GCA_006140175_1	GCA_006158625_1	GCA_006268055_1	GCA_006316565_1	GCA_006341905_1	GCA_006389695_1	GCA_006391615_1	GCA_006498515_1	GCA_006556065_1	GCA_006600085_1	GCA_006635885_1	GCA_006757795_1	GCA_006758235_1	GCA_006867365_1	GCA_006882345_1	GCA_006897065_1	GCA_006926155_1	GCA_006930435_1	GCA_006940515_1	GCA_007021805_1	GCA_007177435_1	GCA_007178515_1	GCA_007178855_1	GCA_007179225_1
yigL	yigL;	Pyridoxal phosphate phosphatase YigL;hypothetical protein	90	91	1.01111	7	83	198	801	790.385	ERR2693548_skesa_con_04694	GCA_001474835_1_Salm_03308	GCA_001474985_1_Salm_03130	GCA_001479185_1_Salm_00220	GCA_002031465_1_ASM2_00931	GCA_002063255_1_ASM2_01128	GCA_004223665_1_PDT0_04041	GCA_004235405_1_PDT0_02767	GCA_005413085_1_PDT0_04282	GCA_005561835_1_PDT0_01916	GCA_005688835_1_PDT0_04281	GCA_005752735_1_PDT0_03983	GCA_005839265_1_PDT0_03656	GCA_006004645_1_PDT0_03756	GCA_006071835_1_PDT0_04263	GCA_006140175_1_PDT0_03282	GCA_006158625_1_PDT0_04322	GCA_006268055_1_PDT0_01485	GCA_006316565_1_PDT0_03377	GCA_006341905_1_PDT0_02418	GCA_006389695_1_PDT0_03614	GCA_006391615_1_PDT0_02678	GCA_006498515_1_PDT0_04402	GCA_006556065_1_PDT0_04275	GCA_006600085_1_PDT0_04309	GCA_006635885_1_PDT0_02723	GCA_006757795_1_PDT0_03329	GCA_006758235_1_PDT0_01907	GCA_006867365_1_PDT0_03929;GCA_006867365_1_PDT0_02489	GCA_006882345_1_PDT0_02262	GCA_006897065_1_PDT0_04130	GCA_006926155_1_PDT0_03370	GCA_006930435_1_PDT0_03713	GCA_006940515_1_PDT0_03422	GCA_007021805_1_PDT0_04334	GCA_007177435_1_PDT0_04144	GCA_007178515_1_PDT0_04082	GCA_007178855_1_PDT0_04235	GCA_007179225_1_PDT0_02045
group_2572		hypothetical protein	90	90	1	7	82	339	339	339	ERR2693548_skesa_con_04757	GCA_001474835_1_Salm_03371	GCA_001474985_1_Salm_01854	GCA_001479185_1_Salm_00283	GCA_002031465_1_ASM2_00994	GCA_002063255_1_ASM2_02010	GCA_004223665_1_PDT0_04104	GCA_004235405_1_PDT0_01686	GCA_005413085_1_PDT0_04345	GCA_005561835_1_PDT0_00713	GCA_005688835_1_PDT0_04344	GCA_005752735_1_PDT0_04138	GCA_005839265_1_PDT0_03719	GCA_006004645_1_PDT0_03395	GCA_006071835_1_PDT0_04326	GCA_006140175_1_PDT0_03345	GCA_006158625_1_PDT0_04385	GCA_006268055_1_PDT0_01548	GCA_006316565_1_PDT0_03208	GCA_006341905_1_PDT0_04623	GCA_006389695_1_PDT0_03677	GCA_006391615_1_PDT0_02409	GCA_006498515_1_PDT0_04465	GCA_006556065_1_PDT0_04338	GCA_006600085_1_PDT0_04372	GCA_006635885_1_PDT0_02237	GCA_006757795_1_PDT0_03392	GCA_006758235_1_PDT0_01970	GCA_006867365_1_PDT0_02552	GCA_006882345_1_PDT0_02325	GCA_006897065_1_PDT0_01772	GCA_006926155_1_PDT0_03433	GCA_006930435_1_PDT0_03776	GCA_006940515_1_PDT0_03485	GCA_007021805_1_PDT0_04397	GCA_007177435_1_PDT0_04207	GCA_007178515_1_PDT0_04145	GCA_007178855_1_PDT0_04298	GCA_007179225_1_PDT0_02108
group_2570		hypothetical protein	90	90	1	7	80	468	468	468	ERR2693548_skesa_con_04700	GCA_001474835_1_Salm_03314	GCA_001474985_1_Salm_03136	GCA_001479185_1_Salm_00226	GCA_002031465_1_ASM2_00937	GCA_002063255_1_ASM2_01134	GCA_004223665_1_PDT0_04047	GCA_004235405_1_PDT0_02773	GCA_005413085_1_PDT0_04288	GCA_005561835_1_PDT0_01922	GCA_005688835_1_PDT0_04287	GCA_005752735_1_PDT0_03989	GCA_005839265_1_PDT0_03662	GCA_006004645_1_PDT0_03762	GCA_006071835_1_PDT0_04269	GCA_006140175_1_PDT0_03288	GCA_006158625_1_PDT0_04328	GCA_006268055_1_PDT0_01491	GCA_006316565_1_PDT0_03383	GCA_006341905_1_PDT0_02424	GCA_006389695_1_PDT0_03620	GCA_006391615_1_PDT0_02684	GCA_006498515_1_PDT0_04408	GCA_006556065_1_PDT0_04281	GCA_006600085_1_PDT0_04315	GCA_006635885_1_PDT0_02717	GCA_006757795_1_PDT0_03335	GCA_006758235_1_PDT0_01913	GCA_006867365_1_PDT0_02495	GCA_006882345_1_PDT0_02268	GCA_006897065_1_PDT0_04124	GCA_006926155_1_PDT0_03376	GCA_006930435_1_PDT0_03719	GCA_006940515_1_PDT0_03428	GCA_007021805_1_PDT0_04340	GCA_007177435_1_PDT0_04150	GCA_007178515_1_PDT0_04088	GCA_007178855_1_PDT0_04241	GCA_007179225_1_PDT0_02051
uvrD	uvrD	DNA helicase II	90	90	1	7	79	2163	2163	2163	ERR2693548_skesa_con_04705	GCA_001474835_1_Salm_03319	GCA_001474985_1_Salm_03141	GCA_001479185_1_Salm_00231	GCA_002031465_1_ASM2_00942	GCA_002063255_1_ASM2_01139	GCA_004223665_1_PDT0_04052	GCA_004235405_1_PDT0_04228	GCA_005413085_1_PDT0_04293	GCA_005561835_1_PDT0_03760	GCA_005688835_1_PDT0_04292	GCA_005752735_1_PDT0_03994	GCA_005839265_1_PDT0_03667	GCA_006004645_1_PDT0_03767	GCA_006071835_1_PDT0_04274	GCA_006140175_1_PDT0_03293	GCA_006158625_1_PDT0_04333	GCA_006268055_1_PDT0_01496	GCA_006316565_1_PDT0_03388	GCA_006341905_1_PDT0_02429	GCA_006389695_1_PDT0_03625	GCA_006391615_1_PDT0_02689	GCA_006498515_1_PDT0_04413	GCA_006556065_1_PDT0_04286	GCA_006600085_1_PDT0_04320	GCA_006635885_1_PDT0_04326	GCA_006757795_1_PDT0_03340	GCA_006758235_1_PDT0_01918	GCA_006867365_1_PDT0_02500	GCA_006882345_1_PDT0_02273	GCA_006897065_1_PDT0_01720	GCA_006926155_1_PDT0_03381	GCA_006930435_1_PDT0_03724	GCA_006940515_1_PDT0_03433	GCA_007021805_1_PDT0_04345	GCA_007177435_1_PDT0_04155	GCA_007178515_1_PDT0_04093	GCA_007178855_1_PDT0_04246	GCA_007179225_1_PDT0_02056
tatD	tatD	3'-5' ssDNA/RNA exonuclease TatD	90	90	1	7	78	795	795	795	ERR2693548_skesa_con_04680	GCA_001474835_1_Salm_03294	GCA_001474985_1_Salm_03116	GCA_001479185_1_Salm_00206	GCA_002031465_1_ASM2_00917	GCA_002063255_1_ASM2_01114	GCA_004223665_1_PDT0_04027	GCA_004235405_1_PDT0_02753	GCA_005413085_1_PDT0_04268	GCA_005561835_1_PDT0_01902	GCA_005688835_1_PDT0_04267	GCA_005752735_1_PDT0_03969	GCA_005839265_1_PDT0_03642	GCA_006004645_1_PDT0_03742	GCA_006071835_1_PDT0_04249	GCA_006140175_1_PDT0_03268	GCA_006158625_1_PDT0_04308	GCA_006268055_1_PDT0_01471	GCA_006316565_1_PDT0_03363	GCA_006341905_1_PDT0_02404	GCA_006389695_1_PDT0_03600	GCA_006391615_1_PDT0_02664	GCA_006498515_1_PDT0_04388	GCA_006556065_1_PDT0_04261	GCA_006600085_1_PDT0_04295	GCA_006635885_1_PDT0_02737	GCA_006757795_1_PDT0_03315	GCA_006758235_1_PDT0_01893	GCA_006867365_1_PDT0_03943	GCA_006882345_1_PDT0_02248	GCA_006897065_1_PDT0_04435	GCA_006926155_1_PDT0_03356	GCA_006930435_1_PDT0_03699	GCA_006940515_1_PDT0_03408	GCA_007021805_1_PDT0_04320	GCA_007177435_1_PDT0_04130	GCA_007178515_1_PDT0_04068	GCA_007178855_1_PDT0_04221	GCA_007179225_1_PDT0_02031
ilvM	ilvM	Acetolactate synthase isozyme 2 small subunit	90	90	1	7	77	264	264	264	ERR2693548_skesa_con_04754	GCA_001474835_1_Salm_03368	GCA_001474985_1_Salm_01851	GCA_001479185_1_Salm_00280	GCA_002031465_1_ASM2_00991	GCA_002063255_1_ASM2_02007	GCA_004223665_1_PDT0_04101	GCA_004235405_1_PDT0_01683	GCA_005413085_1_PDT0_04342	GCA_005561835_1_PDT0_00710	GCA_005688835_1_PDT0_04341	GCA_005752735_1_PDT0_04135	GCA_005839265_1_PDT0_03716	GCA_006004645_1_PDT0_03392	GCA_006071835_1_PDT0_04323	GCA_006140175_1_PDT0_03342	GCA_006158625_1_PDT0_04382	GCA_006268055_1_PDT0_01545	GCA_006316565_1_PDT0_03205	GCA_006341905_1_PDT0_04620	GCA_006389695_1_PDT0_03674	GCA_006391615_1_PDT0_02406	GCA_006498515_1_PDT0_04462	GCA_006556065_1_PDT0_04335	GCA_006600085_1_PDT0_04369	GCA_006635885_1_PDT0_02234	GCA_006757795_1_PDT0_03389	GCA_006758235_1_PDT0_01967	GCA_006867365_1_PDT0_02549	GCA_006882345_1_PDT0_02322	GCA_006897065_1_PDT0_01769	GCA_006926155_1_PDT0_03430	GCA_006930435_1_PDT0_03773	GCA_006940515_1_PDT0_03482	GCA_007021805_1_PDT0_04394	GCA_007177435_1_PDT0_04204	GCA_007178515_1_PDT0_04142	GCA_007178855_1_PDT0_04295	GCA_007179225_1_PDT0_02105
wecD	wecD	dTDP-fucosamine acetyltransferase	90	90	1	7	76	678	678	678	ERR2693548_skesa_con_04735	GCA_001474835_1_Salm_03349	GCA_001474985_1_Salm_01832	GCA_001479185_1_Salm_00261	GCA_002031465_1_ASM2_00972	GCA_002063255_1_ASM2_01988	GCA_004223665_1_PDT0_04082	GCA_004235405_1_PDT0_01664	GCA_005413085_1_PDT0_04323	GCA_005561835_1_PDT0_00691	GCA_005688835_1_PDT0_04322	GCA_005752735_1_PDT0_04116	GCA_005839265_1_PDT0_03697	GCA_006004645_1_PDT0_03373	GCA_006071835_1_PDT0_04304	GCA_006140175_1_PDT0_03323	GCA_006158625_1_PDT0_04363	GCA_006268055_1_PDT0_01526	GCA_006316565_1_PDT0_03186	GCA_006341905_1_PDT0_02459	GCA_006389695_1_PDT0_03655	GCA_006391615_1_PDT0_02387	GCA_006498515_1_PDT0_04443	GCA_006556065_1_PDT0_04316	GCA_006600085_1_PDT0_04350	GCA_006635885_1_PDT0_02215	GCA_006757795_1_PDT0_03370	GCA_006758235_1_PDT0_01948	GCA_006867365_1_PDT0_02530	GCA_006882345_1_PDT0_02303	GCA_006897065_1_PDT0_01750	GCA_006926155_1_PDT0_03411	GCA_006930435_1_PDT0_03754	GCA_006940515_1_PDT0_03463	GCA_007021805_1_PDT0_04375	GCA_007177435_1_PDT0_04185	GCA_007178515_1_PDT0_04123	GCA_007178855_1_PDT0_04276	GCA_007179225_1_PDT0_02086
yifK	yifK	putative transport protein YifK	90	90	1	7	75	1386	1386	1386	ERR2693548_skesa_con_04729	GCA_001474835_1_Salm_03343	GCA_001474985_1_Salm_01826	GCA_001479185_1_Salm_00255	GCA_002031465_1_ASM2_00966	GCA_002063255_1_ASM2_01982	GCA_004223665_1_PDT0_04076	GCA_004235405_1_PDT0_01658	GCA_005413085_1_PDT0_04317	GCA_005561835_1_PDT0_00685	GCA_005688835_1_PDT0_04316	GCA_005752735_1_PDT0_04110	GCA_005839265_1_PDT0_03691	GCA_006004645_1_PDT0_03367	GCA_006071835_1_PDT0_04298	GCA_006140175_1_PDT0_03317	GCA_006158625_1_PDT0_04357	GCA_006268055_1_PDT0_01520	GCA_006316565_1_PDT0_03180	GCA_006341905_1_PDT0_02453	GCA_006389695_1_PDT0_03649	GCA_006391615_1_PDT0_02381	GCA_006498515_1_PDT0_04437	GCA_006556065_1_PDT0_04310	GCA_006600085_1_PDT0_04344	GCA_006635885_1_PDT0_02209	GCA_006757795_1_PDT0_03364	GCA_006758235_1_PDT0_01942	GCA_006867365_1_PDT0_02524	GCA_006882345_1_PDT0_02297	GCA_006897065_1_PDT0_01744	GCA_006926155_1_PDT0_03405	GCA_006930435_1_PDT0_03748	GCA_006940515_1_PDT0_03457	GCA_007021805_1_PDT0_04369	GCA_007177435_1_PDT0_04179	GCA_007178515_1_PDT0_04117	GCA_007178855_1_PDT0_04270	GCA_007179225_1_PDT0_02080
group_2569		hypothetical protein	90	90	1	7	74	252	252	252	ERR2693548_skesa_con_04711	GCA_001474835_1_Salm_03325	GCA_001474985_1_Salm_03147	GCA_001479185_1_Salm_00237	GCA_002031465_1_ASM2_00948	GCA_002063255_1_ASM2_01145	GCA_004223665_1_PDT0_04058	GCA_004235405_1_PDT0_04222	GCA_005413085_1_PDT0_04299	GCA_005561835_1_PDT0_03754	GCA_005688835_1_PDT0_04298	GCA_005752735_1_PDT0_04000	GCA_005839265_1_PDT0_03673	GCA_006004645_1_PDT0_03773	GCA_006071835_1_PDT0_04280	GCA_006140175_1_PDT0_03299	GCA_006158625_1_PDT0_04339	GCA_006268055_1_PDT0_01502	GCA_006316565_1_PDT0_03394	GCA_006341905_1_PDT0_02435	GCA_006389695_1_PDT0_03631	GCA_006391615_1_PDT0_02695	GCA_006498515_1_PDT0_04419	GCA_006556065_1_PDT0_04292	GCA_006600085_1_PDT0_04326	GCA_006635885_1_PDT0_04332	GCA_006757795_1_PDT0_03346	GCA_006758235_1_PDT0_01924	GCA_006867365_1_PDT0_02506	GCA_006882345_1_PDT0_02279	GCA_006897065_1_PDT0_01726	GCA_006926155_1_PDT0_03387	GCA_006930435_1_PDT0_03730	GCA_006940515_1_PDT0_03439	GCA_007021805_1_PDT0_04351	GCA_007177435_1_PDT0_04161	GCA_007178515_1_PDT0_04099	GCA_007178855_1_PDT0_04252	GCA_007179225_1_PDT0_02062
tatB	tatB	Sec-independent protein translocase protein TatB	90	90	1	7	73	549	549	549	ERR2693548_skesa_con_04682	GCA_001474835_1_Salm_03296	GCA_001474985_1_Salm_03118	GCA_001479185_1_Salm_00208	GCA_002031465_1_ASM2_00919	GCA_002063255_1_ASM2_01116	GCA_004223665_1_PDT0_04029	GCA_004235405_1_PDT0_02755	GCA_005413085_1_PDT0_04270	GCA_005561835_1_PDT0_01904	GCA_005688835_1_PDT0_04269	GCA_005752735_1_PDT0_03971	GCA_005839265_1_PDT0_03644	GCA_006004645_1_PDT0_03744	GCA_006071835_1_PDT0_04251	GCA_006140175_1_PDT0_03270	GCA_006158625_1_PDT0_04310	GCA_006268055_1_PDT0_01473	GCA_006316565_1_PDT0_03365	GCA_006341905_1_PDT0_02406	GCA_006389695_1_PDT0_03602	GCA_006391615_1_PDT0_02666	GCA_006498515_1_PDT0_04390	GCA_006556065_1_PDT0_04263	GCA_006600085_1_PDT0_04297	GCA_006635885_1_PDT0_02735	GCA_006757795_1_PDT0_03317	GCA_006758235_1_PDT0_01895	GCA_006867365_1_PDT0_03941	GCA_006882345_1_PDT0_02250	GCA_006897065_1_PDT0_04437	GCA_006926155_1_PDT0_03358	GCA_006930435_1_PDT0_03701	GCA_006940515_1_PDT0_03410	GCA_007021805_1_PDT0_04322	GCA_007177435_1_PDT0_04132	GCA_007178515_1_PDT0_04070	GCA_007178855_1_PDT0_04223	GCA_007179225_1_PDT0_02033
pldA	pldA	Phospholipase A1	90	90	1	7	72	870	870	870	ERR2693548_skesa_con_04699	GCA_001474835_1_Salm_03313	GCA_001474985_1_Salm_03135	GCA_001479185_1_Salm_00225	GCA_002031465_1_ASM2_00936	GCA_002063255_1_ASM2_01133	GCA_004223665_1_PDT0_04046	GCA_004235405_1_PDT0_02772	GCA_005413085_1_PDT0_04287	GCA_005561835_1_PDT0_01921	GCA_005688835_1_PDT0_04286	GCA_005752735_1_PDT0_03988	GCA_005839265_1_PDT0_03661	GCA_006004645_1_PDT0_03761	GCA_006071835_1_PDT0_04268	GCA_006140175_1_PDT0_03287	GCA_006158625_1_PDT0_04327	GCA_006268055_1_PDT0_01490	GCA_006316565_1_PDT0_03382	GCA_006341905_1_PDT0_02423	GCA_006389695_1_PDT0_03619	GCA_006391615_1_PDT0_02683	GCA_006498515_1_PDT0_04407	GCA_006556065_1_PDT0_04280	GCA_006600085_1_PDT0_04314	GCA_006635885_1_PDT0_02718	GCA_006757795_1_PDT0_03334	GCA_006758235_1_PDT0_01912	GCA_006867365_1_PDT0_02494	GCA_006882345_1_PDT0_02267	GCA_006897065_1_PDT0_04125	GCA_006926155_1_PDT0_03375	GCA_006930435_1_PDT0_03718	GCA_006940515_1_PDT0_03427	GCA_007021805_1_PDT0_04339	GCA_007177435_1_PDT0_04149	GCA_007178515_1_PDT0_04087	GCA_007178855_1_PDT0_04240	GCA_007179225_1_PDT0_02050
rhtC_2	rhtC_2	Threonine efflux protein	90	90	1	7	71	621	621	621	ERR2693548_skesa_con_04697	GCA_001474835_1_Salm_03311	GCA_001474985_1_Salm_03133	GCA_001479185_1_Salm_00223	GCA_002031465_1_ASM2_00934	GCA_002063255_1_ASM2_01131	GCA_004223665_1_PDT0_04044	GCA_004235405_1_PDT0_02770	GCA_005413085_1_PDT0_04285	GCA_005561835_1_PDT0_01919	GCA_005688835_1_PDT0_04284	GCA_005752735_1_PDT0_03986	GCA_005839265_1_PDT0_03659	GCA_006004645_1_PDT0_03759	GCA_006071835_1_PDT0_04266	GCA_006140175_1_PDT0_03285	GCA_006158625_1_PDT0_04325	GCA_006268055_1_PDT0_01488	GCA_006316565_1_PDT0_03380	GCA_006341905_1_PDT0_02421	GCA_006389695_1_PDT0_03617	GCA_006391615_1_PDT0_02681	GCA_006498515_1_PDT0_04405	GCA_006556065_1_PDT0_04278	GCA_006600085_1_PDT0_04312	GCA_006635885_1_PDT0_02720	GCA_006757795_1_PDT0_03332	GCA_006758235_1_PDT0_01910	GCA_006867365_1_PDT0_02492	GCA_006882345_1_PDT0_02265	GCA_006897065_1_PDT0_04127	GCA_006926155_1_PDT0_03373	GCA_006930435_1_PDT0_03716	GCA_006940515_1_PDT0_03425	GCA_007021805_1_PDT0_04337	GCA_007177435_1_PDT0_04147	GCA_007178515_1_PDT0_04085	GCA_007178855_1_PDT0_04238	GCA_007179225_1_PDT0_02048
rhtB	rhtB	Homoserine/homoserine lactone efflux protein	90	90	1	7	70	621	621	621	ERR2693548_skesa_con_04696	GCA_001474835_1_Salm_03310	GCA_001474985_1_Salm_03132	GCA_001479185_1_Salm_00222	GCA_002031465_1_ASM2_00933	GCA_002063255_1_ASM2_01130	GCA_004223665_1_PDT0_04043	GCA_004235405_1_PDT0_02769	GCA_005413085_1_PDT0_04284	GCA_005561835_1_PDT0_01918	GCA_005688835_1_PDT0_04283	GCA_005752735_1_PDT0_03985	GCA_005839265_1_PDT0_03658	GCA_006004645_1_PDT0_03758	GCA_006071835_1_PDT0_04265	GCA_006140175_1_PDT0_03284	GCA_006158625_1_PDT0_04324	GCA_006268055_1_PDT0_01487	GCA_006316565_1_PDT0_03379	GCA_006341905_1_PDT0_02420	GCA_006389695_1_PDT0_03616	GCA_006391615_1_PDT0_02680	GCA_006498515_1_PDT0_04404	GCA_006556065_1_PDT0_04277	GCA_006600085_1_PDT0_04311	GCA_006635885_1_PDT0_02721	GCA_006757795_1_PDT0_03331	GCA_006758235_1_PDT0_01909	GCA_006867365_1_PDT0_02491	GCA_006882345_1_PDT0_02264	GCA_006897065_1_PDT0_04128	GCA_006926155_1_PDT0_03372	GCA_006930435_1_PDT0_03715	GCA_006940515_1_PDT0_03424	GCA_007021805_1_PDT0_04336	GCA_007177435_1_PDT0_04146	GCA_007178515_1_PDT0_04084	GCA_007178855_1_PDT0_04237	GCA_007179225_1_PDT0_02047
rffG	rffG	dTDP-glucose 46-dehydratase 2	90	90	1	7	69	1068	1068	1068	ERR2693548_skesa_con_04737	GCA_001474835_1_Salm_03351	GCA_001474985_1_Salm_01834	GCA_001479185_1_Salm_00263	GCA_002031465_1_ASM2_00974	GCA_002063255_1_ASM2_01990	GCA_004223665_1_PDT0_04084	GCA_004235405_1_PDT0_01666	GCA_005413085_1_PDT0_04325	GCA_005561835_1_PDT0_00693	GCA_005688835_1_PDT0_04324	GCA_005752735_1_PDT0_04118	GCA_005839265_1_PDT0_03699	GCA_006004645_1_PDT0_03375	GCA_006071835_1_PDT0_04306	GCA_006140175_1_PDT0_03325	GCA_006158625_1_PDT0_04365	GCA_006268055_1_PDT0_01528	GCA_006316565_1_PDT0_03188	GCA_006341905_1_PDT0_02461	GCA_006389695_1_PDT0_03657	GCA_006391615_1_PDT0_02389	GCA_006498515_1_PDT0_04445	GCA_006556065_1_PDT0_04318	GCA_006600085_1_PDT0_04352	GCA_006635885_1_PDT0_02217	GCA_006757795_1_PDT0_03372	GCA_006758235_1_PDT0_01950	GCA_006867365_1_PDT0_02532	GCA_006882345_1_PDT0_02305	GCA_006897065_1_PDT0_01752	GCA_006926155_1_PDT0_03413	GCA_006930435_1_PDT0_03756	GCA_006940515_1_PDT0_03465	GCA_007021805_1_PDT0_04377	GCA_007177435_1_PDT0_04187	GCA_007178515_1_PDT0_04125	GCA_007178855_1_PDT0_04278	GCA_007179225_1_PDT0_02088
group_2568		hypothetical protein	90	90	1	7	68	354	354	354	ERR2693548_skesa_con_04717	GCA_001474835_1_Salm_03331	GCA_001474985_1_Salm_01814	GCA_001479185_1_Salm_00243	GCA_002031465_1_ASM2_00954	GCA_002063255_1_ASM2_01151	GCA_004223665_1_PDT0_04064	GCA_004235405_1_PDT0_01646	GCA_005413085_1_PDT0_04305	GCA_005561835_1_PDT0_00673	GCA_005688835_1_PDT0_04304	GCA_005752735_1_PDT0_04098	GCA_005839265_1_PDT0_03679	GCA_006004645_1_PDT0_03355	GCA_006071835_1_PDT0_04286	GCA_006140175_1_PDT0_03305	GCA_006158625_1_PDT0_04345	GCA_006268055_1_PDT0_01508	GCA_006316565_1_PDT0_03168	GCA_006341905_1_PDT0_02441	GCA_006389695_1_PDT0_03637	GCA_006391615_1_PDT0_02369	GCA_006498515_1_PDT0_04425	GCA_006556065_1_PDT0_04298	GCA_006600085_1_PDT0_04332	GCA_006635885_1_PDT0_02197	GCA_006757795_1_PDT0_03352	GCA_006758235_1_PDT0_01930	GCA_006867365_1_PDT0_02512	GCA_006882345_1_PDT0_02285	GCA_006897065_1_PDT0_01732	GCA_006926155_1_PDT0_03393	GCA_006930435_1_PDT0_03736	GCA_006940515_1_PDT0_03445	GCA_007021805_1_PDT0_04357	GCA_007177435_1_PDT0_04167	GCA_007178515_1_PDT0_04105	GCA_007178855_1_PDT0_04258	GCA_007179225_1_PDT0_02068
ilvD_2	;ilvD_2	hypothetical protein;Dihydroxy-acid dehydratase	90	91	1.01111	7	67	492	1851	1820.37	ERR2693548_skesa_con_04752	GCA_001474835_1_Salm_03366	GCA_001474985_1_Salm_01849	GCA_001479185_1_Salm_00278	GCA_002031465_1_ASM2_00989	GCA_002063255_1_ASM2_02005	GCA_004223665_1_PDT0_04099	GCA_004235405_1_PDT0_01681	GCA_005413085_1_PDT0_04340	GCA_005561835_1_PDT0_00708	GCA_005688835_1_PDT0_04339	GCA_005752735_1_PDT0_04133	GCA_005839265_1_PDT0_03714	GCA_006004645_1_PDT0_03390	GCA_006071835_1_PDT0_04321	GCA_006140175_1_PDT0_03340	GCA_006158625_1_PDT0_04380	GCA_006268055_1_PDT0_01543	GCA_006316565_1_PDT0_03203	GCA_006341905_1_PDT0_02476;GCA_006341905_1_PDT0_04618	GCA_006389695_1_PDT0_03672	GCA_006391615_1_PDT0_02404	GCA_006498515_1_PDT0_04460	GCA_006556065_1_PDT0_04333	GCA_006600085_1_PDT0_04367	GCA_006635885_1_PDT0_02232	GCA_006757795_1_PDT0_03387	GCA_006758235_1_PDT0_01965	GCA_006867365_1_PDT0_02547	GCA_006882345_1_PDT0_02320	GCA_006897065_1_PDT0_01767	GCA_006926155_1_PDT0_03428	GCA_006930435_1_PDT0_03771	GCA_006940515_1_PDT0_03480	GCA_007021805_1_PDT0_04392	GCA_007177435_1_PDT0_04202	GCA_007178515_1_PDT0_04140	GCA_007178855_1_PDT0_04293	GCA_007179225_1_PDT0_02103
group_2567		hypothetical protein	90	90	1	7	66	342	342	342	ERR2693548_skesa_con_04750	GCA_001474835_1_Salm_03364	GCA_001474985_1_Salm_01847	GCA_001479185_1_Salm_00276	GCA_002031465_1_ASM2_00987	GCA_002063255_1_ASM2_02003	GCA_004223665_1_PDT0_04097	GCA_004235405_1_PDT0_01679	GCA_005413085_1_PDT0_04338	GCA_005561835_1_PDT0_00706	GCA_005688835_1_PDT0_04337	GCA_005752735_1_PDT0_04131	GCA_005839265_1_PDT0_03712	GCA_006004645_1_PDT0_03388	GCA_006071835_1_PDT0_04319	GCA_006140175_1_PDT0_03338	GCA_006158625_1_PDT0_04378	GCA_006268055_1_PDT0_01541	GCA_006316565_1_PDT0_03201	GCA_006341905_1_PDT0_02474	GCA_006389695_1_PDT0_03670	GCA_006391615_1_PDT0_02402	GCA_006498515_1_PDT0_04458	GCA_006556065_1_PDT0_04331	GCA_006600085_1_PDT0_04365	GCA_006635885_1_PDT0_02230	GCA_006757795_1_PDT0_03385	GCA_006758235_1_PDT0_01963	GCA_006867365_1_PDT0_02545	GCA_006882345_1_PDT0_02318	GCA_006897065_1_PDT0_01765	GCA_006926155_1_PDT0_03426	GCA_006930435_1_PDT0_03769	GCA_006940515_1_PDT0_03478	GCA_007021805_1_PDT0_04390	GCA_007177435_1_PDT0_04200	GCA_007178515_1_PDT0_04138	GCA_007178855_1_PDT0_04291	GCA_007179225_1_PDT0_02101
rffH	rffH	Glucose-1-phosphate thymidylyltransferase 2	90	90	1	7	65	225	225	225	ERR2693548_skesa_con_04736	GCA_001474835_1_Salm_03350	GCA_001474985_1_Salm_01833	GCA_001479185_1_Salm_00262	GCA_002031465_1_ASM2_00973	GCA_002063255_1_ASM2_01989	GCA_004223665_1_PDT0_04083	GCA_004235405_1_PDT0_01665	GCA_005413085_1_PDT0_04324	GCA_005561835_1_PDT0_00692	GCA_005688835_1_PDT0_04323	GCA_005752735_1_PDT0_04117	GCA_005839265_1_PDT0_03698	GCA_006004645_1_PDT0_03374	GCA_006071835_1_PDT0_04305	GCA_006140175_1_PDT0_03324	GCA_006158625_1_PDT0_04364	GCA_006268055_1_PDT0_01527	GCA_006316565_1_PDT0_03187	GCA_006341905_1_PDT0_02460	GCA_006389695_1_PDT0_03656	GCA_006391615_1_PDT0_02388	GCA_006498515_1_PDT0_04444	GCA_006556065_1_PDT0_04317	GCA_006600085_1_PDT0_04351	GCA_006635885_1_PDT0_02216	GCA_006757795_1_PDT0_03371	GCA_006758235_1_PDT0_01949	GCA_006867365_1_PDT0_02531	GCA_006882345_1_PDT0_02304	GCA_006897065_1_PDT0_01751	GCA_006926155_1_PDT0_03412	GCA_006930435_1_PDT0_03755	GCA_006940515_1_PDT0_03464	GCA_007021805_1_PDT0_04376	GCA_007177435_1_PDT0_04186	GCA_007178515_1_PDT0_04124	GCA_007178855_1_PDT0_04277	GCA_007179225_1_PDT0_02087
fadB	fadB	Fatty acid oxidation complex subunit alpha	90	90	1	7	64	2190	2190	2190	ERR2693548_skesa_con_04674	GCA_001474835_1_Salm_03288	GCA_001474985_1_Salm_03110	GCA_001479185_1_Salm_00200	GCA_002031465_1_ASM2_00911	GCA_002063255_1_ASM2_01108	GCA_004223665_1_PDT0_04021	GCA_004235405_1_PDT0_04246	GCA_005413085_1_PDT0_04262	GCA_005561835_1_PDT0_03700	GCA_005688835_1_PDT0_04261	GCA_005752735_1_PDT0_03963	GCA_005839265_1_PDT0_03636	GCA_006004645_1_PDT0_04540	GCA_006071835_1_PDT0_04243	GCA_006140175_1_PDT0_04735	GCA_006158625_1_PDT0_04302	GCA_006268055_1_PDT0_01465	GCA_006316565_1_PDT0_04436	GCA_006341905_1_PDT0_02398	GCA_006389695_1_PDT0_04736	GCA_006391615_1_PDT0_04511	GCA_006498515_1_PDT0_04382	GCA_006556065_1_PDT0_04255	GCA_006600085_1_PDT0_04289	GCA_006635885_1_PDT0_02743	GCA_006757795_1_PDT0_03309	GCA_006758235_1_PDT0_01887	GCA_006867365_1_PDT0_03949	GCA_006882345_1_PDT0_04527	GCA_006897065_1_PDT0_04417	GCA_006926155_1_PDT0_03350	GCA_006930435_1_PDT0_03693	GCA_006940515_1_PDT0_04593	GCA_007021805_1_PDT0_04314	GCA_007177435_1_PDT0_04124	GCA_007178515_1_PDT0_04062	GCA_007178855_1_PDT0_04215	GCA_007179225_1_PDT0_02025
hemC	hemC	Porphobilinogen deaminase	90	90	1	7	63	213	963	954.667	ERR2693548_skesa_con_04719	GCA_001474835_1_Salm_03333	GCA_001474985_1_Salm_01816	GCA_001479185_1_Salm_00245	GCA_002031465_1_ASM2_00956	GCA_002063255_1_ASM2_01153	GCA_004223665_1_PDT0_04066	GCA_004235405_1_PDT0_01648	GCA_005413085_1_PDT0_04307	GCA_005561835_1_PDT0_00675	GCA_005688835_1_PDT0_04306	GCA_005752735_1_PDT0_04100	GCA_005839265_1_PDT0_03681	GCA_006004645_1_PDT0_03357	GCA_006071835_1_PDT0_04288	GCA_006140175_1_PDT0_03307	GCA_006158625_1_PDT0_04347	GCA_006268055_1_PDT0_01510	GCA_006316565_1_PDT0_03170	GCA_006341905_1_PDT0_02443	GCA_006389695_1_PDT0_03639	GCA_006391615_1_PDT0_02371	GCA_006498515_1_PDT0_04427	GCA_006556065_1_PDT0_04300	GCA_006600085_1_PDT0_04334	GCA_006635885_1_PDT0_02199	GCA_006757795_1_PDT0_03354	GCA_006758235_1_PDT0_01932	GCA_006867365_1_PDT0_02514	GCA_006882345_1_PDT0_02287	GCA_006897065_1_PDT0_01734	GCA_006926155_1_PDT0_03395	GCA_006930435_1_PDT0_03738	GCA_006940515_1_PDT0_03447	GCA_007021805_1_PDT0_04359	GCA_007177435_1_PDT0_04169	GCA_007178515_1_PDT0_04107	GCA_007178855_1_PDT0_04260	GCA_007179225_1_PDT0_02070
ubiE_2	ubiE_2	Ubiquinone/menaquinone biosynthesis C-methyltransferase UbiE	90	90	1	7	62	756	756	756	ERR2693548_skesa_con_04686	GCA_001474835_1_Salm_03300	GCA_001474985_1_Salm_03122	GCA_001479185_1_Salm_00212	GCA_002031465_1_ASM2_00923	GCA_002063255_1_ASM2_01120	GCA_004223665_1_PDT0_04033	GCA_004235405_1_PDT0_02759	GCA_005413085_1_PDT0_04274	GCA_005561835_1_PDT0_01908	GCA_005688835_1_PDT0_04273	GCA_005752735_1_PDT0_03975	GCA_005839265_1_PDT0_03648	GCA_006004645_1_PDT0_03748	GCA_006071835_1_PDT0_04255	GCA_006140175_1_PDT0_03274	GCA_006158625_1_PDT0_04314	GCA_006268055_1_PDT0_01477	GCA_006316565_1_PDT0_03369	GCA_006341905_1_PDT0_02410	GCA_006389695_1_PDT0_03606	GCA_006391615_1_PDT0_02670	GCA_006498515_1_PDT0_04394	GCA_006556065_1_PDT0_04267	GCA_006600085_1_PDT0_04301	GCA_006635885_1_PDT0_02731	GCA_006757795_1_PDT0_03321	GCA_006758235_1_PDT0_01899	GCA_006867365_1_PDT0_03937	GCA_006882345_1_PDT0_02254	GCA_006897065_1_PDT0_04441	GCA_006926155_1_PDT0_03362	GCA_006930435_1_PDT0_03705	GCA_006940515_1_PDT0_03414	GCA_007021805_1_PDT0_04326	GCA_007177435_1_PDT0_04136	GCA_007178515_1_PDT0_04074	GCA_007178855_1_PDT0_04227	GCA_007179225_1_PDT0_02037
cyaA	cyaA	Adenylate cyclase	90	90	1	7	61	2547	2547	2547	ERR2693548_skesa_con_04718	GCA_001474835_1_Salm_03332	GCA_001474985_1_Salm_01815	GCA_001479185_1_Salm_00244	GCA_002031465_1_ASM2_00955	GCA_002063255_1_ASM2_01152	GCA_004223665_1_PDT0_04065	GCA_004235405_1_PDT0_01647	GCA_005413085_1_PDT0_04306	GCA_005561835_1_PDT0_00674	GCA_005688835_1_PDT0_04305	GCA_005752735_1_PDT0_04099	GCA_005839265_1_PDT0_03680	GCA_006004645_1_PDT0_03356	GCA_006071835_1_PDT0_04287	GCA_006140175_1_PDT0_03306	GCA_006158625_1_PDT0_04346	GCA_006268055_1_PDT0_01509	GCA_006316565_1_PDT0_03169	GCA_006341905_1_PDT0_02442	GCA_006389695_1_PDT0_03638	GCA_006391615_1_PDT0_02370	GCA_006498515_1_PDT0_04426	GCA_006556065_1_PDT0_04299	GCA_006600085_1_PDT0_04333	GCA_006635885_1_PDT0_02198	GCA_006757795_1_PDT0_03353	GCA_006758235_1_PDT0_01931	GCA_006867365_1_PDT0_02513	GCA_006882345_1_PDT0_02286	GCA_006897065_1_PDT0_01733	GCA_006926155_1_PDT0_03394	GCA_006930435_1_PDT0_03737	GCA_006940515_1_PDT0_03446	GCA_007021805_1_PDT0_04358	GCA_007177435_1_PDT0_04168	GCA_007178515_1_PDT0_04106	GCA_007178855_1_PDT0_04259	GCA_007179225_1_PDT0_02069
trxA_3	trxA_3	Thioredoxin 1	90	90	1	7	60	330	330	330	ERR2693548_skesa_con_04743	GCA_001474835_1_Salm_03357	GCA_001474985_1_Salm_01840	GCA_001479185_1_Salm_00269	GCA_002031465_1_ASM2_00980	GCA_002063255_1_ASM2_01996	GCA_004223665_1_PDT0_04090	GCA_004235405_1_PDT0_01672	GCA_005413085_1_PDT0_04331	GCA_005561835_1_PDT0_00699	GCA_005688835_1_PDT0_04330	GCA_005752735_1_PDT0_04124	GCA_005839265_1_PDT0_03705	GCA_006004645_1_PDT0_03381	GCA_006071835_1_PDT0_04312	GCA_006140175_1_PDT0_03331	GCA_006158625_1_PDT0_04371	GCA_006268055_1_PDT0_01534	GCA_006316565_1_PDT0_03194	GCA_006341905_1_PDT0_02467	GCA_006389695_1_PDT0_03663	GCA_006391615_1_PDT0_02395	GCA_006498515_1_PDT0_04451	GCA_006556065_1_PDT0_04324	GCA_006600085_1_PDT0_04358	GCA_006635885_1_PDT0_02223	GCA_006757795_1_PDT0_03378	GCA_006758235_1_PDT0_01956	GCA_006867365_1_PDT0_02538	GCA_006882345_1_PDT0_02311	GCA_006897065_1_PDT0_01758	GCA_006926155_1_PDT0_03419	GCA_006930435_1_PDT0_03762	GCA_006940515_1_PDT0_03471	GCA_007021805_1_PDT0_04383	GCA_007177435_1_PDT0_04193	GCA_007178515_1_PDT0_04131	GCA_007178855_1_PDT0_04284	GCA_007179225_1_PDT0_02094
chuR_4	chuR_4	Anaerobic sulfatase-maturating enzyme	90	90	1	7	59	1296	1296	1296	ERR2693548_skesa_con_04690	GCA_001474835_1_Salm_03304	GCA_001474985_1_Salm_03126	GCA_001479185_1_Salm_00216	GCA_002031465_1_ASM2_00927	GCA_002063255_1_ASM2_01124	GCA_004223665_1_PDT0_04037	GCA_004235405_1_PDT0_02763	GCA_005413085_1_PDT0_04278	GCA_005561835_1_PDT0_01912	GCA_005688835_1_PDT0_04277	GCA_005752735_1_PDT0_03979	GCA_005839265_1_PDT0_03652	GCA_006004645_1_PDT0_03752	GCA_006071835_1_PDT0_04259	GCA_006140175_1_PDT0_03278	GCA_006158625_1_PDT0_04318	GCA_006268055_1_PDT0_01481	GCA_006316565_1_PDT0_03373	GCA_006341905_1_PDT0_02414	GCA_006389695_1_PDT0_03610	GCA_006391615_1_PDT0_02674	GCA_006498515_1_PDT0_04398	GCA_006556065_1_PDT0_04271	GCA_006600085_1_PDT0_04305	GCA_006635885_1_PDT0_02727	GCA_006757795_1_PDT0_03325	GCA_006758235_1_PDT0_01903	GCA_006867365_1_PDT0_03933	GCA_006882345_1_PDT0_02258	GCA_006897065_1_PDT0_04134	GCA_006926155_1_PDT0_03366	GCA_006930435_1_PDT0_03709	GCA_006940515_1_PDT0_03418	GCA_007021805_1_PDT0_04330	GCA_007177435_1_PDT0_04140	GCA_007178515_1_PDT0_04078	GCA_007178855_1_PDT0_04231	GCA_007179225_1_PDT0_02041
group_2566		hypothetical protein	90	90	1	7	58	804	1431	1424.03	ERR2693548_skesa_con_04687	GCA_001474835_1_Salm_03301	GCA_001474985_1_Salm_03123	GCA_001479185_1_Salm_00213	GCA_002031465_1_ASM2_00924	GCA_002063255_1_ASM2_01121	GCA_004223665_1_PDT0_04034	GCA_004235405_1_PDT0_02760	GCA_005413085_1_PDT0_04275	GCA_005561835_1_PDT0_01909	GCA_005688835_1_PDT0_04274	GCA_005752735_1_PDT0_03976	GCA_005839265_1_PDT0_03649	GCA_006004645_1_PDT0_03749	GCA_006071835_1_PDT0_04256	GCA_006140175_1_PDT0_03275	GCA_006158625_1_PDT0_04315	GCA_006268055_1_PDT0_01478	GCA_006316565_1_PDT0_03370	GCA_006341905_1_PDT0_02411	GCA_006389695_1_PDT0_03607	GCA_006391615_1_PDT0_02671	GCA_006498515_1_PDT0_04395	GCA_006556065_1_PDT0_04268	GCA_006600085_1_PDT0_04302	GCA_006635885_1_PDT0_02730	GCA_006757795_1_PDT0_03322	GCA_006758235_1_PDT0_01900	GCA_006867365_1_PDT0_03936	GCA_006882345_1_PDT0_02255	GCA_006897065_1_PDT0_04442	GCA_006926155_1_PDT0_03363	GCA_006930435_1_PDT0_03706	GCA_006940515_1_PDT0_03415	GCA_007021805_1_PDT0_04327	GCA_007177435_1_PDT0_04137	GCA_007178515_1_PDT0_04075	GCA_007178855_1_PDT0_04228	GCA_007179225_1_PDT0_02038
dapF	dapF	Diaminopimelate epimerase	90	90	1	7	57	825	825	825	ERR2693548_skesa_con_04709	GCA_001474835_1_Salm_03323	GCA_001474985_1_Salm_03145	GCA_001479185_1_Salm_00235	GCA_002031465_1_ASM2_00946	GCA_002063255_1_ASM2_01143	GCA_004223665_1_PDT0_04056	GCA_004235405_1_PDT0_04224	GCA_005413085_1_PDT0_04297	GCA_005561835_1_PDT0_03756	GCA_005688835_1_PDT0_04296	GCA_005752735_1_PDT0_03998	GCA_005839265_1_PDT0_03671	GCA_006004645_1_PDT0_03771	GCA_006071835_1_PDT0_04278	GCA_006140175_1_PDT0_03297	GCA_006158625_1_PDT0_04337	GCA_006268055_1_PDT0_01500	GCA_006316565_1_PDT0_03392	GCA_006341905_1_PDT0_02433	GCA_006389695_1_PDT0_03629	GCA_006391615_1_PDT0_02693	GCA_006498515_1_PDT0_04417	GCA_006556065_1_PDT0_04290	GCA_006600085_1_PDT0_04324	GCA_006635885_1_PDT0_04330	GCA_006757795_1_PDT0_03344	GCA_006758235_1_PDT0_01922	GCA_006867365_1_PDT0_02504	GCA_006882345_1_PDT0_02277	GCA_006897065_1_PDT0_01724	GCA_006926155_1_PDT0_03385	GCA_006930435_1_PDT0_03728	GCA_006940515_1_PDT0_03437	GCA_007021805_1_PDT0_04349	GCA_007177435_1_PDT0_04159	GCA_007178515_1_PDT0_04097	GCA_007178855_1_PDT0_04250	GCA_007179225_1_PDT0_02060
yigB	yigB	5-amino-6-(5-phospho-D-ribitylamino)uracil phosphatase YigB	90	90	1	7	56	717	717	717	ERR2693548_skesa_con_04706	GCA_001474835_1_Salm_03320	GCA_001474985_1_Salm_03142	GCA_001479185_1_Salm_00232	GCA_002031465_1_ASM2_00943	GCA_002063255_1_ASM2_01140	GCA_004223665_1_PDT0_04053	GCA_004235405_1_PDT0_04227	GCA_005413085_1_PDT0_04294	GCA_005561835_1_PDT0_03759	GCA_005688835_1_PDT0_04293	GCA_005752735_1_PDT0_03995	GCA_005839265_1_PDT0_03668	GCA_006004645_1_PDT0_03768	GCA_006071835_1_PDT0_04275	GCA_006140175_1_PDT0_03294	GCA_006158625_1_PDT0_04334	GCA_006268055_1_PDT0_01497	GCA_006316565_1_PDT0_03389	GCA_006341905_1_PDT0_02430	GCA_006389695_1_PDT0_03626	GCA_006391615_1_PDT0_02690	GCA_006498515_1_PDT0_04414	GCA_006556065_1_PDT0_04287	GCA_006600085_1_PDT0_04321	GCA_006635885_1_PDT0_04327	GCA_006757795_1_PDT0_03341	GCA_006758235_1_PDT0_01919	GCA_006867365_1_PDT0_02501	GCA_006882345_1_PDT0_02274	GCA_006897065_1_PDT0_01721	GCA_006926155_1_PDT0_03382	GCA_006930435_1_PDT0_03725	GCA_006940515_1_PDT0_03434	GCA_007021805_1_PDT0_04346	GCA_007177435_1_PDT0_04156	GCA_007178515_1_PDT0_04094	GCA_007178855_1_PDT0_04247	GCA_007179225_1_PDT0_02057
rho	rho	Transcription termination factor Rho	90	90	1	7	55	1260	1260	1260	ERR2693548_skesa_con_04742	GCA_001474835_1_Salm_03356	GCA_001474985_1_Salm_01839	GCA_001479185_1_Salm_00268	GCA_002031465_1_ASM2_00979	GCA_002063255_1_ASM2_01995	GCA_004223665_1_PDT0_04089	GCA_004235405_1_PDT0_01671	GCA_005413085_1_PDT0_04330	GCA_005561835_1_PDT0_00698	GCA_005688835_1_PDT0_04329	GCA_005752735_1_PDT0_04123	GCA_005839265_1_PDT0_03704	GCA_006004645_1_PDT0_03380	GCA_006071835_1_PDT0_04311	GCA_006140175_1_PDT0_03330	GCA_006158625_1_PDT0_04370	GCA_006268055_1_PDT0_01533	GCA_006316565_1_PDT0_03193	GCA_006341905_1_PDT0_02466	GCA_006389695_1_PDT0_03662	GCA_006391615_1_PDT0_02394	GCA_006498515_1_PDT0_04450	GCA_006556065_1_PDT0_04323	GCA_006600085_1_PDT0_04357	GCA_006635885_1_PDT0_02222	GCA_006757795_1_PDT0_03377	GCA_006758235_1_PDT0_01955	GCA_006867365_1_PDT0_02537	GCA_006882345_1_PDT0_02310	GCA_006897065_1_PDT0_01757	GCA_006926155_1_PDT0_03418	GCA_006930435_1_PDT0_03761	GCA_006940515_1_PDT0_03470	GCA_007021805_1_PDT0_04382	GCA_007177435_1_PDT0_04192	GCA_007178515_1_PDT0_04130	GCA_007178855_1_PDT0_04283	GCA_007179225_1_PDT0_02093
comM	comM	Competence protein ComM	90	90	1	7	54	1521	1521	1521	ERR2693548_skesa_con_04756	GCA_001474835_1_Salm_03370	GCA_001474985_1_Salm_01853	GCA_001479185_1_Salm_00282	GCA_002031465_1_ASM2_00993	GCA_002063255_1_ASM2_02009	GCA_004223665_1_PDT0_04103	GCA_004235405_1_PDT0_01685	GCA_005413085_1_PDT0_04344	GCA_005561835_1_PDT0_00712	GCA_005688835_1_PDT0_04343	GCA_005752735_1_PDT0_04137	GCA_005839265_1_PDT0_03718	GCA_006004645_1_PDT0_03394	GCA_006071835_1_PDT0_04325	GCA_006140175_1_PDT0_03344	GCA_006158625_1_PDT0_04384	GCA_006268055_1_PDT0_01547	GCA_006316565_1_PDT0_03207	GCA_006341905_1_PDT0_04622	GCA_006389695_1_PDT0_03676	GCA_006391615_1_PDT0_02408	GCA_006498515_1_PDT0_04464	GCA_006556065_1_PDT0_04337	GCA_006600085_1_PDT0_04371	GCA_006635885_1_PDT0_02236	GCA_006757795_1_PDT0_03391	GCA_006758235_1_PDT0_01969	GCA_006867365_1_PDT0_02551	GCA_006882345_1_PDT0_02324	GCA_006897065_1_PDT0_01771	GCA_006926155_1_PDT0_03432	GCA_006930435_1_PDT0_03775	GCA_006940515_1_PDT0_03484	GCA_007021805_1_PDT0_04396	GCA_007177435_1_PDT0_04206	GCA_007178515_1_PDT0_04144	GCA_007178855_1_PDT0_04297	GCA_007179225_1_PDT0_02107
rep	rep	ATP-dependent DNA helicase Rep	90	90	1	7	53	2025	2025	2025	ERR2693548_skesa_con_04746	GCA_001474835_1_Salm_03360	GCA_001474985_1_Salm_01843	GCA_001479185_1_Salm_00272	GCA_002031465_1_ASM2_00983	GCA_002063255_1_ASM2_01999	GCA_004223665_1_PDT0_04093	GCA_004235405_1_PDT0_01675	GCA_005413085_1_PDT0_04334	GCA_005561835_1_PDT0_00702	GCA_005688835_1_PDT0_04333	GCA_005752735_1_PDT0_04127	GCA_005839265_1_PDT0_03708	GCA_006004645_1_PDT0_03384	GCA_006071835_1_PDT0_04315	GCA_006140175_1_PDT0_03334	GCA_006158625_1_PDT0_04374	GCA_006268055_1_PDT0_01537	GCA_006316565_1_PDT0_03197	GCA_006341905_1_PDT0_02470	GCA_006389695_1_PDT0_03666	GCA_006391615_1_PDT0_02398	GCA_006498515_1_PDT0_04454	GCA_006556065_1_PDT0_04327	GCA_006600085_1_PDT0_04361	GCA_006635885_1_PDT0_02226	GCA_006757795_1_PDT0_03381	GCA_006758235_1_PDT0_01959	GCA_006867365_1_PDT0_02541	GCA_006882345_1_PDT0_02314	GCA_006897065_1_PDT0_01761	GCA_006926155_1_PDT0_03422	GCA_006930435_1_PDT0_03765	GCA_006940515_1_PDT0_03474	GCA_007021805_1_PDT0_04386	GCA_007177435_1_PDT0_04196	GCA_007178515_1_PDT0_04134	GCA_007178855_1_PDT0_04287	GCA_007179225_1_PDT0_02097
trkH	trkH	Trk system potassium uptake protein TrkH	90	90	1	7	52	1452	1452	1452	ERR2693548_skesa_con_04671	GCA_001474835_1_Salm_03285	GCA_001474985_1_Salm_03107	GCA_001479185_1_Salm_00197	GCA_002031465_1_ASM2_00908	GCA_002063255_1_ASM2_01105	GCA_004223665_1_PDT0_04018	GCA_004235405_1_PDT0_04249	GCA_005413085_1_PDT0_04259	GCA_005561835_1_PDT0_03703	GCA_005688835_1_PDT0_04258	GCA_005752735_1_PDT0_03960	GCA_005839265_1_PDT0_03633	GCA_006004645_1_PDT0_04543	GCA_006071835_1_PDT0_04240	GCA_006140175_1_PDT0_04738	GCA_006158625_1_PDT0_04299	GCA_006268055_1_PDT0_01462	GCA_006316565_1_PDT0_04439	GCA_006341905_1_PDT0_02395	GCA_006389695_1_PDT0_04739	GCA_006391615_1_PDT0_04514	GCA_006498515_1_PDT0_04379	GCA_006556065_1_PDT0_04252	GCA_006600085_1_PDT0_04286	GCA_006635885_1_PDT0_02746	GCA_006757795_1_PDT0_03306	GCA_006758235_1_PDT0_01884	GCA_006867365_1_PDT0_03952	GCA_006882345_1_PDT0_04530	GCA_006897065_1_PDT0_04420	GCA_006926155_1_PDT0_03347	GCA_006930435_1_PDT0_03690	GCA_006940515_1_PDT0_04596	GCA_007021805_1_PDT0_04311	GCA_007177435_1_PDT0_04121	GCA_007178515_1_PDT0_04059	GCA_007178855_1_PDT0_04212	GCA_007179225_1_PDT0_02022
wzzE	wzzE	ECA polysaccharide chain length modulation protein	90	90	1	7	51	1047	1047	1047	ERR2693548_skesa_con_04740	GCA_001474835_1_Salm_03354	GCA_001474985_1_Salm_01837	GCA_001479185_1_Salm_00266	GCA_002031465_1_ASM2_00977	GCA_002063255_1_ASM2_01993	GCA_004223665_1_PDT0_04087	GCA_004235405_1_PDT0_01669	GCA_005413085_1_PDT0_04328	GCA_005561835_1_PDT0_00696	GCA_005688835_1_PDT0_04327	GCA_005752735_1_PDT0_04121	GCA_005839265_1_PDT0_03702	GCA_006004645_1_PDT0_03378	GCA_006071835_1_PDT0_04309	GCA_006140175_1_PDT0_03328	GCA_006158625_1_PDT0_04368	GCA_006268055_1_PDT0_01531	GCA_006316565_1_PDT0_03191	GCA_006341905_1_PDT0_02464	GCA_006389695_1_PDT0_03660	GCA_006391615_1_PDT0_02392	GCA_006498515_1_PDT0_04448	GCA_006556065_1_PDT0_04321	GCA_006600085_1_PDT0_04355	GCA_006635885_1_PDT0_02220	GCA_006757795_1_PDT0_03375	GCA_006758235_1_PDT0_01953	GCA_006867365_1_PDT0_02535	GCA_006882345_1_PDT0_02308	GCA_006897065_1_PDT0_01755	GCA_006926155_1_PDT0_03416	GCA_006930435_1_PDT0_03759	GCA_006940515_1_PDT0_03468	GCA_007021805_1_PDT0_04380	GCA_007177435_1_PDT0_04190	GCA_007178515_1_PDT0_04128	GCA_007178855_1_PDT0_04281	GCA_007179225_1_PDT0_02091
wecC	wecC	UDP-N-acetyl-D-mannosamine dehydrogenase	90	90	1	7	50	1263	1263	1263	ERR2693548_skesa_con_04738	GCA_001474835_1_Salm_03352	GCA_001474985_1_Salm_01835	GCA_001479185_1_Salm_00264	GCA_002031465_1_ASM2_00975	GCA_002063255_1_ASM2_01991	GCA_004223665_1_PDT0_04085	GCA_004235405_1_PDT0_01667	GCA_005413085_1_PDT0_04326	GCA_005561835_1_PDT0_00694	GCA_005688835_1_PDT0_04325	GCA_005752735_1_PDT0_04119	GCA_005839265_1_PDT0_03700	GCA_006004645_1_PDT0_03376	GCA_006071835_1_PDT0_04307	GCA_006140175_1_PDT0_03326	GCA_006158625_1_PDT0_04366	GCA_006268055_1_PDT0_01529	GCA_006316565_1_PDT0_03189	GCA_006341905_1_PDT0_02462	GCA_006389695_1_PDT0_03658	GCA_006391615_1_PDT0_02390	GCA_006498515_1_PDT0_04446	GCA_006556065_1_PDT0_04319	GCA_006600085_1_PDT0_04353	GCA_006635885_1_PDT0_02218	GCA_006757795_1_PDT0_03373	GCA_006758235_1_PDT0_01951	GCA_006867365_1_PDT0_02533	GCA_006882345_1_PDT0_02306	GCA_006897065_1_PDT0_01753	GCA_006926155_1_PDT0_03414	GCA_006930435_1_PDT0_03757	GCA_006940515_1_PDT0_03466	GCA_007021805_1_PDT0_04378	GCA_007177435_1_PDT0_04188	GCA_007178515_1_PDT0_04126	GCA_007178855_1_PDT0_04279	GCA_007179225_1_PDT0_02089
tatA	tatA	Sec-independent protein translocase protein TatA	90	90	1	7	49	255	255	255	ERR2693548_skesa_con_04683	GCA_001474835_1_Salm_03297	GCA_001474985_1_Salm_03119	GCA_001479185_1_Salm_00209	GCA_002031465_1_ASM2_00920	GCA_002063255_1_ASM2_01117	GCA_004223665_1_PDT0_04030	GCA_004235405_1_PDT0_02756	GCA_005413085_1_PDT0_04271	GCA_005561835_1_PDT0_01905	GCA_005688835_1_PDT0_04270	GCA_005752735_1_PDT0_03972	GCA_005839265_1_PDT0_03645	GCA_006004645_1_PDT0_03745	GCA_006071835_1_PDT0_04252	GCA_006140175_1_PDT0_03271	GCA_006158625_1_PDT0_04311	GCA_006268055_1_PDT0_01474	GCA_006316565_1_PDT0_03366	GCA_006341905_1_PDT0_02407	GCA_006389695_1_PDT0_03603	GCA_006391615_1_PDT0_02667	GCA_006498515_1_PDT0_04391	GCA_006556065_1_PDT0_04264	GCA_006600085_1_PDT0_04298	GCA_006635885_1_PDT0_02734	GCA_006757795_1_PDT0_03318	GCA_006758235_1_PDT0_01896	GCA_006867365_1_PDT0_03940	GCA_006882345_1_PDT0_02251	GCA_006897065_1_PDT0_04438	GCA_006926155_1_PDT0_03359	GCA_006930435_1_PDT0_03702	GCA_006940515_1_PDT0_03411	GCA_007021805_1_PDT0_04323	GCA_007177435_1_PDT0_04133	GCA_007178515_1_PDT0_04071	GCA_007178855_1_PDT0_04224	GCA_007179225_1_PDT0_02034
wecF	wecF	TDP-N-acetylfucosamine:lipid II N-acetylfucosaminyltransferase	90	90	1	7	48	1080	1080	1080	ERR2693548_skesa_con_04732	GCA_001474835_1_Salm_03346	GCA_001474985_1_Salm_01829	GCA_001479185_1_Salm_00258	GCA_002031465_1_ASM2_00969	GCA_002063255_1_ASM2_01985	GCA_004223665_1_PDT0_04079	GCA_004235405_1_PDT0_01661	GCA_005413085_1_PDT0_04320	GCA_005561835_1_PDT0_00688	GCA_005688835_1_PDT0_04319	GCA_005752735_1_PDT0_04113	GCA_005839265_1_PDT0_03694	GCA_006004645_1_PDT0_03370	GCA_006071835_1_PDT0_04301	GCA_006140175_1_PDT0_03320	GCA_006158625_1_PDT0_04360	GCA_006268055_1_PDT0_01523	GCA_006316565_1_PDT0_03183	GCA_006341905_1_PDT0_02456	GCA_006389695_1_PDT0_03652	GCA_006391615_1_PDT0_02384	GCA_006498515_1_PDT0_04440	GCA_006556065_1_PDT0_04313	GCA_006600085_1_PDT0_04347	GCA_006635885_1_PDT0_02212	GCA_006757795_1_PDT0_03367	GCA_006758235_1_PDT0_01945	GCA_006867365_1_PDT0_02527	GCA_006882345_1_PDT0_02300	GCA_006897065_1_PDT0_01747	GCA_006926155_1_PDT0_03408	GCA_006930435_1_PDT0_03751	GCA_006940515_1_PDT0_03460	GCA_007021805_1_PDT0_04372	GCA_007177435_1_PDT0_04182	GCA_007178515_1_PDT0_04120	GCA_007178855_1_PDT0_04273	GCA_007179225_1_PDT0_02083
recQ	recQ	ATP-dependent DNA helicase RecQ	90	90	1	7	47	1848	1848	1848	ERR2693548_skesa_con_04698	GCA_001474835_1_Salm_03312	GCA_001474985_1_Salm_03134	GCA_001479185_1_Salm_00224	GCA_002031465_1_ASM2_00935	GCA_002063255_1_ASM2_01132	GCA_004223665_1_PDT0_04045	GCA_004235405_1_PDT0_02771	GCA_005413085_1_PDT0_04286	GCA_005561835_1_PDT0_01920	GCA_005688835_1_PDT0_04285	GCA_005752735_1_PDT0_03987	GCA_005839265_1_PDT0_03660	GCA_006004645_1_PDT0_03760	GCA_006071835_1_PDT0_04267	GCA_006140175_1_PDT0_03286	GCA_006158625_1_PDT0_04326	GCA_006268055_1_PDT0_01489	GCA_006316565_1_PDT0_03381	GCA_006341905_1_PDT0_02422	GCA_006389695_1_PDT0_03618	GCA_006391615_1_PDT0_02682	GCA_006498515_1_PDT0_04406	GCA_006556065_1_PDT0_04279	GCA_006600085_1_PDT0_04313	GCA_006635885_1_PDT0_02719	GCA_006757795_1_PDT0_03333	GCA_006758235_1_PDT0_01911	GCA_006867365_1_PDT0_02493	GCA_006882345_1_PDT0_02266	GCA_006897065_1_PDT0_04126	GCA_006926155_1_PDT0_03374	GCA_006930435_1_PDT0_03717	GCA_006940515_1_PDT0_03426	GCA_007021805_1_PDT0_04338	GCA_007177435_1_PDT0_04148	GCA_007178515_1_PDT0_04086	GCA_007178855_1_PDT0_04239	GCA_007179225_1_PDT0_02049
rfaH_3	rfaH_3	Transcription antitermination protein RfaH	90	90	1	7	46	489	489	489	ERR2693548_skesa_con_04679	GCA_001474835_1_Salm_03293	GCA_001474985_1_Salm_03115	GCA_001479185_1_Salm_00205	GCA_002031465_1_ASM2_00916	GCA_002063255_1_ASM2_01113	GCA_004223665_1_PDT0_04026	GCA_004235405_1_PDT0_02752	GCA_005413085_1_PDT0_04267	GCA_005561835_1_PDT0_01901	GCA_005688835_1_PDT0_04266	GCA_005752735_1_PDT0_03968	GCA_005839265_1_PDT0_03641	GCA_006004645_1_PDT0_03741	GCA_006071835_1_PDT0_04248	GCA_006140175_1_PDT0_03267	GCA_006158625_1_PDT0_04307	GCA_006268055_1_PDT0_01470	GCA_006316565_1_PDT0_03362	GCA_006341905_1_PDT0_02403	GCA_006389695_1_PDT0_03599	GCA_006391615_1_PDT0_02663	GCA_006498515_1_PDT0_04387	GCA_006556065_1_PDT0_04260	GCA_006600085_1_PDT0_04294	GCA_006635885_1_PDT0_02738	GCA_006757795_1_PDT0_03314	GCA_006758235_1_PDT0_01892	GCA_006867365_1_PDT0_03944	GCA_006882345_1_PDT0_02247	GCA_006897065_1_PDT0_04434	GCA_006926155_1_PDT0_03355	GCA_006930435_1_PDT0_03698	GCA_006940515_1_PDT0_03407	GCA_007021805_1_PDT0_04319	GCA_007177435_1_PDT0_04129	GCA_007178515_1_PDT0_04067	GCA_007178855_1_PDT0_04220	GCA_007179225_1_PDT0_02030
group_2565		hypothetical protein	90	91	1.01111	7	45	195	516	497.275	ERR2693548_skesa_con_04716	GCA_001474835_1_Salm_03330	GCA_001474985_1_Salm_03152;GCA_001474985_1_Salm_01813	GCA_001479185_1_Salm_00242	GCA_002031465_1_ASM2_00953	GCA_002063255_1_ASM2_01150	GCA_004223665_1_PDT0_04063	GCA_004235405_1_PDT0_04217	GCA_005413085_1_PDT0_04304	GCA_005561835_1_PDT0_03749	GCA_005688835_1_PDT0_04303	GCA_005752735_1_PDT0_04005	GCA_005839265_1_PDT0_03678	GCA_006004645_1_PDT0_03778	GCA_006071835_1_PDT0_04285	GCA_006140175_1_PDT0_03304	GCA_006158625_1_PDT0_04344	GCA_006268055_1_PDT0_01507	GCA_006316565_1_PDT0_03399	GCA_006341905_1_PDT0_02440	GCA_006389695_1_PDT0_03636	GCA_006391615_1_PDT0_02700	GCA_006498515_1_PDT0_04424	GCA_006556065_1_PDT0_04297	GCA_006600085_1_PDT0_04331	GCA_006635885_1_PDT0_04337	GCA_006757795_1_PDT0_03351	GCA_006758235_1_PDT0_01929	GCA_006867365_1_PDT0_02511	GCA_006882345_1_PDT0_02284	GCA_006897065_1_PDT0_01731	GCA_006926155_1_PDT0_03392	GCA_006930435_1_PDT0_03735	GCA_006940515_1_PDT0_03444	GCA_007021805_1_PDT0_04356	GCA_007177435_1_PDT0_04166	GCA_007178515_1_PDT0_04104	GCA_007178855_1_PDT0_04257	GCA_007179225_1_PDT0_02067
pldB	pldB	Lysophospholipase L2	90	90	1	7	44	1017	1017	1017	ERR2693548_skesa_con_04695	GCA_001474835_1_Salm_03309	GCA_001474985_1_Salm_03131	GCA_001479185_1_Salm_00221	GCA_002031465_1_ASM2_00932	GCA_002063255_1_ASM2_01129	GCA_004223665_1_PDT0_04042	GCA_004235405_1_PDT0_02768	GCA_005413085_1_PDT0_04283	GCA_005561835_1_PDT0_01917	GCA_005688835_1_PDT0_04282	GCA_005752735_1_PDT0_03984	GCA_005839265_1_PDT0_03657	GCA_006004645_1_PDT0_03757	GCA_006071835_1_PDT0_04264	GCA_006140175_1_PDT0_03283	GCA_006158625_1_PDT0_04323	GCA_006268055_1_PDT0_01486	GCA_006316565_1_PDT0_03378	GCA_006341905_1_PDT0_02419	GCA_006389695_1_PDT0_03615	GCA_006391615_1_PDT0_02679	GCA_006498515_1_PDT0_04403	GCA_006556065_1_PDT0_04276	GCA_006600085_1_PDT0_04310	GCA_006635885_1_PDT0_02722	GCA_006757795_1_PDT0_03330	GCA_006758235_1_PDT0_01908	GCA_006867365_1_PDT0_02490	GCA_006882345_1_PDT0_02263	GCA_006897065_1_PDT0_04129	GCA_006926155_1_PDT0_03371	GCA_006930435_1_PDT0_03714	GCA_006940515_1_PDT0_03423	GCA_007021805_1_PDT0_04335	GCA_007177435_1_PDT0_04145	GCA_007178515_1_PDT0_04083	GCA_007178855_1_PDT0_04236	GCA_007179225_1_PDT0_02046
tatC	tatC	Sec-independent protein translocase protein TatC	90	90	1	7	43	780	780	780	ERR2693548_skesa_con_04681	GCA_001474835_1_Salm_03295	GCA_001474985_1_Salm_03117	GCA_001479185_1_Salm_00207	GCA_002031465_1_ASM2_00918	GCA_002063255_1_ASM2_01115	GCA_004223665_1_PDT0_04028	GCA_004235405_1_PDT0_02754	GCA_005413085_1_PDT0_04269	GCA_005561835_1_PDT0_01903	GCA_005688835_1_PDT0_04268	GCA_005752735_1_PDT0_03970	GCA_005839265_1_PDT0_03643	GCA_006004645_1_PDT0_03743	GCA_006071835_1_PDT0_04250	GCA_006140175_1_PDT0_03269	GCA_006158625_1_PDT0_04309	GCA_006268055_1_PDT0_01472	GCA_006316565_1_PDT0_03364	GCA_006341905_1_PDT0_02405	GCA_006389695_1_PDT0_03601	GCA_006391615_1_PDT0_02665	GCA_006498515_1_PDT0_04389	GCA_006556065_1_PDT0_04262	GCA_006600085_1_PDT0_04296	GCA_006635885_1_PDT0_02736	GCA_006757795_1_PDT0_03316	GCA_006758235_1_PDT0_01894	GCA_006867365_1_PDT0_03942	GCA_006882345_1_PDT0_02249	GCA_006897065_1_PDT0_04436	GCA_006926155_1_PDT0_03357	GCA_006930435_1_PDT0_03700	GCA_006940515_1_PDT0_03409	GCA_007021805_1_PDT0_04321	GCA_007177435_1_PDT0_04131	GCA_007178515_1_PDT0_04069	GCA_007178855_1_PDT0_04222	GCA_007179225_1_PDT0_02032
fadA	fadA	3-ketoacyl-CoA thiolase	90	90	1	7	42	567	1164	1157.37	ERR2693548_skesa_con_04675	GCA_001474835_1_Salm_03289	GCA_001474985_1_Salm_03111	GCA_001479185_1_Salm_00201	GCA_002031465_1_ASM2_00912	GCA_002063255_1_ASM2_01109	GCA_004223665_1_PDT0_04022	GCA_004235405_1_PDT0_04245	GCA_005413085_1_PDT0_04263	GCA_005561835_1_PDT0_03699	GCA_005688835_1_PDT0_04262	GCA_005752735_1_PDT0_03964	GCA_005839265_1_PDT0_03637	GCA_006004645_1_PDT0_04539	GCA_006071835_1_PDT0_04244	GCA_006140175_1_PDT0_04734	GCA_006158625_1_PDT0_04303	GCA_006268055_1_PDT0_01466	GCA_006316565_1_PDT0_04435	GCA_006341905_1_PDT0_02399	GCA_006389695_1_PDT0_04735	GCA_006391615_1_PDT0_04510	GCA_006498515_1_PDT0_04383	GCA_006556065_1_PDT0_04256	GCA_006600085_1_PDT0_04290	GCA_006635885_1_PDT0_02742	GCA_006757795_1_PDT0_03310	GCA_006758235_1_PDT0_01888	GCA_006867365_1_PDT0_03948	GCA_006882345_1_PDT0_04526	GCA_006897065_1_PDT0_04416	GCA_006926155_1_PDT0_03351	GCA_006930435_1_PDT0_03694	GCA_006940515_1_PDT0_04592	GCA_007021805_1_PDT0_04315	GCA_007177435_1_PDT0_04125	GCA_007178515_1_PDT0_04063	GCA_007178855_1_PDT0_04216	GCA_007179225_1_PDT0_02026
group_2564		hypothetical protein	90	90	1	7	41	900	900	900	ERR2693548_skesa_con_04693	GCA_001474835_1_Salm_03307	GCA_001474985_1_Salm_03129	GCA_001479185_1_Salm_00219	GCA_002031465_1_ASM2_00930	GCA_002063255_1_ASM2_01127	GCA_004223665_1_PDT0_04040	GCA_004235405_1_PDT0_02766	GCA_005413085_1_PDT0_04281	GCA_005561835_1_PDT0_01915	GCA_005688835_1_PDT0_04280	GCA_005752735_1_PDT0_03982	GCA_005839265_1_PDT0_03655	GCA_006004645_1_PDT0_03755	GCA_006071835_1_PDT0_04262	GCA_006140175_1_PDT0_03281	GCA_006158625_1_PDT0_04321	GCA_006268055_1_PDT0_01484	GCA_006316565_1_PDT0_03376	GCA_006341905_1_PDT0_02417	GCA_006389695_1_PDT0_03613	GCA_006391615_1_PDT0_02677	GCA_006498515_1_PDT0_04401	GCA_006556065_1_PDT0_04274	GCA_006600085_1_PDT0_04308	GCA_006635885_1_PDT0_02724	GCA_006757795_1_PDT0_03328	GCA_006758235_1_PDT0_01906	GCA_006867365_1_PDT0_03930	GCA_006882345_1_PDT0_02261	GCA_006897065_1_PDT0_04131	GCA_006926155_1_PDT0_03369	GCA_006930435_1_PDT0_03712	GCA_006940515_1_PDT0_03421	GCA_007021805_1_PDT0_04333	GCA_007177435_1_PDT0_04143	GCA_007178515_1_PDT0_04081	GCA_007178855_1_PDT0_04234	GCA_007179225_1_PDT0_02044
metE	metE	5-methyltetrahydropteroyltriglutamate--homocysteine methyltransferase	90	90	1	7	40	2265	2265	2265	ERR2693548_skesa_con_04691	GCA_001474835_1_Salm_03305	GCA_001474985_1_Salm_03127	GCA_001479185_1_Salm_00217	GCA_002031465_1_ASM2_00928	GCA_002063255_1_ASM2_01125	GCA_004223665_1_PDT0_04038	GCA_004235405_1_PDT0_02764	GCA_005413085_1_PDT0_04279	GCA_005561835_1_PDT0_01913	GCA_005688835_1_PDT0_04278	GCA_005752735_1_PDT0_03980	GCA_005839265_1_PDT0_03653	GCA_006004645_1_PDT0_03753	GCA_006071835_1_PDT0_04260	GCA_006140175_1_PDT0_03279	GCA_006158625_1_PDT0_04319	GCA_006268055_1_PDT0_01482	GCA_006316565_1_PDT0_03374	GCA_006341905_1_PDT0_02415	GCA_006389695_1_PDT0_03611	GCA_006391615_1_PDT0_02675	GCA_006498515_1_PDT0_04399	GCA_006556065_1_PDT0_04272	GCA_006600085_1_PDT0_04306	GCA_006635885_1_PDT0_02726	GCA_006757795_1_PDT0_03326	GCA_006758235_1_PDT0_01904	GCA_006867365_1_PDT0_03932	GCA_006882345_1_PDT0_02259	GCA_006897065_1_PDT0_04133	GCA_006926155_1_PDT0_03367	GCA_006930435_1_PDT0_03710	GCA_006940515_1_PDT0_03419	GCA_007021805_1_PDT0_04331	GCA_007177435_1_PDT0_04141	GCA_007178515_1_PDT0_04079	GCA_007178855_1_PDT0_04232	GCA_007179225_1_PDT0_02042
rhlB	rhlB	ATP-dependent RNA helicase RhlB	90	90	1	7	39	1266	1266	1266	ERR2693548_skesa_con_04744	GCA_001474835_1_Salm_03358	GCA_001474985_1_Salm_01841	GCA_001479185_1_Salm_00270	GCA_002031465_1_ASM2_00981	GCA_002063255_1_ASM2_01997	GCA_004223665_1_PDT0_04091	GCA_004235405_1_PDT0_01673	GCA_005413085_1_PDT0_04332	GCA_005561835_1_PDT0_00700	GCA_005688835_1_PDT0_04331	GCA_005752735_1_PDT0_04125	GCA_005839265_1_PDT0_03706	GCA_006004645_1_PDT0_03382	GCA_006071835_1_PDT0_04313	GCA_006140175_1_PDT0_03332	GCA_006158625_1_PDT0_04372	GCA_006268055_1_PDT0_01535	GCA_006316565_1_PDT0_03195	GCA_006341905_1_PDT0_02468	GCA_006389695_1_PDT0_03664	GCA_006391615_1_PDT0_02396	GCA_006498515_1_PDT0_04452	GCA_006556065_1_PDT0_04325	GCA_006600085_1_PDT0_04359	GCA_006635885_1_PDT0_02224	GCA_006757795_1_PDT0_03379	GCA_006758235_1_PDT0_01957	GCA_006867365_1_PDT0_02539	GCA_006882345_1_PDT0_02312	GCA_006897065_1_PDT0_01759	GCA_006926155_1_PDT0_03420	GCA_006930435_1_PDT0_03763	GCA_006940515_1_PDT0_03472	GCA_007021805_1_PDT0_04384	GCA_007177435_1_PDT0_04194	GCA_007178515_1_PDT0_04132	GCA_007178855_1_PDT0_04285	GCA_007179225_1_PDT0_02095
group_2563		hypothetical protein	90	90	1	7	38	606	606	606	ERR2693548_skesa_con_04685	GCA_001474835_1_Salm_03299	GCA_001474985_1_Salm_03121	GCA_001479185_1_Salm_00211	GCA_002031465_1_ASM2_00922	GCA_002063255_1_ASM2_01119	GCA_004223665_1_PDT0_04032	GCA_004235405_1_PDT0_02758	GCA_005413085_1_PDT0_04273	GCA_005561835_1_PDT0_01907	GCA_005688835_1_PDT0_04272	GCA_005752735_1_PDT0_03974	GCA_005839265_1_PDT0_03647	GCA_006004645_1_PDT0_03747	GCA_006071835_1_PDT0_04254	GCA_006140175_1_PDT0_03273	GCA_006158625_1_PDT0_04313	GCA_006268055_1_PDT0_01476	GCA_006316565_1_PDT0_03368	GCA_006341905_1_PDT0_02409	GCA_006389695_1_PDT0_03605	GCA_006391615_1_PDT0_02669	GCA_006498515_1_PDT0_04393	GCA_006556065_1_PDT0_04266	GCA_006600085_1_PDT0_04300	GCA_006635885_1_PDT0_02732	GCA_006757795_1_PDT0_03320	GCA_006758235_1_PDT0_01898	GCA_006867365_1_PDT0_03938	GCA_006882345_1_PDT0_02253	GCA_006897065_1_PDT0_04440	GCA_006926155_1_PDT0_03361	GCA_006930435_1_PDT0_03704	GCA_006940515_1_PDT0_03413	GCA_007021805_1_PDT0_04325	GCA_007177435_1_PDT0_04135	GCA_007178515_1_PDT0_04073	GCA_007178855_1_PDT0_04226	GCA_007179225_1_PDT0_02036
group_2562		hypothetical protein	90	90	1	7	37	204	204	204	ERR2693548_skesa_con_04710	GCA_001474835_1_Salm_03324	GCA_001474985_1_Salm_03146	GCA_001479185_1_Salm_00236	GCA_002031465_1_ASM2_00947	GCA_002063255_1_ASM2_01144	GCA_004223665_1_PDT0_04057	GCA_004235405_1_PDT0_04223	GCA_005413085_1_PDT0_04298	GCA_005561835_1_PDT0_03755	GCA_005688835_1_PDT0_04297	GCA_005752735_1_PDT0_03999	GCA_005839265_1_PDT0_03672	GCA_006004645_1_PDT0_03772	GCA_006071835_1_PDT0_04279	GCA_006140175_1_PDT0_03298	GCA_006158625_1_PDT0_04338	GCA_006268055_1_PDT0_01501	GCA_006316565_1_PDT0_03393	GCA_006341905_1_PDT0_02434	GCA_006389695_1_PDT0_03630	GCA_006391615_1_PDT0_02694	GCA_006498515_1_PDT0_04418	GCA_006556065_1_PDT0_04291	GCA_006600085_1_PDT0_04325	GCA_006635885_1_PDT0_04331	GCA_006757795_1_PDT0_03345	GCA_006758235_1_PDT0_01923	GCA_006867365_1_PDT0_02505	GCA_006882345_1_PDT0_02278	GCA_006897065_1_PDT0_01725	GCA_006926155_1_PDT0_03386	GCA_006930435_1_PDT0_03729	GCA_006940515_1_PDT0_03438	GCA_007021805_1_PDT0_04350	GCA_007177435_1_PDT0_04160	GCA_007178515_1_PDT0_04098	GCA_007178855_1_PDT0_04251	GCA_007179225_1_PDT0_02061
wzyE	wzyE	putative ECA polymerase	90	90	1	7	35	1359	1359	1359	ERR2693548_skesa_con_04731	GCA_001474835_1_Salm_03345	GCA_001474985_1_Salm_01828	GCA_001479185_1_Salm_00257	GCA_002031465_1_ASM2_00968	GCA_002063255_1_ASM2_01984	GCA_004223665_1_PDT0_04078	GCA_004235405_1_PDT0_01660	GCA_005413085_1_PDT0_04319	GCA_005561835_1_PDT0_00687	GCA_005688835_1_PDT0_04318	GCA_005752735_1_PDT0_04112	GCA_005839265_1_PDT0_03693	GCA_006004645_1_PDT0_03369	GCA_006071835_1_PDT0_04300	GCA_006140175_1_PDT0_03319	GCA_006158625_1_PDT0_04359	GCA_006268055_1_PDT0_01522	GCA_006316565_1_PDT0_03182	GCA_006341905_1_PDT0_02455	GCA_006389695_1_PDT0_03651	GCA_006391615_1_PDT0_02383	GCA_006498515_1_PDT0_04439	GCA_006556065_1_PDT0_04312	GCA_006600085_1_PDT0_04346	GCA_006635885_1_PDT0_02211	GCA_006757795_1_PDT0_03366	GCA_006758235_1_PDT0_01944	GCA_006867365_1_PDT0_02526	GCA_006882345_1_PDT0_02299	GCA_006897065_1_PDT0_01746	GCA_006926155_1_PDT0_03407	GCA_006930435_1_PDT0_03750	GCA_006940515_1_PDT0_03459	GCA_007021805_1_PDT0_04371	GCA_007177435_1_PDT0_04181	GCA_007178515_1_PDT0_04119	GCA_007178855_1_PDT0_04272	GCA_007179225_1_PDT0_02082
udp	udp	Uridine phosphorylase	90	90	1	7	34	762	762	762	ERR2693548_skesa_con_04688	GCA_001474835_1_Salm_03302	GCA_001474985_1_Salm_03124	GCA_001479185_1_Salm_00214	GCA_002031465_1_ASM2_00925	GCA_002063255_1_ASM2_01122	GCA_004223665_1_PDT0_04035	GCA_004235405_1_PDT0_02761	GCA_005413085_1_PDT0_04276	GCA_005561835_1_PDT0_01910	GCA_005688835_1_PDT0_04275	GCA_005752735_1_PDT0_03977	GCA_005839265_1_PDT0_03650	GCA_006004645_1_PDT0_03750	GCA_006071835_1_PDT0_04257	GCA_006140175_1_PDT0_03276	GCA_006158625_1_PDT0_04316	GCA_006268055_1_PDT0_01479	GCA_006316565_1_PDT0_03371	GCA_006341905_1_PDT0_02412	GCA_006389695_1_PDT0_03608	GCA_006391615_1_PDT0_02672	GCA_006498515_1_PDT0_04396	GCA_006556065_1_PDT0_04269	GCA_006600085_1_PDT0_04303	GCA_006635885_1_PDT0_02729	GCA_006757795_1_PDT0_03323	GCA_006758235_1_PDT0_01901	GCA_006867365_1_PDT0_03935	GCA_006882345_1_PDT0_02256	GCA_006897065_1_PDT0_04136	GCA_006926155_1_PDT0_03364	GCA_006930435_1_PDT0_03707	GCA_006940515_1_PDT0_03416	GCA_007021805_1_PDT0_04328	GCA_007177435_1_PDT0_04138	GCA_007178515_1_PDT0_04076	GCA_007178855_1_PDT0_04229	GCA_007179225_1_PDT0_02039
ppiC	ppiC	Peptidyl-prolyl cis-trans isomerase C	90	90	1	7	33	282	282	282	ERR2693548_skesa_con_04747	GCA_001474835_1_Salm_03361	GCA_001474985_1_Salm_01844	GCA_001479185_1_Salm_00273	GCA_002031465_1_ASM2_00984	GCA_002063255_1_ASM2_02000	GCA_004223665_1_PDT0_04094	GCA_004235405_1_PDT0_01676	GCA_005413085_1_PDT0_04335	GCA_005561835_1_PDT0_00703	GCA_005688835_1_PDT0_04334	GCA_005752735_1_PDT0_04128	GCA_005839265_1_PDT0_03709	GCA_006004645_1_PDT0_03385	GCA_006071835_1_PDT0_04316	GCA_006140175_1_PDT0_03335	GCA_006158625_1_PDT0_04375	GCA_006268055_1_PDT0_01538	GCA_006316565_1_PDT0_03198	GCA_006341905_1_PDT0_02471	GCA_006389695_1_PDT0_03667	GCA_006391615_1_PDT0_02399	GCA_006498515_1_PDT0_04455	GCA_006556065_1_PDT0_04328	GCA_006600085_1_PDT0_04362	GCA_006635885_1_PDT0_02227	GCA_006757795_1_PDT0_03382	GCA_006758235_1_PDT0_01960	GCA_006867365_1_PDT0_02542	GCA_006882345_1_PDT0_02315	GCA_006897065_1_PDT0_01762	GCA_006926155_1_PDT0_03423	GCA_006930435_1_PDT0_03766	GCA_006940515_1_PDT0_03475	GCA_007021805_1_PDT0_04387	GCA_007177435_1_PDT0_04197	GCA_007178515_1_PDT0_04135	GCA_007178855_1_PDT0_04288	GCA_007179225_1_PDT0_02098
cyaY	cyaY	Protein CyaY	90	90	1	7	32	321	321	321	ERR2693548_skesa_con_04714	GCA_001474835_1_Salm_03328	GCA_001474985_1_Salm_03150	GCA_001479185_1_Salm_00240	GCA_002031465_1_ASM2_00951	GCA_002063255_1_ASM2_01148	GCA_004223665_1_PDT0_04061	GCA_004235405_1_PDT0_04219	GCA_005413085_1_PDT0_04302	GCA_005561835_1_PDT0_03751	GCA_005688835_1_PDT0_04301	GCA_005752735_1_PDT0_04003	GCA_005839265_1_PDT0_03676	GCA_006004645_1_PDT0_03776	GCA_006071835_1_PDT0_04283	GCA_006140175_1_PDT0_03302	GCA_006158625_1_PDT0_04342	GCA_006268055_1_PDT0_01505	GCA_006316565_1_PDT0_03397	GCA_006341905_1_PDT0_02438	GCA_006389695_1_PDT0_03634	GCA_006391615_1_PDT0_02698	GCA_006498515_1_PDT0_04422	GCA_006556065_1_PDT0_04295	GCA_006600085_1_PDT0_04329	GCA_006635885_1_PDT0_04335	GCA_006757795_1_PDT0_03349	GCA_006758235_1_PDT0_01927	GCA_006867365_1_PDT0_02509	GCA_006882345_1_PDT0_02282	GCA_006897065_1_PDT0_01729	GCA_006926155_1_PDT0_03390	GCA_006930435_1_PDT0_03733	GCA_006940515_1_PDT0_03442	GCA_007021805_1_PDT0_04354	GCA_007177435_1_PDT0_04164	GCA_007178515_1_PDT0_04102	GCA_007178855_1_PDT0_04255	GCA_007179225_1_PDT0_02065
wecG	wecG	UDP-N-acetyl-D-mannosaminuronic acid transferase	90	90	1	7	31	741	741	741	ERR2693548_skesa_con_04730	GCA_001474835_1_Salm_03344	GCA_001474985_1_Salm_01827	GCA_001479185_1_Salm_00256	GCA_002031465_1_ASM2_00967	GCA_002063255_1_ASM2_01983	GCA_004223665_1_PDT0_04077	GCA_004235405_1_PDT0_01659	GCA_005413085_1_PDT0_04318	GCA_005561835_1_PDT0_00686	GCA_005688835_1_PDT0_04317	GCA_005752735_1_PDT0_04111	GCA_005839265_1_PDT0_03692	GCA_006004645_1_PDT0_03368	GCA_006071835_1_PDT0_04299	GCA_006140175_1_PDT0_03318	GCA_006158625_1_PDT0_04358	GCA_006268055_1_PDT0_01521	GCA_006316565_1_PDT0_03181	GCA_006341905_1_PDT0_02454	GCA_006389695_1_PDT0_03650	GCA_006391615_1_PDT0_02382	GCA_006498515_1_PDT0_04438	GCA_006556065_1_PDT0_04311	GCA_006600085_1_PDT0_04345	GCA_006635885_1_PDT0_02210	GCA_006757795_1_PDT0_03365	GCA_006758235_1_PDT0_01943	GCA_006867365_1_PDT0_02525	GCA_006882345_1_PDT0_02298	GCA_006897065_1_PDT0_01745	GCA_006926155_1_PDT0_03406	GCA_006930435_1_PDT0_03749	GCA_006940515_1_PDT0_03458	GCA_007021805_1_PDT0_04370	GCA_007177435_1_PDT0_04180	GCA_007178515_1_PDT0_04118	GCA_007178855_1_PDT0_04271	GCA_007179225_1_PDT0_02081
hemD	hemD	Uroporphyrinogen-III synthase	90	90	1	7	30	741	741	741	ERR2693548_skesa_con_04720	GCA_001474835_1_Salm_03334	GCA_001474985_1_Salm_01817	GCA_001479185_1_Salm_00246	GCA_002031465_1_ASM2_00957	GCA_002063255_1_ASM2_01154	GCA_004223665_1_PDT0_04067	GCA_004235405_1_PDT0_01649	GCA_005413085_1_PDT0_04308	GCA_005561835_1_PDT0_00676	GCA_005688835_1_PDT0_04307	GCA_005752735_1_PDT0_04101	GCA_005839265_1_PDT0_03682	GCA_006004645_1_PDT0_03358	GCA_006071835_1_PDT0_04289	GCA_006140175_1_PDT0_03308	GCA_006158625_1_PDT0_04348	GCA_006268055_1_PDT0_01511	GCA_006316565_1_PDT0_03171	GCA_006341905_1_PDT0_02444	GCA_006389695_1_PDT0_03640	GCA_006391615_1_PDT0_02372	GCA_006498515_1_PDT0_04428	GCA_006556065_1_PDT0_04301	GCA_006600085_1_PDT0_04335	GCA_006635885_1_PDT0_02200	GCA_006757795_1_PDT0_03355	GCA_006758235_1_PDT0_01933	GCA_006867365_1_PDT0_02515	GCA_006882345_1_PDT0_02288	GCA_006897065_1_PDT0_01735	GCA_006926155_1_PDT0_03396	GCA_006930435_1_PDT0_03739	GCA_006940515_1_PDT0_03448	GCA_007021805_1_PDT0_04360	GCA_007177435_1_PDT0_04170	GCA_007178515_1_PDT0_04108	GCA_007178855_1_PDT0_04261	GCA_007179225_1_PDT0_02071
fre	fre	NAD(P)H-flavin reductase	90	90	1	7	29	702	702	702	ERR2693548_skesa_con_04677	GCA_001474835_1_Salm_03291	GCA_001474985_1_Salm_03113	GCA_001479185_1_Salm_00203	GCA_002031465_1_ASM2_00914	GCA_002063255_1_ASM2_01111	GCA_004223665_1_PDT0_04024	GCA_004235405_1_PDT0_02750	GCA_005413085_1_PDT0_04265	GCA_005561835_1_PDT0_01899	GCA_005688835_1_PDT0_04264	GCA_005752735_1_PDT0_03966	GCA_005839265_1_PDT0_03639	GCA_006004645_1_PDT0_03739	GCA_006071835_1_PDT0_04246	GCA_006140175_1_PDT0_03265	GCA_006158625_1_PDT0_04305	GCA_006268055_1_PDT0_01468	GCA_006316565_1_PDT0_03360	GCA_006341905_1_PDT0_02401	GCA_006389695_1_PDT0_03597	GCA_006391615_1_PDT0_02661	GCA_006498515_1_PDT0_04385	GCA_006556065_1_PDT0_04258	GCA_006600085_1_PDT0_04292	GCA_006635885_1_PDT0_02740	GCA_006757795_1_PDT0_03312	GCA_006758235_1_PDT0_01890	GCA_006867365_1_PDT0_03946	GCA_006882345_1_PDT0_02245	GCA_006897065_1_PDT0_04432	GCA_006926155_1_PDT0_03353	GCA_006930435_1_PDT0_03696	GCA_006940515_1_PDT0_03405	GCA_007021805_1_PDT0_04317	GCA_007177435_1_PDT0_04127	GCA_007178515_1_PDT0_04065	GCA_007178855_1_PDT0_04218	GCA_007179225_1_PDT0_02028
group_2561	xerC_1	Tyrosine recombinase XerC	90	90	1	7	28	903	903	903	ERR2693548_skesa_con_04707	GCA_001474835_1_Salm_03321	GCA_001474985_1_Salm_03143	GCA_001479185_1_Salm_00233	GCA_002031465_1_ASM2_00944	GCA_002063255_1_ASM2_01141	GCA_004223665_1_PDT0_04054	GCA_004235405_1_PDT0_04226	GCA_005413085_1_PDT0_04295	GCA_005561835_1_PDT0_03758	GCA_005688835_1_PDT0_04294	GCA_005752735_1_PDT0_03996	GCA_005839265_1_PDT0_03669	GCA_006004645_1_PDT0_03769	GCA_006071835_1_PDT0_04276	GCA_006140175_1_PDT0_03295	GCA_006158625_1_PDT0_04335	GCA_006268055_1_PDT0_01498	GCA_006316565_1_PDT0_03390	GCA_006341905_1_PDT0_02431	GCA_006389695_1_PDT0_03627	GCA_006391615_1_PDT0_02691	GCA_006498515_1_PDT0_04415	GCA_006556065_1_PDT0_04288	GCA_006600085_1_PDT0_04322	GCA_006635885_1_PDT0_04328	GCA_006757795_1_PDT0_03342	GCA_006758235_1_PDT0_01920	GCA_006867365_1_PDT0_02502	GCA_006882345_1_PDT0_02275	GCA_006897065_1_PDT0_01722	GCA_006926155_1_PDT0_03383	GCA_006930435_1_PDT0_03726	GCA_006940515_1_PDT0_03435	GCA_007021805_1_PDT0_04347	GCA_007177435_1_PDT0_04157	GCA_007178515_1_PDT0_04095	GCA_007178855_1_PDT0_04248	GCA_007179225_1_PDT0_02058
assT_4~~~assT_5	assT_4;assT_5	Arylsulfate sulfotransferase AssT	90	90	1	7	27	1683	1824	1816.67	ERR2693548_skesa_con_04676	GCA_001474835_1_Salm_03290	GCA_001474985_1_Salm_03112	GCA_001479185_1_Salm_00202	GCA_002031465_1_ASM2_00913	GCA_002063255_1_ASM2_01110	GCA_004223665_1_PDT0_04023	GCA_004235405_1_PDT0_04244	GCA_005413085_1_PDT0_04264	GCA_005561835_1_PDT0_03698	GCA_005688835_1_PDT0_04263	GCA_005752735_1_PDT0_03965	GCA_005839265_1_PDT0_03638	GCA_006004645_1_PDT0_04538	GCA_006071835_1_PDT0_04245	GCA_006140175_1_PDT0_04733	GCA_006158625_1_PDT0_04304	GCA_006268055_1_PDT0_01467	GCA_006316565_1_PDT0_04434	GCA_006341905_1_PDT0_02400	GCA_006389695_1_PDT0_04734	GCA_006391615_1_PDT0_04509	GCA_006498515_1_PDT0_04384	GCA_006556065_1_PDT0_04257	GCA_006600085_1_PDT0_04291	GCA_006635885_1_PDT0_02741	GCA_006757795_1_PDT0_03311	GCA_006758235_1_PDT0_01889	GCA_006867365_1_PDT0_03947	GCA_006882345_1_PDT0_04525	GCA_006897065_1_PDT0_04415	GCA_006926155_1_PDT0_03352	GCA_006930435_1_PDT0_03695	GCA_006940515_1_PDT0_04591	GCA_007021805_1_PDT0_04316	GCA_007177435_1_PDT0_04126	GCA_007178515_1_PDT0_04064	GCA_007178855_1_PDT0_04217	GCA_007179225_1_PDT0_02027
wecA	wecA	Undecaprenyl-phosphate alpha-N-acetylglucosaminyl 1-phosphate transferase	90	90	1	7	26	1104	1104	1104	ERR2693548_skesa_con_04741	GCA_001474835_1_Salm_03355	GCA_001474985_1_Salm_01838	GCA_001479185_1_Salm_00267	GCA_002031465_1_ASM2_00978	GCA_002063255_1_ASM2_01994	GCA_004223665_1_PDT0_04088	GCA_004235405_1_PDT0_01670	GCA_005413085_1_PDT0_04329	GCA_005561835_1_PDT0_00697	GCA_005688835_1_PDT0_04328	GCA_005752735_1_PDT0_04122	GCA_005839265_1_PDT0_03703	GCA_006004645_1_PDT0_03379	GCA_006071835_1_PDT0_04310	GCA_006140175_1_PDT0_03329	GCA_006158625_1_PDT0_04369	GCA_006268055_1_PDT0_01532	GCA_006316565_1_PDT0_03192	GCA_006341905_1_PDT0_02465	GCA_006389695_1_PDT0_03661	GCA_006391615_1_PDT0_02393	GCA_006498515_1_PDT0_04449	GCA_006556065_1_PDT0_04322	GCA_006600085_1_PDT0_04356	GCA_006635885_1_PDT0_02221	GCA_006757795_1_PDT0_03376	GCA_006758235_1_PDT0_01954	GCA_006867365_1_PDT0_02536	GCA_006882345_1_PDT0_02309	GCA_006897065_1_PDT0_01756	GCA_006926155_1_PDT0_03417	GCA_006930435_1_PDT0_03760	GCA_006940515_1_PDT0_03469	GCA_007021805_1_PDT0_04381	GCA_007177435_1_PDT0_04191	GCA_007178515_1_PDT0_04129	GCA_007178855_1_PDT0_04282	GCA_007179225_1_PDT0_02092
gltC_4	gltC_4	HTH-type transcriptional regulator GltC	90	90	1	7	25	837	837	837	ERR2693548_skesa_con_04758	GCA_001474835_1_Salm_03372	GCA_001474985_1_Salm_01855	GCA_001479185_1_Salm_00284	GCA_002031465_1_ASM2_00995	GCA_002063255_1_ASM2_02011	GCA_004223665_1_PDT0_04105	GCA_004235405_1_PDT0_01687	GCA_005413085_1_PDT0_04346	GCA_005561835_1_PDT0_00714	GCA_005688835_1_PDT0_04345	GCA_005752735_1_PDT0_04139	GCA_005839265_1_PDT0_03720	GCA_006004645_1_PDT0_03396	GCA_006071835_1_PDT0_04327	GCA_006140175_1_PDT0_03346	GCA_006158625_1_PDT0_04386	GCA_006268055_1_PDT0_01549	GCA_006316565_1_PDT0_03209	GCA_006341905_1_PDT0_04624	GCA_006389695_1_PDT0_03678	GCA_006391615_1_PDT0_02410	GCA_006498515_1_PDT0_04466	GCA_006556065_1_PDT0_04339	GCA_006600085_1_PDT0_04373	GCA_006635885_1_PDT0_02238	GCA_006757795_1_PDT0_03393	GCA_006758235_1_PDT0_01971	GCA_006867365_1_PDT0_02553	GCA_006882345_1_PDT0_02326	GCA_006897065_1_PDT0_01773	GCA_006926155_1_PDT0_03434	GCA_006930435_1_PDT0_03777	GCA_006940515_1_PDT0_03486	GCA_007021805_1_PDT0_04398	GCA_007177435_1_PDT0_04208	GCA_007178515_1_PDT0_04146	GCA_007178855_1_PDT0_04299	GCA_007179225_1_PDT0_02109
bepA_2	bepA_2	Beta-barrel assembly-enhancing protease	90	90	1	7	24	1200	1200	1200	ERR2693548_skesa_con_04722	GCA_001474835_1_Salm_03336	GCA_001474985_1_Salm_01819	GCA_001479185_1_Salm_00248	GCA_002031465_1_ASM2_00959	GCA_002063255_1_ASM2_01156	GCA_004223665_1_PDT0_04069	GCA_004235405_1_PDT0_01651	GCA_005413085_1_PDT0_04310	GCA_005561835_1_PDT0_00678	GCA_005688835_1_PDT0_04309	GCA_005752735_1_PDT0_04103	GCA_005839265_1_PDT0_03684	GCA_006004645_1_PDT0_03360	GCA_006071835_1_PDT0_04291	GCA_006140175_1_PDT0_03310	GCA_006158625_1_PDT0_04350	GCA_006268055_1_PDT0_01513	GCA_006316565_1_PDT0_03173	GCA_006341905_1_PDT0_02446	GCA_006389695_1_PDT0_03642	GCA_006391615_1_PDT0_02374	GCA_006498515_1_PDT0_04430	GCA_006556065_1_PDT0_04303	GCA_006600085_1_PDT0_04337	GCA_006635885_1_PDT0_02202	GCA_006757795_1_PDT0_03357	GCA_006758235_1_PDT0_01935	GCA_006867365_1_PDT0_02517	GCA_006882345_1_PDT0_02290	GCA_006897065_1_PDT0_01737	GCA_006926155_1_PDT0_03398	GCA_006930435_1_PDT0_03741	GCA_006940515_1_PDT0_03450	GCA_007021805_1_PDT0_04362	GCA_007177435_1_PDT0_04172	GCA_007178515_1_PDT0_04110	GCA_007178855_1_PDT0_04263	GCA_007179225_1_PDT0_02073
ubiB	ubiB	putative protein kinase UbiB	90	90	1	7	23	1641	1641	1641	ERR2693548_skesa_con_04684	GCA_001474835_1_Salm_03298	GCA_001474985_1_Salm_03120	GCA_001479185_1_Salm_00210	GCA_002031465_1_ASM2_00921	GCA_002063255_1_ASM2_01118	GCA_004223665_1_PDT0_04031	GCA_004235405_1_PDT0_02757	GCA_005413085_1_PDT0_04272	GCA_005561835_1_PDT0_01906	GCA_005688835_1_PDT0_04271	GCA_005752735_1_PDT0_03973	GCA_005839265_1_PDT0_03646	GCA_006004645_1_PDT0_03746	GCA_006071835_1_PDT0_04253	GCA_006140175_1_PDT0_03272	GCA_006158625_1_PDT0_04312	GCA_006268055_1_PDT0_01475	GCA_006316565_1_PDT0_03367	GCA_006341905_1_PDT0_02408	GCA_006389695_1_PDT0_03604	GCA_006391615_1_PDT0_02668	GCA_006498515_1_PDT0_04392	GCA_006556065_1_PDT0_04265	GCA_006600085_1_PDT0_04299	GCA_006635885_1_PDT0_02733	GCA_006757795_1_PDT0_03319	GCA_006758235_1_PDT0_01897	GCA_006867365_1_PDT0_03939	GCA_006882345_1_PDT0_02252	GCA_006897065_1_PDT0_04439	GCA_006926155_1_PDT0_03360	GCA_006930435_1_PDT0_03703	GCA_006940515_1_PDT0_03412	GCA_007021805_1_PDT0_04324	GCA_007177435_1_PDT0_04134	GCA_007178515_1_PDT0_04072	GCA_007178855_1_PDT0_04225	GCA_007179225_1_PDT0_02035
ilvA	ilvA	L-threonine dehydratase biosynthetic IlvA	90	90	1	7	22	1545	1545	1545	ERR2693548_skesa_con_04751	GCA_001474835_1_Salm_03365	GCA_001474985_1_Salm_01848	GCA_001479185_1_Salm_00277	GCA_002031465_1_ASM2_00988	GCA_002063255_1_ASM2_02004	GCA_004223665_1_PDT0_04098	GCA_004235405_1_PDT0_01680	GCA_005413085_1_PDT0_04339	GCA_005561835_1_PDT0_00707	GCA_005688835_1_PDT0_04338	GCA_005752735_1_PDT0_04132	GCA_005839265_1_PDT0_03713	GCA_006004645_1_PDT0_03389	GCA_006071835_1_PDT0_04320	GCA_006140175_1_PDT0_03339	GCA_006158625_1_PDT0_04379	GCA_006268055_1_PDT0_01542	GCA_006316565_1_PDT0_03202	GCA_006341905_1_PDT0_02475	GCA_006389695_1_PDT0_03671	GCA_006391615_1_PDT0_02403	GCA_006498515_1_PDT0_04459	GCA_006556065_1_PDT0_04332	GCA_006600085_1_PDT0_04366	GCA_006635885_1_PDT0_02231	GCA_006757795_1_PDT0_03386	GCA_006758235_1_PDT0_01964	GCA_006867365_1_PDT0_02546	GCA_006882345_1_PDT0_02319	GCA_006897065_1_PDT0_01766	GCA_006926155_1_PDT0_03427	GCA_006930435_1_PDT0_03770	GCA_006940515_1_PDT0_03479	GCA_007021805_1_PDT0_04391	GCA_007177435_1_PDT0_04201	GCA_007178515_1_PDT0_04139	GCA_007178855_1_PDT0_04292	GCA_007179225_1_PDT0_02102
group_2560		hypothetical protein	90	90	1	7	21	390	390	390	ERR2693548_skesa_con_04713	GCA_001474835_1_Salm_03327	GCA_001474985_1_Salm_03149	GCA_001479185_1_Salm_00239	GCA_002031465_1_ASM2_00950	GCA_002063255_1_ASM2_01147	GCA_004223665_1_PDT0_04060	GCA_004235405_1_PDT0_04220	GCA_005413085_1_PDT0_04301	GCA_005561835_1_PDT0_03752	GCA_005688835_1_PDT0_04300	GCA_005752735_1_PDT0_04002	GCA_005839265_1_PDT0_03675	GCA_006004645_1_PDT0_03775	GCA_006071835_1_PDT0_04282	GCA_006140175_1_PDT0_03301	GCA_006158625_1_PDT0_04341	GCA_006268055_1_PDT0_01504	GCA_006316565_1_PDT0_03396	GCA_006341905_1_PDT0_02437	GCA_006389695_1_PDT0_03633	GCA_006391615_1_PDT0_02697	GCA_006498515_1_PDT0_04421	GCA_006556065_1_PDT0_04294	GCA_006600085_1_PDT0_04328	GCA_006635885_1_PDT0_04334	GCA_006757795_1_PDT0_03348	GCA_006758235_1_PDT0_01926	GCA_006867365_1_PDT0_02508	GCA_006882345_1_PDT0_02281	GCA_006897065_1_PDT0_01728	GCA_006926155_1_PDT0_03389	GCA_006930435_1_PDT0_03732	GCA_006940515_1_PDT0_03441	GCA_007021805_1_PDT0_04353	GCA_007177435_1_PDT0_04163	GCA_007178515_1_PDT0_04101	GCA_007178855_1_PDT0_04254	GCA_007179225_1_PDT0_02064
ilvC	ilvC	Ketol-acid reductoisomerase (NADP(+))	90	90	1	7	20	1476	1476	1476	ERR2693548_skesa_con_04748	GCA_001474835_1_Salm_03362	GCA_001474985_1_Salm_01845	GCA_001479185_1_Salm_00274	GCA_002031465_1_ASM2_00985	GCA_002063255_1_ASM2_02001	GCA_004223665_1_PDT0_04095	GCA_004235405_1_PDT0_01677	GCA_005413085_1_PDT0_04336	GCA_005561835_1_PDT0_00704	GCA_005688835_1_PDT0_04335	GCA_005752735_1_PDT0_04129	GCA_005839265_1_PDT0_03710	GCA_006004645_1_PDT0_03386	GCA_006071835_1_PDT0_04317	GCA_006140175_1_PDT0_03336	GCA_006158625_1_PDT0_04376	GCA_006268055_1_PDT0_01539	GCA_006316565_1_PDT0_03199	GCA_006341905_1_PDT0_02472	GCA_006389695_1_PDT0_03668	GCA_006391615_1_PDT0_02400	GCA_006498515_1_PDT0_04456	GCA_006556065_1_PDT0_04329	GCA_006600085_1_PDT0_04363	GCA_006635885_1_PDT0_02228	GCA_006757795_1_PDT0_03383	GCA_006758235_1_PDT0_01961	GCA_006867365_1_PDT0_02543	GCA_006882345_1_PDT0_02316	GCA_006897065_1_PDT0_01763	GCA_006926155_1_PDT0_03424	GCA_006930435_1_PDT0_03767	GCA_006940515_1_PDT0_03476	GCA_007021805_1_PDT0_04388	GCA_007177435_1_PDT0_04198	GCA_007178515_1_PDT0_04136	GCA_007178855_1_PDT0_04289	GCA_007179225_1_PDT0_02099
wecB	wecB	UDP-N-acetylglucosamine 2-epimerase	90	90	1	7	19	1086	1086	1086	ERR2693548_skesa_con_04739	GCA_001474835_1_Salm_03353	GCA_001474985_1_Salm_01836	GCA_001479185_1_Salm_00265	GCA_002031465_1_ASM2_00976	GCA_002063255_1_ASM2_01992	GCA_004223665_1_PDT0_04086	GCA_004235405_1_PDT0_01668	GCA_005413085_1_PDT0_04327	GCA_005561835_1_PDT0_00695	GCA_005688835_1_PDT0_04326	GCA_005752735_1_PDT0_04120	GCA_005839265_1_PDT0_03701	GCA_006004645_1_PDT0_03377	GCA_006071835_1_PDT0_04308	GCA_006140175_1_PDT0_03327	GCA_006158625_1_PDT0_04367	GCA_006268055_1_PDT0_01530	GCA_006316565_1_PDT0_03190	GCA_006341905_1_PDT0_02463	GCA_006389695_1_PDT0_03659	GCA_006391615_1_PDT0_02391	GCA_006498515_1_PDT0_04447	GCA_006556065_1_PDT0_04320	GCA_006600085_1_PDT0_04354	GCA_006635885_1_PDT0_02219	GCA_006757795_1_PDT0_03374	GCA_006758235_1_PDT0_01952	GCA_006867365_1_PDT0_02534	GCA_006882345_1_PDT0_02307	GCA_006897065_1_PDT0_01754	GCA_006926155_1_PDT0_03415	GCA_006930435_1_PDT0_03758	GCA_006940515_1_PDT0_03467	GCA_007021805_1_PDT0_04379	GCA_007177435_1_PDT0_04189	GCA_007178515_1_PDT0_04127	GCA_007178855_1_PDT0_04280	GCA_007179225_1_PDT0_02090
wecE	wecE	dTDP-4-amino-46-dideoxygalactose transaminase	90	90	1	7	18	1131	1131	1131	ERR2693548_skesa_con_04734	GCA_001474835_1_Salm_03348	GCA_001474985_1_Salm_01831	GCA_001479185_1_Salm_00260	GCA_002031465_1_ASM2_00971	GCA_002063255_1_ASM2_01987	GCA_004223665_1_PDT0_04081	GCA_004235405_1_PDT0_01663	GCA_005413085_1_PDT0_04322	GCA_005561835_1_PDT0_00690	GCA_005688835_1_PDT0_04321	GCA_005752735_1_PDT0_04115	GCA_005839265_1_PDT0_03696	GCA_006004645_1_PDT0_03372	GCA_006071835_1_PDT0_04303	GCA_006140175_1_PDT0_03322	GCA_006158625_1_PDT0_04362	GCA_006268055_1_PDT0_01525	GCA_006316565_1_PDT0_03185	GCA_006341905_1_PDT0_02458	GCA_006389695_1_PDT0_03654	GCA_006391615_1_PDT0_02386	GCA_006498515_1_PDT0_04442	GCA_006556065_1_PDT0_04315	GCA_006600085_1_PDT0_04349	GCA_006635885_1_PDT0_02214	GCA_006757795_1_PDT0_03369	GCA_006758235_1_PDT0_01947	GCA_006867365_1_PDT0_02529	GCA_006882345_1_PDT0_02302	GCA_006897065_1_PDT0_01749	GCA_006926155_1_PDT0_03410	GCA_006930435_1_PDT0_03753	GCA_006940515_1_PDT0_03462	GCA_007021805_1_PDT0_04374	GCA_007177435_1_PDT0_04184	GCA_007178515_1_PDT0_04122	GCA_007178855_1_PDT0_04275	GCA_007179225_1_PDT0_02085
corA	corA	Magnesium transport protein CorA	90	90	1	7	17	951	951	951	ERR2693548_skesa_con_04704	GCA_001474835_1_Salm_03318	GCA_001474985_1_Salm_03140	GCA_001479185_1_Salm_00230	GCA_002031465_1_ASM2_00941	GCA_002063255_1_ASM2_01138	GCA_004223665_1_PDT0_04051	GCA_004235405_1_PDT0_04229	GCA_005413085_1_PDT0_04292	GCA_005561835_1_PDT0_03761	GCA_005688835_1_PDT0_04291	GCA_005752735_1_PDT0_03993	GCA_005839265_1_PDT0_03666	GCA_006004645_1_PDT0_03766	GCA_006071835_1_PDT0_04273	GCA_006140175_1_PDT0_03292	GCA_006158625_1_PDT0_04332	GCA_006268055_1_PDT0_01495	GCA_006316565_1_PDT0_03387	GCA_006341905_1_PDT0_02428	GCA_006389695_1_PDT0_03624	GCA_006391615_1_PDT0_02688	GCA_006498515_1_PDT0_04412	GCA_006556065_1_PDT0_04285	GCA_006600085_1_PDT0_04319	GCA_006635885_1_PDT0_04325	GCA_006757795_1_PDT0_03339	GCA_006758235_1_PDT0_01917	GCA_006867365_1_PDT0_02499	GCA_006882345_1_PDT0_02272	GCA_006897065_1_PDT0_01719	GCA_006926155_1_PDT0_03380	GCA_006930435_1_PDT0_03723	GCA_006940515_1_PDT0_03432	GCA_007021805_1_PDT0_04344	GCA_007177435_1_PDT0_04154	GCA_007178515_1_PDT0_04092	GCA_007178855_1_PDT0_04245	GCA_007179225_1_PDT0_02055
ilvG	ilvG	Acetolactate synthase isozyme 2 large subunit	90	90	1	7	16	1647	1647	1647	ERR2693548_skesa_con_04755	GCA_001474835_1_Salm_03369	GCA_001474985_1_Salm_01852	GCA_001479185_1_Salm_00281	GCA_002031465_1_ASM2_00992	GCA_002063255_1_ASM2_02008	GCA_004223665_1_PDT0_04102	GCA_004235405_1_PDT0_01684	GCA_005413085_1_PDT0_04343	GCA_005561835_1_PDT0_00711	GCA_005688835_1_PDT0_04342	GCA_005752735_1_PDT0_04136	GCA_005839265_1_PDT0_03717	GCA_006004645_1_PDT0_03393	GCA_006071835_1_PDT0_04324	GCA_006140175_1_PDT0_03343	GCA_006158625_1_PDT0_04383	GCA_006268055_1_PDT0_01546	GCA_006316565_1_PDT0_03206	GCA_006341905_1_PDT0_04621	GCA_006389695_1_PDT0_03675	GCA_006391615_1_PDT0_02407	GCA_006498515_1_PDT0_04463	GCA_006556065_1_PDT0_04336	GCA_006600085_1_PDT0_04370	GCA_006635885_1_PDT0_02235	GCA_006757795_1_PDT0_03390	GCA_006758235_1_PDT0_01968	GCA_006867365_1_PDT0_02550	GCA_006882345_1_PDT0_02323	GCA_006897065_1_PDT0_01770	GCA_006926155_1_PDT0_03431	GCA_006930435_1_PDT0_03774	GCA_006940515_1_PDT0_03483	GCA_007021805_1_PDT0_04395	GCA_007177435_1_PDT0_04205	GCA_007178515_1_PDT0_04143	GCA_007178855_1_PDT0_04296	GCA_007179225_1_PDT0_02106
ubiD	ubiD	3-octaprenyl-4-hydroxybenzoate carboxy-lyase	90	90	1	7	15	1479	1479	1479	ERR2693548_skesa_con_04678	GCA_001474835_1_Salm_03292	GCA_001474985_1_Salm_03114	GCA_001479185_1_Salm_00204	GCA_002031465_1_ASM2_00915	GCA_002063255_1_ASM2_01112	GCA_004223665_1_PDT0_04025	GCA_004235405_1_PDT0_02751	GCA_005413085_1_PDT0_04266	GCA_005561835_1_PDT0_01900	GCA_005688835_1_PDT0_04265	GCA_005752735_1_PDT0_03967	GCA_005839265_1_PDT0_03640	GCA_006004645_1_PDT0_03740	GCA_006071835_1_PDT0_04247	GCA_006140175_1_PDT0_03266	GCA_006158625_1_PDT0_04306	GCA_006268055_1_PDT0_01469	GCA_006316565_1_PDT0_03361	GCA_006341905_1_PDT0_02402	GCA_006389695_1_PDT0_03598	GCA_006391615_1_PDT0_02662	GCA_006498515_1_PDT0_04386	GCA_006556065_1_PDT0_04259	GCA_006600085_1_PDT0_04293	GCA_006635885_1_PDT0_02739	GCA_006757795_1_PDT0_03313	GCA_006758235_1_PDT0_01891	GCA_006867365_1_PDT0_03945	GCA_006882345_1_PDT0_02246	GCA_006897065_1_PDT0_04433	GCA_006926155_1_PDT0_03354	GCA_006930435_1_PDT0_03697	GCA_006940515_1_PDT0_03406	GCA_007021805_1_PDT0_04318	GCA_007177435_1_PDT0_04128	GCA_007178515_1_PDT0_04066	GCA_007178855_1_PDT0_04219	GCA_007179225_1_PDT0_02029
wzxE	wzxE	Lipid III flippase	90	90	1	7	14	264	1251	1240.03	ERR2693548_skesa_con_04733	GCA_001474835_1_Salm_03347	GCA_001474985_1_Salm_01830	GCA_001479185_1_Salm_00259	GCA_002031465_1_ASM2_00970	GCA_002063255_1_ASM2_01986	GCA_004223665_1_PDT0_04080	GCA_004235405_1_PDT0_01662	GCA_005413085_1_PDT0_04321	GCA_005561835_1_PDT0_00689	GCA_005688835_1_PDT0_04320	GCA_005752735_1_PDT0_04114	GCA_005839265_1_PDT0_03695	GCA_006004645_1_PDT0_03371	GCA_006071835_1_PDT0_04302	GCA_006140175_1_PDT0_03321	GCA_006158625_1_PDT0_04361	GCA_006268055_1_PDT0_01524	GCA_006316565_1_PDT0_03184	GCA_006341905_1_PDT0_02457	GCA_006389695_1_PDT0_03653	GCA_006391615_1_PDT0_02385	GCA_006498515_1_PDT0_04441	GCA_006556065_1_PDT0_04314	GCA_006600085_1_PDT0_04348	GCA_006635885_1_PDT0_02213	GCA_006757795_1_PDT0_03368	GCA_006758235_1_PDT0_01946	GCA_006867365_1_PDT0_02528	GCA_006882345_1_PDT0_02301	GCA_006897065_1_PDT0_01748	GCA_006926155_1_PDT0_03409	GCA_006930435_1_PDT0_03752	GCA_006940515_1_PDT0_03461	GCA_007021805_1_PDT0_04373	GCA_007177435_1_PDT0_04183	GCA_007178515_1_PDT0_04121	GCA_007178855_1_PDT0_04274	GCA_007179225_1_PDT0_02084
gppA	gppA	Guanosine-5'-triphosphate3'-diphosphate pyrophosphatase	90	90	1	7	13	1482	1482	1482	ERR2693548_skesa_con_04745	GCA_001474835_1_Salm_03359	GCA_001474985_1_Salm_01842	GCA_001479185_1_Salm_00271	GCA_002031465_1_ASM2_00982	GCA_002063255_1_ASM2_01998	GCA_004223665_1_PDT0_04092	GCA_004235405_1_PDT0_01674	GCA_005413085_1_PDT0_04333	GCA_005561835_1_PDT0_00701	GCA_005688835_1_PDT0_04332	GCA_005752735_1_PDT0_04126	GCA_005839265_1_PDT0_03707	GCA_006004645_1_PDT0_03383	GCA_006071835_1_PDT0_04314	GCA_006140175_1_PDT0_03333	GCA_006158625_1_PDT0_04373	GCA_006268055_1_PDT0_01536	GCA_006316565_1_PDT0_03196	GCA_006341905_1_PDT0_02469	GCA_006389695_1_PDT0_03665	GCA_006391615_1_PDT0_02397	GCA_006498515_1_PDT0_04453	GCA_006556065_1_PDT0_04326	GCA_006600085_1_PDT0_04360	GCA_006635885_1_PDT0_02225	GCA_006757795_1_PDT0_03380	GCA_006758235_1_PDT0_01958	GCA_006867365_1_PDT0_02540	GCA_006882345_1_PDT0_02313	GCA_006897065_1_PDT0_01760	GCA_006926155_1_PDT0_03421	GCA_006930435_1_PDT0_03764	GCA_006940515_1_PDT0_03473	GCA_007021805_1_PDT0_04385	GCA_007177435_1_PDT0_04195	GCA_007178515_1_PDT0_04133	GCA_007178855_1_PDT0_04286	GCA_007179225_1_PDT0_02096
clcD	clcD	Carboxymethylenebutenolidase	90	90	1	7	12	813	813	813	ERR2693548_skesa_con_04689	GCA_001474835_1_Salm_03303	GCA_001474985_1_Salm_03125	GCA_001479185_1_Salm_00215	GCA_002031465_1_ASM2_00926	GCA_002063255_1_ASM2_01123	GCA_004223665_1_PDT0_04036	GCA_004235405_1_PDT0_02762	GCA_005413085_1_PDT0_04277	GCA_005561835_1_PDT0_01911	GCA_005688835_1_PDT0_04276	GCA_005752735_1_PDT0_03978	GCA_005839265_1_PDT0_03651	GCA_006004645_1_PDT0_03751	GCA_006071835_1_PDT0_04258	GCA_006140175_1_PDT0_03277	GCA_006158625_1_PDT0_04317	GCA_006268055_1_PDT0_01480	GCA_006316565_1_PDT0_03372	GCA_006341905_1_PDT0_02413	GCA_006389695_1_PDT0_03609	GCA_006391615_1_PDT0_02673	GCA_006498515_1_PDT0_04397	GCA_006556065_1_PDT0_04270	GCA_006600085_1_PDT0_04304	GCA_006635885_1_PDT0_02728	GCA_006757795_1_PDT0_03324	GCA_006758235_1_PDT0_01902	GCA_006867365_1_PDT0_03934	GCA_006882345_1_PDT0_02257	GCA_006897065_1_PDT0_04135	GCA_006926155_1_PDT0_03365	GCA_006930435_1_PDT0_03708	GCA_006940515_1_PDT0_03417	GCA_007021805_1_PDT0_04329	GCA_007177435_1_PDT0_04139	GCA_007178515_1_PDT0_04077	GCA_007178855_1_PDT0_04230	GCA_007179225_1_PDT0_02040
metR	metR	HTH-type transcriptional regulator MetR	90	90	1	7	11	954	954	954	ERR2693548_skesa_con_04692	GCA_001474835_1_Salm_03306	GCA_001474985_1_Salm_03128	GCA_001479185_1_Salm_00218	GCA_002031465_1_ASM2_00929	GCA_002063255_1_ASM2_01126	GCA_004223665_1_PDT0_04039	GCA_004235405_1_PDT0_02765	GCA_005413085_1_PDT0_04280	GCA_005561835_1_PDT0_01914	GCA_005688835_1_PDT0_04279	GCA_005752735_1_PDT0_03981	GCA_005839265_1_PDT0_03654	GCA_006004645_1_PDT0_03754	GCA_006071835_1_PDT0_04261	GCA_006140175_1_PDT0_03280	GCA_006158625_1_PDT0_04320	GCA_006268055_1_PDT0_01483	GCA_006316565_1_PDT0_03375	GCA_006341905_1_PDT0_02416	GCA_006389695_1_PDT0_03612	GCA_006391615_1_PDT0_02676	GCA_006498515_1_PDT0_04400	GCA_006556065_1_PDT0_04273	GCA_006600085_1_PDT0_04307	GCA_006635885_1_PDT0_02725	GCA_006757795_1_PDT0_03327	GCA_006758235_1_PDT0_01905	GCA_006867365_1_PDT0_03931	GCA_006882345_1_PDT0_02260	GCA_006897065_1_PDT0_04132	GCA_006926155_1_PDT0_03368	GCA_006930435_1_PDT0_03711	GCA_006940515_1_PDT0_03420	GCA_007021805_1_PDT0_04332	GCA_007177435_1_PDT0_04142	GCA_007178515_1_PDT0_04080	GCA_007178855_1_PDT0_04233	GCA_007179225_1_PDT0_02043
ilvE	ilvE	Branched-chain-amino-acid aminotransferase	90	90	1	7	10	930	930	930	ERR2693548_skesa_con_04753	GCA_001474835_1_Salm_03367	GCA_001474985_1_Salm_01850	GCA_001479185_1_Salm_00279	GCA_002031465_1_ASM2_00990	GCA_002063255_1_ASM2_02006	GCA_004223665_1_PDT0_04100	GCA_004235405_1_PDT0_01682	GCA_005413085_1_PDT0_04341	GCA_005561835_1_PDT0_00709	GCA_005688835_1_PDT0_04340	GCA_005752735_1_PDT0_04134	GCA_005839265_1_PDT0_03715	GCA_006004645_1_PDT0_03391	GCA_006071835_1_PDT0_04322	GCA_006140175_1_PDT0_03341	GCA_006158625_1_PDT0_04381	GCA_006268055_1_PDT0_01544	GCA_006316565_1_PDT0_03204	GCA_006341905_1_PDT0_04619	GCA_006389695_1_PDT0_03673	GCA_006391615_1_PDT0_02405	GCA_006498515_1_PDT0_04461	GCA_006556065_1_PDT0_04334	GCA_006600085_1_PDT0_04368	GCA_006635885_1_PDT0_02233	GCA_006757795_1_PDT0_03388	GCA_006758235_1_PDT0_01966	GCA_006867365_1_PDT0_02548	GCA_006882345_1_PDT0_02321	GCA_006897065_1_PDT0_01768	GCA_006926155_1_PDT0_03429	GCA_006930435_1_PDT0_03772	GCA_006940515_1_PDT0_03481	GCA_007021805_1_PDT0_04393	GCA_007177435_1_PDT0_04203	GCA_007178515_1_PDT0_04141	GCA_007178855_1_PDT0_04294	GCA_007179225_1_PDT0_02104
hemX	hemX	Putative uroporphyrinogen-III C-methyltransferase	90	90	1	7	9	1170	1170	1170	ERR2693548_skesa_con_04721	GCA_001474835_1_Salm_03335	GCA_001474985_1_Salm_01818	GCA_001479185_1_Salm_00247	GCA_002031465_1_ASM2_00958	GCA_002063255_1_ASM2_01155	GCA_004223665_1_PDT0_04068	GCA_004235405_1_PDT0_01650	GCA_005413085_1_PDT0_04309	GCA_005561835_1_PDT0_00677	GCA_005688835_1_PDT0_04308	GCA_005752735_1_PDT0_04102	GCA_005839265_1_PDT0_03683	GCA_006004645_1_PDT0_03359	GCA_006071835_1_PDT0_04290	GCA_006140175_1_PDT0_03309	GCA_006158625_1_PDT0_04349	GCA_006268055_1_PDT0_01512	GCA_006316565_1_PDT0_03172	GCA_006341905_1_PDT0_02445	GCA_006389695_1_PDT0_03641	GCA_006391615_1_PDT0_02373	GCA_006498515_1_PDT0_04429	GCA_006556065_1_PDT0_04302	GCA_006600085_1_PDT0_04336	GCA_006635885_1_PDT0_02201	GCA_006757795_1_PDT0_03356	GCA_006758235_1_PDT0_01934	GCA_006867365_1_PDT0_02516	GCA_006882345_1_PDT0_02289	GCA_006897065_1_PDT0_01736	GCA_006926155_1_PDT0_03397	GCA_006930435_1_PDT0_03740	GCA_006940515_1_PDT0_03449	GCA_007021805_1_PDT0_04361	GCA_007177435_1_PDT0_04171	GCA_007178515_1_PDT0_04109	GCA_007178855_1_PDT0_04262	GCA_007179225_1_PDT0_02072
yigZ	yigZ	IMPACT family member YigZ	90	90	1	7	8	354	615	612.1	ERR2693548_skesa_con_04672	GCA_001474835_1_Salm_03286	GCA_001474985_1_Salm_03108	GCA_001479185_1_Salm_00198	GCA_002031465_1_ASM2_00909	GCA_002063255_1_ASM2_01106	GCA_004223665_1_PDT0_04019	GCA_004235405_1_PDT0_04248	GCA_005413085_1_PDT0_04260	GCA_005561835_1_PDT0_03702	GCA_005688835_1_PDT0_04259	GCA_005752735_1_PDT0_03961	GCA_005839265_1_PDT0_03634	GCA_006004645_1_PDT0_04542	GCA_006071835_1_PDT0_04241	GCA_006140175_1_PDT0_04737	GCA_006158625_1_PDT0_04300	GCA_006268055_1_PDT0_01463	GCA_006316565_1_PDT0_04438	GCA_006341905_1_PDT0_02396	GCA_006389695_1_PDT0_04738	GCA_006391615_1_PDT0_04513	GCA_006498515_1_PDT0_04380	GCA_006556065_1_PDT0_04253	GCA_006600085_1_PDT0_04287	GCA_006635885_1_PDT0_02745	GCA_006757795_1_PDT0_03307	GCA_006758235_1_PDT0_01885	GCA_006867365_1_PDT0_03951	GCA_006882345_1_PDT0_04529	GCA_006897065_1_PDT0_04419	GCA_006926155_1_PDT0_03348	GCA_006930435_1_PDT0_03691	GCA_006940515_1_PDT0_04595	GCA_007021805_1_PDT0_04312	GCA_007177435_1_PDT0_04122	GCA_007178515_1_PDT0_04060	GCA_007178855_1_PDT0_04213	GCA_007179225_1_PDT0_02023
group_2559		hypothetical protein	90	90	1	7	7	885	885	885	ERR2693548_skesa_con_04701	GCA_001474835_1_Salm_03315	GCA_001474985_1_Salm_03137	GCA_001479185_1_Salm_00227	GCA_002031465_1_ASM2_00938	GCA_002063255_1_ASM2_01135	GCA_004223665_1_PDT0_04048	GCA_004235405_1_PDT0_02774	GCA_005413085_1_PDT0_04289	9_refound_130	GCA_005688835_1_PDT0_04288	GCA_005752735_1_PDT0_03990	GCA_005839265_1_PDT0_03663	GCA_006004645_1_PDT0_03763	GCA_006071835_1_PDT0_04270	GCA_006140175_1_PDT0_03289	GCA_006158625_1_PDT0_04329	GCA_006268055_1_PDT0_01492	GCA_006316565_1_PDT0_03384	GCA_006341905_1_PDT0_02425	GCA_006389695_1_PDT0_03621	GCA_006391615_1_PDT0_02685	GCA_006498515_1_PDT0_04409	GCA_006556065_1_PDT0_04282	GCA_006600085_1_PDT0_04316	GCA_006635885_1_PDT0_02716	GCA_006757795_1_PDT0_03336	GCA_006758235_1_PDT0_01914	GCA_006867365_1_PDT0_02496	GCA_006882345_1_PDT0_02269	GCA_006897065_1_PDT0_04123	GCA_006926155_1_PDT0_03377	GCA_006930435_1_PDT0_03720	GCA_006940515_1_PDT0_03429	GCA_007021805_1_PDT0_04341	GCA_007177435_1_PDT0_04151	GCA_007178515_1_PDT0_04089	GCA_007178855_1_PDT0_04242	GCA_007179225_1_PDT0_02052
group_2558		hypothetical protein	90	90	1	7	6	363	363	363	ERR2693548_skesa_con_04715	GCA_001474835_1_Salm_03329	GCA_001474985_1_Salm_03151	GCA_001479185_1_Salm_00241	GCA_002031465_1_ASM2_00952	GCA_002063255_1_ASM2_01149	GCA_004223665_1_PDT0_04062	GCA_004235405_1_PDT0_04218	GCA_005413085_1_PDT0_04303	GCA_005561835_1_PDT0_03750	GCA_005688835_1_PDT0_04302	GCA_005752735_1_PDT0_04004	GCA_005839265_1_PDT0_03677	GCA_006004645_1_PDT0_03777	GCA_006071835_1_PDT0_04284	GCA_006140175_1_PDT0_03303	GCA_006158625_1_PDT0_04343	GCA_006268055_1_PDT0_01506	GCA_006316565_1_PDT0_03398	GCA_006341905_1_PDT0_02439	GCA_006389695_1_PDT0_03635	GCA_006391615_1_PDT0_02699	GCA_006498515_1_PDT0_04423	GCA_006556065_1_PDT0_04296	GCA_006600085_1_PDT0_04330	GCA_006635885_1_PDT0_04336	GCA_006757795_1_PDT0_03350	GCA_006758235_1_PDT0_01928	GCA_006867365_1_PDT0_02510	GCA_006882345_1_PDT0_02283	GCA_006897065_1_PDT0_01730	GCA_006926155_1_PDT0_03391	GCA_006930435_1_PDT0_03734	GCA_006940515_1_PDT0_03443	GCA_007021805_1_PDT0_04355	GCA_007177435_1_PDT0_04165	GCA_007178515_1_PDT0_04103	GCA_007178855_1_PDT0_04256	GCA_007179225_1_PDT0_02066
group_2557		hypothetical protein	90	90	1	7	5	234	234	234	ERR2693548_skesa_con_04712	GCA_001474835_1_Salm_03326	GCA_001474985_1_Salm_03148	GCA_001479185_1_Salm_00238	GCA_002031465_1_ASM2_00949	GCA_002063255_1_ASM2_01146	GCA_004223665_1_PDT0_04059	GCA_004235405_1_PDT0_04221	GCA_005413085_1_PDT0_04300	GCA_005561835_1_PDT0_03753	GCA_005688835_1_PDT0_04299	GCA_005752735_1_PDT0_04001	GCA_005839265_1_PDT0_03674	GCA_006004645_1_PDT0_03774	GCA_006071835_1_PDT0_04281	GCA_006140175_1_PDT0_03300	GCA_006158625_1_PDT0_04340	GCA_006268055_1_PDT0_01503	GCA_006316565_1_PDT0_03395	GCA_006341905_1_PDT0_02436	GCA_006389695_1_PDT0_03632	GCA_006391615_1_PDT0_02696	GCA_006498515_1_PDT0_04420	GCA_006556065_1_PDT0_04293	GCA_006600085_1_PDT0_04327	GCA_006635885_1_PDT0_04333	GCA_006757795_1_PDT0_03347	GCA_006758235_1_PDT0_01925	GCA_006867365_1_PDT0_02507	GCA_006882345_1_PDT0_02280	GCA_006897065_1_PDT0_01727	GCA_006926155_1_PDT0_03388	GCA_006930435_1_PDT0_03731	GCA_006940515_1_PDT0_03440	GCA_007021805_1_PDT0_04352	GCA_007177435_1_PDT0_04162	GCA_007178515_1_PDT0_04100	GCA_007178855_1_PDT0_04253	GCA_007179225_1_PDT0_02063
group_2556		hypothetical protein	90	90	1	7	4	708	708	708	ERR2693548_skesa_con_04708	GCA_001474835_1_Salm_03322	GCA_001474985_1_Salm_03144	GCA_001479185_1_Salm_00234	GCA_002031465_1_ASM2_00945	GCA_002063255_1_ASM2_01142	GCA_004223665_1_PDT0_04055	GCA_004235405_1_PDT0_04225	GCA_005413085_1_PDT0_04296	GCA_005561835_1_PDT0_03757	GCA_005688835_1_PDT0_04295	GCA_005752735_1_PDT0_03997	GCA_005839265_1_PDT0_03670	GCA_006004645_1_PDT0_03770	GCA_006071835_1_PDT0_04277	GCA_006140175_1_PDT0_03296	GCA_006158625_1_PDT0_04336	GCA_006268055_1_PDT0_01499	GCA_006316565_1_PDT0_03391	GCA_006341905_1_PDT0_02432	GCA_006389695_1_PDT0_03628	GCA_006391615_1_PDT0_02692	GCA_006498515_1_PDT0_04416	GCA_006556065_1_PDT0_04289	GCA_006600085_1_PDT0_04323	GCA_006635885_1_PDT0_04329	GCA_006757795_1_PDT0_03343	GCA_006758235_1_PDT0_01921	GCA_006867365_1_PDT0_02503	GCA_006882345_1_PDT0_02276	GCA_006897065_1_PDT0_01723	GCA_006926155_1_PDT0_03384	GCA_006930435_1_PDT0_03727	GCA_006940515_1_PDT0_03436	GCA_007021805_1_PDT0_04348	GCA_007177435_1_PDT0_04158	GCA_007178515_1_PDT0_04096	GCA_007178855_1_PDT0_04249	GCA_007179225_1_PDT0_02059
hemG	hemG	Protoporphyrinogen IX dehydrogenase [menaquinone]	90	90	1	7	3	546	546	546	ERR2693548_skesa_con_04670	GCA_001474835_1_Salm_03284	GCA_001474985_1_Salm_03106	GCA_001479185_1_Salm_00196	GCA_002031465_1_ASM2_00907	GCA_002063255_1_ASM2_01104	GCA_004223665_1_PDT0_04017	GCA_004235405_1_PDT0_04250	GCA_005413085_1_PDT0_04258	GCA_005561835_1_PDT0_03704	GCA_005688835_1_PDT0_04257	GCA_005752735_1_PDT0_03959	GCA_005839265_1_PDT0_03632	GCA_006004645_1_PDT0_04544	GCA_006071835_1_PDT0_04239	GCA_006140175_1_PDT0_04739	GCA_006158625_1_PDT0_04298	GCA_006268055_1_PDT0_01461	GCA_006316565_1_PDT0_04440	GCA_006341905_1_PDT0_02394	GCA_006389695_1_PDT0_04740	GCA_006391615_1_PDT0_04515	GCA_006498515_1_PDT0_04378	GCA_006556065_1_PDT0_04251	GCA_006600085_1_PDT0_04285	GCA_006635885_1_PDT0_02747	GCA_006757795_1_PDT0_03305	GCA_006758235_1_PDT0_01883	GCA_006867365_1_PDT0_03953	GCA_006882345_1_PDT0_04531	GCA_006897065_1_PDT0_04421	GCA_006926155_1_PDT0_03346	GCA_006930435_1_PDT0_03689	GCA_006940515_1_PDT0_04597	GCA_007021805_1_PDT0_04310	GCA_007177435_1_PDT0_04120	GCA_007178515_1_PDT0_04058	GCA_007178855_1_PDT0_04211	GCA_007179225_1_PDT0_02021
gltC_3	gltC_3	HTH-type transcriptional regulator GltC	90	90	1	7	2	888	888	888	ERR2693548_skesa_con_04749	GCA_001474835_1_Salm_03363	GCA_001474985_1_Salm_01846	GCA_001479185_1_Salm_00275	GCA_002031465_1_ASM2_00986	GCA_002063255_1_ASM2_02002	GCA_004223665_1_PDT0_04096	GCA_004235405_1_PDT0_01678	GCA_005413085_1_PDT0_04337	GCA_005561835_1_PDT0_00705	GCA_005688835_1_PDT0_04336	GCA_005752735_1_PDT0_04130	GCA_005839265_1_PDT0_03711	GCA_006004645_1_PDT0_03387	GCA_006071835_1_PDT0_04318	GCA_006140175_1_PDT0_03337	GCA_006158625_1_PDT0_04377	GCA_006268055_1_PDT0_01540	GCA_006316565_1_PDT0_03200	GCA_006341905_1_PDT0_02473	GCA_006389695_1_PDT0_03669	GCA_006391615_1_PDT0_02401	GCA_006498515_1_PDT0_04457	GCA_006556065_1_PDT0_04330	GCA_006600085_1_PDT0_04364	GCA_006635885_1_PDT0_02229	GCA_006757795_1_PDT0_03384	GCA_006758235_1_PDT0_01962	GCA_006867365_1_PDT0_02544	GCA_006882345_1_PDT0_02317	GCA_006897065_1_PDT0_01764	GCA_006926155_1_PDT0_03425	GCA_006930435_1_PDT0_03768	GCA_006940515_1_PDT0_03477	GCA_007021805_1_PDT0_04389	GCA_007177435_1_PDT0_04199	GCA_007178515_1_PDT0_04137	GCA_007178855_1_PDT0_04290	GCA_007179225_1_PDT0_02100
pepQ	pepQ	Xaa-Pro dipeptidase	90	90	1	7	1	1332	1332	1332	ERR2693548_skesa_con_04673	GCA_001474835_1_Salm_03287	GCA_001474985_1_Salm_03109	GCA_001479185_1_Salm_00199	GCA_002031465_1_ASM2_00910	GCA_002063255_1_ASM2_01107	GCA_004223665_1_PDT0_04020	GCA_004235405_1_PDT0_04247	GCA_005413085_1_PDT0_04261	GCA_005561835_1_PDT0_03701	GCA_005688835_1_PDT0_04260	GCA_005752735_1_PDT0_03962	GCA_005839265_1_PDT0_03635	GCA_006004645_1_PDT0_04541	GCA_006071835_1_PDT0_04242	GCA_006140175_1_PDT0_04736	GCA_006158625_1_PDT0_04301	GCA_006268055_1_PDT0_01464	GCA_006316565_1_PDT0_04437	GCA_006341905_1_PDT0_02397	GCA_006389695_1_PDT0_04737	GCA_006391615_1_PDT0_04512	GCA_006498515_1_PDT0_04381	GCA_006556065_1_PDT0_04254	GCA_006600085_1_PDT0_04288	GCA_006635885_1_PDT0_02744	GCA_006757795_1_PDT0_03308	GCA_006758235_1_PDT0_01886	GCA_006867365_1_PDT0_03950	GCA_006882345_1_PDT0_04528	GCA_006897065_1_PDT0_04418	GCA_006926155_1_PDT0_03349	GCA_006930435_1_PDT0_03692	GCA_006940515_1_PDT0_04594	GCA_007021805_1_PDT0_04313	GCA_007177435_1_PDT0_04123	GCA_007178515_1_PDT0_04061	GCA_007178855_1_PDT0_04214	GCA_007179225_1_PDT0_02024
group_2429		hypothetical protein	90	90	1	2	5855	1491	1704	1528.8	ERR2693548_skesa_con_03714	GCA_001474835_1_Salm_02921	GCA_001474985_1_Salm_01572	GCA_001479185_1_Salm_01194	GCA_002031465_1_ASM2_01648	GCA_002063255_1_ASM2_03746	GCA_004223665_1_PDT0_00423	GCA_004235405_1_PDT0_03535	GCA_005413085_1_PDT0_00090	GCA_005561835_1_PDT0_04136	GCA_005688835_1_PDT0_01584	GCA_005752735_1_PDT0_02940	GCA_005839265_1_PDT0_00302	GCA_006004645_1_PDT0_04429	GCA_006071835_1_PDT0_00423	GCA_006140175_1_PDT0_02322	GCA_006158625_1_PDT0_02359	GCA_006268055_1_PDT0_04379	GCA_006316565_1_PDT0_01045	GCA_006341905_1_PDT0_01712	GCA_006389695_1_PDT0_04681	GCA_006391615_1_PDT0_03427	GCA_006498515_1_PDT0_00149	GCA_006556065_1_PDT0_00421	GCA_006600085_1_PDT0_00413	GCA_006635885_1_PDT0_03048	GCA_006757795_1_PDT0_04361	GCA_006758235_1_PDT0_01254	GCA_006867365_1_PDT0_02756	GCA_006882345_1_PDT0_04535	GCA_006897065_1_PDT0_04403	GCA_006926155_1_PDT0_03131	GCA_006930435_1_PDT0_00981	GCA_006940515_1_PDT0_03047	GCA_007021805_1_PDT0_01045	GCA_007177435_1_PDT0_00524	GCA_007178515_1_PDT0_00525	GCA_007178855_1_PDT0_00718	GCA_007179225_1_PDT0_00091
tpx_1~~~tpx_2	tpx_1;tpx_2	putative thiol peroxidase	90	90	1	2	5837	387	519	517.167	ERR2693548_skesa_con_03898	GCA_001474835_1_Salm_03457	GCA_001474985_1_Salm_01441	GCA_001479185_1_Salm_01325	GCA_002031465_1_ASM2_01517	GCA_002063255_1_ASM2_03615	GCA_004223665_1_PDT0_00552	GCA_004235405_1_PDT0_03396	GCA_005413085_1_PDT0_00221	GCA_005561835_1_PDT0_03404	GCA_005688835_1_PDT0_01713	GCA_005752735_1_PDT0_00533	GCA_005839265_1_PDT0_00173	GCA_006004645_1_PDT0_04470	GCA_006071835_1_PDT0_00552	GCA_006140175_1_PDT0_04828	GCA_006158625_1_PDT0_03454	GCA_006268055_1_PDT0_01139	GCA_006316565_1_PDT0_03284	GCA_006341905_1_PDT0_03920	GCA_006389695_1_PDT0_00391	GCA_006391615_1_PDT0_04147	GCA_006498515_1_PDT0_00280	GCA_006556065_1_PDT0_00550	GCA_006600085_1_PDT0_00544	GCA_006635885_1_PDT0_02836	GCA_006757795_1_PDT0_03700	GCA_006758235_1_PDT0_03372	GCA_006867365_1_PDT0_04397	GCA_006882345_1_PDT0_03779	GCA_006897065_1_PDT0_04230	GCA_006926155_1_PDT0_00752	GCA_006930435_1_PDT0_00852	GCA_006940515_1_PDT0_00519	GCA_007021805_1_PDT0_01190	GCA_007177435_1_PDT0_00655	GCA_007178515_1_PDT0_00656	GCA_007178855_1_PDT0_00849	GCA_007179225_1_PDT0_00751
rsxC_1~~~~~~rsxC_2	rsxC_1;;rsxC_2	Electron transport complex subunit RsxC;hypothetical protein	90	115	1.27778	2	5836	255	2208	1536.99	ERR2693548_skesa_con_03803;ERR2693548_skesa_con_03802	GCA_001474835_1_Salm_01773	GCA_001474985_1_Salm_03227;GCA_001474985_1_Salm_03226;GCA_001474985_1_Salm_04797	GCA_001479185_1_Salm_00623;GCA_001479185_1_Salm_01123;GCA_001479185_1_Salm_01124	GCA_002031465_1_ASM2_04193;GCA_002031465_1_ASM2_02061;GCA_002031465_1_ASM2_02060	GCA_002063255_1_ASM2_00554	GCA_004223665_1_PDT0_00336	GCA_004235405_1_PDT0_01365	GCA_005413085_1_PDT0_00002;GCA_005413085_1_PDT0_00001;GCA_005413085_1_PDT0_03165	GCA_005561835_1_PDT0_01073	GCA_005688835_1_PDT0_01497	GCA_005752735_1_PDT0_03715	GCA_005839265_1_PDT0_00389	GCA_006004645_1_PDT0_03028	GCA_006071835_1_PDT0_00336	GCA_006140175_1_PDT0_00466	GCA_006158625_1_PDT0_02446	GCA_006268055_1_PDT0_00453	GCA_006316565_1_PDT0_00647	GCA_006341905_1_PDT0_01783;GCA_006341905_1_PDT0_01782	GCA_006389695_1_PDT0_01268	GCA_006391615_1_PDT0_01929;GCA_006391615_1_PDT0_04135;GCA_006391615_1_PDT0_04134	GCA_006498515_1_PDT0_00079	GCA_006556065_1_PDT0_00334	GCA_006600085_1_PDT0_00325	GCA_006635885_1_PDT0_00266	GCA_006757795_1_PDT0_00667	GCA_006758235_1_PDT0_00335	GCA_006867365_1_PDT0_03722;GCA_006867365_1_PDT0_03723	GCA_006882345_1_PDT0_01472	GCA_006897065_1_PDT0_04563;GCA_006897065_1_PDT0_01941;GCA_006897065_1_PDT0_04562	GCA_006926155_1_PDT0_00420	GCA_006930435_1_PDT0_03842	GCA_006940515_1_PDT0_01902	GCA_007021805_1_PDT0_00957	GCA_007177435_1_PDT0_00454	GCA_007178515_1_PDT0_00455	GCA_007178855_1_PDT0_02719	GCA_007179225_1_PDT0_00161
sadA	sadA;	Autotransporter adhesin SadA;hypothetical protein	90	114	1.26667	2	5832	414	4392	3160.45	ERR2693548_skesa_con_00863	GCA_001474835_1_Salm_03693	GCA_001474985_1_Salm_00730;GCA_001474985_1_Salm_00852	GCA_001479185_1_Salm_00084	GCA_002031465_1_ASM2_00685;GCA_002031465_1_ASM2_03855	GCA_002063255_1_ASM2_03023	GCA_004223665_1_PDT0_03636	GCA_004235405_1_PDT0_02413	GCA_005413085_1_PDT0_02416	GCA_005561835_1_PDT0_02536	GCA_005688835_1_PDT0_02507	GCA_005752735_1_PDT0_00224	GCA_005839265_1_PDT0_02181	GCA_006004645_1_PDT0_03987	GCA_006071835_1_PDT0_02736	GCA_006140175_1_PDT0_03146	GCA_006158625_1_PDT0_02933	GCA_006268055_1_PDT0_03517	GCA_006316565_1_PDT0_03552	GCA_006341905_1_PDT0_00528	GCA_006389695_1_PDT0_02931	GCA_006391615_1_PDT0_03151	GCA_006498515_1_PDT0_02753	GCA_006556065_1_PDT0_02095	GCA_006600085_1_PDT0_02514	GCA_006635885_1_PDT0_04790;GCA_006635885_1_PDT0_03101	GCA_006757795_1_PDT0_00303	GCA_006758235_1_PDT0_04086	GCA_006867365_1_PDT0_00473;GCA_006867365_1_PDT0_00980	GCA_006882345_1_PDT0_02330	GCA_006897065_1_PDT0_04677;GCA_006897065_1_PDT0_01258	GCA_006926155_1_PDT0_04281	GCA_006930435_1_PDT0_01326;GCA_006930435_1_PDT0_03190	GCA_006940515_1_PDT0_03491	GCA_007021805_1_PDT0_03681	GCA_007177435_1_PDT0_02958	GCA_007178515_1_PDT0_01747	GCA_007178855_1_PDT0_01928	GCA_007179225_1_PDT0_01333;GCA_007179225_1_PDT0_04749
glpT~~~mdtG	glpT;mdtG	Glycerol-3-phosphate transporter;Multidrug resistance protein MdtG	90	90	1	2	5791	597	1218	1210.8	ERR2693548_skesa_con_01645	GCA_001474835_1_Salm_00997	GCA_001474985_1_Salm_04439	GCA_001479185_1_Salm_03498	GCA_002031465_1_ASM2_02525	GCA_002063255_1_ASM2_00226	GCA_004223665_1_PDT0_02670	GCA_004235405_1_PDT0_03903	GCA_005413085_1_PDT0_03400	GCA_005561835_1_PDT0_04032	GCA_005688835_1_PDT0_02256	GCA_005752735_1_PDT0_03049	GCA_005839265_1_PDT0_01424	GCA_006004645_1_PDT0_03533	GCA_006071835_1_PDT0_03198	GCA_006140175_1_PDT0_00228	GCA_006158625_1_PDT0_03921	GCA_006268055_1_PDT0_01915	GCA_006316565_1_PDT0_02124	GCA_006341905_1_PDT0_01668	GCA_006389695_1_PDT0_00743	GCA_006391615_1_PDT0_04389	GCA_006498515_1_PDT0_04101	GCA_006556065_1_PDT0_03468	GCA_006600085_1_PDT0_03554	GCA_006635885_1_PDT0_03805	GCA_006757795_1_PDT0_03446	GCA_006758235_1_PDT0_00235	GCA_006867365_1_PDT0_00721	GCA_006882345_1_PDT0_03863	GCA_006897065_1_PDT0_01504	GCA_006926155_1_PDT0_02911	GCA_006930435_1_PDT0_02588	GCA_006940515_1_PDT0_01165	GCA_007021805_1_PDT0_03432	GCA_007177435_1_PDT0_03313	GCA_007178515_1_PDT0_02849	GCA_007178855_1_PDT0_02970	GCA_007179225_1_PDT0_00603
group_2370		hypothetical protein	90	90	1	2	5775	519	519	519	ERR2693548_skesa_con_01549	GCA_001474835_1_Salm_00901	GCA_001474985_1_Salm_04343	GCA_001479185_1_Salm_03594	GCA_002031465_1_ASM2_02428	GCA_002063255_1_ASM2_00322	GCA_004223665_1_PDT0_02574	GCA_004235405_1_PDT0_04637	GCA_005413085_1_PDT0_03304	GCA_005561835_1_PDT0_04412	GCA_005688835_1_PDT0_02160	GCA_005752735_1_PDT0_00865	GCA_005839265_1_PDT0_01328	GCA_006004645_1_PDT0_00296	GCA_006071835_1_PDT0_03102	GCA_006140175_1_PDT0_00132	GCA_006158625_1_PDT0_03825	GCA_006268055_1_PDT0_00281	GCA_006316565_1_PDT0_01707	GCA_006341905_1_PDT0_01572	GCA_006389695_1_PDT0_00647	GCA_006391615_1_PDT0_00161	GCA_006498515_1_PDT0_04005	GCA_006556065_1_PDT0_03372	GCA_006600085_1_PDT0_03458	GCA_006635885_1_PDT0_02049	GCA_006757795_1_PDT0_01685	GCA_006758235_1_PDT0_00139	GCA_006867365_1_PDT0_00625	GCA_006882345_1_PDT0_00089	GCA_006897065_1_PDT0_04584	GCA_006926155_1_PDT0_02815	GCA_006930435_1_PDT0_02492	GCA_006940515_1_PDT0_01069	GCA_007021805_1_PDT0_03336	GCA_007177435_1_PDT0_03217	GCA_007178515_1_PDT0_02753	GCA_007178855_1_PDT0_02874	GCA_007179225_1_PDT0_00507
yehR_2	yehR_2	putative lipoprotein YehR	90	90	1	2	5769	531	531	531	ERR2693548_skesa_con_00420	GCA_001474835_1_Salm_04604	GCA_001474985_1_Salm_00316	GCA_001479185_1_Salm_03843	GCA_002031465_1_ASM2_04489	GCA_002063255_1_ASM2_03941	GCA_004223665_1_PDT0_01063	GCA_004235405_1_PDT0_03200	GCA_005413085_1_PDT0_00732	GCA_005561835_1_PDT0_01169	GCA_005688835_1_PDT0_02731	GCA_005752735_1_PDT0_01402	GCA_005839265_1_PDT0_02309	GCA_006004645_1_PDT0_01161	GCA_006071835_1_PDT0_01061	GCA_006140175_1_PDT0_01521	GCA_006158625_1_PDT0_03161	GCA_006268055_1_PDT0_03424	GCA_006316565_1_PDT0_03343	GCA_006341905_1_PDT0_04598	GCA_006389695_1_PDT0_01656	GCA_006391615_1_PDT0_03934	GCA_006498515_1_PDT0_04284	GCA_006556065_1_PDT0_01061	GCA_006600085_1_PDT0_01055	GCA_006635885_1_PDT0_01845	GCA_006757795_1_PDT0_02083	GCA_006758235_1_PDT0_02917	GCA_006867365_1_PDT0_03692	GCA_006882345_1_PDT0_01197	GCA_006897065_1_PDT0_00375	GCA_006926155_1_PDT0_02355	GCA_006930435_1_PDT0_00092	GCA_006940515_1_PDT0_02874	GCA_007021805_1_PDT0_01701	GCA_007177435_1_PDT0_01166	GCA_007178515_1_PDT0_02968	GCA_007178855_1_PDT0_03759	GCA_007179225_1_PDT0_00865
group_2366		hypothetical protein	90	90	1	2	5767	231	486	462.433	ERR2693548_skesa_con_03629	GCA_001474835_1_Salm_00719	GCA_001474985_1_Salm_02077	GCA_001479185_1_Salm_04090	GCA_002031465_1_ASM2_03266	GCA_002063255_1_ASM2_00894	GCA_004223665_1_PDT0_04489	GCA_004235405_1_PDT0_04077	GCA_005413085_1_PDT0_03645	GCA_005561835_1_PDT0_04406	GCA_005688835_1_PDT0_04428	GCA_005752735_1_PDT0_03139	GCA_005839265_1_PDT0_01654	GCA_006004645_1_PDT0_03509	GCA_006071835_1_PDT0_04064	GCA_006140175_1_PDT0_03413	GCA_006158625_1_PDT0_04453	GCA_006268055_1_PDT0_04316	GCA_006316565_1_PDT0_04095	GCA_006341905_1_PDT0_02536	GCA_006389695_1_PDT0_03801	GCA_006391615_1_PDT0_04673	GCA_006498515_1_PDT0_02426	GCA_006556065_1_PDT0_03977	GCA_006600085_1_PDT0_03799	GCA_006635885_1_PDT0_04628	GCA_006757795_1_PDT0_04673	GCA_006758235_1_PDT0_04456	GCA_006867365_1_PDT0_03386	GCA_006882345_1_PDT0_03682	GCA_006897065_1_PDT0_03926	GCA_006926155_1_PDT0_04267	GCA_006930435_1_PDT0_04208	GCA_006940515_1_PDT0_00456	GCA_007021805_1_PDT0_04021	GCA_007177435_1_PDT0_04270	GCA_007178515_1_PDT0_04209	GCA_007178855_1_PDT0_03215	GCA_007179225_1_PDT0_02431
group_2357		hypothetical protein	90	90	1	2	5758	474	474	474	ERR2693548_skesa_con_01352	GCA_001474835_1_Salm_02097	GCA_001474985_1_Salm_00519	GCA_001479185_1_Salm_02350	GCA_002031465_1_ASM2_03644	GCA_002063255_1_ASM2_02813	GCA_004223665_1_PDT0_03173	GCA_004235405_1_PDT0_03415	GCA_005413085_1_PDT0_02206	GCA_005561835_1_PDT0_01808	GCA_005688835_1_PDT0_02296	GCA_005752735_1_PDT0_00013	GCA_005839265_1_PDT0_01892	GCA_006004645_1_PDT0_00093	GCA_006071835_1_PDT0_02525	GCA_006140175_1_PDT0_00493	GCA_006158625_1_PDT0_02723	GCA_006268055_1_PDT0_02609	GCA_006316565_1_PDT0_00013	GCA_006341905_1_PDT0_00317	GCA_006389695_1_PDT0_01037	GCA_006391615_1_PDT0_01777	GCA_006498515_1_PDT0_02542	GCA_006556065_1_PDT0_01885	GCA_006600085_1_PDT0_02304	GCA_006635885_1_PDT0_00160	GCA_006757795_1_PDT0_00093	GCA_006758235_1_PDT0_01414	GCA_006867365_1_PDT0_01219	GCA_006882345_1_PDT0_00658	GCA_006897065_1_PDT0_01086	GCA_006926155_1_PDT0_01242	GCA_006930435_1_PDT0_01116	GCA_006940515_1_PDT0_01468	GCA_007021805_1_PDT0_03471	GCA_007177435_1_PDT0_02748	GCA_007178515_1_PDT0_01537	GCA_007178855_1_PDT0_01718	GCA_007179225_1_PDT0_00305
ftsK	ftsK	DNA translocase FtsK	90	90	1	2	5753	1518	4083	3566.53	ERR2693548_skesa_con_01882	GCA_001474835_1_Salm_02978	GCA_001474985_1_Salm_01121	GCA_001479185_1_Salm_04318	GCA_002031465_1_ASM2_02188	GCA_002063255_1_ASM2_02731	GCA_004223665_1_PDT0_03414	GCA_004235405_1_PDT0_01555	GCA_005413085_1_PDT0_04027	GCA_005561835_1_PDT0_00844	GCA_005688835_1_PDT0_00089	GCA_005752735_1_PDT0_02306	GCA_005839265_1_PDT0_02954	GCA_006004645_1_PDT0_02577	GCA_006071835_1_PDT0_03406	GCA_006140175_1_PDT0_01408	GCA_006158625_1_PDT0_00653	GCA_006268055_1_PDT0_02477	GCA_006316565_1_PDT0_02590	GCA_006341905_1_PDT0_03650	GCA_006389695_1_PDT0_00084	GCA_006391615_1_PDT0_01706	GCA_006498515_1_PDT0_03057	GCA_006556065_1_PDT0_03578	GCA_006600085_1_PDT0_02036	GCA_006635885_1_PDT0_00786	GCA_006757795_1_PDT0_02457	GCA_006758235_1_PDT0_00549	GCA_006867365_1_PDT0_04554	GCA_006882345_1_PDT0_03267	GCA_006897065_1_PDT0_04175	GCA_006926155_1_PDT0_02493	GCA_006930435_1_PDT0_02620	GCA_006940515_1_PDT0_02488	GCA_007021805_1_PDT0_00438	GCA_007177435_1_PDT0_03386	GCA_007178515_1_PDT0_03187	GCA_007178855_1_PDT0_01468	GCA_007179225_1_PDT0_04531
group_2354		hypothetical protein	90	90	1	2	5752	189	213	212.733	ERR2693548_skesa_con_02330	GCA_001474835_1_Salm_01702	GCA_001474985_1_Salm_04868	GCA_001479185_1_Salm_00552	GCA_002031465_1_ASM2_04122	GCA_002063255_1_ASM2_00625	GCA_004223665_1_PDT0_00265	GCA_004235405_1_PDT0_01766	GCA_005413085_1_PDT0_03094	GCA_005561835_1_PDT0_03680	GCA_005688835_1_PDT0_01425	GCA_005752735_1_PDT0_01327	GCA_005839265_1_PDT0_00460	GCA_006004645_1_PDT0_00585	GCA_006071835_1_PDT0_00265	GCA_006140175_1_PDT0_00395	GCA_006158625_1_PDT0_02517	GCA_006268055_1_PDT0_00524	GCA_006316565_1_PDT0_00575	GCA_006341905_1_PDT0_03792	GCA_006389695_1_PDT0_01339	GCA_006391615_1_PDT0_02591	GCA_006498515_1_PDT0_00008	GCA_006556065_1_PDT0_00263	GCA_006600085_1_PDT0_00254	GCA_006635885_1_PDT0_00337	GCA_006757795_1_PDT0_00596	GCA_006758235_1_PDT0_00406	GCA_006867365_1_PDT0_04801	GCA_006882345_1_PDT0_03179	GCA_006897065_1_PDT0_01666	GCA_006926155_1_PDT0_00348	GCA_006930435_1_PDT0_01591	GCA_006940515_1_PDT0_01831	GCA_007021805_1_PDT0_00886	GCA_007177435_1_PDT0_00383	GCA_007178515_1_PDT0_00384	GCA_007178855_1_PDT0_02648	GCA_007179225_1_PDT0_00232
group_2344		hypothetical protein	90	90	1	2	5740	1203	1203	1203	ERR2693548_skesa_con_00394	GCA_001474835_1_Salm_04578	GCA_001474985_1_Salm_00290	GCA_001479185_1_Salm_03868	GCA_002031465_1_ASM2_04514	GCA_002063255_1_ASM2_03915	GCA_004223665_1_PDT0_01036	GCA_004235405_1_PDT0_02593	GCA_005413085_1_PDT0_00706	GCA_005561835_1_PDT0_01649	GCA_005688835_1_PDT0_02758	GCA_005752735_1_PDT0_01376	GCA_005839265_1_PDT0_02282	GCA_006004645_1_PDT0_01135	GCA_006071835_1_PDT0_01034	GCA_006140175_1_PDT0_01495	GCA_006158625_1_PDT0_03187	GCA_006268055_1_PDT0_01770	GCA_006316565_1_PDT0_03678	GCA_006341905_1_PDT0_03698	GCA_006389695_1_PDT0_01630	GCA_006391615_1_PDT0_03192	GCA_006498515_1_PDT0_00765	GCA_006556065_1_PDT0_01034	GCA_006600085_1_PDT0_01029	GCA_006635885_1_PDT0_04629	GCA_006757795_1_PDT0_02058	GCA_006758235_1_PDT0_02804	GCA_006867365_1_PDT0_01908	GCA_006882345_1_PDT0_01172	GCA_006897065_1_PDT0_00348	GCA_006926155_1_PDT0_02328	GCA_006930435_1_PDT0_00119	GCA_006940515_1_PDT0_02847	GCA_007021805_1_PDT0_01675	GCA_007177435_1_PDT0_01140	GCA_007178515_1_PDT0_02994	GCA_007178855_1_PDT0_03733	GCA_007179225_1_PDT0_00839
rcnA	rcnA	Nickel/cobalt efflux system RcnA	90	90	1	2	5739	318	885	780.6	ERR2693548_skesa_con_02834	GCA_001474835_1_Salm_02795	GCA_001474985_1_Salm_02733	GCA_001479185_1_Salm_03100	GCA_002031465_1_ASM2_02577	GCA_002063255_1_ASM2_01370	GCA_004223665_1_PDT0_02062	GCA_004235405_1_PDT0_00406	GCA_005413085_1_PDT0_01630	GCA_005561835_1_PDT0_00440	GCA_005688835_1_PDT0_01123	GCA_005752735_1_PDT0_02422	GCA_005839265_1_PDT0_01114	GCA_006004645_1_PDT0_01552	GCA_006071835_1_PDT0_02188	GCA_006140175_1_PDT0_02753	GCA_006158625_1_PDT0_01366	GCA_006268055_1_PDT0_01626	GCA_006316565_1_PDT0_00908	GCA_006341905_1_PDT0_01960	GCA_006389695_1_PDT0_01447	GCA_006391615_1_PDT0_00379	GCA_006498515_1_PDT0_01742	GCA_006556065_1_PDT0_01540	GCA_006600085_1_PDT0_02898	GCA_006635885_1_PDT0_00717	GCA_006757795_1_PDT0_01047	GCA_006758235_1_PDT0_02139	GCA_006867365_1_PDT0_04705	GCA_006882345_1_PDT0_01832	GCA_006897065_1_PDT0_01251	GCA_006926155_1_PDT0_01712	GCA_006930435_1_PDT0_02038	GCA_006940515_1_PDT0_01353	GCA_007021805_1_PDT0_02187	GCA_007177435_1_PDT0_02390	GCA_007178515_1_PDT0_02296	GCA_007178855_1_PDT0_00390	GCA_007179225_1_PDT0_04138
sspH2	sspH2	E3 ubiquitin-protein ligase SspH2	90	90	1	2	5736	1785	2367	2355.63	ERR2693548_skesa_con_00506	GCA_001474835_1_Salm_04691	GCA_001474985_1_Salm_00403	GCA_001479185_1_Salm_03757	GCA_002031465_1_ASM2_02182	GCA_002063255_1_ASM2_04028	GCA_004223665_1_PDT0_01148	GCA_004235405_1_PDT0_04486	GCA_005413085_1_PDT0_00817	GCA_005561835_1_PDT0_04172	GCA_005688835_1_PDT0_02645	GCA_005752735_1_PDT0_01488	GCA_005839265_1_PDT0_02394	GCA_006004645_1_PDT0_02403	GCA_006071835_1_PDT0_04449	GCA_006140175_1_PDT0_04299	GCA_006158625_1_PDT0_03075	GCA_006268055_1_PDT0_04406	GCA_006316565_1_PDT0_04477	GCA_006341905_1_PDT0_03902	GCA_006389695_1_PDT0_01743	GCA_006391615_1_PDT0_04654	GCA_006498515_1_PDT0_04371	GCA_006556065_1_PDT0_01146	GCA_006600085_1_PDT0_01140	GCA_006635885_1_PDT0_04544	GCA_006757795_1_PDT0_02170	GCA_006758235_1_PDT0_03584	GCA_006867365_1_PDT0_02932	GCA_006882345_1_PDT0_04544	GCA_006897065_1_PDT0_02192	GCA_006926155_1_PDT0_04344	GCA_006930435_1_PDT0_00007	GCA_006940515_1_PDT0_04602	GCA_007021805_1_PDT0_01786	GCA_007177435_1_PDT0_01253	GCA_007178515_1_PDT0_02881	GCA_007178855_1_PDT0_03845	GCA_007179225_1_PDT0_04589
group_2336		hypothetical protein	90	90	1	2	5729	774	909	907	ERR2693548_skesa_con_01737	GCA_001474835_1_Salm_02441	GCA_001474985_1_Salm_02196	GCA_001479185_1_Salm_02164	GCA_002031465_1_ASM2_01925	GCA_002063255_1_ASM2_02071	GCA_004223665_1_PDT0_04322	GCA_004235405_1_PDT0_04054	GCA_005413085_1_PDT0_01902	GCA_005561835_1_PDT0_00124	GCA_005688835_1_PDT0_00235	GCA_005752735_1_PDT0_02924	GCA_005839265_1_PDT0_04169	GCA_006004645_1_PDT0_02173	GCA_006071835_1_PDT0_03552	GCA_006140175_1_PDT0_02137	GCA_006158625_1_PDT0_00506	GCA_006268055_1_PDT0_01854	GCA_006316565_1_PDT0_01932	GCA_006341905_1_PDT0_04404	GCA_006389695_1_PDT0_03345	GCA_006391615_1_PDT0_03225	GCA_006498515_1_PDT0_03265	GCA_006556065_1_PDT0_02618	GCA_006600085_1_PDT0_02182	GCA_006635885_1_PDT0_01114	GCA_006757795_1_PDT0_03847	GCA_006758235_1_PDT0_02685	GCA_006867365_1_PDT0_02284	GCA_006882345_1_PDT0_02547	GCA_006897065_1_PDT0_03762	GCA_006926155_1_PDT0_03569	GCA_006930435_1_PDT0_02766	GCA_006940515_1_PDT0_02744	GCA_007021805_1_PDT0_00292	GCA_007177435_1_PDT0_04471	GCA_007178515_1_PDT0_04361	GCA_007178855_1_PDT0_01683	GCA_007179225_1_PDT0_04295
group_2335		hypothetical protein	90	90	1	2	5728	996	1161	1159.17	ERR2693548_skesa_con_00455	GCA_001474835_1_Salm_04639	GCA_001474985_1_Salm_00351	GCA_001479185_1_Salm_03808	GCA_002031465_1_ASM2_01978	GCA_002063255_1_ASM2_03976	GCA_004223665_1_PDT0_01098	GCA_004235405_1_PDT0_02309	GCA_005413085_1_PDT0_00767	GCA_005561835_1_PDT0_02692	GCA_005688835_1_PDT0_02696	GCA_005752735_1_PDT0_01437	GCA_005839265_1_PDT0_02344	GCA_006004645_1_PDT0_02353	GCA_006071835_1_PDT0_04398	GCA_006140175_1_PDT0_01556	GCA_006158625_1_PDT0_03126	GCA_006268055_1_PDT0_02754	GCA_006316565_1_PDT0_03303	GCA_006341905_1_PDT0_03038	GCA_006389695_1_PDT0_01691	GCA_006391615_1_PDT0_03485	GCA_006498515_1_PDT0_04319	GCA_006556065_1_PDT0_01096	GCA_006600085_1_PDT0_01090	GCA_006635885_1_PDT0_03754	GCA_006757795_1_PDT0_02118	GCA_006758235_1_PDT0_02952	GCA_006867365_1_PDT0_04614	GCA_006882345_1_PDT0_01232	GCA_006897065_1_PDT0_00410	GCA_006926155_1_PDT0_02390	GCA_006930435_1_PDT0_00057	GCA_006940515_1_PDT0_03945	GCA_007021805_1_PDT0_01736	GCA_007177435_1_PDT0_01201	GCA_007178515_1_PDT0_02933	GCA_007178855_1_PDT0_03794	GCA_007179225_1_PDT0_00900
citG_3~~~citG_1	citG_3;citG_1	2-(5''-triphosphoribosyl)-3'-dephosphocoenzyme-A synthase	90	90	1	2	5727	645	699	694.2	ERR2693548_skesa_con_01729	GCA_001474835_1_Salm_02449	GCA_001474985_1_Salm_02188	GCA_001479185_1_Salm_02172	GCA_002031465_1_ASM2_01933	GCA_002063255_1_ASM2_02063	GCA_004223665_1_PDT0_04330	GCA_004235405_1_PDT0_04062	GCA_005413085_1_PDT0_01910	GCA_005561835_1_PDT0_02513	GCA_005688835_1_PDT0_00243	GCA_005752735_1_PDT0_02932	GCA_005839265_1_PDT0_04177	GCA_006004645_1_PDT0_02181	GCA_006071835_1_PDT0_03560	GCA_006140175_1_PDT0_02145	GCA_006158625_1_PDT0_00498	GCA_006268055_1_PDT0_01862	GCA_006316565_1_PDT0_01940	GCA_006341905_1_PDT0_04644	GCA_006389695_1_PDT0_03337	GCA_006391615_1_PDT0_03233	GCA_006498515_1_PDT0_03273	GCA_006556065_1_PDT0_02626	GCA_006600085_1_PDT0_02190	GCA_006635885_1_PDT0_01106	GCA_006757795_1_PDT0_03839	GCA_006758235_1_PDT0_02677	GCA_006867365_1_PDT0_02276	GCA_006882345_1_PDT0_02555	GCA_006897065_1_PDT0_03770	GCA_006926155_1_PDT0_03577	GCA_006930435_1_PDT0_02774	GCA_006940515_1_PDT0_02752	GCA_007021805_1_PDT0_00284	GCA_007177435_1_PDT0_04463	GCA_007178515_1_PDT0_04353	GCA_007178855_1_PDT0_01691	GCA_007179225_1_PDT0_04303
group_2330		hypothetical protein	90	90	1	2	5722	666	666	666	ERR2693548_skesa_con_00473	GCA_001474835_1_Salm_04657	GCA_001474985_1_Salm_00369	GCA_001479185_1_Salm_03791	GCA_002031465_1_ASM2_01961	GCA_002063255_1_ASM2_03994	GCA_004223665_1_PDT0_01115	GCA_004235405_1_PDT0_04132	GCA_005413085_1_PDT0_00784	GCA_005561835_1_PDT0_03933	GCA_005688835_1_PDT0_02678	GCA_005752735_1_PDT0_01455	GCA_005839265_1_PDT0_02361	GCA_006004645_1_PDT0_02370	GCA_006071835_1_PDT0_04416	GCA_006140175_1_PDT0_01573	GCA_006158625_1_PDT0_03109	GCA_006268055_1_PDT0_02771	GCA_006316565_1_PDT0_03320	GCA_006341905_1_PDT0_03056	GCA_006389695_1_PDT0_01709	GCA_006391615_1_PDT0_03502	GCA_006498515_1_PDT0_04337	GCA_006556065_1_PDT0_01113	GCA_006600085_1_PDT0_01107	GCA_006635885_1_PDT0_04446	GCA_006757795_1_PDT0_02136	GCA_006758235_1_PDT0_02969	GCA_006867365_1_PDT0_02898	GCA_006882345_1_PDT0_01249	GCA_006897065_1_PDT0_02159	GCA_006926155_1_PDT0_02409	GCA_006930435_1_PDT0_00040	GCA_006940515_1_PDT0_03962	GCA_007021805_1_PDT0_01753	GCA_007177435_1_PDT0_01219	GCA_007178515_1_PDT0_02915	GCA_007178855_1_PDT0_03811	GCA_007179225_1_PDT0_00917
glgX_1~~~glgX_2	glgX_1;glgX_2	Glycogen operon protein GlgX	90	90	1	2	5720	2076	2295	2078.43	ERR2693548_skesa_con_03697	GCA_001474835_1_Salm_02938	GCA_001474985_1_Salm_01555	GCA_001479185_1_Salm_01211	GCA_002031465_1_ASM2_01631	GCA_002063255_1_ASM2_03729	GCA_004223665_1_PDT0_00439	GCA_004235405_1_PDT0_03070	GCA_005413085_1_PDT0_00107	GCA_005561835_1_PDT0_03485	GCA_005688835_1_PDT0_01600	GCA_005752735_1_PDT0_04366	GCA_005839265_1_PDT0_00286	GCA_006004645_1_PDT0_04142	GCA_006071835_1_PDT0_00439	GCA_006140175_1_PDT0_02305	GCA_006158625_1_PDT0_02342	GCA_006268055_1_PDT0_03877	GCA_006316565_1_PDT0_01029	GCA_006341905_1_PDT0_01695	GCA_006389695_1_PDT0_00505	GCA_006391615_1_PDT0_03444	GCA_006498515_1_PDT0_00166	GCA_006556065_1_PDT0_00437	GCA_006600085_1_PDT0_00430	GCA_006635885_1_PDT0_03065	GCA_006757795_1_PDT0_04378	GCA_006758235_1_PDT0_01237	GCA_006867365_1_PDT0_02773	GCA_006882345_1_PDT0_02129	GCA_006897065_1_PDT0_04246	GCA_006926155_1_PDT0_03115	GCA_006930435_1_PDT0_00965	GCA_006940515_1_PDT0_03031	GCA_007021805_1_PDT0_01076	GCA_007177435_1_PDT0_00541	GCA_007178515_1_PDT0_00542	GCA_007178855_1_PDT0_00735	GCA_007179225_1_PDT0_00074
torS	torS	Sensor protein TorS	90	90	1	2	5713	690	2736	2692.03	ERR2693548_skesa_con_01049	GCA_001474835_1_Salm_00689	GCA_001474985_1_Salm_00915	GCA_001479185_1_Salm_01634	GCA_002031465_1_ASM2_01138	GCA_002063255_1_ASM2_01762	GCA_004223665_1_PDT0_04199	GCA_004235405_1_PDT0_00603	GCA_005413085_1_PDT0_04355	GCA_005561835_1_PDT0_00139	GCA_005688835_1_PDT0_04460	GCA_005752735_1_PDT0_03387	GCA_005839265_1_PDT0_04046	GCA_006004645_1_PDT0_01845	GCA_006071835_1_PDT0_04336	GCA_006140175_1_PDT0_03444	GCA_006158625_1_PDT0_04484	GCA_006268055_1_PDT0_02207	GCA_006316565_1_PDT0_01527	GCA_006341905_1_PDT0_03118	GCA_006389695_1_PDT0_03687	GCA_006391615_1_PDT0_00646	GCA_006498515_1_PDT0_04559	GCA_006556065_1_PDT0_04350	GCA_006600085_1_PDT0_04384	GCA_006635885_1_PDT0_01249	GCA_006757795_1_PDT0_03629	GCA_006758235_1_PDT0_02870	GCA_006867365_1_PDT0_02012	GCA_006882345_1_PDT0_02566	GCA_006897065_1_PDT0_02105	GCA_006926155_1_PDT0_03665	GCA_006930435_1_PDT0_03967	GCA_006940515_1_PDT0_03571	GCA_007021805_1_PDT0_04409	GCA_007177435_1_PDT0_04366	GCA_007178515_1_PDT0_04435	GCA_007178855_1_PDT0_04315	GCA_007179225_1_PDT0_03284
icsA_1~~~icsA_2	icsA_1;icsA_2;	Outer membrane protein IcsA autotransporter;hypothetical protein	90	153	1.7	2	5711	651	6117	2573.63	ERR2693548_skesa_con_01207;ERR2693548_skesa_con_01411	GCA_001474835_1_Salm_02970;GCA_001474835_1_Salm_00763	GCA_001474985_1_Salm_00410;GCA_001474985_1_Salm_02101	GCA_001479185_1_Salm_03287;GCA_001479185_1_Salm_03732	GCA_002031465_1_ASM2_02290	GCA_002063255_1_ASM2_00438	GCA_004223665_1_PDT0_03936;GCA_004223665_1_PDT0_02436	GCA_004235405_1_PDT0_04337;GCA_004235405_1_PDT0_03398	GCA_005413085_1_PDT0_04256;GCA_005413085_1_PDT0_03166	GCA_005561835_1_PDT0_03845;GCA_005561835_1_PDT0_04310	GCA_005688835_1_PDT0_02022	GCA_005752735_1_PDT0_01003;GCA_005752735_1_PDT0_04468	GCA_005839265_1_PDT0_03630;GCA_005839265_1_PDT0_01190	GCA_006004645_1_PDT0_00434;GCA_006004645_1_PDT0_04683	GCA_006071835_1_PDT0_02964	GCA_006140175_1_PDT0_02081;GCA_006140175_1_PDT0_04740	GCA_006158625_1_PDT0_04194;GCA_006158625_1_PDT0_04545	GCA_006268055_1_PDT0_00419	GCA_006316565_1_PDT0_04441;GCA_006316565_1_PDT0_01012	GCA_006341905_1_PDT0_04007;GCA_006341905_1_PDT0_04221	GCA_006389695_1_PDT0_00509;GCA_006389695_1_PDT0_03288	GCA_006391615_1_PDT0_04558;GCA_006391615_1_PDT0_04796	GCA_006498515_1_PDT0_03643	GCA_006556065_1_PDT0_03234;GCA_006556065_1_PDT0_04249	GCA_006600085_1_PDT0_04283;GCA_006600085_1_PDT0_03320	GCA_006635885_1_PDT0_04779;GCA_006635885_1_PDT0_04447	GCA_006757795_1_PDT0_01823;GCA_006757795_1_PDT0_04860	GCA_006758235_1_PDT0_04517;GCA_006758235_1_PDT0_00001	GCA_006867365_1_PDT0_01097;GCA_006867365_1_PDT0_04274	GCA_006882345_1_PDT0_04647;GCA_006882345_1_PDT0_00227	GCA_006897065_1_PDT0_04408;GCA_006897065_1_PDT0_04661	GCA_006926155_1_PDT0_02668;GCA_006926155_1_PDT0_04567	GCA_006930435_1_PDT0_03596;GCA_006930435_1_PDT0_03594	GCA_006940515_1_PDT0_00931	GCA_007021805_1_PDT0_03198	GCA_007177435_1_PDT0_03079;GCA_007177435_1_PDT0_04118	GCA_007178515_1_PDT0_02614	GCA_007178855_1_PDT0_02736;GCA_007178855_1_PDT0_04209	GCA_007179225_1_PDT0_04435;GCA_007179225_1_PDT0_03222
dinG_3~~~dinG_2	dinG_3;dinG_2	putative ATP-dependent helicase DinG	90	91	1.01111	2	5710	411	2145	2121.76	ERR2693548_skesa_con_01781	GCA_001474835_1_Salm_02328	GCA_001474985_1_Salm_02241	GCA_001479185_1_Salm_02060	GCA_002031465_1_ASM2_00650	GCA_002063255_1_ASM2_03219	GCA_004223665_1_PDT0_04277	GCA_004235405_1_PDT0_00827	GCA_005413085_1_PDT0_01858	GCA_005561835_1_PDT0_00079	GCA_005688835_1_PDT0_00191	GCA_005752735_1_PDT0_02879	GCA_005839265_1_PDT0_04124	GCA_006004645_1_PDT0_02128	GCA_006071835_1_PDT0_03508	GCA_006140175_1_PDT0_02092	GCA_006158625_1_PDT0_00550	GCA_006268055_1_PDT0_01809	GCA_006316565_1_PDT0_01887	GCA_006341905_1_PDT0_03413	GCA_006389695_1_PDT0_04346	GCA_006391615_1_PDT0_02246	GCA_006498515_1_PDT0_03159	GCA_006556065_1_PDT0_02574	GCA_006600085_1_PDT0_02138	GCA_006635885_1_PDT0_01967	GCA_006757795_1_PDT0_04052	GCA_006758235_1_PDT0_03067	GCA_006867365_1_PDT0_02705	GCA_006882345_1_PDT0_02502	GCA_006897065_1_PDT0_02209	GCA_006926155_1_PDT0_03524	GCA_006930435_1_PDT0_02722	GCA_006940515_1_PDT0_02699	GCA_007021805_1_PDT0_00336	GCA_007177435_1_PDT0_03488	GCA_007178515_1_PDT0_03289	GCA_007178855_1_PDT0_01571	GCA_007179225_1_PDT0_03584
sdaC	sdaC	Serine transporter	90	90	1	2	5709	1068	1290	1287.53	ERR2693548_skesa_con_02893	GCA_001474835_1_Salm_02168	GCA_001474985_1_Salm_02791	GCA_001479185_1_Salm_03159	GCA_002031465_1_ASM2_04252	GCA_002063255_1_ASM2_01311	GCA_004223665_1_PDT0_02003	GCA_004235405_1_PDT0_00347	GCA_005413085_1_PDT0_01572	GCA_005561835_1_PDT0_02136	GCA_005688835_1_PDT0_01181	GCA_005752735_1_PDT0_02363	GCA_005839265_1_PDT0_01173	GCA_006004645_1_PDT0_01493	GCA_006071835_1_PDT0_02247	GCA_006140175_1_PDT0_02695	GCA_006158625_1_PDT0_01425	GCA_006268055_1_PDT0_01568	GCA_006316565_1_PDT0_00849	GCA_006341905_1_PDT0_01901	GCA_006389695_1_PDT0_03504	GCA_006391615_1_PDT0_00320	GCA_006498515_1_PDT0_01683	GCA_006556065_1_PDT0_01599	GCA_006600085_1_PDT0_02840	GCA_006635885_1_PDT0_00658	GCA_006757795_1_PDT0_00989	GCA_006758235_1_PDT0_02081	GCA_006867365_1_PDT0_02000	GCA_006882345_1_PDT0_01773	GCA_006897065_1_PDT0_03430	GCA_006926155_1_PDT0_01653	GCA_006930435_1_PDT0_02187	GCA_006940515_1_PDT0_01295	GCA_007021805_1_PDT0_02246	GCA_007177435_1_PDT0_02449	GCA_007178515_1_PDT0_02551	GCA_007178855_1_PDT0_00448	GCA_007179225_1_PDT0_02313
group_2322		hypothetical protein	90	90	1	2	5708	294	294	294	ERR2693548_skesa_con_00776	GCA_001474835_1_Salm_03606	GCA_001474985_1_Salm_00765	GCA_001479185_1_Salm_00171	GCA_002031465_1_ASM2_00772	GCA_002063255_1_ASM2_03110	GCA_004223665_1_PDT0_03549	GCA_004235405_1_PDT0_01032	GCA_005413085_1_PDT0_02503	GCA_005561835_1_PDT0_00526	GCA_005688835_1_PDT0_02594	GCA_005752735_1_PDT0_02733	GCA_005839265_1_PDT0_02094	GCA_006004645_1_PDT0_02739	GCA_006071835_1_PDT0_02823	GCA_006140175_1_PDT0_02435	GCA_006158625_1_PDT0_03021	GCA_006268055_1_PDT0_02987	GCA_006316565_1_PDT0_02237	GCA_006341905_1_PDT0_02027	GCA_006389695_1_PDT0_02844	GCA_006391615_1_PDT0_02171	GCA_006498515_1_PDT0_02840	GCA_006556065_1_PDT0_02182	GCA_006600085_1_PDT0_02601	GCA_006635885_1_PDT0_01634	GCA_006757795_1_PDT0_03245	GCA_006758235_1_PDT0_03893	GCA_006867365_1_PDT0_00893	GCA_006882345_1_PDT0_03563	GCA_006897065_1_PDT0_02883	GCA_006926155_1_PDT0_03177	GCA_006930435_1_PDT0_03103	GCA_006940515_1_PDT0_04035	GCA_007021805_1_PDT0_03768	GCA_007177435_1_PDT0_03045	GCA_007178515_1_PDT0_01834	GCA_007178855_1_PDT0_02015	GCA_007179225_1_PDT0_01246
tetA_2~~~tetA_3	tetA_2;tetA_3	Tetracycline resistance protein class B;Tetracycline resistance protein class C	90	90	1	2	5701	645	1242	1235.37	ERR2693548_skesa_con_03713	GCA_001474835_1_Salm_02922	GCA_001474985_1_Salm_01571	GCA_001479185_1_Salm_01195	GCA_002031465_1_ASM2_01647	GCA_002063255_1_ASM2_03745	GCA_004223665_1_PDT0_00424	GCA_004235405_1_PDT0_03534	GCA_005413085_1_PDT0_00091	GCA_005561835_1_PDT0_04135	GCA_005688835_1_PDT0_01585	GCA_005752735_1_PDT0_02939	GCA_005839265_1_PDT0_00301	GCA_006004645_1_PDT0_04428	GCA_006071835_1_PDT0_00424	GCA_006140175_1_PDT0_02321	GCA_006158625_1_PDT0_02358	GCA_006268055_1_PDT0_04378	GCA_006316565_1_PDT0_01044	GCA_006341905_1_PDT0_01711	GCA_006389695_1_PDT0_04680	GCA_006391615_1_PDT0_03428	GCA_006498515_1_PDT0_00150	GCA_006556065_1_PDT0_00422	GCA_006600085_1_PDT0_00414	GCA_006635885_1_PDT0_03049	GCA_006757795_1_PDT0_04362	GCA_006758235_1_PDT0_01253	GCA_006867365_1_PDT0_02757	GCA_006882345_1_PDT0_04534	GCA_006897065_1_PDT0_04402	GCA_006926155_1_PDT0_03130	GCA_006930435_1_PDT0_00980	GCA_006940515_1_PDT0_03046	GCA_007021805_1_PDT0_01046	GCA_007177435_1_PDT0_00525	GCA_007178515_1_PDT0_00526	GCA_007178855_1_PDT0_00719	GCA_007179225_1_PDT0_00090
group_2316		hypothetical protein	90	90	1	2	5699	126	126	126	ERR2693548_skesa_con_01696	GCA_001474835_1_Salm_01275	GCA_001474985_1_Salm_01106	GCA_001479185_1_Salm_00016	GCA_002031465_1_ASM2_00392	GCA_002063255_1_ASM2_00184	GCA_004223665_1_PDT0_02184	GCA_004235405_1_PDT0_03854	GCA_005413085_1_PDT0_01943	9_refound_138	GCA_005688835_1_PDT0_00276	GCA_005752735_1_PDT0_04665	GCA_005839265_1_PDT0_04379	GCA_006004645_1_PDT0_03898	GCA_006071835_1_PDT0_03593	GCA_006140175_1_PDT0_02178	GCA_006158625_1_PDT0_00465	GCA_006268055_1_PDT0_04202	GCA_006316565_1_PDT0_04302	GCA_006341905_1_PDT0_02315	GCA_006389695_1_PDT0_03305	GCA_006391615_1_PDT0_04284	GCA_006498515_1_PDT0_01955	GCA_006556065_1_PDT0_02659	GCA_006600085_1_PDT0_02223	GCA_006635885_1_PDT0_04027	GCA_006757795_1_PDT0_04409	GCA_006758235_1_PDT0_04157	GCA_006867365_1_PDT0_04432	GCA_006882345_1_PDT0_04467	GCA_006897065_1_PDT0_04040	GCA_006926155_1_PDT0_04637	GCA_006930435_1_PDT0_04035	GCA_006940515_1_PDT0_02785	GCA_007021805_1_PDT0_00251	GCA_007177435_1_PDT0_03537	GCA_007178515_1_PDT0_04321	GCA_007178855_1_PDT0_04733	GCA_007179225_1_PDT0_04021
ompN_1~~~ompN_2	ompN_1;ompN_2	Outer membrane protein N	90	90	1	2	5696	762	1152	1138.53	ERR2693548_skesa_con_03787	GCA_001474835_1_Salm_01788	GCA_001474985_1_Salm_03211	GCA_001479185_1_Salm_01139	GCA_002031465_1_ASM2_02045	GCA_002063255_1_ASM2_00539	GCA_004223665_1_PDT0_00350	GCA_004235405_1_PDT0_01379	GCA_005413085_1_PDT0_00017	GCA_005561835_1_PDT0_03333	GCA_005688835_1_PDT0_01511	GCA_005752735_1_PDT0_03729	GCA_005839265_1_PDT0_00375	GCA_006004645_1_PDT0_03013	GCA_006071835_1_PDT0_00350	GCA_006140175_1_PDT0_00480	GCA_006158625_1_PDT0_02432	GCA_006268055_1_PDT0_00438	GCA_006316565_1_PDT0_00661	GCA_006341905_1_PDT0_01767	GCA_006389695_1_PDT0_01253	GCA_006391615_1_PDT0_04119	GCA_006498515_1_PDT0_00094	GCA_006556065_1_PDT0_00348	GCA_006600085_1_PDT0_00340	GCA_006635885_1_PDT0_00251	GCA_006757795_1_PDT0_00682	GCA_006758235_1_PDT0_00320	GCA_006867365_1_PDT0_03707	GCA_006882345_1_PDT0_01457	GCA_006897065_1_PDT0_04252	GCA_006926155_1_PDT0_00434	GCA_006930435_1_PDT0_03856	GCA_006940515_1_PDT0_01916	GCA_007021805_1_PDT0_00972	GCA_007177435_1_PDT0_00469	GCA_007178515_1_PDT0_00470	GCA_007178855_1_PDT0_02734	GCA_007179225_1_PDT0_00146
group_2309		hypothetical protein	90	90	1	2	5687	471	471	471	ERR2693548_skesa_con_03601	GCA_001474835_1_Salm_00747	GCA_001474985_1_Salm_02049	GCA_001479185_1_Salm_04118	GCA_002031465_1_ASM2_03294	GCA_002063255_1_ASM2_00866	GCA_004223665_1_PDT0_03142	GCA_004235405_1_PDT0_02492	GCA_005413085_1_PDT0_03617	GCA_005561835_1_PDT0_04267	GCA_005688835_1_PDT0_04400	GCA_005752735_1_PDT0_03111	GCA_005839265_1_PDT0_01626	GCA_006004645_1_PDT0_02270	GCA_006071835_1_PDT0_04036	GCA_006140175_1_PDT0_03385	GCA_006158625_1_PDT0_04425	GCA_006268055_1_PDT0_00849	GCA_006316565_1_PDT0_03824	GCA_006341905_1_PDT0_02508	GCA_006389695_1_PDT0_03773	GCA_006391615_1_PDT0_04619	GCA_006498515_1_PDT0_02398	GCA_006556065_1_PDT0_03949	GCA_006600085_1_PDT0_03771	GCA_006635885_1_PDT0_04732	GCA_006757795_1_PDT0_03010	GCA_006758235_1_PDT0_03495	GCA_006867365_1_PDT0_01759	GCA_006882345_1_PDT0_00418	GCA_006897065_1_PDT0_04307	GCA_006926155_1_PDT0_04687	GCA_006930435_1_PDT0_04180	GCA_006940515_1_PDT0_00428	GCA_007021805_1_PDT0_03993	GCA_007177435_1_PDT0_04242	GCA_007178515_1_PDT0_04181	GCA_007178855_1_PDT0_03187	GCA_007179225_1_PDT0_02403
pgm	;pgm	hypothetical protein;Phosphoglucomutase	90	92	1.02222	2	5681	162	1641	1596.03	ERR2693548_skesa_con_03198	GCA_001474835_1_Salm_01234	GCA_001474985_1_Salm_01065	GCA_001479185_1_Salm_02602	GCA_002031465_1_ASM2_00351	GCA_002063255_1_ASM2_00143	GCA_004223665_1_PDT0_02225	GCA_004235405_1_PDT0_03805	GCA_005413085_1_PDT0_01984	GCA_005561835_1_PDT0_00446	GCA_005688835_1_PDT0_00317	GCA_005752735_1_PDT0_02089	GCA_005839265_1_PDT0_02576	GCA_006004645_1_PDT0_01194	GCA_006071835_1_PDT0_03634	GCA_006140175_1_PDT0_01163	GCA_006158625_1_PDT0_00425	GCA_006268055_1_PDT0_00005	GCA_006316565_1_PDT0_01225	GCA_006341905_1_PDT0_02356	GCA_006389695_1_PDT0_02140	GCA_006391615_1_PDT0_00861	GCA_006498515_1_PDT0_01996	GCA_006556065_1_PDT0_02700	GCA_006600085_1_PDT0_03827	GCA_006635885_1_PDT0_01704	GCA_006757795_1_PDT0_03832	GCA_006758235_1_PDT0_03158	GCA_006867365_1_PDT0_01305;GCA_006867365_1_PDT0_01306;GCA_006867365_1_PDT0_04759	GCA_006882345_1_PDT0_01867	GCA_006897065_1_PDT0_04074	GCA_006926155_1_PDT0_01827	GCA_006930435_1_PDT0_04076	GCA_006940515_1_PDT0_00025	GCA_007021805_1_PDT0_00210	GCA_007177435_1_PDT0_03578	GCA_007178515_1_PDT0_03350	GCA_007178855_1_PDT0_03263	GCA_007179225_1_PDT0_00947
gyrA	;gyrA	hypothetical protein;DNA gyrase subunit A	90	91	1.01111	2	5677	360	2637	2594.18	ERR2693548_skesa_con_01653	GCA_001474835_1_Salm_01005	GCA_001474985_1_Salm_04447	GCA_001479185_1_Salm_03490	GCA_002031465_1_ASM2_02533	GCA_002063255_1_ASM2_00218	GCA_004223665_1_PDT0_02678	GCA_004235405_1_PDT0_03440	GCA_005413085_1_PDT0_03408	GCA_005561835_1_PDT0_03542	GCA_005688835_1_PDT0_02264	GCA_005752735_1_PDT0_03057	GCA_005839265_1_PDT0_01432	GCA_006004645_1_PDT0_03541	GCA_006071835_1_PDT0_03206	GCA_006140175_1_PDT0_00236	GCA_006158625_1_PDT0_03929	GCA_006268055_1_PDT0_01923	GCA_006316565_1_PDT0_03891	GCA_006341905_1_PDT0_01677;GCA_006341905_1_PDT0_04355	GCA_006389695_1_PDT0_04698	GCA_006391615_1_PDT0_04084	GCA_006498515_1_PDT0_04109	GCA_006556065_1_PDT0_03476	GCA_006600085_1_PDT0_03562	GCA_006635885_1_PDT0_03813	GCA_006757795_1_PDT0_03454	GCA_006758235_1_PDT0_00243	GCA_006867365_1_PDT0_04054	GCA_006882345_1_PDT0_03871	GCA_006897065_1_PDT0_04298	GCA_006926155_1_PDT0_02919	GCA_006930435_1_PDT0_02596	GCA_006940515_1_PDT0_01173	GCA_007021805_1_PDT0_03440	GCA_007177435_1_PDT0_03321	GCA_007178515_1_PDT0_02857	GCA_007178855_1_PDT0_02978	GCA_007179225_1_PDT0_00611
mdtA	;mdtA	hypothetical protein;Multidrug resistance protein MdtA	90	90	1	2	5672	438	1242	1233.07	ERR2693548_skesa_con_00388	GCA_001474835_1_Salm_04572	GCA_001474985_1_Salm_00284	GCA_001479185_1_Salm_03874	GCA_002031465_1_ASM2_04520	GCA_002063255_1_ASM2_03909	GCA_004223665_1_PDT0_01030	GCA_004235405_1_PDT0_02587	GCA_005413085_1_PDT0_00700	GCA_005561835_1_PDT0_01643	GCA_005688835_1_PDT0_02764	GCA_005752735_1_PDT0_01370	GCA_005839265_1_PDT0_02276	GCA_006004645_1_PDT0_01129	GCA_006071835_1_PDT0_01028	GCA_006140175_1_PDT0_01489	GCA_006158625_1_PDT0_03193	GCA_006268055_1_PDT0_01764	GCA_006316565_1_PDT0_03672	GCA_006341905_1_PDT0_03692	GCA_006389695_1_PDT0_01624	GCA_006391615_1_PDT0_03186	GCA_006498515_1_PDT0_00759	GCA_006556065_1_PDT0_01028	GCA_006600085_1_PDT0_01023	GCA_006635885_1_PDT0_01551	GCA_006757795_1_PDT0_02052	GCA_006758235_1_PDT0_02798	GCA_006867365_1_PDT0_01902	GCA_006882345_1_PDT0_01166	GCA_006897065_1_PDT0_00342	GCA_006926155_1_PDT0_02322	GCA_006930435_1_PDT0_00125	GCA_006940515_1_PDT0_02841	GCA_007021805_1_PDT0_01669	GCA_007177435_1_PDT0_01134	GCA_007178515_1_PDT0_03000	GCA_007178855_1_PDT0_03727	GCA_007179225_1_PDT0_00833
napA	;napA	hypothetical protein;Periplasmic nitrate reductase	90	90	1	2	5669	201	2487	2461.6	ERR2693548_skesa_con_01667	GCA_001474835_1_Salm_01019	GCA_001474985_1_Salm_04461	GCA_001479185_1_Salm_03476	GCA_002031465_1_ASM2_02547	GCA_002063255_1_ASM2_00204	GCA_004223665_1_PDT0_02692	GCA_004235405_1_PDT0_04376	GCA_005413085_1_PDT0_03422	GCA_005561835_1_PDT0_04012	GCA_005688835_1_PDT0_02278	GCA_005752735_1_PDT0_03071	GCA_005839265_1_PDT0_01446	GCA_006004645_1_PDT0_03555	GCA_006071835_1_PDT0_03220	GCA_006140175_1_PDT0_04715	GCA_006158625_1_PDT0_03943	GCA_006268055_1_PDT0_04450	GCA_006316565_1_PDT0_03905	GCA_006341905_1_PDT0_04370	GCA_006389695_1_PDT0_04793	GCA_006391615_1_PDT0_04690	GCA_006498515_1_PDT0_04123	GCA_006556065_1_PDT0_03490	GCA_006600085_1_PDT0_03576	GCA_006635885_1_PDT0_04559	GCA_006757795_1_PDT0_03468	GCA_006758235_1_PDT0_00257	GCA_006867365_1_PDT0_04068	GCA_006882345_1_PDT0_04603	GCA_006897065_1_PDT0_04270	GCA_006926155_1_PDT0_04609	GCA_006930435_1_PDT0_02610	GCA_006940515_1_PDT0_01187	GCA_007021805_1_PDT0_03454	GCA_007177435_1_PDT0_03335	GCA_007178515_1_PDT0_02871	GCA_007178855_1_PDT0_02992	GCA_007179225_1_PDT0_04685
tar	;tar	hypothetical protein;Methyl-accepting chemotaxis protein II	90	92	1.02222	2	5667	243	1662	1606.21	ERR2693548_skesa_con_00174	GCA_001474835_1_Salm_04358	GCA_001474985_1_Salm_00070	GCA_001479185_1_Salm_01590	GCA_002031465_1_ASM2_01253	GCA_002063255_1_ASM2_04128	GCA_004223665_1_PDT0_00817	GCA_004235405_1_PDT0_00468	GCA_005413085_1_PDT0_00486	GCA_005561835_1_PDT0_01570	GCA_005688835_1_PDT0_02977	GCA_005752735_1_PDT0_00799	GCA_005839265_1_PDT0_03093	GCA_006004645_1_PDT0_01016	GCA_006071835_1_PDT0_00815	GCA_006140175_1_PDT0_01770	GCA_006158625_1_PDT0_03406	GCA_006268055_1_PDT0_02188	GCA_006316565_1_PDT0_01489	GCA_006341905_1_PDT0_02929	GCA_006389695_1_PDT0_02996	GCA_006391615_1_PDT0_02820	GCA_006498515_1_PDT0_00545	GCA_006556065_1_PDT0_00815	GCA_006600085_1_PDT0_00809	GCA_006635885_1_PDT0_02701	GCA_006757795_1_PDT0_02348	GCA_006758235_1_PDT0_02503	GCA_006867365_1_PDT0_03795;GCA_006867365_1_PDT0_03796	GCA_006882345_1_PDT0_04037	GCA_006897065_1_PDT0_01453	GCA_006926155_1_PDT0_04439	GCA_006930435_1_PDT0_00339	GCA_006940515_1_PDT0_00784	GCA_007021805_1_PDT0_01455	GCA_007177435_1_PDT0_00920	GCA_007178515_1_PDT0_00921	GCA_007178855_1_PDT0_01114	GCA_007179225_1_PDT0_01532
idnT	;idnT	hypothetical protein;Gnt-II system L-idonate transporter	90	91	1.01111	2	5666	186	1320	1296.43	ERR2693548_skesa_con_04358	GCA_001474835_1_Salm_01337	GCA_001474985_1_Salm_04514	GCA_001479185_1_Salm_00958	GCA_002031465_1_ASM2_03005	GCA_002063255_1_ASM2_02436	GCA_004223665_1_PDT0_01544	GCA_004235405_1_PDT0_02893	GCA_005413085_1_PDT0_01005	GCA_005561835_1_PDT0_02080	GCA_005688835_1_PDT0_03189	GCA_005752735_1_PDT0_04342	GCA_005839265_1_PDT0_03407	GCA_006004645_1_PDT0_04128	GCA_006071835_1_PDT0_01485	GCA_006140175_1_PDT0_04425	GCA_006158625_1_PDT0_01916	GCA_006268055_1_PDT0_04233;GCA_006268055_1_PDT0_02747	GCA_006316565_1_PDT0_00181	GCA_006341905_1_PDT0_00183	GCA_006389695_1_PDT0_04081	GCA_006391615_1_PDT0_03680	GCA_006498515_1_PDT0_01177	GCA_006556065_1_PDT0_02969	GCA_006600085_1_PDT0_01539	GCA_006635885_1_PDT0_01445	GCA_006757795_1_PDT0_03163	GCA_006758235_1_PDT0_04179	GCA_006867365_1_PDT0_02094	GCA_006882345_1_PDT0_02684	GCA_006897065_1_PDT0_03443	GCA_006926155_1_PDT0_01461	GCA_006930435_1_PDT0_02323	GCA_006940515_1_PDT0_04452	GCA_007021805_1_PDT0_02837	GCA_007177435_1_PDT0_01649	GCA_007178515_1_PDT0_01207	GCA_007178855_1_PDT0_04059	GCA_007179225_1_PDT0_04209
gltB	;gltB	hypothetical protein;Glutamate synthase [NADPH] large chain	90	91	1.01111	2	5665	396	4461	4371.86	ERR2693548_skesa_con_02467	GCA_001474835_1_Salm_00530	GCA_001474985_1_Salm_02408	GCA_001479185_1_Salm_02776	GCA_002031465_1_ASM2_02901	GCA_002063255_1_ASM2_01694	GCA_004223665_1_PDT0_02719	GCA_004235405_1_PDT0_00199	GCA_005413085_1_PDT0_02602	GCA_005561835_1_PDT0_03507	GCA_005688835_1_PDT0_00801	GCA_005752735_1_PDT0_00316	GCA_005839265_1_PDT0_00791	GCA_006004645_1_PDT0_00683	GCA_006071835_1_PDT0_01865	GCA_006140175_1_PDT0_00717	GCA_006158625_1_PDT0_01043	GCA_006268055_1_PDT0_00925	GCA_006316565_1_PDT0_00422	GCA_006341905_1_PDT0_03557	GCA_006389695_1_PDT0_00814	GCA_006391615_1_PDT0_00066	GCA_006498515_1_PDT0_03809	GCA_006556065_1_PDT0_01217	GCA_006600085_1_PDT0_03062	GCA_006635885_1_PDT0_00087	GCA_006757795_1_PDT0_02591	GCA_006758235_1_PDT0_00886	GCA_006867365_1_PDT0_00022	GCA_006882345_1_PDT0_00494	GCA_006897065_1_PDT0_00311	GCA_006926155_1_PDT0_00500	GCA_006930435_1_PDT0_03494	GCA_006940515_1_PDT0_01982	GCA_007021805_1_PDT0_01863	GCA_007177435_1_PDT0_02027	GCA_007178515_1_PDT0_01933	GCA_007178855_1_PDT0_00066	GCA_007179225_1_PDT0_01778
hyfB	;hyfB	hypothetical protein;Hydrogenase-4 component B	90	92	1.02222	2	5662	261	1827	1780.34	ERR2693548_skesa_con_03014	GCA_001474835_1_Salm_00250	GCA_001474985_1_Salm_02913	GCA_001479185_1_Salm_02489	GCA_002031465_1_ASM2_04373	GCA_002063255_1_ASM2_01190	GCA_004223665_1_PDT0_01882	GCA_004235405_1_PDT0_01718	GCA_005413085_1_PDT0_01451	GCA_005561835_1_PDT0_01352	GCA_005688835_1_PDT0_01303	GCA_005752735_1_PDT0_02809	GCA_005839265_1_PDT0_01775	GCA_006004645_1_PDT0_01721	GCA_006071835_1_PDT0_02368	GCA_006140175_1_PDT0_04088	GCA_006158625_1_PDT0_01546	GCA_006268055_1_PDT0_01335	GCA_006316565_1_PDT0_03100	GCA_006341905_1_PDT0_00870	GCA_006389695_1_PDT0_02771	GCA_006391615_1_PDT0_00988	GCA_006498515_1_PDT0_01562	GCA_006556065_1_PDT0_01720	GCA_006600085_1_PDT0_02719	GCA_006635885_1_PDT0_02137	GCA_006757795_1_PDT0_01535	GCA_006758235_1_PDT0_00741	GCA_006867365_1_PDT0_02387	GCA_006882345_1_PDT0_00870	GCA_006897065_1_PDT0_02454	GCA_006926155_1_PDT0_02705	GCA_006930435_1_PDT0_02066	GCA_006940515_1_PDT0_02998	GCA_007021805_1_PDT0_02367	GCA_007177435_1_PDT0_02570	GCA_007178515_1_PDT0_02430	GCA_007178855_1_PDT0_00569	GCA_007179225_1_PDT0_03411
pilT_1~~~pilT	;pilT_1;pilT	hypothetical protein;Twitching mobility protein	90	141	1.56667	2	5660	153	981	579.511	ERR2693548_skesa_con_02757;ERR2693548_skesa_con_02756	GCA_001474835_1_Salm_02873;GCA_001474835_1_Salm_02872	GCA_001474985_1_Salm_02655;GCA_001474985_1_Salm_02656;GCA_001474985_1_Salm_02654	GCA_001479185_1_Salm_03022;GCA_001479185_1_Salm_03023	GCA_002031465_1_ASM2_02655;GCA_002031465_1_ASM2_02654	GCA_002063255_1_ASM2_01447;GCA_002063255_1_ASM2_01448	GCA_004223665_1_PDT0_02139	GCA_004235405_1_PDT0_00804	GCA_005413085_1_PDT0_01708;GCA_005413085_1_PDT0_01707	GCA_005561835_1_PDT0_01474;GCA_005561835_1_PDT0_01475	GCA_005688835_1_PDT0_01046	GCA_005752735_1_PDT0_03763	GCA_005839265_1_PDT0_01037	GCA_006004645_1_PDT0_02994;GCA_006004645_1_PDT0_02995	GCA_006071835_1_PDT0_02111	GCA_006140175_1_PDT0_00888	GCA_006158625_1_PDT0_01289	GCA_006268055_1_PDT0_03211;GCA_006268055_1_PDT0_03210	GCA_006316565_1_PDT0_01769	GCA_006341905_1_PDT0_00742;GCA_006341905_1_PDT0_00741	GCA_006389695_1_PDT0_01525;GCA_006389695_1_PDT0_01524	GCA_006391615_1_PDT0_00591;GCA_006391615_1_PDT0_00590	GCA_006498515_1_PDT0_01820;GCA_006498515_1_PDT0_01819	GCA_006556065_1_PDT0_01463	GCA_006600085_1_PDT0_02976;GCA_006600085_1_PDT0_02975	GCA_006635885_1_PDT0_01496;GCA_006635885_1_PDT0_01497	GCA_006757795_1_PDT0_01125;GCA_006757795_1_PDT0_01124	GCA_006758235_1_PDT0_01871;GCA_006758235_1_PDT0_01870	GCA_006867365_1_PDT0_00268;GCA_006867365_1_PDT0_00269	GCA_006882345_1_PDT0_02807;GCA_006882345_1_PDT0_02806	GCA_006897065_1_PDT0_01975	GCA_006926155_1_PDT0_01789	GCA_006930435_1_PDT0_01961	GCA_006940515_1_PDT0_01430	GCA_007021805_1_PDT0_02110;GCA_007021805_1_PDT0_02109	GCA_007177435_1_PDT0_02312;GCA_007177435_1_PDT0_02313	GCA_007178515_1_PDT0_02218;GCA_007178515_1_PDT0_02219	GCA_007178855_1_PDT0_00312;GCA_007178855_1_PDT0_00313	GCA_007179225_1_PDT0_02153;GCA_007179225_1_PDT0_02152
ybiT	;ybiT	hypothetical protein;putative ABC transporter ATP-binding protein YbiT	90	91	1.01111	2	5659	444	1593	1570.19	ERR2693548_skesa_con_01798	GCA_001474835_1_Salm_02311	GCA_001474985_1_Salm_02258	GCA_001479185_1_Salm_02043	GCA_002031465_1_ASM2_00633	GCA_002063255_1_ASM2_03236	GCA_004223665_1_PDT0_04260	GCA_004235405_1_PDT0_04329	GCA_005413085_1_PDT0_01841	GCA_005561835_1_PDT0_03884	GCA_005688835_1_PDT0_00174	GCA_005752735_1_PDT0_02862	GCA_005839265_1_PDT0_04107	GCA_006004645_1_PDT0_04607	GCA_006071835_1_PDT0_03491	GCA_006140175_1_PDT0_01322	GCA_006158625_1_PDT0_00567	GCA_006268055_1_PDT0_01792	GCA_006316565_1_PDT0_04457	GCA_006341905_1_PDT0_04728	GCA_006389695_1_PDT0_04777	GCA_006391615_1_PDT0_04585;GCA_006391615_1_PDT0_04586	GCA_006498515_1_PDT0_03142	GCA_006556065_1_PDT0_02557	GCA_006600085_1_PDT0_02121	GCA_006635885_1_PDT0_04549	GCA_006757795_1_PDT0_04035	GCA_006758235_1_PDT0_03050	GCA_006867365_1_PDT0_02688	GCA_006882345_1_PDT0_02485	GCA_006897065_1_PDT0_04681	GCA_006926155_1_PDT0_03507	GCA_006930435_1_PDT0_02705	GCA_006940515_1_PDT0_02682	GCA_007021805_1_PDT0_00353	GCA_007177435_1_PDT0_03471	GCA_007178515_1_PDT0_03272	GCA_007178855_1_PDT0_01554	GCA_007179225_1_PDT0_03567
barA	;barA	hypothetical protein;Signal transduction histidine-protein kinase BarA	90	96	1.06667	2	5658	198	2757	2533.78	ERR2693548_skesa_con_02905	GCA_001474835_1_Salm_02156	GCA_001474985_1_Salm_02803	GCA_001479185_1_Salm_03171	GCA_002031465_1_ASM2_04264	GCA_002063255_1_ASM2_01299	GCA_004223665_1_PDT0_01991	GCA_004235405_1_PDT0_00335	GCA_005413085_1_PDT0_01560	GCA_005561835_1_PDT0_02124	GCA_005688835_1_PDT0_01193	GCA_005752735_1_PDT0_02351	GCA_005839265_1_PDT0_01185	GCA_006004645_1_PDT0_01481	GCA_006071835_1_PDT0_02259	GCA_006140175_1_PDT0_02683	GCA_006158625_1_PDT0_01437	GCA_006268055_1_PDT0_01556	GCA_006316565_1_PDT0_00837	GCA_006341905_1_PDT0_00980;GCA_006341905_1_PDT0_00981;GCA_006341905_1_PDT0_00979	GCA_006389695_1_PDT0_03492	GCA_006391615_1_PDT0_00308	GCA_006498515_1_PDT0_01671	GCA_006556065_1_PDT0_01611	GCA_006600085_1_PDT0_02828	GCA_006635885_1_PDT0_00646	GCA_006757795_1_PDT0_00977	GCA_006758235_1_PDT0_02069	GCA_006867365_1_PDT0_01988	GCA_006882345_1_PDT0_01761	GCA_006897065_1_PDT0_03418	GCA_006926155_1_PDT0_01641	GCA_006930435_1_PDT0_02175	GCA_006940515_1_PDT0_01283	GCA_007021805_1_PDT0_02258	GCA_007177435_1_PDT0_02461	GCA_007178515_1_PDT0_02539	GCA_007178855_1_PDT0_00460	GCA_007179225_1_PDT0_02301
allB	;allB	hypothetical protein;Allantoinase	90	92	1.02222	2	5657	225	1362	1329.78	ERR2693548_skesa_con_03378	GCA_001474835_1_Salm_01055	GCA_001474985_1_Salm_01622	GCA_001479185_1_Salm_01825	GCA_002031465_1_ASM2_03517	GCA_002063255_1_ASM2_04502	GCA_004223665_1_PDT0_02404	GCA_004235405_1_PDT0_02550	GCA_005413085_1_PDT0_02163	GCA_005561835_1_PDT0_02509	GCA_005688835_1_PDT0_00496	GCA_005752735_1_PDT0_03236	GCA_005839265_1_PDT0_03871	GCA_006004645_1_PDT0_01934	GCA_006071835_1_PDT0_03814	GCA_006140175_1_PDT0_03662	GCA_006158625_1_PDT0_00246	GCA_006268055_1_PDT0_00184	GCA_006316565_1_PDT0_02680	GCA_006341905_1_PDT0_03216	GCA_006389695_1_PDT0_03927	GCA_006391615_1_PDT0_03477	GCA_006498515_1_PDT0_02175	GCA_006556065_1_PDT0_02880	GCA_006600085_1_PDT0_04006	GCA_006635885_1_PDT0_04673;GCA_006635885_1_PDT0_04671;GCA_006635885_1_PDT0_04672	GCA_006757795_1_PDT0_01283	GCA_006758235_1_PDT0_02248	GCA_006867365_1_PDT0_02587	GCA_006882345_1_PDT0_01568	GCA_006897065_1_PDT0_00028	GCA_006926155_1_PDT0_01007	GCA_006930435_1_PDT0_00556	GCA_006940515_1_PDT0_00204	GCA_007021805_1_PDT0_00031	GCA_007177435_1_PDT0_04324	GCA_007178515_1_PDT0_03529	GCA_007178855_1_PDT0_03442	GCA_007179225_1_PDT0_02777
ccmE	ccmE	Cytochrome c-type biogenesis protein CcmE	90	90	1	2	5656	210	480	419.667	ERR2693548_skesa_con_01251	GCA_001474835_1_Salm_04018	GCA_001474985_1_Salm_04022	GCA_001479185_1_Salm_03467	GCA_002031465_1_ASM2_02556	GCA_002063255_1_ASM2_00195	GCA_004223665_1_PDT0_04580	GCA_004235405_1_PDT0_04631	GCA_005413085_1_PDT0_04614	GCA_005561835_1_PDT0_04237	GCA_005688835_1_PDT0_05012	GCA_005752735_1_PDT0_04750	GCA_005839265_1_PDT0_02050	GCA_006004645_1_PDT0_01834	GCA_006071835_1_PDT0_04588	GCA_006140175_1_PDT0_04816	GCA_006158625_1_PDT0_03066	GCA_006268055_1_PDT0_04538	GCA_006316565_1_PDT0_01516	GCA_006341905_1_PDT0_04672	GCA_006389695_1_PDT0_04835	GCA_006391615_1_PDT0_04789	GCA_006498515_1_PDT0_04762	GCA_006556065_1_PDT0_04582	GCA_006600085_1_PDT0_04682	GCA_006635885_1_PDT0_04753	GCA_006757795_1_PDT0_04859	GCA_006758235_1_PDT0_03593	GCA_006867365_1_PDT0_04825	GCA_006882345_1_PDT0_04642	GCA_006897065_1_PDT0_04689	GCA_006926155_1_PDT0_04618	GCA_006930435_1_PDT0_04601	GCA_006940515_1_PDT0_03991	GCA_007021805_1_PDT0_01795	GCA_007177435_1_PDT0_04719	GCA_007178515_1_PDT0_04783	GCA_007178855_1_PDT0_04304	GCA_007179225_1_PDT0_03273
group_2302		hypothetical protein	90	177	1.96667	2	5655	138	2154	918.017	ERR2693548_skesa_con_01682;ERR2693548_skesa_con_01683	GCA_001474835_1_Salm_01261;GCA_001474835_1_Salm_01262	GCA_001474985_1_Salm_01093;GCA_001474985_1_Salm_01092	GCA_001479185_1_Salm_00001;GCA_001479185_1_Salm_00002	GCA_002031465_1_ASM2_00379;GCA_002031465_1_ASM2_00378	GCA_002063255_1_ASM2_00171;GCA_002063255_1_ASM2_00170	GCA_004223665_1_PDT0_02198;GCA_004223665_1_PDT0_02197	GCA_004235405_1_PDT0_03840;GCA_004235405_1_PDT0_03839	GCA_005413085_1_PDT0_01956;GCA_005413085_1_PDT0_01957	GCA_005561835_1_PDT0_03309;GCA_005561835_1_PDT0_03308	GCA_005688835_1_PDT0_00289;GCA_005688835_1_PDT0_00290	GCA_005752735_1_PDT0_04650;GCA_005752735_1_PDT0_04651	GCA_005839265_1_PDT0_04365;GCA_005839265_1_PDT0_04366	GCA_006004645_1_PDT0_03884;GCA_006004645_1_PDT0_03885	GCA_006071835_1_PDT0_03607;GCA_006071835_1_PDT0_03606	GCA_006140175_1_PDT0_02191	GCA_006158625_1_PDT0_00452	GCA_006268055_1_PDT0_04187;GCA_006268055_1_PDT0_04188	GCA_006316565_1_PDT0_04287;GCA_006316565_1_PDT0_04288	GCA_006341905_1_PDT0_02329;GCA_006341905_1_PDT0_02328	GCA_006389695_1_PDT0_03292;GCA_006389695_1_PDT0_03291	GCA_006391615_1_PDT0_04270;GCA_006391615_1_PDT0_04269	GCA_006498515_1_PDT0_01969;GCA_006498515_1_PDT0_01968	GCA_006556065_1_PDT0_02672;GCA_006556065_1_PDT0_02673	GCA_006600085_1_PDT0_02237;GCA_006600085_1_PDT0_02236	GCA_006635885_1_PDT0_04012;GCA_006635885_1_PDT0_04013	GCA_006757795_1_PDT0_04396;GCA_006757795_1_PDT0_04395	GCA_006758235_1_PDT0_04142;GCA_006758235_1_PDT0_04143	GCA_006867365_1_PDT0_04417;GCA_006867365_1_PDT0_04418	GCA_006882345_1_PDT0_04452;GCA_006882345_1_PDT0_04453	GCA_006897065_1_PDT0_04026;GCA_006897065_1_PDT0_04025	GCA_006926155_1_PDT0_04623;GCA_006926155_1_PDT0_04622	GCA_006930435_1_PDT0_04049;GCA_006930435_1_PDT0_04048	GCA_006940515_1_PDT0_02799;GCA_006940515_1_PDT0_02798	GCA_007021805_1_PDT0_00238;GCA_007021805_1_PDT0_00237	GCA_007177435_1_PDT0_03550;GCA_007177435_1_PDT0_03551	GCA_007178515_1_PDT0_04308;GCA_007178515_1_PDT0_04307	GCA_007178855_1_PDT0_04718;GCA_007178855_1_PDT0_04719	GCA_007179225_1_PDT0_04007;GCA_007179225_1_PDT0_04006
ppsA	;ppsA	hypothetical protein;Phosphoenolpyruvate synthase	90	94	1.04444	2	5654	351	2379	2261.27	ERR2693548_skesa_con_02290	GCA_001474835_1_Salm_02073	GCA_001474985_1_Salm_03508	GCA_001479185_1_Salm_00512	GCA_002031465_1_ASM2_04082	GCA_002063255_1_ASM2_00665	GCA_004223665_1_PDT0_00225	GCA_004235405_1_PDT0_02670	GCA_005413085_1_PDT0_03054	GCA_005561835_1_PDT0_00900	GCA_005688835_1_PDT0_03817	GCA_005752735_1_PDT0_01287	GCA_005839265_1_PDT0_00500	GCA_006004645_1_PDT0_00545	GCA_006071835_1_PDT0_00225	GCA_006140175_1_PDT0_00355	GCA_006158625_1_PDT0_02557	GCA_006268055_1_PDT0_00564	GCA_006316565_1_PDT0_00535	GCA_006341905_1_PDT0_02154	GCA_006389695_1_PDT0_01379	GCA_006391615_1_PDT0_03106	GCA_006498515_1_PDT0_03514	GCA_006556065_1_PDT0_00223	GCA_006600085_1_PDT0_00214	GCA_006635885_1_PDT0_01374	GCA_006757795_1_PDT0_00556	GCA_006758235_1_PDT0_00446	GCA_006867365_1_PDT0_03325;GCA_006867365_1_PDT0_04764;GCA_006867365_1_PDT0_04765	GCA_006882345_1_PDT0_03139	GCA_006897065_1_PDT0_01626	GCA_006926155_1_PDT0_00308	GCA_006930435_1_PDT0_01551	GCA_006940515_1_PDT0_01791	GCA_007021805_1_PDT0_00846	GCA_007177435_1_PDT0_00343	GCA_007178515_1_PDT0_00344	GCA_007178855_1_PDT0_02608	GCA_007179225_1_PDT0_00272
cotSA	cotSA	Spore coat protein SA	90	90	1	2	5648	864	1146	1114.67	ERR2693548_skesa_con_00838	GCA_001474835_1_Salm_03668	GCA_001474985_1_Salm_00827	GCA_001479185_1_Salm_00109	GCA_002031465_1_ASM2_00710	GCA_002063255_1_ASM2_03048	GCA_004223665_1_PDT0_03611	GCA_004235405_1_PDT0_02438	GCA_005413085_1_PDT0_02441	GCA_005561835_1_PDT0_04366	GCA_005688835_1_PDT0_02532	GCA_005752735_1_PDT0_00249	GCA_005839265_1_PDT0_02156	GCA_006004645_1_PDT0_04012	GCA_006071835_1_PDT0_02761	GCA_006140175_1_PDT0_03171	GCA_006158625_1_PDT0_02958	GCA_006268055_1_PDT0_03542	GCA_006316565_1_PDT0_03577	GCA_006341905_1_PDT0_02089	GCA_006389695_1_PDT0_02906	GCA_006391615_1_PDT0_03176	GCA_006498515_1_PDT0_02778	GCA_006556065_1_PDT0_02120	GCA_006600085_1_PDT0_02539	GCA_006635885_1_PDT0_03126	GCA_006757795_1_PDT0_00328	GCA_006758235_1_PDT0_04111	GCA_006867365_1_PDT0_00955	GCA_006882345_1_PDT0_02355	GCA_006897065_1_PDT0_01283	GCA_006926155_1_PDT0_04306	GCA_006930435_1_PDT0_03165	GCA_006940515_1_PDT0_03516	GCA_007021805_1_PDT0_03706	GCA_007177435_1_PDT0_02983	GCA_007178515_1_PDT0_01772	GCA_007178855_1_PDT0_01953	GCA_007179225_1_PDT0_01308
ydcP_2	;ydcP_2	hypothetical protein;putative protease YdcP	90	94	1.04444	2	5646	180	1965	1840.02	ERR2693548_skesa_con_03964	GCA_001474835_1_Salm_03391	GCA_001474985_1_Salm_01507	GCA_001479185_1_Salm_01259	GCA_002031465_1_ASM2_01583	GCA_002063255_1_ASM2_03681	GCA_004223665_1_PDT0_00487	GCA_004235405_1_PDT0_03827	GCA_005413085_1_PDT0_00155	GCA_005561835_1_PDT0_03226	GCA_005688835_1_PDT0_01648	GCA_005752735_1_PDT0_01940	GCA_005839265_1_PDT0_00238	GCA_006004645_1_PDT0_04093	GCA_006071835_1_PDT0_00487	GCA_006140175_1_PDT0_02257	GCA_006158625_1_PDT0_02294	GCA_006268055_1_PDT0_01205	GCA_006316565_1_PDT0_01968	GCA_006341905_1_PDT0_03308;GCA_006341905_1_PDT0_03307	GCA_006389695_1_PDT0_00457	GCA_006391615_1_PDT0_03393	GCA_006498515_1_PDT0_00214	GCA_006556065_1_PDT0_00485	GCA_006600085_1_PDT0_00478	GCA_006635885_1_PDT0_02180	GCA_006757795_1_PDT0_03766	GCA_006758235_1_PDT0_01189	GCA_006867365_1_PDT0_03053;GCA_006867365_1_PDT0_03052	GCA_006882345_1_PDT0_02081	GCA_006897065_1_PDT0_03669	GCA_006926155_1_PDT0_03066	GCA_006930435_1_PDT0_00917	GCA_006940515_1_PDT0_03657	GCA_007021805_1_PDT0_01124	GCA_007177435_1_PDT0_00589	GCA_007178515_1_PDT0_00590	GCA_007178855_1_PDT0_00783	GCA_007179225_1_PDT0_00026
spiA	spiA	Type III secretion system outer membrane protein SpiA	90	90	1	2	5645	1386	1494	1490.4	ERR2693548_skesa_con_02336	GCA_001474835_1_Salm_01708	GCA_001474985_1_Salm_04862	GCA_001479185_1_Salm_00558	GCA_002031465_1_ASM2_04128	GCA_002063255_1_ASM2_00619	GCA_004223665_1_PDT0_00271	GCA_004235405_1_PDT0_03332	GCA_005413085_1_PDT0_03100	GCA_005561835_1_PDT0_02747	GCA_005688835_1_PDT0_01432	GCA_005752735_1_PDT0_01333	GCA_005839265_1_PDT0_00454	GCA_006004645_1_PDT0_04225	GCA_006071835_1_PDT0_00271	GCA_006140175_1_PDT0_00401	GCA_006158625_1_PDT0_02511	GCA_006268055_1_PDT0_00518	GCA_006316565_1_PDT0_00581	GCA_006341905_1_PDT0_03798	GCA_006389695_1_PDT0_01333	GCA_006391615_1_PDT0_01864	GCA_006498515_1_PDT0_00014	GCA_006556065_1_PDT0_00269	GCA_006600085_1_PDT0_00260	GCA_006635885_1_PDT0_00331	GCA_006757795_1_PDT0_00602	GCA_006758235_1_PDT0_00400	GCA_006867365_1_PDT0_04741	GCA_006882345_1_PDT0_01537	GCA_006897065_1_PDT0_01876	GCA_006926155_1_PDT0_00355	GCA_006930435_1_PDT0_01597	GCA_006940515_1_PDT0_01837	GCA_007021805_1_PDT0_00892	GCA_007177435_1_PDT0_00389	GCA_007178515_1_PDT0_00390	GCA_007178855_1_PDT0_02654	GCA_007179225_1_PDT0_00226
pheS	;pheS	hypothetical protein;Phenylalanine--tRNA ligase alpha subunit	90	92	1.02222	2	5643	207	984	960.033	ERR2693548_skesa_con_02277	GCA_001474835_1_Salm_02060	GCA_001474985_1_Salm_04045	GCA_001479185_1_Salm_00499	GCA_002031465_1_ASM2_04069	GCA_002063255_1_ASM2_00679	GCA_004223665_1_PDT0_00212	GCA_004235405_1_PDT0_02657	GCA_005413085_1_PDT0_03041	GCA_005561835_1_PDT0_03246	GCA_005688835_1_PDT0_03804	GCA_005752735_1_PDT0_01274	GCA_005839265_1_PDT0_00513	GCA_006004645_1_PDT0_00532	GCA_006071835_1_PDT0_00212	GCA_006140175_1_PDT0_00342	GCA_006158625_1_PDT0_02570	GCA_006268055_1_PDT0_00577	GCA_006316565_1_PDT0_00522	GCA_006341905_1_PDT0_02140	GCA_006389695_1_PDT0_01392	GCA_006391615_1_PDT0_03093	GCA_006498515_1_PDT0_03501	GCA_006556065_1_PDT0_00210	GCA_006600085_1_PDT0_00201	GCA_006635885_1_PDT0_01361	GCA_006757795_1_PDT0_00543	GCA_006758235_1_PDT0_00459	GCA_006867365_1_PDT0_04669;GCA_006867365_1_PDT0_04658;GCA_006867365_1_PDT0_04659	GCA_006882345_1_PDT0_04515	GCA_006897065_1_PDT0_02514	GCA_006926155_1_PDT0_00295	GCA_006930435_1_PDT0_01538	GCA_006940515_1_PDT0_01778	GCA_007021805_1_PDT0_00833	GCA_007177435_1_PDT0_00329	GCA_007178515_1_PDT0_00330	GCA_007178855_1_PDT0_02595	GCA_007179225_1_PDT0_00286
copA	;copA	hypothetical protein;Copper-exporting P-type ATPase A	90	91	1.01111	2	5642	237	2502	2453.31	ERR2693548_skesa_con_03403	GCA_001474835_1_Salm_01030	GCA_001474985_1_Salm_01647	GCA_001479185_1_Salm_01800	GCA_002031465_1_ASM2_03492	GCA_002063255_1_ASM2_04477	GCA_004223665_1_PDT0_02430	GCA_004235405_1_PDT0_03012	GCA_005413085_1_PDT0_02188	GCA_005561835_1_PDT0_02190	GCA_005688835_1_PDT0_00521	GCA_005752735_1_PDT0_03261	GCA_005839265_1_PDT0_03846	GCA_006004645_1_PDT0_01959	GCA_006071835_1_PDT0_03840	GCA_006140175_1_PDT0_03687	GCA_006158625_1_PDT0_00221	GCA_006268055_1_PDT0_00209	GCA_006316565_1_PDT0_02706	GCA_006341905_1_PDT0_03241	GCA_006389695_1_PDT0_03902	GCA_006391615_1_PDT0_03767	GCA_006498515_1_PDT0_02200	GCA_006556065_1_PDT0_02906	GCA_006600085_1_PDT0_04031	GCA_006635885_1_PDT0_03591	GCA_006757795_1_PDT0_01309	GCA_006758235_1_PDT0_02274	GCA_006867365_1_PDT0_02562	GCA_006882345_1_PDT0_01543	GCA_006897065_1_PDT0_00053	GCA_006926155_1_PDT0_01032	GCA_006930435_1_PDT0_00581	GCA_006940515_1_PDT0_00229	GCA_007021805_1_PDT0_00006	GCA_007177435_1_PDT0_04299	GCA_007178515_1_PDT0_03554	GCA_007178855_1_PDT0_03467	GCA_007179225_1_PDT0_02752
ompD_1~~~ompD_2~~~ompD	ompD_1;ompD_2;ompD	Outer membrane porin protein OmpD	90	91	1.01111	2	5640	231	1089	1074.82	ERR2693548_skesa_con_03681	GCA_001474835_1_Salm_02954	GCA_001474985_1_Salm_01539	GCA_001479185_1_Salm_01227	GCA_002031465_1_ASM2_01615	GCA_002063255_1_ASM2_03713	GCA_004223665_1_PDT0_00455	GCA_004235405_1_PDT0_04557	GCA_005413085_1_PDT0_00123	GCA_005561835_1_PDT0_04259	GCA_005688835_1_PDT0_01616	GCA_005752735_1_PDT0_01972	GCA_005839265_1_PDT0_00270	GCA_006004645_1_PDT0_03663	GCA_006071835_1_PDT0_00455	GCA_006140175_1_PDT0_02289	GCA_006158625_1_PDT0_02326	GCA_006268055_1_PDT0_01237	GCA_006316565_1_PDT0_02000	GCA_006341905_1_PDT0_01679	GCA_006389695_1_PDT0_00489	GCA_006391615_1_PDT0_02632	GCA_006498515_1_PDT0_00182	GCA_006556065_1_PDT0_00453	GCA_006600085_1_PDT0_00446	GCA_006635885_1_PDT0_03675	GCA_006757795_1_PDT0_04511	GCA_006758235_1_PDT0_01221	GCA_006867365_1_PDT0_02789	GCA_006882345_1_PDT0_02113	GCA_006897065_1_PDT0_04669;GCA_006897065_1_PDT0_04670	GCA_006926155_1_PDT0_03098	GCA_006930435_1_PDT0_00949	GCA_006940515_1_PDT0_03689	GCA_007021805_1_PDT0_01092	GCA_007177435_1_PDT0_00557	GCA_007178515_1_PDT0_00558	GCA_007178855_1_PDT0_00751	GCA_007179225_1_PDT0_00058
rhsB~~~rhsA~~~rhsC	;rhsB;rhsA;rhsC	hypothetical protein;putative deoxyribonuclease RhsB;putative deoxyribonuclease RhsA;Putative deoxyribonuclease RhsC	90	93	1.03333	2	5639	411	4080	3920.06	ERR2693548_skesa_con_03614	GCA_001474835_1_Salm_00734	GCA_001474985_1_Salm_02062	GCA_001479185_1_Salm_04105	GCA_002031465_1_ASM2_03281	GCA_002063255_1_ASM2_00879	GCA_004223665_1_PDT0_03155	GCA_004235405_1_PDT0_04423;GCA_004235405_1_PDT0_04424	GCA_005413085_1_PDT0_03630	GCA_005561835_1_PDT0_04020	GCA_005688835_1_PDT0_04413	GCA_005752735_1_PDT0_03124	GCA_005839265_1_PDT0_01639	GCA_006004645_1_PDT0_03524	GCA_006071835_1_PDT0_04049	GCA_006140175_1_PDT0_03398	GCA_006158625_1_PDT0_04438	GCA_006268055_1_PDT0_04268	GCA_006316565_1_PDT0_04110	GCA_006341905_1_PDT0_02521	GCA_006389695_1_PDT0_03786	GCA_006391615_1_PDT0_04471	GCA_006498515_1_PDT0_02411	GCA_006556065_1_PDT0_03962	GCA_006600085_1_PDT0_03784	GCA_006635885_1_PDT0_04123	GCA_006757795_1_PDT0_03023	GCA_006758235_1_PDT0_04471	GCA_006867365_1_PDT0_03401;GCA_006867365_1_PDT0_01772	GCA_006882345_1_PDT0_03697	GCA_006897065_1_PDT0_04481	GCA_006926155_1_PDT0_04674	GCA_006930435_1_PDT0_04193	GCA_006940515_1_PDT0_00441	GCA_007021805_1_PDT0_04006	GCA_007177435_1_PDT0_04255	GCA_007178515_1_PDT0_04194	GCA_007178855_1_PDT0_03200	GCA_007179225_1_PDT0_02416
group_2297		hypothetical protein	90	91	1.01111	2	5638	330	1443	1417.75	ERR2693548_skesa_con_02286	GCA_001474835_1_Salm_02069	GCA_001474985_1_Salm_03512	GCA_001479185_1_Salm_00508	GCA_002031465_1_ASM2_04078	GCA_002063255_1_ASM2_00669	GCA_004223665_1_PDT0_00221	GCA_004235405_1_PDT0_02666	GCA_005413085_1_PDT0_03050	GCA_005561835_1_PDT0_03255	GCA_005688835_1_PDT0_03813	GCA_005752735_1_PDT0_01283	GCA_005839265_1_PDT0_00504	GCA_006004645_1_PDT0_00541	GCA_006071835_1_PDT0_00221	GCA_006140175_1_PDT0_00351	GCA_006158625_1_PDT0_02561	GCA_006268055_1_PDT0_00568	GCA_006316565_1_PDT0_00531	GCA_006341905_1_PDT0_02150	GCA_006389695_1_PDT0_01383	GCA_006391615_1_PDT0_03102	GCA_006498515_1_PDT0_03510	GCA_006556065_1_PDT0_00219	GCA_006600085_1_PDT0_00210	GCA_006635885_1_PDT0_01370	GCA_006757795_1_PDT0_00552	GCA_006758235_1_PDT0_00450	GCA_006867365_1_PDT0_04769;GCA_006867365_1_PDT0_04678	GCA_006882345_1_PDT0_04524	GCA_006897065_1_PDT0_01622	GCA_006926155_1_PDT0_00304	GCA_006930435_1_PDT0_01547	GCA_006940515_1_PDT0_01787	GCA_007021805_1_PDT0_00842	GCA_007177435_1_PDT0_00339	GCA_007178515_1_PDT0_00340	GCA_007178855_1_PDT0_02604	GCA_007179225_1_PDT0_00276
group_2296		hypothetical protein	90	90	1	2	5637	348	483	481.483	ERR2693548_skesa_con_02987	GCA_001474835_1_Salm_00277	GCA_001474985_1_Salm_02886	GCA_001479185_1_Salm_02516	GCA_002031465_1_ASM2_04346	GCA_002063255_1_ASM2_01217	GCA_004223665_1_PDT0_01909	GCA_004235405_1_PDT0_02927	GCA_005413085_1_PDT0_01478	GCA_005561835_1_PDT0_04419	GCA_005688835_1_PDT0_01276	GCA_005752735_1_PDT0_02836	GCA_005839265_1_PDT0_01802	GCA_006004645_1_PDT0_03951	GCA_006071835_1_PDT0_02341	GCA_006140175_1_PDT0_02953	GCA_006158625_1_PDT0_01519	GCA_006268055_1_PDT0_03375	GCA_006316565_1_PDT0_03861	GCA_006341905_1_PDT0_00897	GCA_006389695_1_PDT0_02798	GCA_006391615_1_PDT0_04742	GCA_006498515_1_PDT0_01589	GCA_006556065_1_PDT0_01693	GCA_006600085_1_PDT0_02746	GCA_006635885_1_PDT0_03410	GCA_006757795_1_PDT0_01562	GCA_006758235_1_PDT0_00768	GCA_006867365_1_PDT0_02414	GCA_006882345_1_PDT0_00897	GCA_006897065_1_PDT0_00923	GCA_006926155_1_PDT0_02733	GCA_006930435_1_PDT0_02093	GCA_006940515_1_PDT0_01201	GCA_007021805_1_PDT0_02340	GCA_007177435_1_PDT0_02543	GCA_007178515_1_PDT0_02457	GCA_007178855_1_PDT0_00542	GCA_007179225_1_PDT0_03871
group_2295		Citrate lyase subunit beta-like protein	90	90	1	2	5636	357	516	514.213	ERR2693548_skesa_con_01814	GCA_001474835_1_Salm_02294	GCA_001474985_1_Salm_02275	GCA_001479185_1_Salm_02026	GCA_002031465_1_ASM2_00616	GCA_002063255_1_ASM2_03252	GCA_004223665_1_PDT0_03346	GCA_004235405_1_PDT0_03287	GCA_005413085_1_PDT0_01824	GCA_005561835_1_PDT0_04316	GCA_005688835_1_PDT0_00157	GCA_005752735_1_PDT0_03844	GCA_005839265_1_PDT0_02886	GCA_006004645_1_PDT0_03229	GCA_006071835_1_PDT0_03474	GCA_006140175_1_PDT0_01338	GCA_006158625_1_PDT0_00583	GCA_006268055_1_PDT0_04508	GCA_006316565_1_PDT0_03683	GCA_006341905_1_PDT0_02717	GCA_006389695_1_PDT0_00016	GCA_006391615_1_PDT0_03876	GCA_006498515_1_PDT0_03125	GCA_006556065_1_PDT0_03510	GCA_006600085_1_PDT0_02104	GCA_006635885_1_PDT0_03747	GCA_006757795_1_PDT0_02389	GCA_006758235_1_PDT0_00481	GCA_006867365_1_PDT0_02204	GCA_006882345_1_PDT0_04277	GCA_006897065_1_PDT0_04679	GCA_006926155_1_PDT0_02425	GCA_006930435_1_PDT0_02688	GCA_006940515_1_PDT0_02420	GCA_007021805_1_PDT0_00369	GCA_007177435_1_PDT0_03454	GCA_007178515_1_PDT0_03255	GCA_007178855_1_PDT0_01536	GCA_007179225_1_PDT0_02679
kdpD	;kdpD	hypothetical protein;Sensor protein KdpD	90	91	1.01111	2	5635	270	2685	2635.95	ERR2693548_skesa_con_03192	GCA_001474835_1_Salm_01240	GCA_001474985_1_Salm_01071	GCA_001479185_1_Salm_02596	GCA_002031465_1_ASM2_00357	GCA_002063255_1_ASM2_00149	GCA_004223665_1_PDT0_02219	GCA_004235405_1_PDT0_03894	GCA_005413085_1_PDT0_01978	GCA_005561835_1_PDT0_03354	GCA_005688835_1_PDT0_00311	GCA_005752735_1_PDT0_04459	GCA_005839265_1_PDT0_04594	GCA_006004645_1_PDT0_04444	GCA_006071835_1_PDT0_03628	GCA_006140175_1_PDT0_04689	GCA_006158625_1_PDT0_00431	GCA_006268055_1_PDT0_04214	GCA_006316565_1_PDT0_04077	GCA_006341905_1_PDT0_02350	GCA_006389695_1_PDT0_02134	GCA_006391615_1_PDT0_04405	GCA_006498515_1_PDT0_01990	GCA_006556065_1_PDT0_02694	GCA_006600085_1_PDT0_02258	GCA_006635885_1_PDT0_04477	GCA_006757795_1_PDT0_04744	GCA_006758235_1_PDT0_04753	GCA_006867365_1_PDT0_04091	GCA_006882345_1_PDT0_04495	GCA_006897065_1_PDT0_04162	GCA_006926155_1_PDT0_04660	GCA_006930435_1_PDT0_04070	GCA_006940515_1_PDT0_00019	GCA_007021805_1_PDT0_00216	GCA_007177435_1_PDT0_03572	GCA_007178515_1_PDT0_04685	GCA_007178855_1_PDT0_03257	GCA_007179225_1_PDT0_04567
ccpA~~~~~~ccp	ccpA;;ccp	Cytochrome c551 peroxidase;hypothetical protein	90	93	1.03333	2	5632	591	1401	1349.71	ERR2693548_skesa_con_01043	GCA_001474835_1_Salm_00695	GCA_001474985_1_Salm_00921	GCA_001479185_1_Salm_01628	GCA_002031465_1_ASM2_01144	GCA_002063255_1_ASM2_01756	GCA_004223665_1_PDT0_04193	GCA_004235405_1_PDT0_00597	GCA_005413085_1_PDT0_04349	GCA_005561835_1_PDT0_00133	GCA_005688835_1_PDT0_04454	GCA_005752735_1_PDT0_03381	GCA_005839265_1_PDT0_04040	GCA_006004645_1_PDT0_01839	GCA_006071835_1_PDT0_04330	GCA_006140175_1_PDT0_03437;GCA_006140175_1_PDT0_03438	GCA_006158625_1_PDT0_04477;GCA_006158625_1_PDT0_04478	GCA_006268055_1_PDT0_02201	GCA_006316565_1_PDT0_01521	GCA_006341905_1_PDT0_03112	GCA_006389695_1_PDT0_03681	GCA_006391615_1_PDT0_00640	GCA_006498515_1_PDT0_04553	GCA_006556065_1_PDT0_04344	GCA_006600085_1_PDT0_04378	GCA_006635885_1_PDT0_01243	GCA_006757795_1_PDT0_03623	GCA_006758235_1_PDT0_02864	GCA_006867365_1_PDT0_02006	GCA_006882345_1_PDT0_02560	GCA_006897065_1_PDT0_04366	GCA_006926155_1_PDT0_03659	GCA_006930435_1_PDT0_03961	GCA_006940515_1_PDT0_03565	GCA_007021805_1_PDT0_04403	GCA_007177435_1_PDT0_04360	GCA_007178515_1_PDT0_04429	GCA_007178855_1_PDT0_04309	GCA_007179225_1_PDT0_03278
narZ	narZ	Respiratory nitrate reductase 2 alpha chain	90	90	1	2	5630	2064	3741	3704.5	ERR2693548_skesa_con_03676	GCA_001474835_1_Salm_02959	GCA_001474985_1_Salm_01534	GCA_001479185_1_Salm_01232	GCA_002031465_1_ASM2_01610	GCA_002063255_1_ASM2_03708	GCA_004223665_1_PDT0_00460	GCA_004235405_1_PDT0_02151	GCA_005413085_1_PDT0_00128	GCA_005561835_1_PDT0_01225	GCA_005688835_1_PDT0_01621	GCA_005752735_1_PDT0_01967	GCA_005839265_1_PDT0_00265	GCA_006004645_1_PDT0_03658	GCA_006071835_1_PDT0_00460	GCA_006140175_1_PDT0_02284	GCA_006158625_1_PDT0_02321	GCA_006268055_1_PDT0_01232	GCA_006316565_1_PDT0_01995	GCA_006341905_1_PDT0_04198	GCA_006389695_1_PDT0_00484	GCA_006391615_1_PDT0_02637	GCA_006498515_1_PDT0_00187	GCA_006556065_1_PDT0_00458	GCA_006600085_1_PDT0_00451	GCA_006635885_1_PDT0_03680	GCA_006757795_1_PDT0_04506	GCA_006758235_1_PDT0_01216	GCA_006867365_1_PDT0_04743	GCA_006882345_1_PDT0_02108	GCA_006897065_1_PDT0_03155	GCA_006926155_1_PDT0_03093	GCA_006930435_1_PDT0_00944	GCA_006940515_1_PDT0_03684	GCA_007021805_1_PDT0_01097	GCA_007177435_1_PDT0_00562	GCA_007178515_1_PDT0_00563	GCA_007178855_1_PDT0_00756	GCA_007179225_1_PDT0_00053
fliC_1~~~fliC_2	fliC_1;fliC_2	Flagellin	90	90	1	2	5629	951	1509	1448.9	ERR2693548_skesa_con_00211	GCA_001474835_1_Salm_04395	GCA_001474985_1_Salm_00107	GCA_001479185_1_Salm_01627	GCA_002031465_1_ASM2_01216	GCA_002063255_1_ASM2_04091	GCA_004223665_1_PDT0_00854	GCA_004235405_1_PDT0_00505	GCA_005413085_1_PDT0_00523	GCA_005561835_1_PDT0_00865	GCA_005688835_1_PDT0_02940	GCA_005752735_1_PDT0_03600	GCA_005839265_1_PDT0_03130	GCA_006004645_1_PDT0_01053	GCA_006071835_1_PDT0_00852	GCA_006140175_1_PDT0_01733	GCA_006158625_1_PDT0_03369	GCA_006268055_1_PDT0_03050	GCA_006316565_1_PDT0_01452	GCA_006341905_1_PDT0_04632	GCA_006389695_1_PDT0_03033	GCA_006391615_1_PDT0_02063	GCA_006498515_1_PDT0_00582	GCA_006556065_1_PDT0_00852	GCA_006600085_1_PDT0_00846	GCA_006635885_1_PDT0_04108	GCA_006757795_1_PDT0_02311	GCA_006758235_1_PDT0_01378	GCA_006867365_1_PDT0_03757	GCA_006882345_1_PDT0_03461	GCA_006897065_1_PDT0_01416	GCA_006926155_1_PDT0_03315	GCA_006930435_1_PDT0_00301	GCA_006940515_1_PDT0_00821	GCA_007021805_1_PDT0_01492	GCA_007177435_1_PDT0_00957	GCA_007178515_1_PDT0_00958	GCA_007178855_1_PDT0_01151	GCA_007179225_1_PDT0_01495
group_2292		hypothetical protein	90	91	1.01111	2	5627	150	504	497.374	ERR2693548_skesa_con_04366	GCA_001474835_1_Salm_01329	GCA_001474985_1_Salm_04506	GCA_001479185_1_Salm_00966	GCA_002031465_1_ASM2_03013	GCA_002063255_1_ASM2_02428	GCA_004223665_1_PDT0_01552	GCA_004235405_1_PDT0_04517	GCA_005413085_1_PDT0_01013	GCA_005561835_1_PDT0_04446	GCA_005688835_1_PDT0_03197	GCA_005752735_1_PDT0_04334	GCA_005839265_1_PDT0_03399	GCA_006004645_1_PDT0_04654	GCA_006071835_1_PDT0_01493	GCA_006140175_1_PDT0_04417	GCA_006158625_1_PDT0_01924	GCA_006268055_1_PDT0_02739	GCA_006316565_1_PDT0_00189	GCA_006341905_1_PDT0_00191	GCA_006389695_1_PDT0_04073	GCA_006391615_1_PDT0_04725	GCA_006498515_1_PDT0_01185	GCA_006556065_1_PDT0_02977	GCA_006600085_1_PDT0_01547	GCA_006635885_1_PDT0_01437	GCA_006757795_1_PDT0_03171	GCA_006758235_1_PDT0_04924	GCA_006867365_1_PDT0_02102	GCA_006882345_1_PDT0_02676	GCA_006897065_1_PDT0_04590	GCA_006926155_1_PDT0_01469	GCA_006930435_1_PDT0_02331	GCA_006940515_1_PDT0_04444	GCA_007021805_1_PDT0_02845	GCA_007177435_1_PDT0_01657	GCA_007178515_1_PDT0_01215	GCA_007178855_1_PDT0_04067	GCA_007179225_1_PDT0_02020
steC	steC	Secreted effector kinase SteC	90	90	1	2	5625	195	1374	1290.6	ERR2693548_skesa_con_03867	GCA_001474835_1_Salm_03190	GCA_001474985_1_Salm_01410	GCA_001479185_1_Salm_01356	GCA_002031465_1_ASM2_01486	GCA_002063255_1_ASM2_03584	GCA_004223665_1_PDT0_00583	GCA_004235405_1_PDT0_03263	GCA_005413085_1_PDT0_00252	GCA_005561835_1_PDT0_02072	GCA_005688835_1_PDT0_01744	GCA_005752735_1_PDT0_00564	GCA_005839265_1_PDT0_00142	GCA_006004645_1_PDT0_00837	GCA_006071835_1_PDT0_00583	GCA_006140175_1_PDT0_02568	GCA_006158625_1_PDT0_03485	GCA_006268055_1_PDT0_03705	GCA_006316565_1_PDT0_03521	GCA_006341905_1_PDT0_03770	GCA_006389695_1_PDT0_00360	GCA_006391615_1_PDT0_03620	GCA_006498515_1_PDT0_00311	GCA_006556065_1_PDT0_00581	GCA_006600085_1_PDT0_00575	GCA_006635885_1_PDT0_04808	GCA_006757795_1_PDT0_01845	GCA_006758235_1_PDT0_02641	GCA_006867365_1_PDT0_03148	GCA_006882345_1_PDT0_04095	GCA_006897065_1_PDT0_03339	GCA_006926155_1_PDT0_00783	GCA_006930435_1_PDT0_00821	GCA_006940515_1_PDT0_00550	GCA_007021805_1_PDT0_01221	GCA_007177435_1_PDT0_00686	GCA_007178515_1_PDT0_00687	GCA_007178855_1_PDT0_00880	GCA_007179225_1_PDT0_00720
marA_2	marA_2	Multiple antibiotic resistance protein MarA	90	90	1	2	5622	210	384	382.067	ERR2693548_skesa_con_03740	GCA_001474835_1_Salm_01835	GCA_001474985_1_Salm_03164	GCA_001479185_1_Salm_01186	GCA_002031465_1_ASM2_01656	GCA_002063255_1_ASM2_03754	GCA_004223665_1_PDT0_00397	GCA_004235405_1_PDT0_00882	GCA_005413085_1_PDT0_00064	GCA_005561835_1_PDT0_03617	GCA_005688835_1_PDT0_01558	GCA_005752735_1_PDT0_02966	GCA_005839265_1_PDT0_00328	GCA_006004645_1_PDT0_02429	GCA_006071835_1_PDT0_00397	GCA_006140175_1_PDT0_02348	GCA_006158625_1_PDT0_02385	GCA_006268055_1_PDT0_02022	GCA_006316565_1_PDT0_01071	GCA_006341905_1_PDT0_01720	GCA_006389695_1_PDT0_01206	GCA_006391615_1_PDT0_01624	GCA_006498515_1_PDT0_00141	GCA_006556065_1_PDT0_00395	GCA_006600085_1_PDT0_00387	GCA_006635885_1_PDT0_02414	GCA_006757795_1_PDT0_04102	GCA_006758235_1_PDT0_00273	GCA_006867365_1_PDT0_04236	GCA_006882345_1_PDT0_01410	GCA_006897065_1_PDT0_04100	GCA_006926155_1_PDT0_03800	GCA_006930435_1_PDT0_01007	GCA_006940515_1_PDT0_03073	GCA_007021805_1_PDT0_01019	GCA_007177435_1_PDT0_00516	GCA_007178515_1_PDT0_00517	GCA_007178855_1_PDT0_04519	GCA_007179225_1_PDT0_00099
group_2290		hypothetical protein	90	90	1	2	5621	270	912	888.91	ERR2693548_skesa_con_04330	GCA_001474835_1_Salm_01365	GCA_001474985_1_Salm_04542	GCA_001479185_1_Salm_00930	GCA_002031465_1_ASM2_02977	GCA_002063255_1_ASM2_02464	GCA_004223665_1_PDT0_01516	GCA_004235405_1_PDT0_04505	GCA_005413085_1_PDT0_00977	GCA_005561835_1_PDT0_04234	GCA_005688835_1_PDT0_03161	GCA_005752735_1_PDT0_02585	GCA_005839265_1_PDT0_02554	13_refound_183	GCA_006071835_1_PDT0_01457	GCA_006140175_1_PDT0_04561	GCA_006158625_1_PDT0_01887	GCA_006268055_1_PDT0_04227	GCA_006316565_1_PDT0_04010	GCA_006341905_1_PDT0_00155	GCA_006389695_1_PDT0_02541	GCA_006391615_1_PDT0_04736	GCA_006498515_1_PDT0_01149	GCA_006556065_1_PDT0_02941	GCA_006600085_1_PDT0_01511	GCA_006635885_1_PDT0_04309	GCA_006757795_1_PDT0_03135	GCA_006758235_1_PDT0_04347	GCA_006867365_1_PDT0_00465	GCA_006882345_1_PDT0_04342	GCA_006897065_1_PDT0_01869	GCA_006926155_1_PDT0_02263	GCA_006930435_1_PDT0_02295	GCA_006940515_1_PDT0_02665	GCA_007021805_1_PDT0_02809	GCA_007177435_1_PDT0_01621	GCA_007178515_1_PDT0_01179	GCA_007178855_1_PDT0_04031	GCA_007179225_1_PDT0_04259
tabA_1~~~tabA_3	tabA_1;tabA_3	Toxin-antitoxin biofilm protein TabA	90	90	1	2	5620	333	474	472.433	ERR2693548_skesa_con_02774	GCA_001474835_1_Salm_02855	GCA_001474985_1_Salm_02673	GCA_001479185_1_Salm_03040	GCA_002031465_1_ASM2_02637	GCA_002063255_1_ASM2_01430	GCA_004223665_1_PDT0_02122	GCA_004235405_1_PDT0_04532	GCA_005413085_1_PDT0_01690	GCA_005561835_1_PDT0_01545	GCA_005688835_1_PDT0_01063	GCA_005752735_1_PDT0_03780	GCA_005839265_1_PDT0_01054	GCA_006004645_1_PDT0_03012	GCA_006071835_1_PDT0_02128	GCA_006140175_1_PDT0_00871	GCA_006158625_1_PDT0_01306	GCA_006268055_1_PDT0_03796	GCA_006316565_1_PDT0_01786	GCA_006341905_1_PDT0_00759	GCA_006389695_1_PDT0_01507	GCA_006391615_1_PDT0_00608	GCA_006498515_1_PDT0_01802	GCA_006556065_1_PDT0_01480	GCA_006600085_1_PDT0_02958	GCA_006635885_1_PDT0_04716	GCA_006757795_1_PDT0_01107	GCA_006758235_1_PDT0_03801	GCA_006867365_1_PDT0_00286	GCA_006882345_1_PDT0_02789	GCA_006897065_1_PDT0_04665	GCA_006926155_1_PDT0_01772	GCA_006930435_1_PDT0_01978	GCA_006940515_1_PDT0_01413	GCA_007021805_1_PDT0_02127	GCA_007177435_1_PDT0_02330	GCA_007178515_1_PDT0_02236	GCA_007178855_1_PDT0_00330	GCA_007179225_1_PDT0_02170
ccmF_2	;ccmF_2	hypothetical protein;Cytochrome c-type biogenesis protein CcmF	90	91	1.01111	2	5618	354	2223	2184.49	ERR2693548_skesa_con_04569	GCA_001474835_1_Salm_04266	GCA_001474985_1_Salm_03533	GCA_001479185_1_Salm_03411	GCA_002031465_1_ASM2_03217	GCA_002063255_1_ASM2_02224	GCA_004223665_1_PDT0_03989	GCA_004235405_1_PDT0_01879	GCA_005413085_1_PDT0_01217	GCA_005561835_1_PDT0_02360	GCA_005688835_1_PDT0_04020	GCA_005752735_1_PDT0_03658	GCA_005839265_1_PDT0_03932	GCA_006004645_1_PDT0_02022	GCA_006071835_1_PDT0_01698	GCA_006140175_1_PDT0_03056	GCA_006158625_1_PDT0_02128	GCA_006268055_1_PDT0_02325	GCA_006316565_1_PDT0_02821	GCA_006341905_1_PDT0_01230	GCA_006389695_1_PDT0_02310	GCA_006391615_1_PDT0_02833	GCA_006498515_1_PDT0_01389	GCA_006556065_1_PDT0_03182	GCA_006600085_1_PDT0_01751	GCA_006635885_1_PDT0_01680	GCA_006757795_1_PDT0_03583	GCA_006758235_1_PDT0_02413	GCA_006867365_1_PDT0_02821	GCA_006882345_1_PDT0_03397	GCA_006897065_1_PDT0_01547	GCA_006926155_1_PDT0_03751	GCA_006930435_1_PDT0_02860	GCA_006940515_1_PDT0_03726	GCA_007021805_1_PDT0_03049	GCA_007177435_1_PDT0_01861	GCA_007178515_1_PDT0_01419	GCA_007178855_1_PDT0_03632	GCA_007179225_1_PDT0_02976
group_2289		hypothetical protein	90	90	1	2	5617	540	1008	947.867	ERR2693548_skesa_con_00399	GCA_001474835_1_Salm_04583	GCA_001474985_1_Salm_00295	GCA_001479185_1_Salm_03863	GCA_002031465_1_ASM2_04509	GCA_002063255_1_ASM2_03920	GCA_004223665_1_PDT0_01041	GCA_004235405_1_PDT0_03855	GCA_005413085_1_PDT0_00711	GCA_005561835_1_PDT0_03291	GCA_005688835_1_PDT0_02753	GCA_005752735_1_PDT0_01381	GCA_005839265_1_PDT0_02287	GCA_006004645_1_PDT0_01140	GCA_006071835_1_PDT0_01039	GCA_006140175_1_PDT0_01500	GCA_006158625_1_PDT0_03182	GCA_006268055_1_PDT0_01775	GCA_006316565_1_PDT0_03321	GCA_006341905_1_PDT0_03703	GCA_006389695_1_PDT0_01635	GCA_006391615_1_PDT0_03197	GCA_006498515_1_PDT0_00770	GCA_006556065_1_PDT0_01039	GCA_006600085_1_PDT0_01034	GCA_006635885_1_PDT0_01824	GCA_006757795_1_PDT0_02063	GCA_006758235_1_PDT0_04496	GCA_006867365_1_PDT0_01913	GCA_006882345_1_PDT0_01177	GCA_006897065_1_PDT0_00353	GCA_006926155_1_PDT0_02333	GCA_006930435_1_PDT0_00114	GCA_006940515_1_PDT0_02852	GCA_007021805_1_PDT0_01680	GCA_007177435_1_PDT0_01145	GCA_007178515_1_PDT0_02989	GCA_007178855_1_PDT0_03738	GCA_007179225_1_PDT0_00844
ttrA_2~~~ttrA_1~~~ttrA	ttrA_2;ttrA_1;ttrA	Tetrathionate reductase subunit A	90	94	1.04444	2	5616	1086	3063	2925.41	ERR2693548_skesa_con_02325	GCA_001474835_1_Salm_01697	GCA_001474985_1_Salm_04873	GCA_001479185_1_Salm_00547	GCA_002031465_1_ASM2_04117	GCA_002063255_1_ASM2_00630	GCA_004223665_1_PDT0_00260	GCA_004235405_1_PDT0_01761	GCA_005413085_1_PDT0_03089	GCA_005561835_1_PDT0_03685	GCA_005688835_1_PDT0_01420	GCA_005752735_1_PDT0_01322	GCA_005839265_1_PDT0_00465	GCA_006004645_1_PDT0_00580	GCA_006071835_1_PDT0_00260	GCA_006140175_1_PDT0_00390	GCA_006158625_1_PDT0_02522	GCA_006268055_1_PDT0_00529	GCA_006316565_1_PDT0_00570	GCA_006341905_1_PDT0_02189	GCA_006389695_1_PDT0_01344	GCA_006391615_1_PDT0_02586	GCA_006498515_1_PDT0_00003	GCA_006556065_1_PDT0_00258	GCA_006600085_1_PDT0_00249	GCA_006635885_1_PDT0_00342	GCA_006757795_1_PDT0_00591	GCA_006758235_1_PDT0_00411	GCA_006867365_1_PDT0_03360	GCA_006882345_1_PDT0_03174	GCA_006897065_1_PDT0_01661	GCA_006926155_1_PDT0_00343	GCA_006930435_1_PDT0_01586	GCA_006940515_1_PDT0_01826	GCA_007021805_1_PDT0_00881	GCA_007177435_1_PDT0_00378	GCA_007178515_1_PDT0_00379	GCA_007178855_1_PDT0_02643	GCA_007179225_1_PDT0_00237
btuB_2~~~fecA	btuB_2;fecA	Vitamin B12 transporter BtuB;Fe(3+) dicitrate transport protein FecA	90	91	1.01111	2	5615	345	2166	2141.97	ERR2693548_skesa_con_03666	1_refound_11	GCA_001474985_1_Salm_01524	GCA_001479185_1_Salm_01242	GCA_002031465_1_ASM2_01600	GCA_002063255_1_ASM2_03698	GCA_004223665_1_PDT0_00470	GCA_004235405_1_PDT0_02161	GCA_005413085_1_PDT0_00138	GCA_005561835_1_PDT0_01235	GCA_005688835_1_PDT0_01631	GCA_005752735_1_PDT0_01957	GCA_005839265_1_PDT0_00255	GCA_006004645_1_PDT0_03648	GCA_006071835_1_PDT0_00470	GCA_006140175_1_PDT0_02274	GCA_006158625_1_PDT0_02311	GCA_006268055_1_PDT0_01222	GCA_006316565_1_PDT0_01985	GCA_006341905_1_PDT0_04208	GCA_006389695_1_PDT0_00474	GCA_006391615_1_PDT0_02647	GCA_006498515_1_PDT0_00197	GCA_006556065_1_PDT0_00468	GCA_006600085_1_PDT0_00461	25_refound_365	GCA_006757795_1_PDT0_04496	GCA_006758235_1_PDT0_01206	GCA_006867365_1_PDT0_04048	GCA_006882345_1_PDT0_02098	GCA_006897065_1_PDT0_03165	GCA_006926155_1_PDT0_03083	GCA_006930435_1_PDT0_00934	GCA_006940515_1_PDT0_03674	GCA_007021805_1_PDT0_01107	GCA_007177435_1_PDT0_00572	GCA_007178515_1_PDT0_00573	GCA_007178855_1_PDT0_00766	GCA_007179225_1_PDT0_00043
ybiR	ybiR	Inner membrane protein YbiR	90	90	1	2	5614	960	1113	1111.3	ERR2693548_skesa_con_01796	GCA_001474835_1_Salm_02313	GCA_001474985_1_Salm_02256	GCA_001479185_1_Salm_02045	GCA_002031465_1_ASM2_00635	GCA_002063255_1_ASM2_03234	GCA_004223665_1_PDT0_04262	GCA_004235405_1_PDT0_04331	GCA_005413085_1_PDT0_01843	GCA_005561835_1_PDT0_03886	GCA_005688835_1_PDT0_00176	GCA_005752735_1_PDT0_02864	GCA_005839265_1_PDT0_04109	GCA_006004645_1_PDT0_04609	GCA_006071835_1_PDT0_03493	GCA_006140175_1_PDT0_01320	GCA_006158625_1_PDT0_00565	GCA_006268055_1_PDT0_01794	GCA_006316565_1_PDT0_04459	GCA_006341905_1_PDT0_04726	GCA_006389695_1_PDT0_04779	GCA_006391615_1_PDT0_04588	GCA_006498515_1_PDT0_03144	GCA_006556065_1_PDT0_02559	GCA_006600085_1_PDT0_02123	GCA_006635885_1_PDT0_04551	GCA_006757795_1_PDT0_04037	GCA_006758235_1_PDT0_03052	GCA_006867365_1_PDT0_02690	GCA_006882345_1_PDT0_02487	GCA_006897065_1_PDT0_04637	GCA_006926155_1_PDT0_03509	GCA_006930435_1_PDT0_02707	GCA_006940515_1_PDT0_02684	GCA_007021805_1_PDT0_00351	GCA_007177435_1_PDT0_03473	GCA_007178515_1_PDT0_03274	GCA_007178855_1_PDT0_01556	GCA_007179225_1_PDT0_03569
group_2288		hypothetical protein;putative FAD-linked oxidoreductase	90	91	1.01111	2	5613	408	3057	3001.58	ERR2693548_skesa_con_02306	GCA_001474835_1_Salm_01678	GCA_001474985_1_Salm_04892	GCA_001479185_1_Salm_00528	GCA_002031465_1_ASM2_04098	GCA_002063255_1_ASM2_00649	GCA_004223665_1_PDT0_00241	GCA_004235405_1_PDT0_01742	GCA_005413085_1_PDT0_03070	GCA_005561835_1_PDT0_00916	GCA_005688835_1_PDT0_01401	GCA_005752735_1_PDT0_01303	GCA_005839265_1_PDT0_00484	GCA_006004645_1_PDT0_00561	GCA_006071835_1_PDT0_00241	GCA_006140175_1_PDT0_00371	GCA_006158625_1_PDT0_02541	GCA_006268055_1_PDT0_00548	GCA_006316565_1_PDT0_00551	GCA_006341905_1_PDT0_02170	GCA_006389695_1_PDT0_01363	GCA_006391615_1_PDT0_02567	GCA_006498515_1_PDT0_03530	GCA_006556065_1_PDT0_00239	GCA_006600085_1_PDT0_00230	GCA_006635885_1_PDT0_01390	GCA_006757795_1_PDT0_00572	GCA_006758235_1_PDT0_00430	GCA_006867365_1_PDT0_03341	GCA_006882345_1_PDT0_03155	GCA_006897065_1_PDT0_01642	GCA_006926155_1_PDT0_00324	GCA_006930435_1_PDT0_01567	GCA_006940515_1_PDT0_01807	GCA_007021805_1_PDT0_00862	GCA_007177435_1_PDT0_00359	GCA_007178515_1_PDT0_00360	GCA_007178855_1_PDT0_02624	GCA_007179225_1_PDT0_00256
dmlR_7~~~cynR_4	dmlR_7;cynR_4	HTH-type transcriptional regulator DmlR;HTH-type transcriptional regulator CynR	90	120	1.33333	2	5611	363	915	682.5	ERR2693548_skesa_con_03649	GCA_001474835_1_Salm_00699	GCA_001474985_1_Salm_02097	GCA_001479185_1_Salm_04070	GCA_002031465_1_ASM2_03246	GCA_002063255_1_ASM2_00914	GCA_004223665_1_PDT0_04468;GCA_004223665_1_PDT0_04469	GCA_004235405_1_PDT0_04416;GCA_004235405_1_PDT0_04417	GCA_005413085_1_PDT0_03665	GCA_005561835_1_PDT0_03193	GCA_005688835_1_PDT0_04448;GCA_005688835_1_PDT0_04449	GCA_005752735_1_PDT0_04634	GCA_005839265_1_PDT0_01674;GCA_005839265_1_PDT0_01675	GCA_006004645_1_PDT0_03489	GCA_006071835_1_PDT0_04085;GCA_006071835_1_PDT0_04084	GCA_006140175_1_PDT0_03433	GCA_006158625_1_PDT0_04473	GCA_006268055_1_PDT0_04155	GCA_006316565_1_PDT0_04041;GCA_006316565_1_PDT0_04040	GCA_006341905_1_PDT0_02556	GCA_006389695_1_PDT0_03821	GCA_006391615_1_PDT0_04320	GCA_006498515_1_PDT0_02446	GCA_006556065_1_PDT0_03997;GCA_006556065_1_PDT0_03998	GCA_006600085_1_PDT0_03819	GCA_006635885_1_PDT0_04569	GCA_006757795_1_PDT0_04653	GCA_006758235_1_PDT0_04390	GCA_006867365_1_PDT0_03366	GCA_006882345_1_PDT0_03662	GCA_006897065_1_PDT0_04107;GCA_006897065_1_PDT0_04106	GCA_006926155_1_PDT0_04247;GCA_006926155_1_PDT0_04246	GCA_006930435_1_PDT0_04228;GCA_006930435_1_PDT0_04229	GCA_006940515_1_PDT0_00477;GCA_006940515_1_PDT0_00476	GCA_007021805_1_PDT0_04041	GCA_007177435_1_PDT0_04290	GCA_007178515_1_PDT0_04229	GCA_007178855_1_PDT0_03235	GCA_007179225_1_PDT0_02451
adhE_3	;adhE_3	hypothetical protein;Aldehyde-alcohol dehydrogenase	90	91	1.01111	2	5610	357	1404	1383.23	ERR2693548_skesa_con_01458	GCA_001474835_1_Salm_00810	GCA_001474985_1_Salm_02148	GCA_001479185_1_Salm_03685	GCA_002031465_1_ASM2_02337	GCA_002063255_1_ASM2_01089	GCA_004223665_1_PDT0_02483	GCA_004235405_1_PDT0_00553	GCA_005413085_1_PDT0_03213	GCA_005561835_1_PDT0_00253	GCA_005688835_1_PDT0_02069	GCA_005752735_1_PDT0_00956	GCA_005839265_1_PDT0_01237	GCA_006004645_1_PDT0_00387	GCA_006071835_1_PDT0_03011	GCA_006140175_1_PDT0_00041	GCA_006158625_1_PDT0_04592	GCA_006268055_1_PDT0_00372	GCA_006316565_1_PDT0_01158	GCA_006341905_1_PDT0_04335;GCA_006341905_1_PDT0_02710	GCA_006389695_1_PDT0_00556	GCA_006391615_1_PDT0_00252	GCA_006498515_1_PDT0_03690	GCA_006556065_1_PDT0_03281	GCA_006600085_1_PDT0_03367	GCA_006635885_1_PDT0_01229	GCA_006757795_1_PDT0_01776	GCA_006758235_1_PDT0_00048	GCA_006867365_1_PDT0_01144	GCA_006882345_1_PDT0_00180	GCA_006897065_1_PDT0_00622	GCA_006926155_1_PDT0_02621	GCA_006930435_1_PDT0_03643	GCA_006940515_1_PDT0_00978	GCA_007021805_1_PDT0_03245	GCA_007177435_1_PDT0_03126	GCA_007178515_1_PDT0_02662	GCA_007178855_1_PDT0_02783	GCA_007179225_1_PDT0_03269
group_2286		hypothetical protein	90	91	1.01111	2	5609	333	1236	1222.32	ERR2693548_skesa_con_02990	GCA_001474835_1_Salm_00274	GCA_001474985_1_Salm_02889	GCA_001479185_1_Salm_02513	GCA_002031465_1_ASM2_04349	GCA_002063255_1_ASM2_01214	GCA_004223665_1_PDT0_01906	GCA_004235405_1_PDT0_04472	GCA_005413085_1_PDT0_01475	GCA_005561835_1_PDT0_04114	GCA_005688835_1_PDT0_01279	GCA_005752735_1_PDT0_02833	GCA_005839265_1_PDT0_01799	GCA_006004645_1_PDT0_03954	GCA_006071835_1_PDT0_02344	GCA_006140175_1_PDT0_02950	GCA_006158625_1_PDT0_01522	GCA_006268055_1_PDT0_03378	GCA_006316565_1_PDT0_04496	GCA_006341905_1_PDT0_00894	GCA_006389695_1_PDT0_02795	GCA_006391615_1_PDT0_01012	GCA_006498515_1_PDT0_01586	GCA_006556065_1_PDT0_01696	GCA_006600085_1_PDT0_02743	GCA_006635885_1_PDT0_04620	GCA_006757795_1_PDT0_01559	GCA_006758235_1_PDT0_00765	GCA_006867365_1_PDT0_02411	GCA_006882345_1_PDT0_00894	GCA_006897065_1_PDT0_00920	GCA_006926155_1_PDT0_02730;GCA_006926155_1_PDT0_02729	GCA_006930435_1_PDT0_02090	GCA_006940515_1_PDT0_01198	GCA_007021805_1_PDT0_02343	GCA_007177435_1_PDT0_02546	GCA_007178515_1_PDT0_02454	GCA_007178855_1_PDT0_00545	GCA_007179225_1_PDT0_03874
nagC_2	nagC_2	N-acetylglucosamine repressor	90	90	1	2	5608	897	1221	1217.4	ERR2693548_skesa_con_03773	GCA_001474835_1_Salm_01802	GCA_001474985_1_Salm_03197	GCA_001479185_1_Salm_01153	GCA_002031465_1_ASM2_02031	GCA_002063255_1_ASM2_00525	GCA_004223665_1_PDT0_00364	GCA_004235405_1_PDT0_00915	GCA_005413085_1_PDT0_00031	GCA_005561835_1_PDT0_00799	GCA_005688835_1_PDT0_01525	GCA_005752735_1_PDT0_02999	GCA_005839265_1_PDT0_00361	GCA_006004645_1_PDT0_02462	GCA_006071835_1_PDT0_00364	GCA_006140175_1_PDT0_02381	GCA_006158625_1_PDT0_02418	GCA_006268055_1_PDT0_02055	GCA_006316565_1_PDT0_01104	GCA_006341905_1_PDT0_01753	GCA_006389695_1_PDT0_01239	GCA_006391615_1_PDT0_01657	GCA_006498515_1_PDT0_00108	GCA_006556065_1_PDT0_00362	GCA_006600085_1_PDT0_00354	GCA_006635885_1_PDT0_00237	GCA_006757795_1_PDT0_04135	GCA_006758235_1_PDT0_00306	GCA_006867365_1_PDT0_04668	GCA_006882345_1_PDT0_01443	GCA_006897065_1_PDT0_03635	GCA_006926155_1_PDT0_03833	GCA_006930435_1_PDT0_03870	GCA_006940515_1_PDT0_03106	GCA_007021805_1_PDT0_00986	GCA_007177435_1_PDT0_00483	GCA_007178515_1_PDT0_00484	GCA_007178855_1_PDT0_04552	GCA_007179225_1_PDT0_00132
gsiC	gsiC;	Glutathione transport system permease protein GsiC;hypothetical protein	90	92	1.02222	2	5606	129	921	898.109	ERR2693548_skesa_con_01810	GCA_001474835_1_Salm_02298	GCA_001474985_1_Salm_02270	GCA_001479185_1_Salm_02030	GCA_002031465_1_ASM2_00620	GCA_002063255_1_ASM2_03248	GCA_004223665_1_PDT0_03342	GCA_004235405_1_PDT0_03291	GCA_005413085_1_PDT0_01828	GCA_005561835_1_PDT0_02833	GCA_005688835_1_PDT0_00161	GCA_005752735_1_PDT0_03840	GCA_005839265_1_PDT0_02882	GCA_006004645_1_PDT0_03225	GCA_006071835_1_PDT0_03478	GCA_006140175_1_PDT0_01334	GCA_006158625_1_PDT0_00579	GCA_006268055_1_PDT0_04040	GCA_006316565_1_PDT0_04199	GCA_006341905_1_PDT0_02713	GCA_006389695_1_PDT0_00012	GCA_006391615_1_PDT0_03872	GCA_006498515_1_PDT0_03129	GCA_006556065_1_PDT0_03506	GCA_006600085_1_PDT0_02108	GCA_006635885_1_PDT0_03742	GCA_006757795_1_PDT0_02384	GCA_006758235_1_PDT0_00477	GCA_006867365_1_PDT0_04305	GCA_006882345_1_PDT0_04273	GCA_006897065_1_PDT0_03879	GCA_006926155_1_PDT0_02421	GCA_006930435_1_PDT0_02692	GCA_006940515_1_PDT0_02416	GCA_007021805_1_PDT0_00365	GCA_007177435_1_PDT0_03458	GCA_007178515_1_PDT0_03259	GCA_007178855_1_PDT0_01541	GCA_007179225_1_PDT0_04505
sopA_2~~~sopA~~~sopA_1	sopA_2;sopA;sopA_1	E3 ubiquitin-protein ligase SopA	90	140	1.55556	2	5603	591	2349	1484.36	ERR2693548_skesa_con_00321;ERR2693548_skesa_con_00322	GCA_001474835_1_Salm_04505;GCA_001474835_1_Salm_04506	GCA_001474985_1_Salm_00217;GCA_001474985_1_Salm_00218	GCA_001479185_1_Salm_03941;GCA_001479185_1_Salm_03940	GCA_002031465_1_ASM2_04586;GCA_002031465_1_ASM2_04587	GCA_002063255_1_ASM2_03842;GCA_002063255_1_ASM2_03843	GCA_004223665_1_PDT0_00964	GCA_004235405_1_PDT0_04620	GCA_005413085_1_PDT0_00633;GCA_005413085_1_PDT0_00634	GCA_005561835_1_PDT0_03135;GCA_005561835_1_PDT0_03136	GCA_005688835_1_PDT0_02830	GCA_005752735_1_PDT0_02619	GCA_005839265_1_PDT0_03746	GCA_006004645_1_PDT0_01758;GCA_006004645_1_PDT0_01757	GCA_006071835_1_PDT0_00962	GCA_006140175_1_PDT0_02781	GCA_006158625_1_PDT0_03259	GCA_006268055_1_PDT0_03955;GCA_006268055_1_PDT0_03954	GCA_006316565_1_PDT0_03972	GCA_006341905_1_PDT0_02190;GCA_006341905_1_PDT0_02191	GCA_006389695_1_PDT0_04646;GCA_006389695_1_PDT0_04647	GCA_006391615_1_PDT0_03969;GCA_006391615_1_PDT0_03970	GCA_006498515_1_PDT0_00692;GCA_006498515_1_PDT0_00693	GCA_006556065_1_PDT0_00962	GCA_006600085_1_PDT0_00957;GCA_006600085_1_PDT0_00956	GCA_006635885_1_PDT0_03567;GCA_006635885_1_PDT0_03568	GCA_006757795_1_PDT0_02200;GCA_006757795_1_PDT0_02201	GCA_006758235_1_PDT0_04264;GCA_006758235_1_PDT0_04265	GCA_006867365_1_PDT0_03596;GCA_006867365_1_PDT0_03597	GCA_006882345_1_PDT0_04426;GCA_006882345_1_PDT0_04427	GCA_006897065_1_PDT0_03515	GCA_006926155_1_PDT0_03997	GCA_006930435_1_PDT0_00191	GCA_006940515_1_PDT0_04509	GCA_007021805_1_PDT0_01603;GCA_007021805_1_PDT0_01602	GCA_007177435_1_PDT0_01068;GCA_007177435_1_PDT0_01067	GCA_007178515_1_PDT0_03067;GCA_007178515_1_PDT0_03066	GCA_007178855_1_PDT0_01262;GCA_007178855_1_PDT0_01261	GCA_007179225_1_PDT0_02223;GCA_007179225_1_PDT0_02222
group_2283		hypothetical protein	90	90	1	2	5601	348	621	617.933	ERR2693548_skesa_con_01199	1_refound_10	GCA_001474985_1_Salm_00418	GCA_001479185_1_Salm_03183	GCA_002031465_1_ASM2_02282	GCA_002063255_1_ASM2_00446	GCA_004223665_1_PDT0_03928	GCA_004235405_1_PDT0_01967	GCA_005413085_1_PDT0_04248	GCA_005561835_1_PDT0_02331	GCA_005688835_1_PDT0_02014	GCA_005752735_1_PDT0_03918	GCA_005839265_1_PDT0_03622	GCA_006004645_1_PDT0_00953	GCA_006071835_1_PDT0_02956	GCA_006140175_1_PDT0_02073	GCA_006158625_1_PDT0_04186	GCA_006268055_1_PDT0_00427	GCA_006316565_1_PDT0_01004	GCA_006341905_1_PDT0_02899	GCA_006389695_1_PDT0_03280	GCA_006391615_1_PDT0_04461	GCA_006498515_1_PDT0_03635	GCA_006556065_1_PDT0_04241	GCA_006600085_1_PDT0_04275	GCA_006635885_1_PDT0_02875	GCA_006757795_1_PDT0_03114	GCA_006758235_1_PDT0_03453	GCA_006867365_1_PDT0_01601	GCA_006882345_1_PDT0_02052	GCA_006897065_1_PDT0_04211	GCA_006926155_1_PDT0_04562	GCA_006930435_1_PDT0_03586	GCA_006940515_1_PDT0_04081	GCA_007021805_1_PDT0_03190	GCA_007177435_1_PDT0_04110	GCA_007178515_1_PDT0_04302	GCA_007178855_1_PDT0_04201	GCA_007179225_1_PDT0_02675
narU	;narU	hypothetical protein;Nitrate/nitrite transporter NarU	90	92	1.02222	2	5600	333	1389	1349.05	ERR2693548_skesa_con_03677	GCA_001474835_1_Salm_02958	GCA_001474985_1_Salm_01535	GCA_001479185_1_Salm_01231	GCA_002031465_1_ASM2_01611	GCA_002063255_1_ASM2_03709	GCA_004223665_1_PDT0_00459	GCA_004235405_1_PDT0_02150	GCA_005413085_1_PDT0_00127	GCA_005561835_1_PDT0_01224	GCA_005688835_1_PDT0_01620	GCA_005752735_1_PDT0_01968	GCA_005839265_1_PDT0_00266	GCA_006004645_1_PDT0_03659	GCA_006071835_1_PDT0_00459	GCA_006140175_1_PDT0_02285	GCA_006158625_1_PDT0_02322	GCA_006268055_1_PDT0_01233	GCA_006316565_1_PDT0_01996	GCA_006341905_1_PDT0_04197	GCA_006389695_1_PDT0_00485	GCA_006391615_1_PDT0_02636	GCA_006498515_1_PDT0_00186	GCA_006556065_1_PDT0_00457	GCA_006600085_1_PDT0_00450	GCA_006635885_1_PDT0_03679	GCA_006757795_1_PDT0_04507	GCA_006758235_1_PDT0_01217	GCA_006867365_1_PDT0_02793	GCA_006882345_1_PDT0_02109	GCA_006897065_1_PDT0_04589	GCA_006926155_1_PDT0_03094	GCA_006930435_1_PDT0_00945	GCA_006940515_1_PDT0_03685	GCA_007021805_1_PDT0_01096	GCA_007177435_1_PDT0_00561	GCA_007178515_1_PDT0_00562	GCA_007178855_1_PDT0_00755	GCA_007179225_1_PDT0_00054
dtpA	dtpA;	Dipeptide and tripeptide permease A;hypothetical protein	90	91	1.01111	2	5599	291	1506	1483.68	ERR2693548_skesa_con_02396	GCA_001474835_1_Salm_01768	GCA_001474985_1_Salm_04802	GCA_001479185_1_Salm_00618	GCA_002031465_1_ASM2_04188	GCA_002063255_1_ASM2_00559	GCA_004223665_1_PDT0_00331	GCA_004235405_1_PDT0_01360	GCA_005413085_1_PDT0_03160	GCA_005561835_1_PDT0_01068	GCA_005688835_1_PDT0_01492	GCA_005752735_1_PDT0_03710	GCA_005839265_1_PDT0_00394	GCA_006004645_1_PDT0_03033	GCA_006071835_1_PDT0_00331	GCA_006140175_1_PDT0_00461	GCA_006158625_1_PDT0_02451	GCA_006268055_1_PDT0_00458	GCA_006316565_1_PDT0_00642	GCA_006341905_1_PDT0_04191	GCA_006389695_1_PDT0_01273	GCA_006391615_1_PDT0_01924	GCA_006498515_1_PDT0_00074	GCA_006556065_1_PDT0_00329	GCA_006600085_1_PDT0_00320	GCA_006635885_1_PDT0_00271	GCA_006757795_1_PDT0_00662	GCA_006758235_1_PDT0_00340	GCA_006867365_1_PDT0_03279;GCA_006867365_1_PDT0_04770	GCA_006882345_1_PDT0_01477	GCA_006897065_1_PDT0_01936	GCA_006926155_1_PDT0_00415	GCA_006930435_1_PDT0_03837	GCA_006940515_1_PDT0_01897	GCA_007021805_1_PDT0_00952	GCA_007177435_1_PDT0_00449	GCA_007178515_1_PDT0_00450	GCA_007178855_1_PDT0_02714	GCA_007179225_1_PDT0_00166
fliC_2~~~fliC_1	fliC_2;fliC_1	Flagellin	90	90	1	2	5596	999	1521	1452.77	ERR2693548_skesa_con_03100	GCA_001474835_1_Salm_00165	GCA_001474985_1_Salm_03557	GCA_001479185_1_Salm_01709	GCA_002031465_1_ASM2_01215	GCA_002063255_1_ASM2_01043	GCA_004223665_1_PDT0_01797	GCA_004235405_1_PDT0_03832	GCA_005413085_1_PDT0_01366	GCA_005561835_1_PDT0_03423	GCA_005688835_1_PDT0_04164	GCA_005752735_1_PDT0_04220	GCA_005839265_1_PDT0_01690	GCA_006004645_1_PDT0_04447	GCA_006071835_1_PDT0_02453	GCA_006140175_1_PDT0_04307	GCA_006158625_1_PDT0_01631	GCA_006268055_1_PDT0_01250	GCA_006316565_1_PDT0_04512	GCA_006341905_1_PDT0_03751	GCA_006389695_1_PDT0_02686	GCA_006391615_1_PDT0_02466	GCA_006498515_1_PDT0_01477	GCA_006556065_1_PDT0_01805	GCA_006600085_1_PDT0_04494	GCA_006635885_1_PDT0_04759	GCA_006757795_1_PDT0_01450	GCA_006758235_1_PDT0_00656	GCA_006867365_1_PDT0_04822	GCA_006882345_1_PDT0_04216	GCA_006897065_1_PDT0_02939	GCA_006926155_1_PDT0_03928	GCA_006930435_1_PDT0_04234	GCA_006940515_1_PDT0_02913	GCA_007021805_1_PDT0_02453	GCA_007177435_1_PDT0_02655	GCA_007178515_1_PDT0_02345	GCA_007178855_1_PDT0_00655	GCA_007179225_1_PDT0_02826
hyaE~~~hyaE_1	hyaE;hyaE_1	Hydrogenase-1 operon protein HyaE	90	90	1	2	5595	405	456	405.567	ERR2693548_skesa_con_00038	GCA_001474835_1_Salm_02533	GCA_001474985_1_Salm_01312	GCA_001479185_1_Salm_01454	GCA_002031465_1_ASM2_01390	GCA_002063255_1_ASM2_04265	GCA_004223665_1_PDT0_00681	GCA_004235405_1_PDT0_01477	GCA_005413085_1_PDT0_00350	GCA_005561835_1_PDT0_00545	GCA_005688835_1_PDT0_01842	GCA_005752735_1_PDT0_00662	GCA_005839265_1_PDT0_00044	GCA_006004645_1_PDT0_03170	GCA_006071835_1_PDT0_00679	GCA_006140175_1_PDT0_03530	GCA_006158625_1_PDT0_03583	GCA_006268055_1_PDT0_01935	GCA_006316565_1_PDT0_00759	GCA_006341905_1_PDT0_02591	GCA_006389695_1_PDT0_03829	GCA_006391615_1_PDT0_00447	GCA_006498515_1_PDT0_00409	GCA_006556065_1_PDT0_00679	GCA_006600085_1_PDT0_00673	GCA_006635885_1_PDT0_04299	GCA_006757795_1_PDT0_01943	GCA_006758235_1_PDT0_02020	GCA_006867365_1_PDT0_02435	GCA_006882345_1_PDT0_01347	GCA_006897065_1_PDT0_04323	GCA_006926155_1_PDT0_00881	GCA_006930435_1_PDT0_03324	GCA_006940515_1_PDT0_00648	GCA_007021805_1_PDT0_01319	GCA_007177435_1_PDT0_00784	GCA_007178515_1_PDT0_00785	GCA_007178855_1_PDT0_00978	GCA_007179225_1_PDT0_00622
tar_2~~~trg_1	tar_2;trg_1	Methyl-accepting chemotaxis protein II;Methyl-accepting chemotaxis protein III	90	90	1	2	5594	1527	1566	1565.57	ERR2693548_skesa_con_02592	GCA_001474835_1_Salm_00088	GCA_001474985_1_Salm_02533	GCA_001479185_1_Salm_02901	GCA_002031465_1_ASM2_02776	GCA_002063255_1_ASM2_01569	GCA_004223665_1_PDT0_02844	GCA_004235405_1_PDT0_04619	GCA_005413085_1_PDT0_02727	GCA_005561835_1_PDT0_04349	GCA_005688835_1_PDT0_00926	GCA_005752735_1_PDT0_00441	GCA_005839265_1_PDT0_00916	GCA_006004645_1_PDT0_02623	GCA_006071835_1_PDT0_01990	GCA_006140175_1_PDT0_04844	GCA_006158625_1_PDT0_01168	GCA_006268055_1_PDT0_04523	GCA_006316565_1_PDT0_02286	GCA_006341905_1_PDT0_00581	GCA_006389695_1_PDT0_00939	GCA_006391615_1_PDT0_04805	GCA_006498515_1_PDT0_03934	GCA_006556065_1_PDT0_01342	GCA_006600085_1_PDT0_03187	GCA_006635885_1_PDT0_00915	GCA_006757795_1_PDT0_03953	GCA_006758235_1_PDT0_03937	GCA_006867365_1_PDT0_00147	GCA_006882345_1_PDT0_00619	GCA_006897065_1_PDT0_03229	GCA_006926155_1_PDT0_00625	GCA_006930435_1_PDT0_01840	GCA_006940515_1_PDT0_02107	GCA_007021805_1_PDT0_01988	GCA_007177435_1_PDT0_02152	GCA_007178515_1_PDT0_02058	GCA_007178855_1_PDT0_00191	GCA_007179225_1_PDT0_02566
opgE	opgE;	Phosphoethanolamine transferase OpgE;hypothetical protein	90	91	1.01111	2	5592	402	1581	1556.31	ERR2693548_skesa_con_01793	GCA_001474835_1_Salm_02316	GCA_001474985_1_Salm_02253	GCA_001479185_1_Salm_02048	GCA_002031465_1_ASM2_00638	GCA_002063255_1_ASM2_03231	GCA_004223665_1_PDT0_04265	GCA_004235405_1_PDT0_04334	GCA_005413085_1_PDT0_01846	GCA_005561835_1_PDT0_03889	GCA_005688835_1_PDT0_00179	GCA_005752735_1_PDT0_02867	GCA_005839265_1_PDT0_04112	GCA_006004645_1_PDT0_04612	GCA_006071835_1_PDT0_03496	GCA_006140175_1_PDT0_01317	GCA_006158625_1_PDT0_00562	GCA_006268055_1_PDT0_01797	GCA_006316565_1_PDT0_04462	GCA_006341905_1_PDT0_03401	GCA_006389695_1_PDT0_04782	GCA_006391615_1_PDT0_04591	GCA_006498515_1_PDT0_03147	GCA_006556065_1_PDT0_02562	GCA_006600085_1_PDT0_02126	GCA_006635885_1_PDT0_04554	GCA_006757795_1_PDT0_04040	GCA_006758235_1_PDT0_03055	GCA_006867365_1_PDT0_02693	GCA_006882345_1_PDT0_02490	GCA_006897065_1_PDT0_04634;GCA_006897065_1_PDT0_02197	GCA_006926155_1_PDT0_03512	GCA_006930435_1_PDT0_02710	GCA_006940515_1_PDT0_02687	GCA_007021805_1_PDT0_00348	GCA_007177435_1_PDT0_03476	GCA_007178515_1_PDT0_03277	GCA_007178855_1_PDT0_01559	GCA_007179225_1_PDT0_03572
ccmF_2~~~ccmF_1	;ccmF_2;ccmF_1	hypothetical protein;Cytochrome c-type biogenesis protein CcmF	90	95	1.05556	2	5590	213	1932	1721.84	ERR2693548_skesa_con_01250	GCA_001474835_1_Salm_04017	GCA_001474985_1_Salm_04023	GCA_001479185_1_Salm_03466	GCA_002031465_1_ASM2_02557	GCA_002063255_1_ASM2_00194	GCA_004223665_1_PDT0_04579	GCA_004235405_1_PDT0_04630	GCA_005413085_1_PDT0_04613	GCA_005561835_1_PDT0_04236	GCA_005688835_1_PDT0_05011	GCA_005752735_1_PDT0_04749;GCA_005752735_1_PDT0_04757	GCA_005839265_1_PDT0_02051	GCA_006004645_1_PDT0_01833	GCA_006071835_1_PDT0_04587	GCA_006140175_1_PDT0_04815	GCA_006158625_1_PDT0_03067	GCA_006268055_1_PDT0_04521	GCA_006316565_1_PDT0_01515	GCA_006341905_1_PDT0_04671	GCA_006389695_1_PDT0_04834	GCA_006391615_1_PDT0_04790	GCA_006498515_1_PDT0_04761	GCA_006556065_1_PDT0_04581	GCA_006600085_1_PDT0_04681	GCA_006635885_1_PDT0_04752	GCA_006757795_1_PDT0_04858	GCA_006758235_1_PDT0_03592	GCA_006867365_1_PDT0_04824	GCA_006882345_1_PDT0_04641	GCA_006897065_1_PDT0_04688	GCA_006926155_1_PDT0_04619	GCA_006930435_1_PDT0_04600	GCA_006940515_1_PDT0_03992	GCA_007021805_1_PDT0_01794	GCA_007177435_1_PDT0_04718	GCA_007178515_1_PDT0_04782	GCA_007178855_1_PDT0_04303	GCA_007179225_1_PDT0_03272
cirA_2~~~cirA_1~~~cirA	cirA_2;cirA_1;cirA	Colicin I receptor	90	92	1.02222	2	5588	426	1992	1947.55	ERR2693548_skesa_con_00462	GCA_001474835_1_Salm_04646	GCA_001474985_1_Salm_00358	GCA_001479185_1_Salm_03801	GCA_002031465_1_ASM2_01971	GCA_002063255_1_ASM2_03983	GCA_004223665_1_PDT0_01105	GCA_004235405_1_PDT0_02316	GCA_005413085_1_PDT0_00774	GCA_005561835_1_PDT0_02699	GCA_005688835_1_PDT0_02688;GCA_005688835_1_PDT0_02689	GCA_005752735_1_PDT0_01444	GCA_005839265_1_PDT0_02351	GCA_006004645_1_PDT0_02360	GCA_006071835_1_PDT0_04405	GCA_006140175_1_PDT0_01563	GCA_006158625_1_PDT0_03119	GCA_006268055_1_PDT0_02761	GCA_006316565_1_PDT0_03310	GCA_006341905_1_PDT0_03045	GCA_006389695_1_PDT0_01698	GCA_006391615_1_PDT0_03492	GCA_006498515_1_PDT0_04326	GCA_006556065_1_PDT0_01103	GCA_006600085_1_PDT0_01097	GCA_006635885_1_PDT0_03761	GCA_006757795_1_PDT0_02125	GCA_006758235_1_PDT0_02959	GCA_006867365_1_PDT0_02888	GCA_006882345_1_PDT0_01239	GCA_006897065_1_PDT0_00417	GCA_006926155_1_PDT0_02398;GCA_006926155_1_PDT0_02397	GCA_006930435_1_PDT0_00050	GCA_006940515_1_PDT0_03952	GCA_007021805_1_PDT0_01743	GCA_007177435_1_PDT0_01208	GCA_007178515_1_PDT0_02926	GCA_007178855_1_PDT0_03801	GCA_007179225_1_PDT0_00907
fadJ	fadJ;	Fatty acid oxidation complex subunit alpha;hypothetical protein	90	91	1.01111	2	5586	279	2148	2107.71	ERR2693548_skesa_con_01537	GCA_001474835_1_Salm_00889	GCA_001474985_1_Salm_04331	GCA_001479185_1_Salm_03606	GCA_002031465_1_ASM2_02416	GCA_002063255_1_ASM2_00334	GCA_004223665_1_PDT0_02562	GCA_004235405_1_PDT0_02506	GCA_005413085_1_PDT0_03292	GCA_005561835_1_PDT0_02008	GCA_005688835_1_PDT0_02148	GCA_005752735_1_PDT0_00877	GCA_005839265_1_PDT0_01316	GCA_006004645_1_PDT0_00308	GCA_006071835_1_PDT0_03090	GCA_006140175_1_PDT0_00120	GCA_006158625_1_PDT0_03813	GCA_006268055_1_PDT0_00293	GCA_006316565_1_PDT0_01719	GCA_006341905_1_PDT0_01560;GCA_006341905_1_PDT0_02631	GCA_006389695_1_PDT0_00635	GCA_006391615_1_PDT0_00173	GCA_006498515_1_PDT0_03993	GCA_006556065_1_PDT0_03360	GCA_006600085_1_PDT0_03446	GCA_006635885_1_PDT0_03026	GCA_006757795_1_PDT0_01697	GCA_006758235_1_PDT0_00127	GCA_006867365_1_PDT0_00613	GCA_006882345_1_PDT0_00101	GCA_006897065_1_PDT0_02595	GCA_006926155_1_PDT0_02542	GCA_006930435_1_PDT0_02480	GCA_006940515_1_PDT0_01057	GCA_007021805_1_PDT0_03324	GCA_007177435_1_PDT0_03205	GCA_007178515_1_PDT0_02741	GCA_007178855_1_PDT0_02862	GCA_007179225_1_PDT0_00495
bepE	;bepE	hypothetical protein;Efflux pump membrane transporter BepE	90	91	1.01111	2	5585	342	3168	3129.26	ERR2693548_skesa_con_03555	GCA_001474835_1_Salm_02732	GCA_001474985_1_Salm_02003	GCA_001479185_1_Salm_04164	GCA_002031465_1_ASM2_03340	GCA_002063255_1_ASM2_04325	GCA_004223665_1_PDT0_03096	GCA_004235405_1_PDT0_01817	GCA_005413085_1_PDT0_03571	GCA_005561835_1_PDT0_01081	GCA_005688835_1_PDT0_00673	GCA_005752735_1_PDT0_01148	GCA_005839265_1_PDT0_01580	GCA_006004645_1_PDT0_03571	GCA_006071835_1_PDT0_03990	GCA_006140175_1_PDT0_02876	GCA_006158625_1_PDT0_00068	GCA_006268055_1_PDT0_00803	GCA_006316565_1_PDT0_02396	GCA_006341905_1_PDT0_03468	GCA_006389695_1_PDT0_02093	GCA_006391615_1_PDT0_00811	GCA_006498515_1_PDT0_02352	GCA_006556065_1_PDT0_03903	GCA_006600085_1_PDT0_03725	GCA_006635885_1_PDT0_00430	GCA_006757795_1_PDT0_02964	GCA_006758235_1_PDT0_03716	GCA_006867365_1_PDT0_01713	GCA_006882345_1_PDT0_00372	GCA_006897065_1_PDT0_02847	GCA_006926155_1_PDT0_01184	GCA_006930435_1_PDT0_00733	GCA_006940515_1_PDT0_00382	GCA_007021805_1_PDT0_03947	GCA_007177435_1_PDT0_03865	GCA_007178515_1_PDT0_03882	GCA_007178855_1_PDT0_03141	GCA_007179225_1_PDT0_03200
fhuB	fhuB	Iron(3+)-hydroxamate import system permease protein FhuB	90	90	1	2	5584	534	2058	2041.07	ERR2693548_skesa_con_04023	GCA_001474835_1_Salm_01673	GCA_001474985_1_Salm_03050	GCA_001479185_1_Salm_03280	GCA_002031465_1_ASM2_00153	GCA_002063255_1_ASM2_04592	GCA_004223665_1_PDT0_01209	GCA_004235405_1_PDT0_03499	GCA_005413085_1_PDT0_03821	GCA_005561835_1_PDT0_02804	GCA_005688835_1_PDT0_03535	GCA_005752735_1_PDT0_02186	GCA_005839265_1_PDT0_03984	GCA_006004645_1_PDT0_04299	GCA_006071835_1_PDT0_01150	GCA_006140175_1_PDT0_02596	GCA_006158625_1_PDT0_04241	GCA_006268055_1_PDT0_04012	GCA_006316565_1_PDT0_04187	GCA_006341905_1_PDT0_01084	GCA_006389695_1_PDT0_04723	GCA_006391615_1_PDT0_04081	GCA_006498515_1_PDT0_00842	GCA_006556065_1_PDT0_02501	GCA_006600085_1_PDT0_01203	GCA_006635885_1_PDT0_03856	GCA_006757795_1_PDT0_00683	GCA_006758235_1_PDT0_04538	GCA_006867365_1_PDT0_01457	GCA_006882345_1_PDT0_03488	GCA_006897065_1_PDT0_03848	GCA_006926155_1_PDT0_03451	GCA_006930435_1_PDT0_01753	GCA_006940515_1_PDT0_04463	GCA_007021805_1_PDT0_02502	GCA_007177435_1_PDT0_01314	GCA_007178515_1_PDT0_03682	GCA_007178855_1_PDT0_02327	GCA_007179225_1_PDT0_04493
sfaA	sfaA	S-fimbrial protein subunit SfaA	90	90	1	2	5583	513	537	536.733	ERR2693548_skesa_con_03565	GCA_001474835_1_Salm_02742	GCA_001474985_1_Salm_02013	GCA_001479185_1_Salm_04154	GCA_002031465_1_ASM2_03330	GCA_002063255_1_ASM2_04315	GCA_004223665_1_PDT0_03106	GCA_004235405_1_PDT0_03974	GCA_005413085_1_PDT0_03581	GCA_005561835_1_PDT0_03645	GCA_005688835_1_PDT0_00683	GCA_005752735_1_PDT0_01158	GCA_005839265_1_PDT0_01590	GCA_006004645_1_PDT0_04400	GCA_006071835_1_PDT0_04000	GCA_006140175_1_PDT0_02886	GCA_006158625_1_PDT0_00058	GCA_006268055_1_PDT0_00813	GCA_006316565_1_PDT0_02386	GCA_006341905_1_PDT0_03458	GCA_006389695_1_PDT0_02103	GCA_006391615_1_PDT0_00821	GCA_006498515_1_PDT0_02362	GCA_006556065_1_PDT0_03913	GCA_006600085_1_PDT0_03735	GCA_006635885_1_PDT0_03924	GCA_006757795_1_PDT0_02974	GCA_006758235_1_PDT0_03459	GCA_006867365_1_PDT0_01723	GCA_006882345_1_PDT0_00382	GCA_006897065_1_PDT0_03863	GCA_006926155_1_PDT0_01194	GCA_006930435_1_PDT0_00743	GCA_006940515_1_PDT0_00392	GCA_007021805_1_PDT0_03957	GCA_007177435_1_PDT0_03875	GCA_007178515_1_PDT0_03892	GCA_007178855_1_PDT0_03151	GCA_007179225_1_PDT0_03190
manD~~~rspA_1	manD;rspA_1	D-galactonate dehydratase family member ManD;D-galactonate dehydratase family member RspA	90	90	1	2	5582	699	1203	1197.4	ERR2693548_skesa_con_01652	GCA_001474835_1_Salm_01004	GCA_001474985_1_Salm_04446	GCA_001479185_1_Salm_03491	GCA_002031465_1_ASM2_02532	GCA_002063255_1_ASM2_00219	GCA_004223665_1_PDT0_02677	GCA_004235405_1_PDT0_03439	GCA_005413085_1_PDT0_03407	GCA_005561835_1_PDT0_03541	GCA_005688835_1_PDT0_02263	GCA_005752735_1_PDT0_03056	GCA_005839265_1_PDT0_01431	GCA_006004645_1_PDT0_03540	GCA_006071835_1_PDT0_03205	GCA_006140175_1_PDT0_00235	GCA_006158625_1_PDT0_03928	GCA_006268055_1_PDT0_01922	GCA_006316565_1_PDT0_03890	GCA_006341905_1_PDT0_01675	GCA_006389695_1_PDT0_04697	GCA_006391615_1_PDT0_04083	GCA_006498515_1_PDT0_04108	GCA_006556065_1_PDT0_03475	GCA_006600085_1_PDT0_03561	GCA_006635885_1_PDT0_03812	GCA_006757795_1_PDT0_03453	GCA_006758235_1_PDT0_00242	GCA_006867365_1_PDT0_04053	GCA_006882345_1_PDT0_03870	GCA_006897065_1_PDT0_04297	GCA_006926155_1_PDT0_02918	GCA_006930435_1_PDT0_02595	GCA_006940515_1_PDT0_01172	GCA_007021805_1_PDT0_03439	GCA_007177435_1_PDT0_03320	GCA_007178515_1_PDT0_02856	GCA_007178855_1_PDT0_02977	GCA_007179225_1_PDT0_00610
group_2277		hypothetical protein	90	90	1	2	5581	252	2982	2951.67	ERR2693548_skesa_con_03659	GCA_001474835_1_Salm_03381	GCA_001474985_1_Salm_01517	GCA_001479185_1_Salm_01249	GCA_002031465_1_ASM2_01593	GCA_002063255_1_ASM2_03691	GCA_004223665_1_PDT0_00477	GCA_004235405_1_PDT0_02168	GCA_005413085_1_PDT0_00145	GCA_005561835_1_PDT0_01242	GCA_005688835_1_PDT0_01638	GCA_005752735_1_PDT0_01950	GCA_005839265_1_PDT0_00248	GCA_006004645_1_PDT0_03641	GCA_006071835_1_PDT0_00477	GCA_006140175_1_PDT0_02267	GCA_006158625_1_PDT0_02304	GCA_006268055_1_PDT0_01215	GCA_006316565_1_PDT0_01978	GCA_006341905_1_PDT0_04477	GCA_006389695_1_PDT0_00467	GCA_006391615_1_PDT0_02654	GCA_006498515_1_PDT0_00204	GCA_006556065_1_PDT0_00475	GCA_006600085_1_PDT0_00468	GCA_006635885_1_PDT0_02190	GCA_006757795_1_PDT0_04489	GCA_006758235_1_PDT0_01199	GCA_006867365_1_PDT0_04041	GCA_006882345_1_PDT0_02091	GCA_006897065_1_PDT0_03172	GCA_006926155_1_PDT0_03076	GCA_006930435_1_PDT0_00927	GCA_006940515_1_PDT0_03667	GCA_007021805_1_PDT0_01114	GCA_007177435_1_PDT0_00579	GCA_007178515_1_PDT0_00580	GCA_007178855_1_PDT0_00773	GCA_007179225_1_PDT0_00036
yfhM_1~~~yfhM_2~~~yfhM	yfhM_1;yfhM_2;yfhM	putative lipoprotein YfhM	90	92	1.02222	2	5580	2370	4935	4827.46	ERR2693548_skesa_con_01187	GCA_001474835_1_Salm_04003	GCA_001474985_1_Salm_00430	GCA_001479185_1_Salm_03195	GCA_002031465_1_ASM2_02270	GCA_002063255_1_ASM2_00459;GCA_002063255_1_ASM2_00458	GCA_004223665_1_PDT0_03916	GCA_004235405_1_PDT0_01955	GCA_005413085_1_PDT0_04236	GCA_005561835_1_PDT0_02319	GCA_005688835_1_PDT0_02002	GCA_005752735_1_PDT0_03906	GCA_005839265_1_PDT0_03610	GCA_006004645_1_PDT0_00941	GCA_006071835_1_PDT0_02944	GCA_006140175_1_PDT0_02061	GCA_006158625_1_PDT0_04174	GCA_006268055_1_PDT0_03481	GCA_006316565_1_PDT0_00992	GCA_006341905_1_PDT0_02887	GCA_006389695_1_PDT0_03268	GCA_006391615_1_PDT0_02890	GCA_006498515_1_PDT0_03623	GCA_006556065_1_PDT0_04229	GCA_006600085_1_PDT0_04263	GCA_006635885_1_PDT0_03730	GCA_006757795_1_PDT0_03102	GCA_006758235_1_PDT0_03441	GCA_006867365_1_PDT0_01589	GCA_006882345_1_PDT0_02040	GCA_006897065_1_PDT0_00829	GCA_006926155_1_PDT0_04550	GCA_006930435_1_PDT0_03574	GCA_006940515_1_PDT0_04069	GCA_007021805_1_PDT0_03178	GCA_007177435_1_PDT0_04098	GCA_007178515_1_PDT0_04290	GCA_007178855_1_PDT0_04189	GCA_007179225_1_PDT0_02663
group_2267		Aminoglycoside N(6')-acetyltransferase type 1	90	90	1	2	5569	390	438	437.467	ERR2693548_skesa_con_03949	GCA_001474835_1_Salm_03406	GCA_001474985_1_Salm_01492	GCA_001479185_1_Salm_01274	GCA_002031465_1_ASM2_01568	GCA_002063255_1_ASM2_03666	GCA_004223665_1_PDT0_00502	GCA_004235405_1_PDT0_03812	GCA_005413085_1_PDT0_00170	GCA_005561835_1_PDT0_03211	GCA_005688835_1_PDT0_01663	GCA_005752735_1_PDT0_01925	GCA_005839265_1_PDT0_00223	GCA_006004645_1_PDT0_04078	GCA_006071835_1_PDT0_00502	GCA_006140175_1_PDT0_02242	GCA_006158625_1_PDT0_02279	GCA_006268055_1_PDT0_01190	GCA_006316565_1_PDT0_01953	GCA_006341905_1_PDT0_03323	GCA_006389695_1_PDT0_00442	GCA_006391615_1_PDT0_03378	GCA_006498515_1_PDT0_00229	GCA_006556065_1_PDT0_00500	GCA_006600085_1_PDT0_00493	GCA_006635885_1_PDT0_02165	GCA_006757795_1_PDT0_03751	GCA_006758235_1_PDT0_01174	GCA_006867365_1_PDT0_03068	GCA_006882345_1_PDT0_02066	GCA_006897065_1_PDT0_03654	GCA_006926155_1_PDT0_03051	GCA_006930435_1_PDT0_00902	GCA_006940515_1_PDT0_03642	GCA_007021805_1_PDT0_01139	GCA_007177435_1_PDT0_00604	GCA_007178515_1_PDT0_00605	GCA_007178855_1_PDT0_00798	GCA_007179225_1_PDT0_00011
yceI_2	yceI_2	Protein YceI	90	90	1	2	5568	366	567	562.533	ERR2693548_skesa_con_03947	GCA_001474835_1_Salm_03408	GCA_001474985_1_Salm_01490	GCA_001479185_1_Salm_01276	GCA_002031465_1_ASM2_01566	GCA_002063255_1_ASM2_03664	GCA_004223665_1_PDT0_00504	GCA_004235405_1_PDT0_03810	GCA_005413085_1_PDT0_00172	GCA_005561835_1_PDT0_03209	GCA_005688835_1_PDT0_01665	GCA_005752735_1_PDT0_01923	GCA_005839265_1_PDT0_00221	GCA_006004645_1_PDT0_04076	GCA_006071835_1_PDT0_00504	GCA_006140175_1_PDT0_02240	GCA_006158625_1_PDT0_02277	GCA_006268055_1_PDT0_01188	GCA_006316565_1_PDT0_01951	GCA_006341905_1_PDT0_03325	GCA_006389695_1_PDT0_00440	GCA_006391615_1_PDT0_03376	GCA_006498515_1_PDT0_00231	GCA_006556065_1_PDT0_00502	GCA_006600085_1_PDT0_00495	GCA_006635885_1_PDT0_02163	GCA_006757795_1_PDT0_03749	GCA_006758235_1_PDT0_01172	GCA_006867365_1_PDT0_03070	GCA_006882345_1_PDT0_02064	GCA_006897065_1_PDT0_03652	GCA_006926155_1_PDT0_03049	GCA_006930435_1_PDT0_00900	GCA_006940515_1_PDT0_03640	GCA_007021805_1_PDT0_01141	GCA_007177435_1_PDT0_00606	GCA_007178515_1_PDT0_00607	GCA_007178855_1_PDT0_00800	GCA_007179225_1_PDT0_00009
oadB_2~~~oadB_3~~~oadB_1	;oadB_2;oadB_3;oadB_1	hypothetical protein;Oxaloacetate decarboxylase beta chain	90	92	1.02222	2	5559	147	1302	1098.88	ERR2693548_skesa_con_01728	GCA_001474835_1_Salm_02450	GCA_001474985_1_Salm_02187	GCA_001479185_1_Salm_02173	GCA_002031465_1_ASM2_01934	GCA_002063255_1_ASM2_02062	GCA_004223665_1_PDT0_04331	GCA_004235405_1_PDT0_04063	GCA_005413085_1_PDT0_01911	GCA_005561835_1_PDT0_02512	GCA_005688835_1_PDT0_00244	GCA_005752735_1_PDT0_02933	GCA_005839265_1_PDT0_04178	GCA_006004645_1_PDT0_02182	GCA_006071835_1_PDT0_03561	GCA_006140175_1_PDT0_02146	GCA_006158625_1_PDT0_00497	GCA_006268055_1_PDT0_01863	GCA_006316565_1_PDT0_01941	GCA_006341905_1_PDT0_04645	GCA_006389695_1_PDT0_03336	GCA_006391615_1_PDT0_03234	GCA_006498515_1_PDT0_03274	GCA_006556065_1_PDT0_02627	GCA_006600085_1_PDT0_02191	GCA_006635885_1_PDT0_01105	GCA_006757795_1_PDT0_03838	GCA_006758235_1_PDT0_02676	GCA_006867365_1_PDT0_02275	GCA_006882345_1_PDT0_02556	GCA_006897065_1_PDT0_03771	GCA_006926155_1_PDT0_03578	GCA_006930435_1_PDT0_03191;GCA_006930435_1_PDT0_02775	GCA_006940515_1_PDT0_02753	GCA_007021805_1_PDT0_00283	GCA_007177435_1_PDT0_04462	GCA_007178515_1_PDT0_04352	GCA_007178855_1_PDT0_01692	GCA_007179225_1_PDT0_04747
epsJ	;epsJ	hypothetical protein;putative glycosyltransferase EpsJ	90	90	1	2	5555	363	1035	1027.53	ERR2693548_skesa_con_00846	GCA_001474835_1_Salm_03676	GCA_001474985_1_Salm_00835	GCA_001479185_1_Salm_00101	GCA_002031465_1_ASM2_00702	GCA_002063255_1_ASM2_03040	GCA_004223665_1_PDT0_03619	GCA_004235405_1_PDT0_02430	GCA_005413085_1_PDT0_02433	GCA_005561835_1_PDT0_02553	GCA_005688835_1_PDT0_02524	GCA_005752735_1_PDT0_00241	GCA_005839265_1_PDT0_02164	GCA_006004645_1_PDT0_04004	GCA_006071835_1_PDT0_02753	GCA_006140175_1_PDT0_03163	GCA_006158625_1_PDT0_02950	GCA_006268055_1_PDT0_03534	GCA_006316565_1_PDT0_03569	GCA_006341905_1_PDT0_00545	GCA_006389695_1_PDT0_02914	GCA_006391615_1_PDT0_03168	GCA_006498515_1_PDT0_02770	GCA_006556065_1_PDT0_02112	GCA_006600085_1_PDT0_02531	GCA_006635885_1_PDT0_03118	GCA_006757795_1_PDT0_00320	GCA_006758235_1_PDT0_04103	GCA_006867365_1_PDT0_00963	GCA_006882345_1_PDT0_02347	GCA_006897065_1_PDT0_01275	GCA_006926155_1_PDT0_04298	GCA_006930435_1_PDT0_03173	GCA_006940515_1_PDT0_03508	GCA_007021805_1_PDT0_03698	GCA_007177435_1_PDT0_02975	GCA_007178515_1_PDT0_01764	GCA_007178855_1_PDT0_01945	GCA_007179225_1_PDT0_01316
group_2263		hypothetical protein	90	90	1	2	5553	753	1215	1204.73	ERR2693548_skesa_con_00839	GCA_001474835_1_Salm_03669	GCA_001474985_1_Salm_00828	GCA_001479185_1_Salm_00108	GCA_002031465_1_ASM2_00709	GCA_002063255_1_ASM2_03047	GCA_004223665_1_PDT0_03612	GCA_004235405_1_PDT0_02437	GCA_005413085_1_PDT0_02440	GCA_005561835_1_PDT0_04367	GCA_005688835_1_PDT0_02531	GCA_005752735_1_PDT0_00248	GCA_005839265_1_PDT0_02157	GCA_006004645_1_PDT0_04011	GCA_006071835_1_PDT0_02760	GCA_006140175_1_PDT0_03170	GCA_006158625_1_PDT0_02957	GCA_006268055_1_PDT0_03541	GCA_006316565_1_PDT0_03576	GCA_006341905_1_PDT0_02090	GCA_006389695_1_PDT0_02907	GCA_006391615_1_PDT0_03175	GCA_006498515_1_PDT0_02777	GCA_006556065_1_PDT0_02119	GCA_006600085_1_PDT0_02538	GCA_006635885_1_PDT0_03125	GCA_006757795_1_PDT0_00327	GCA_006758235_1_PDT0_04110	GCA_006867365_1_PDT0_00956	GCA_006882345_1_PDT0_02354	GCA_006897065_1_PDT0_01282	GCA_006926155_1_PDT0_04305	GCA_006930435_1_PDT0_03166	GCA_006940515_1_PDT0_03515	GCA_007021805_1_PDT0_03705	GCA_007177435_1_PDT0_02982	GCA_007178515_1_PDT0_01771	GCA_007178855_1_PDT0_01952	GCA_007179225_1_PDT0_01309
pyrE_1	pyrE_1	Orotate phosphoribosyltransferase	90	90	1	2	5550	309	642	638.3	ERR2693548_skesa_con_00819	GCA_001474835_1_Salm_03649	GCA_001474985_1_Salm_00808	GCA_001479185_1_Salm_00128	GCA_002031465_1_ASM2_00729	GCA_002063255_1_ASM2_03067	GCA_004223665_1_PDT0_03592	GCA_004235405_1_PDT0_03944	GCA_005413085_1_PDT0_02460	GCA_005561835_1_PDT0_03368	GCA_005688835_1_PDT0_02551	GCA_005752735_1_PDT0_04678	GCA_005839265_1_PDT0_02137	GCA_006004645_1_PDT0_03676	GCA_006071835_1_PDT0_02780	GCA_006140175_1_PDT0_02479	GCA_006158625_1_PDT0_02977	GCA_006268055_1_PDT0_03070	GCA_006316565_1_PDT0_04390	GCA_006341905_1_PDT0_02070	GCA_006389695_1_PDT0_02887	GCA_006391615_1_PDT0_04349	GCA_006498515_1_PDT0_02797	GCA_006556065_1_PDT0_02139	GCA_006600085_1_PDT0_02558	GCA_006635885_1_PDT0_02612	GCA_006757795_1_PDT0_03288	GCA_006758235_1_PDT0_03684	GCA_006867365_1_PDT0_00936	GCA_006882345_1_PDT0_02374	GCA_006897065_1_PDT0_01302	GCA_006926155_1_PDT0_03220	GCA_006930435_1_PDT0_03146	GCA_006940515_1_PDT0_03535	GCA_007021805_1_PDT0_03725	GCA_007177435_1_PDT0_03002	GCA_007178515_1_PDT0_01791	GCA_007178855_1_PDT0_01972	GCA_007179225_1_PDT0_01289
gltS	gltS	Sodium/glutamate symporter	90	90	1	2	5549	138	1206	1194.13	ERR2693548_skesa_con_00805	GCA_001474835_1_Salm_03635	GCA_001474985_1_Salm_00794	GCA_001479185_1_Salm_00142	GCA_002031465_1_ASM2_00743	GCA_002063255_1_ASM2_03081	GCA_004223665_1_PDT0_03578	GCA_004235405_1_PDT0_03122	GCA_005413085_1_PDT0_02474	GCA_005561835_1_PDT0_02859	GCA_005688835_1_PDT0_02565	GCA_005752735_1_PDT0_02763	GCA_005839265_1_PDT0_02123	GCA_006004645_1_PDT0_03690	GCA_006071835_1_PDT0_02794	GCA_006140175_1_PDT0_02465	GCA_006158625_1_PDT0_02991	GCA_006268055_1_PDT0_03084	GCA_006316565_1_PDT0_03983	GCA_006341905_1_PDT0_02056	GCA_006389695_1_PDT0_02873	GCA_006391615_1_PDT0_03851	GCA_006498515_1_PDT0_02811	GCA_006556065_1_PDT0_02153	GCA_006600085_1_PDT0_02572	GCA_006635885_1_PDT0_02626	GCA_006757795_1_PDT0_03274	GCA_006758235_1_PDT0_03698	GCA_006867365_1_PDT0_00922	GCA_006882345_1_PDT0_02388	GCA_006897065_1_PDT0_01316	GCA_006926155_1_PDT0_03206	GCA_006930435_1_PDT0_03132	GCA_006940515_1_PDT0_03549	GCA_007021805_1_PDT0_03739	GCA_007177435_1_PDT0_03016	GCA_007178515_1_PDT0_01805	GCA_007178855_1_PDT0_01986	GCA_007179225_1_PDT0_01275
yicI	yicI;	Alpha-xylosidase;hypothetical protein	90	91	1.01111	2	5548	282	2319	2282.27	ERR2693548_skesa_con_00802	GCA_001474835_1_Salm_03632	GCA_001474985_1_Salm_00791	GCA_001479185_1_Salm_00145	GCA_002031465_1_ASM2_00746	GCA_002063255_1_ASM2_03084	GCA_004223665_1_PDT0_03575	GCA_004235405_1_PDT0_03119	GCA_005413085_1_PDT0_02477	GCA_005561835_1_PDT0_02856	GCA_005688835_1_PDT0_02568	GCA_005752735_1_PDT0_02760	GCA_005839265_1_PDT0_02120	GCA_006004645_1_PDT0_03693	GCA_006071835_1_PDT0_02797	GCA_006140175_1_PDT0_02462	GCA_006158625_1_PDT0_02994	GCA_006268055_1_PDT0_03087	GCA_006316565_1_PDT0_03980	GCA_006341905_1_PDT0_02053	GCA_006389695_1_PDT0_02870	GCA_006391615_1_PDT0_03848	GCA_006498515_1_PDT0_02814	GCA_006556065_1_PDT0_02156	GCA_006600085_1_PDT0_02575	GCA_006635885_1_PDT0_02629	GCA_006757795_1_PDT0_03271	GCA_006758235_1_PDT0_03701	GCA_006867365_1_PDT0_00919	GCA_006882345_1_PDT0_02391	GCA_006897065_1_PDT0_01319;GCA_006897065_1_PDT0_04242	GCA_006926155_1_PDT0_03203	GCA_006930435_1_PDT0_03129	GCA_006940515_1_PDT0_03552	GCA_007021805_1_PDT0_03742	GCA_007177435_1_PDT0_03019	GCA_007178515_1_PDT0_01808	GCA_007178855_1_PDT0_01989	GCA_007179225_1_PDT0_01272
basS	basS	Sensor protein BasS	90	90	1	2	5538	591	1080	1074.57	ERR2693548_skesa_con_04555	GCA_001474835_1_Salm_04252	GCA_001474985_1_Salm_03547	GCA_001479185_1_Salm_03425	GCA_002031465_1_ASM2_03203	GCA_002063255_1_ASM2_02238	GCA_004223665_1_PDT0_04003	GCA_004235405_1_PDT0_01893	GCA_005413085_1_PDT0_01203	GCA_005561835_1_PDT0_02374	GCA_005688835_1_PDT0_04034	GCA_005752735_1_PDT0_03644	GCA_005839265_1_PDT0_03946	GCA_006004645_1_PDT0_02008	GCA_006071835_1_PDT0_01684	GCA_006140175_1_PDT0_03070	GCA_006158625_1_PDT0_02114	GCA_006268055_1_PDT0_02339	GCA_006316565_1_PDT0_02835	GCA_006341905_1_PDT0_01216	GCA_006389695_1_PDT0_02296	GCA_006391615_1_PDT0_02847	GCA_006498515_1_PDT0_01375	GCA_006556065_1_PDT0_03168	GCA_006600085_1_PDT0_01737	GCA_006635885_1_PDT0_01666	GCA_006757795_1_PDT0_03597	GCA_006758235_1_PDT0_02399	GCA_006867365_1_PDT0_02807	GCA_006882345_1_PDT0_03411	GCA_006897065_1_PDT0_01533	GCA_006926155_1_PDT0_03765	GCA_006930435_1_PDT0_02846	GCA_006940515_1_PDT0_03712	GCA_007021805_1_PDT0_03035	GCA_007177435_1_PDT0_01847	GCA_007178515_1_PDT0_01405	GCA_007178855_1_PDT0_03618	GCA_007179225_1_PDT0_02962
group_2256		hypothetical protein	90	90	1	2	5537	414	765	761.1	ERR2693548_skesa_con_04521	GCA_001474835_1_Salm_04218	GCA_001474985_1_Salm_03718	GCA_001479185_1_Salm_01122	GCA_002031465_1_ASM2_03169	GCA_002063255_1_ASM2_02272	GCA_004223665_1_PDT0_01709	GCA_004235405_1_PDT0_03104	GCA_005413085_1_PDT0_01169	GCA_005561835_1_PDT0_02981	GCA_005688835_1_PDT0_03354	GCA_005752735_1_PDT0_01865	GCA_005839265_1_PDT0_04233	GCA_006004645_1_PDT0_03344	GCA_006071835_1_PDT0_01650	GCA_006140175_1_PDT0_01973	GCA_006158625_1_PDT0_02080	GCA_006268055_1_PDT0_02123	GCA_006316565_1_PDT0_00346	GCA_006341905_1_PDT0_01182	GCA_006389695_1_PDT0_03181	GCA_006391615_1_PDT0_01411	GCA_006498515_1_PDT0_01341	GCA_006556065_1_PDT0_03134	GCA_006600085_1_PDT0_01703	GCA_006635885_1_PDT0_00534	GCA_006757795_1_PDT0_02929	GCA_006758235_1_PDT0_01152	GCA_006867365_1_PDT0_00839	GCA_006882345_1_PDT0_02882	GCA_006897065_1_PDT0_00220	GCA_006926155_1_PDT0_01626	GCA_006930435_1_PDT0_02812	GCA_006940515_1_PDT0_02260	GCA_007021805_1_PDT0_03001	GCA_007177435_1_PDT0_01813	GCA_007178515_1_PDT0_01371	GCA_007178855_1_PDT0_03584	GCA_007179225_1_PDT0_02928
group_2255		hypothetical protein	90	93	1.03333	2	5536	684	2415	2336.71	ERR2693548_skesa_con_03393	GCA_001474835_1_Salm_01040	GCA_001474985_1_Salm_01637	GCA_001479185_1_Salm_01810	GCA_002031465_1_ASM2_03502	GCA_002063255_1_ASM2_04487	GCA_004223665_1_PDT0_02420	GCA_004235405_1_PDT0_03002	GCA_005413085_1_PDT0_02178	GCA_005561835_1_PDT0_02180	GCA_005688835_1_PDT0_00511	GCA_005752735_1_PDT0_03251	GCA_005839265_1_PDT0_03856	GCA_006004645_1_PDT0_01949	GCA_006071835_1_PDT0_03830	GCA_006140175_1_PDT0_03677	GCA_006158625_1_PDT0_00231	GCA_006268055_1_PDT0_00199	GCA_006316565_1_PDT0_02696	GCA_006341905_1_PDT0_03231	GCA_006389695_1_PDT0_03912	GCA_006391615_1_PDT0_03757	GCA_006498515_1_PDT0_02190	GCA_006556065_1_PDT0_02896	GCA_006600085_1_PDT0_04021	GCA_006635885_1_PDT0_03601	GCA_006757795_1_PDT0_01298;GCA_006757795_1_PDT0_01299	GCA_006758235_1_PDT0_02263;GCA_006758235_1_PDT0_02264	GCA_006867365_1_PDT0_02572	GCA_006882345_1_PDT0_01553	GCA_006897065_1_PDT0_00043	GCA_006926155_1_PDT0_01022	GCA_006930435_1_PDT0_00571	GCA_006940515_1_PDT0_00219	GCA_007021805_1_PDT0_00016	GCA_007177435_1_PDT0_04309	GCA_007178515_1_PDT0_03544	GCA_007178855_1_PDT0_03457	GCA_007179225_1_PDT0_02762
kdpE	kdpE;	KDP operon transcriptional regulatory protein KdpE;hypothetical protein	90	90	1	2	5535	342	678	557.633	ERR2693548_skesa_con_03193	GCA_001474835_1_Salm_01239	GCA_001474985_1_Salm_01070	GCA_001479185_1_Salm_02597	GCA_002031465_1_ASM2_00356	GCA_002063255_1_ASM2_00148	GCA_004223665_1_PDT0_02220	GCA_004235405_1_PDT0_03895	GCA_005413085_1_PDT0_01979	GCA_005561835_1_PDT0_03355	GCA_005688835_1_PDT0_00312	GCA_005752735_1_PDT0_04460	GCA_005839265_1_PDT0_04595	GCA_006004645_1_PDT0_04445	GCA_006071835_1_PDT0_03629	GCA_006140175_1_PDT0_04690	GCA_006158625_1_PDT0_00430	GCA_006268055_1_PDT0_04215	GCA_006316565_1_PDT0_04078	GCA_006341905_1_PDT0_02351	GCA_006389695_1_PDT0_02135	GCA_006391615_1_PDT0_04406	GCA_006498515_1_PDT0_01991	GCA_006556065_1_PDT0_02695	GCA_006600085_1_PDT0_02259	GCA_006635885_1_PDT0_04478	GCA_006757795_1_PDT0_04743	GCA_006758235_1_PDT0_04754	GCA_006867365_1_PDT0_04092	GCA_006882345_1_PDT0_04496	GCA_006897065_1_PDT0_04163	GCA_006926155_1_PDT0_04659	GCA_006930435_1_PDT0_04071	GCA_006940515_1_PDT0_00020	GCA_007021805_1_PDT0_00215	GCA_007177435_1_PDT0_03573	GCA_007178515_1_PDT0_04686	GCA_007178855_1_PDT0_03258	GCA_007179225_1_PDT0_04568
pepDA~~~pepD_2~~~pepD_1	pepDA;pepD_2;pepD_1	Dipeptidase A;Dipeptidase	90	93	1.03333	2	5534	531	1563	1505.61	ERR2693548_skesa_con_02022	GCA_001474835_1_Salm_03119	GCA_001474985_1_Salm_01202	GCA_001479185_1_Salm_04399	GCA_002031465_1_ASM2_01815	GCA_002063255_1_ASM2_00921	GCA_004223665_1_PDT0_04151	GCA_004235405_1_PDT0_04204	GCA_005413085_1_PDT0_04108	GCA_005561835_1_PDT0_03672	GCA_005688835_1_PDT0_04215	GCA_005752735_1_PDT0_01594	GCA_005839265_1_PDT0_03460	GCA_006004645_1_PDT0_04523	GCA_006071835_1_PDT0_03267	GCA_006140175_1_PDT0_03835	GCA_006158625_1_PDT0_00793	GCA_006268055_1_PDT0_04372	GCA_006316565_1_PDT0_01625	GCA_006341905_1_PDT0_03092	GCA_006389695_1_PDT0_00225	GCA_006391615_1_PDT0_02417	GCA_006498515_1_PDT0_02916	GCA_006556065_1_PDT0_03717	GCA_006600085_1_PDT0_01893	GCA_006635885_1_PDT0_03075	GCA_006757795_1_PDT0_03520;GCA_006757795_1_PDT0_03521	GCA_006758235_1_PDT0_02342;GCA_006758235_1_PDT0_02343	GCA_006867365_1_PDT0_04597	GCA_006882345_1_PDT0_03582	GCA_006897065_1_PDT0_02375	GCA_006926155_1_PDT0_00039	GCA_006930435_1_PDT0_03920	GCA_006940515_1_PDT0_03842	GCA_007021805_1_PDT0_00578	GCA_007177435_1_PDT0_00074	GCA_007178515_1_PDT0_00074	GCA_007178855_1_PDT0_01326	GCA_007179225_1_PDT0_01407
sopB	;sopB	hypothetical protein;Inositol phosphate phosphatase SopB	90	90	1	2	5533	312	1686	1670.73	ERR2693548_skesa_con_02020	GCA_001474835_1_Salm_03117	GCA_001474985_1_Salm_01200	GCA_001479185_1_Salm_04397	GCA_002031465_1_ASM2_01813	GCA_002063255_1_ASM2_00923	GCA_004223665_1_PDT0_04149	GCA_004235405_1_PDT0_04206	GCA_005413085_1_PDT0_04106	GCA_005561835_1_PDT0_03674	GCA_005688835_1_PDT0_04213	GCA_005752735_1_PDT0_01592	GCA_005839265_1_PDT0_03462	GCA_006004645_1_PDT0_04525	GCA_006071835_1_PDT0_03269	GCA_006140175_1_PDT0_03833	GCA_006158625_1_PDT0_00791	GCA_006268055_1_PDT0_04374	GCA_006316565_1_PDT0_01623	GCA_006341905_1_PDT0_03090	GCA_006389695_1_PDT0_00223	GCA_006391615_1_PDT0_02415	GCA_006498515_1_PDT0_02918	GCA_006556065_1_PDT0_03715	GCA_006600085_1_PDT0_01895	GCA_006635885_1_PDT0_03073	GCA_006757795_1_PDT0_03518	GCA_006758235_1_PDT0_02340	GCA_006867365_1_PDT0_04599	GCA_006882345_1_PDT0_03580	GCA_006897065_1_PDT0_02373	GCA_006926155_1_PDT0_00037	GCA_006930435_1_PDT0_03918	GCA_006940515_1_PDT0_03840	GCA_007021805_1_PDT0_00576	GCA_007177435_1_PDT0_00072	GCA_007178515_1_PDT0_00072	GCA_007178855_1_PDT0_01328	GCA_007179225_1_PDT0_01405
sgrR_4~~~sgrR_3	sgrR_4;sgrR_3	HTH-type transcriptional regulator SgrR	90	92	1.02222	2	5532	393	1659	1622.54	ERR2693548_skesa_con_04120	GCA_001474835_1_Salm_01575	GCA_001474985_1_Salm_04752	GCA_001479185_1_Salm_00720	GCA_002031465_1_ASM2_00056	GCA_002063255_1_ASM2_04689	GCA_004223665_1_PDT0_01306	GCA_004235405_1_PDT0_03729	GCA_005413085_1_PDT0_03724	GCA_005561835_1_PDT0_02390	GCA_005688835_1_PDT0_03438	GCA_005752735_1_PDT0_04211;GCA_005752735_1_PDT0_04210	GCA_005839265_1_PDT0_03223	GCA_006004645_1_PDT0_01466	GCA_006071835_1_PDT0_01247	GCA_006140175_1_PDT0_03627	GCA_006158625_1_PDT0_01677	GCA_006268055_1_PDT0_04118	GCA_006316565_1_PDT0_01867	GCA_006341905_1_PDT0_00987	GCA_006389695_1_PDT0_02638	GCA_006391615_1_PDT0_04240	GCA_006498515_1_PDT0_00939	GCA_006556065_1_PDT0_02404	GCA_006600085_1_PDT0_01300	GCA_006635885_1_PDT0_02553	GCA_006757795_1_PDT0_00780	GCA_006758235_1_PDT0_01682	GCA_006867365_1_PDT0_02186	GCA_006882345_1_PDT0_02749	GCA_006897065_1_PDT0_00474	GCA_006926155_1_PDT0_02072	GCA_006930435_1_PDT0_01656	GCA_006940515_1_PDT0_02350	GCA_007021805_1_PDT0_02599	GCA_007177435_1_PDT0_01411	GCA_007178515_1_PDT0_03585	GCA_007178855_1_PDT0_02230	GCA_007179225_1_PDT0_01641
acnA	;acnA	hypothetical protein;Aconitate hydratase A	90	91	1.01111	2	5531	186	2676	2634.46	ERR2693548_skesa_con_03853	GCA_001474835_1_Salm_03204	GCA_001474985_1_Salm_01396	GCA_001479185_1_Salm_01370	GCA_002031465_1_ASM2_01472	GCA_002063255_1_ASM2_03570	GCA_004223665_1_PDT0_00597	GCA_004235405_1_PDT0_01314	GCA_005413085_1_PDT0_00266	GCA_005561835_1_PDT0_01120	GCA_005688835_1_PDT0_01758	GCA_005752735_1_PDT0_00578	GCA_005839265_1_PDT0_00128	GCA_006004645_1_PDT0_00823	GCA_006071835_1_PDT0_00597	GCA_006140175_1_PDT0_02554	GCA_006158625_1_PDT0_03499	GCA_006268055_1_PDT0_01709	GCA_006316565_1_PDT0_00675	GCA_006341905_1_PDT0_03756	GCA_006389695_1_PDT0_00346	GCA_006391615_1_PDT0_02618	GCA_006498515_1_PDT0_00325	GCA_006556065_1_PDT0_00595	GCA_006600085_1_PDT0_00589	GCA_006635885_1_PDT0_03966	GCA_006757795_1_PDT0_01859	GCA_006758235_1_PDT0_02627	GCA_006867365_1_PDT0_03134	GCA_006882345_1_PDT0_01263	GCA_006897065_1_PDT0_03325	GCA_006926155_1_PDT0_00797	GCA_006930435_1_PDT0_00807	GCA_006940515_1_PDT0_00564	GCA_007021805_1_PDT0_01235	GCA_007177435_1_PDT0_00700	GCA_007178515_1_PDT0_00701	GCA_007178855_1_PDT0_00894	GCA_007179225_1_PDT0_00706
thiH	thiH	2-iminoacetate synthase	90	90	1	2	5529	855	1134	1130.9	ERR2693548_skesa_con_01229	GCA_001474835_1_Salm_02781	GCA_001474985_1_Salm_02169	GCA_001479185_1_Salm_02691	GCA_002031465_1_ASM2_02120	GCA_002063255_1_ASM2_01959	GCA_004223665_1_PDT0_04445	GCA_004235405_1_PDT0_03614	GCA_005413085_1_PDT0_04506	GCA_005561835_1_PDT0_02936	GCA_005688835_1_PDT0_04671	GCA_005752735_1_PDT0_04531	GCA_005839265_1_PDT0_04556	GCA_006004645_1_PDT0_04326	GCA_006071835_1_PDT0_04510	GCA_006140175_1_PDT0_04579	GCA_006158625_1_PDT0_04637	GCA_006268055_1_PDT0_04088	GCA_006316565_1_PDT0_04205	GCA_006341905_1_PDT0_04434	GCA_006389695_1_PDT0_04499	GCA_006391615_1_PDT0_04164	GCA_006498515_1_PDT0_04641	GCA_006556065_1_PDT0_04561	GCA_006600085_1_PDT0_04594	GCA_006635885_1_PDT0_02657	GCA_006757795_1_PDT0_04569	GCA_006758235_1_PDT0_04619	GCA_006867365_1_PDT0_03843	GCA_006882345_1_PDT0_04390	GCA_006897065_1_PDT0_03968	GCA_006926155_1_PDT0_04187	GCA_006930435_1_PDT0_04487	GCA_006940515_1_PDT0_04322	GCA_007021805_1_PDT0_04676	GCA_007177435_1_PDT0_04503	GCA_007178515_1_PDT0_04538	GCA_007178855_1_PDT0_04665	GCA_007179225_1_PDT0_03954
priC	priC	Primosomal replication protein N''	90	90	1	2	5527	156	516	512	ERR2693548_skesa_con_03423	GCA_001474835_1_Salm_02600	GCA_001474985_1_Salm_01871	GCA_001479185_1_Salm_04296	GCA_002031465_1_ASM2_03472	GCA_002063255_1_ASM2_04457	GCA_004223665_1_PDT0_02964	GCA_004235405_1_PDT0_02571	GCA_005413085_1_PDT0_03439	GCA_005561835_1_PDT0_01627	GCA_005688835_1_PDT0_00541	GCA_005752735_1_PDT0_01016	GCA_005839265_1_PDT0_03826	GCA_006004645_1_PDT0_01979	GCA_006071835_1_PDT0_03858	GCA_006140175_1_PDT0_01586	GCA_006158625_1_PDT0_00200	GCA_006268055_1_PDT0_00229	GCA_006316565_1_PDT0_03656	GCA_006341905_1_PDT0_01440	GCA_006389695_1_PDT0_01961	GCA_006391615_1_PDT0_03416	GCA_006498515_1_PDT0_02220	GCA_006556065_1_PDT0_03771	GCA_006600085_1_PDT0_03593	GCA_006635885_1_PDT0_03173	GCA_006757795_1_PDT0_01329	GCA_006758235_1_PDT0_02294	GCA_006867365_1_PDT0_03447	GCA_006882345_1_PDT0_00240	GCA_006897065_1_PDT0_00073	GCA_006926155_1_PDT0_01052	GCA_006930435_1_PDT0_00601	GCA_006940515_1_PDT0_00249	GCA_007021805_1_PDT0_03815	GCA_007177435_1_PDT0_03733	GCA_007178515_1_PDT0_03750	GCA_007178855_1_PDT0_03009	GCA_007179225_1_PDT0_01102
group_2251		hypothetical protein	90	90	1	2	5525	1293	2145	2135.53	ERR2693548_skesa_con_03658	GCA_001474835_1_Salm_03382	GCA_001474985_1_Salm_01516	GCA_001479185_1_Salm_01250	GCA_002031465_1_ASM2_01592	GCA_002063255_1_ASM2_03690	GCA_004223665_1_PDT0_00478	GCA_004235405_1_PDT0_02169	GCA_005413085_1_PDT0_00146	GCA_005561835_1_PDT0_01243	GCA_005688835_1_PDT0_01639	GCA_005752735_1_PDT0_01949	GCA_005839265_1_PDT0_00247	GCA_006004645_1_PDT0_03640	GCA_006071835_1_PDT0_00478	GCA_006140175_1_PDT0_02266	GCA_006158625_1_PDT0_02303	GCA_006268055_1_PDT0_01214	GCA_006316565_1_PDT0_01977	GCA_006341905_1_PDT0_04476	GCA_006389695_1_PDT0_00466	GCA_006391615_1_PDT0_02655	GCA_006498515_1_PDT0_00205	GCA_006556065_1_PDT0_00476	GCA_006600085_1_PDT0_00469	GCA_006635885_1_PDT0_02189	GCA_006757795_1_PDT0_04488	GCA_006758235_1_PDT0_01198	GCA_006867365_1_PDT0_04040	GCA_006882345_1_PDT0_02090	GCA_006897065_1_PDT0_03173	GCA_006926155_1_PDT0_03075	GCA_006930435_1_PDT0_00926	GCA_006940515_1_PDT0_03666	GCA_007021805_1_PDT0_01115	GCA_007177435_1_PDT0_00580	GCA_007178515_1_PDT0_00581	GCA_007178855_1_PDT0_00774	GCA_007179225_1_PDT0_00035
zupT	zupT	Zinc transporter ZupT	90	90	1	2	5524	681	774	772.967	ERR2693548_skesa_con_02663	GCA_001474835_1_Salm_00060	GCA_001474985_1_Salm_02561	GCA_001479185_1_Salm_02929	GCA_002031465_1_ASM2_02748	GCA_002063255_1_ASM2_01541	GCA_004223665_1_PDT0_02872	GCA_004235405_1_PDT0_02832	GCA_005413085_1_PDT0_02755	GCA_005561835_1_PDT0_02044	GCA_005688835_1_PDT0_00954	GCA_005752735_1_PDT0_00469	GCA_005839265_1_PDT0_00944	GCA_006004645_1_PDT0_02912	GCA_006071835_1_PDT0_02018	GCA_006140175_1_PDT0_00981	GCA_006158625_1_PDT0_01196	GCA_006268055_1_PDT0_03782	GCA_006316565_1_PDT0_03741	GCA_006341905_1_PDT0_00648	GCA_006389695_1_PDT0_00967	GCA_006391615_1_PDT0_01836	GCA_006498515_1_PDT0_01913	GCA_006556065_1_PDT0_01370	GCA_006600085_1_PDT0_03215	GCA_006635885_1_PDT0_00943	GCA_006757795_1_PDT0_01218	GCA_006758235_1_PDT0_04785	GCA_006867365_1_PDT0_00175	GCA_006882345_1_PDT0_04200	GCA_006897065_1_PDT0_01378	GCA_006926155_1_PDT0_00693	GCA_006930435_1_PDT0_01868	GCA_006940515_1_PDT0_03378	GCA_007021805_1_PDT0_02016	GCA_007177435_1_PDT0_02219	GCA_007178515_1_PDT0_02125	GCA_007178855_1_PDT0_00219	GCA_007179225_1_PDT0_03637
yqaB	yqaB	Fructose-1-phosphate phosphatase YqaB	90	90	1	2	5522	567	693	568.4	ERR2693548_skesa_con_03046	GCA_001474835_1_Salm_00218	GCA_001474985_1_Salm_02945	GCA_001479185_1_Salm_02457	GCA_002031465_1_ASM2_04403	GCA_002063255_1_ASM2_04038	GCA_004223665_1_PDT0_01850	GCA_004235405_1_PDT0_04565	GCA_005413085_1_PDT0_01419	GCA_005561835_1_PDT0_03595	GCA_005688835_1_PDT0_01335	GCA_005752735_1_PDT0_02777	GCA_005839265_1_PDT0_01743	GCA_006004645_1_PDT0_01689	GCA_006071835_1_PDT0_02400	GCA_006140175_1_PDT0_04056	GCA_006158625_1_PDT0_01578	GCA_006268055_1_PDT0_01303	GCA_006316565_1_PDT0_03068	GCA_006341905_1_PDT0_00838	GCA_006389695_1_PDT0_02739	GCA_006391615_1_PDT0_00956	GCA_006498515_1_PDT0_01530	GCA_006556065_1_PDT0_01752	GCA_006600085_1_PDT0_02687	GCA_006635885_1_PDT0_02105	GCA_006757795_1_PDT0_01503	GCA_006758235_1_PDT0_00709	GCA_006867365_1_PDT0_04780	GCA_006882345_1_PDT0_00838	GCA_006897065_1_PDT0_04644	GCA_006926155_1_PDT0_02673	GCA_006930435_1_PDT0_04287	GCA_006940515_1_PDT0_02966	GCA_007021805_1_PDT0_02399	GCA_007177435_1_PDT0_02602	GCA_007178515_1_PDT0_02398	GCA_007178855_1_PDT0_00601	GCA_007179225_1_PDT0_03379
mmgC	mmgC;	Acyl-CoA dehydrogenase;Acyl-CoA dehydrogenase fadE12	90	91	1.01111	2	5521	423	1164	1143.82	ERR2693548_skesa_con_01818	GCA_001474835_1_Salm_02290	GCA_001474985_1_Salm_02279	GCA_001479185_1_Salm_02022	GCA_002031465_1_ASM2_00612	GCA_002063255_1_ASM2_03256	GCA_004223665_1_PDT0_03350	GCA_004235405_1_PDT0_04639	GCA_005413085_1_PDT0_01820	GCA_005561835_1_PDT0_04421	GCA_005688835_1_PDT0_00153	GCA_005752735_1_PDT0_03848	GCA_005839265_1_PDT0_02890	GCA_006004645_1_PDT0_03233	GCA_006071835_1_PDT0_03470	GCA_006140175_1_PDT0_01342	GCA_006158625_1_PDT0_00587	GCA_006268055_1_PDT0_04504	GCA_006316565_1_PDT0_03687	GCA_006341905_1_PDT0_02721	GCA_006389695_1_PDT0_00020	GCA_006391615_1_PDT0_03880	GCA_006498515_1_PDT0_03121	GCA_006556065_1_PDT0_03514	GCA_006600085_1_PDT0_02100	GCA_006635885_1_PDT0_04813	GCA_006757795_1_PDT0_02393	GCA_006758235_1_PDT0_00485	GCA_006867365_1_PDT0_02208	GCA_006882345_1_PDT0_03980	GCA_006897065_1_PDT0_04470	GCA_006926155_1_PDT0_02429	GCA_006930435_1_PDT0_02684	GCA_006940515_1_PDT0_02424	GCA_007021805_1_PDT0_00373;GCA_007021805_1_PDT0_00374	GCA_007177435_1_PDT0_03450	GCA_007178515_1_PDT0_03251	GCA_007178855_1_PDT0_01532	GCA_007179225_1_PDT0_02683
pphA	pphA	Serine/threonine-protein phosphatase 1	90	90	1	2	5520	501	651	649.333	ERR2693548_skesa_con_00102	GCA_001474835_1_Salm_02468	GCA_001474985_1_Salm_01247	GCA_001479185_1_Salm_01518	GCA_002031465_1_ASM2_01325	GCA_002063255_1_ASM2_04200	GCA_004223665_1_PDT0_00745	GCA_004235405_1_PDT0_03960	GCA_005413085_1_PDT0_00414	GCA_005561835_1_PDT0_02722	GCA_005688835_1_PDT0_01906	GCA_005752735_1_PDT0_00726	GCA_005839265_1_PDT0_03021	GCA_006004645_1_PDT0_04220	GCA_006071835_1_PDT0_00743	GCA_006140175_1_PDT0_04552	GCA_006158625_1_PDT0_03647	GCA_006268055_1_PDT0_01999	GCA_006316565_1_PDT0_04132	GCA_006341905_1_PDT0_04460	GCA_006389695_1_PDT0_03893	GCA_006391615_1_PDT0_04045	GCA_006498515_1_PDT0_00473	GCA_006556065_1_PDT0_00743	GCA_006600085_1_PDT0_00737	GCA_006635885_1_PDT0_04071	GCA_006757795_1_PDT0_02007	GCA_006758235_1_PDT0_04492	GCA_006867365_1_PDT0_04117	GCA_006882345_1_PDT0_04339	GCA_006897065_1_PDT0_03813	GCA_006926155_1_PDT0_00945	GCA_006930435_1_PDT0_03388	GCA_006940515_1_PDT0_00712	GCA_007021805_1_PDT0_01383	GCA_007177435_1_PDT0_00848	GCA_007178515_1_PDT0_00849	GCA_007178855_1_PDT0_01042	GCA_007179225_1_PDT0_04130
ybdH_2~~~ybdH_1~~~ybdH	ybdH_2;ybdH_1;ybdH	putative oxidoreductase YbdH	90	91	1.01111	2	5518	396	1089	1076.9	ERR2693548_skesa_con_03299	GCA_001474835_1_Salm_01133	GCA_001474985_1_Salm_00964	GCA_001479185_1_Salm_01903	GCA_002031465_1_ASM2_00250	GCA_002063255_1_ASM2_00042	GCA_004223665_1_PDT0_02326	GCA_004235405_1_PDT0_01871	GCA_005413085_1_PDT0_02085	GCA_005561835_1_PDT0_02890	GCA_005688835_1_PDT0_00418	GCA_005752735_1_PDT0_03481	GCA_005839265_1_PDT0_02677	GCA_006004645_1_PDT0_02917	GCA_006071835_1_PDT0_03735	GCA_006140175_1_PDT0_01264	GCA_006158625_1_PDT0_00324	GCA_006268055_1_PDT0_00106	GCA_006316565_1_PDT0_02711	GCA_006341905_1_PDT0_01847	GCA_006389695_1_PDT0_02241	GCA_006391615_1_PDT0_03811	GCA_006498515_1_PDT0_02097	GCA_006556065_1_PDT0_02801	GCA_006600085_1_PDT0_03928	GCA_006635885_1_PDT0_03140	GCA_006757795_1_PDT0_04238	GCA_006758235_1_PDT0_03112	GCA_006867365_1_PDT0_01408	GCA_006882345_1_PDT0_01646	GCA_006897065_1_PDT0_01782	GCA_006926155_1_PDT0_01929	GCA_006930435_1_PDT0_00477	GCA_006940515_1_PDT0_00126	GCA_007021805_1_PDT0_00109	GCA_007177435_1_PDT0_03679	GCA_007178515_1_PDT0_03451	GCA_007178855_1_PDT0_03364	GCA_007179225_1_PDT0_01048
cstA_2~~~cstA_1~~~cstA	cstA_2;cstA_1;cstA	Carbon starvation protein A	90	91	1.01111	2	5517	999	2106	2082.53	ERR2693548_skesa_con_03301	GCA_001474835_1_Salm_01131	GCA_001474985_1_Salm_00962	GCA_001479185_1_Salm_01901	GCA_002031465_1_ASM2_00248	GCA_002063255_1_ASM2_00040	GCA_004223665_1_PDT0_02328	GCA_004235405_1_PDT0_01869	GCA_005413085_1_PDT0_02087	GCA_005561835_1_PDT0_02888	GCA_005688835_1_PDT0_00420	GCA_005752735_1_PDT0_03479	GCA_005839265_1_PDT0_02679	GCA_006004645_1_PDT0_02919	GCA_006071835_1_PDT0_03737	GCA_006140175_1_PDT0_01266	GCA_006158625_1_PDT0_00322	GCA_006268055_1_PDT0_00108	GCA_006316565_1_PDT0_02713	GCA_006341905_1_PDT0_01849	GCA_006389695_1_PDT0_02243	GCA_006391615_1_PDT0_03809	GCA_006498515_1_PDT0_02099	GCA_006556065_1_PDT0_02803	GCA_006600085_1_PDT0_03930	GCA_006635885_1_PDT0_03142	GCA_006757795_1_PDT0_04240	GCA_006758235_1_PDT0_03114	GCA_006867365_1_PDT0_01410	GCA_006882345_1_PDT0_01644	GCA_006897065_1_PDT0_01784	GCA_006926155_1_PDT0_01931	GCA_006930435_1_PDT0_00479	GCA_006940515_1_PDT0_00128	GCA_007021805_1_PDT0_00107	GCA_007177435_1_PDT0_03681	GCA_007178515_1_PDT0_03453	GCA_007178855_1_PDT0_03366	GCA_007179225_1_PDT0_01050
etfA_3~~~etfA_1	etfA_3;etfA_1	Electron transfer flavoprotein subunit alpha	90	90	1	2	5516	843	948	946.807	ERR2693548_skesa_con_01816	GCA_001474835_1_Salm_02292	GCA_001474985_1_Salm_02277	GCA_001479185_1_Salm_02024	GCA_002031465_1_ASM2_00614	GCA_002063255_1_ASM2_03254	GCA_004223665_1_PDT0_03348	GCA_004235405_1_PDT0_03285	GCA_005413085_1_PDT0_01822	GCA_005561835_1_PDT0_04318	GCA_005688835_1_PDT0_00155	GCA_005752735_1_PDT0_03846	GCA_005839265_1_PDT0_02888	GCA_006004645_1_PDT0_03231	GCA_006071835_1_PDT0_03472	GCA_006140175_1_PDT0_01340	GCA_006158625_1_PDT0_00585	GCA_006268055_1_PDT0_04506	GCA_006316565_1_PDT0_03685	GCA_006341905_1_PDT0_02719	GCA_006389695_1_PDT0_00018	GCA_006391615_1_PDT0_03878	GCA_006498515_1_PDT0_03123	GCA_006556065_1_PDT0_03512	GCA_006600085_1_PDT0_02102	GCA_006635885_1_PDT0_04818	GCA_006757795_1_PDT0_02391	GCA_006758235_1_PDT0_00483	GCA_006867365_1_PDT0_02206	GCA_006882345_1_PDT0_04279	30_refound_485	GCA_006926155_1_PDT0_02427	GCA_006930435_1_PDT0_02686	GCA_006940515_1_PDT0_02422	GCA_007021805_1_PDT0_00371	GCA_007177435_1_PDT0_03452	GCA_007178515_1_PDT0_03253	GCA_007178855_1_PDT0_01534	GCA_007179225_1_PDT0_02681
yjiY	yjiY	Inner membrane protein YjiY	90	90	1	2	5515	1683	2151	2104.9	ERR2693548_skesa_con_04301	GCA_001474835_1_Salm_01394	GCA_001474985_1_Salm_04571	GCA_001479185_1_Salm_00901	GCA_002031465_1_ASM2_02948	GCA_002063255_1_ASM2_02493	GCA_004223665_1_PDT0_01487	GCA_004235405_1_PDT0_02717	GCA_005413085_1_PDT0_00948	GCA_005561835_1_PDT0_01837	GCA_005688835_1_PDT0_03132	GCA_005752735_1_PDT0_02556	GCA_005839265_1_PDT0_02525	GCA_006004645_1_PDT0_02801	GCA_006071835_1_PDT0_01428	GCA_006140175_1_PDT0_01135	GCA_006158625_1_PDT0_01858	GCA_006268055_1_PDT0_03586	GCA_006316565_1_PDT0_01408	GCA_006341905_1_PDT0_00126	GCA_006389695_1_PDT0_02512	GCA_006391615_1_PDT0_03517	GCA_006498515_1_PDT0_01120	GCA_006556065_1_PDT0_02912	GCA_006600085_1_PDT0_01482	GCA_006635885_1_PDT0_01030	GCA_006757795_1_PDT0_00961	GCA_006758235_1_PDT0_02582	GCA_006867365_1_PDT0_00436	GCA_006882345_1_PDT0_01749	GCA_006897065_1_PDT0_01840	GCA_006926155_1_PDT0_02234	GCA_006930435_1_PDT0_02266	GCA_006940515_1_PDT0_02636	GCA_007021805_1_PDT0_02780	GCA_007177435_1_PDT0_01592	GCA_007178515_1_PDT0_01150	GCA_007178855_1_PDT0_04002	GCA_007179225_1_PDT0_04398
group_2248		hypothetical protein	90	95	1.05556	2	5513	333	960	909.474	ERR2693548_skesa_con_02331	GCA_001474835_1_Salm_01703	GCA_001474985_1_Salm_04867	GCA_001479185_1_Salm_00553	GCA_002031465_1_ASM2_04123	GCA_002063255_1_ASM2_00624	GCA_004223665_1_PDT0_00266	GCA_004235405_1_PDT0_01767	GCA_005413085_1_PDT0_03095	GCA_005561835_1_PDT0_03679	GCA_005688835_1_PDT0_01426;GCA_005688835_1_PDT0_01427	GCA_005752735_1_PDT0_01328	GCA_005839265_1_PDT0_00459	GCA_006004645_1_PDT0_00586	GCA_006071835_1_PDT0_00266	GCA_006140175_1_PDT0_00396	GCA_006158625_1_PDT0_02516	GCA_006268055_1_PDT0_00523	GCA_006316565_1_PDT0_00576	GCA_006341905_1_PDT0_03793	GCA_006389695_1_PDT0_01338	GCA_006391615_1_PDT0_02592	GCA_006498515_1_PDT0_00009	GCA_006556065_1_PDT0_00264	GCA_006600085_1_PDT0_00255	GCA_006635885_1_PDT0_00336	GCA_006757795_1_PDT0_00597	GCA_006758235_1_PDT0_00405	GCA_006867365_1_PDT0_04800	GCA_006882345_1_PDT0_03180	GCA_006897065_1_PDT0_01667;GCA_006897065_1_PDT0_01668	GCA_006926155_1_PDT0_00350;GCA_006926155_1_PDT0_00349	GCA_006930435_1_PDT0_01592	GCA_006940515_1_PDT0_01832	GCA_007021805_1_PDT0_00887	GCA_007177435_1_PDT0_00384	GCA_007178515_1_PDT0_00385	GCA_007178855_1_PDT0_02649	GCA_007179225_1_PDT0_00231
ompN_1	ompN_1	Outer membrane protein N	90	90	1	2	5512	972	1179	1175.3	ERR2693548_skesa_con_00248	GCA_001474835_1_Salm_04432	GCA_001474985_1_Salm_00144	GCA_001479185_1_Salm_04014	GCA_002031465_1_ASM2_04660	GCA_002063255_1_ASM2_01920	GCA_004223665_1_PDT0_00891	GCA_004235405_1_PDT0_04622	GCA_005413085_1_PDT0_00560	GCA_005561835_1_PDT0_03833	GCA_005688835_1_PDT0_02903	GCA_005752735_1_PDT0_02692	GCA_005839265_1_PDT0_03819	GCA_006004645_1_PDT0_01831	GCA_006071835_1_PDT0_00889	GCA_006140175_1_PDT0_02854	GCA_006158625_1_PDT0_03332	GCA_006268055_1_PDT0_03013	GCA_006316565_1_PDT0_02073	GCA_006341905_1_PDT0_02264	GCA_006389695_1_PDT0_04164	GCA_006391615_1_PDT0_01301	GCA_006498515_1_PDT0_00619	GCA_006556065_1_PDT0_00889	GCA_006600085_1_PDT0_00883	GCA_006635885_1_PDT0_04360	GCA_006757795_1_PDT0_02274	GCA_006758235_1_PDT0_01341	GCA_006867365_1_PDT0_02660	GCA_006882345_1_PDT0_04557	GCA_006897065_1_PDT0_02711	GCA_006926155_1_PDT0_03278	GCA_006930435_1_PDT0_00264	GCA_006940515_1_PDT0_00858	GCA_007021805_1_PDT0_01529	GCA_007177435_1_PDT0_00994	GCA_007178515_1_PDT0_03140	GCA_007178855_1_PDT0_01188	GCA_007179225_1_PDT0_02296
spy	;spy	hypothetical protein;Periplasmic chaperone Spy	90	90	1	2	5511	339	486	484.367	ERR2693548_skesa_con_02247	GCA_001474835_1_Salm_02030	GCA_001474985_1_Salm_04075	GCA_001479185_1_Salm_00469	GCA_002031465_1_ASM2_04039	GCA_002063255_1_ASM2_03493	GCA_004223665_1_PDT0_00182	GCA_004235405_1_PDT0_02641	GCA_005413085_1_PDT0_03011	GCA_005561835_1_PDT0_01299	GCA_005688835_1_PDT0_03774	GCA_005752735_1_PDT0_01244	GCA_005839265_1_PDT0_00543	GCA_006004645_1_PDT0_00502	GCA_006071835_1_PDT0_00182	GCA_006140175_1_PDT0_00312	GCA_006158625_1_PDT0_02600	GCA_006268055_1_PDT0_00607	GCA_006316565_1_PDT0_02171	GCA_006341905_1_PDT0_02110	GCA_006389695_1_PDT0_01925	GCA_006391615_1_PDT0_02116	GCA_006498515_1_PDT0_03471	GCA_006556065_1_PDT0_00182	GCA_006600085_1_PDT0_00171	GCA_006635885_1_PDT0_01899	GCA_006757795_1_PDT0_00513	GCA_006758235_1_PDT0_04075	GCA_006867365_1_PDT0_04269	GCA_006882345_1_PDT0_03938	GCA_006897065_1_PDT0_02544	GCA_006926155_1_PDT0_00265	GCA_006930435_1_PDT0_01508	GCA_006940515_1_PDT0_01748	GCA_007021805_1_PDT0_00803	GCA_007177435_1_PDT0_00299	GCA_007178515_1_PDT0_00300	GCA_007178855_1_PDT0_02565	GCA_007179225_1_PDT0_01824
fes_2	fes_2	Enterochelin esterase	90	90	1	2	5510	702	1215	1209.3	ERR2693548_skesa_con_03315	GCA_001474835_1_Salm_01117	GCA_001474985_1_Salm_00948	GCA_001479185_1_Salm_01887	GCA_002031465_1_ASM2_00234	GCA_002063255_1_ASM2_00026	GCA_004223665_1_PDT0_02342	GCA_004235405_1_PDT0_01855	GCA_005413085_1_PDT0_02101	GCA_005561835_1_PDT0_03013	GCA_005688835_1_PDT0_00434	GCA_005752735_1_PDT0_03465	GCA_005839265_1_PDT0_02693	GCA_006004645_1_PDT0_02933	GCA_006071835_1_PDT0_03751	GCA_006140175_1_PDT0_01280	GCA_006158625_1_PDT0_00308	GCA_006268055_1_PDT0_00122	GCA_006316565_1_PDT0_02727	GCA_006341905_1_PDT0_01863	GCA_006389695_1_PDT0_02257	GCA_006391615_1_PDT0_03795	GCA_006498515_1_PDT0_02113	GCA_006556065_1_PDT0_02817	GCA_006600085_1_PDT0_03944	GCA_006635885_1_PDT0_03209	GCA_006757795_1_PDT0_01221	GCA_006758235_1_PDT0_03128	GCA_006867365_1_PDT0_03408	GCA_006882345_1_PDT0_01630	GCA_006897065_1_PDT0_01798	GCA_006926155_1_PDT0_01945	GCA_006930435_1_PDT0_00493	GCA_006940515_1_PDT0_00142	GCA_007021805_1_PDT0_00093	GCA_007177435_1_PDT0_03695	GCA_007178515_1_PDT0_03467	GCA_007178855_1_PDT0_03380	GCA_007179225_1_PDT0_01064
yhdN~~~gpr_2	yhdN;gpr_2	General stress protein 69;L-glyceraldehyde 3-phosphate reductase	90	92	1.02222	2	5509	354	1041	1017.2	ERR2693548_skesa_con_02853	GCA_001474835_1_Salm_02208	GCA_001474985_1_Salm_02752	GCA_001479185_1_Salm_03119	GCA_002031465_1_ASM2_04212	GCA_002063255_1_ASM2_01351	GCA_004223665_1_PDT0_02043	GCA_004235405_1_PDT0_00387	GCA_005413085_1_PDT0_01611	GCA_005561835_1_PDT0_00421	GCA_005688835_1_PDT0_01142	GCA_005752735_1_PDT0_02403	GCA_005839265_1_PDT0_01133	GCA_006004645_1_PDT0_01533	GCA_006071835_1_PDT0_02207	GCA_006140175_1_PDT0_02734	GCA_006158625_1_PDT0_01385	GCA_006268055_1_PDT0_01607	GCA_006316565_1_PDT0_00889	GCA_006341905_1_PDT0_01941	GCA_006389695_1_PDT0_01428	GCA_006391615_1_PDT0_00360	GCA_006498515_1_PDT0_01723	GCA_006556065_1_PDT0_01559	GCA_006600085_1_PDT0_02879	GCA_006635885_1_PDT0_00698	GCA_006757795_1_PDT0_01028	GCA_006758235_1_PDT0_02120	GCA_006867365_1_PDT0_04357	GCA_006882345_1_PDT0_01813	GCA_006897065_1_PDT0_01232	GCA_006926155_1_PDT0_01693	GCA_006930435_1_PDT0_02227	GCA_006940515_1_PDT0_01335	GCA_007021805_1_PDT0_02206	GCA_007177435_1_PDT0_02409	GCA_007178515_1_PDT0_02591	GCA_007178855_1_PDT0_00409	GCA_007179225_1_PDT0_02353
dmlR_7~~~dmlR_2	dmlR_7;dmlR_2	HTH-type transcriptional regulator DmlR	90	90	1	2	5508	693	912	909.567	ERR2693548_skesa_con_01875	GCA_001474835_1_Salm_02233	GCA_001474985_1_Salm_02336	GCA_001479185_1_Salm_02639	GCA_002031465_1_ASM2_00555	GCA_002063255_1_ASM2_02723	GCA_004223665_1_PDT0_03407	GCA_004235405_1_PDT0_01548	GCA_005413085_1_PDT0_01763	GCA_005561835_1_PDT0_00837	GCA_005688835_1_PDT0_00096	GCA_005752735_1_PDT0_02299	GCA_005839265_1_PDT0_02947	GCA_006004645_1_PDT0_02570	GCA_006071835_1_PDT0_03413	GCA_006140175_1_PDT0_01401	GCA_006158625_1_PDT0_00646	GCA_006268055_1_PDT0_02470	GCA_006316565_1_PDT0_02583	GCA_006341905_1_PDT0_04539	GCA_006389695_1_PDT0_00077	GCA_006391615_1_PDT0_01699	GCA_006498515_1_PDT0_03064	GCA_006556065_1_PDT0_03571	GCA_006600085_1_PDT0_02043	GCA_006635885_1_PDT0_00779	GCA_006757795_1_PDT0_02450	GCA_006758235_1_PDT0_00542	GCA_006867365_1_PDT0_02265	GCA_006882345_1_PDT0_03260	GCA_006897065_1_PDT0_02579	GCA_006926155_1_PDT0_02486	GCA_006930435_1_PDT0_02627	GCA_006940515_1_PDT0_02481	GCA_007021805_1_PDT0_00431	GCA_007177435_1_PDT0_03393	GCA_007178515_1_PDT0_03194	GCA_007178855_1_PDT0_01475	GCA_007179225_1_PDT0_02740
group_2247		hypothetical protein	90	90	1	2	5507	450	1023	1016.63	ERR2693548_skesa_con_01324	GCA_001474835_1_Salm_03910	GCA_001474985_1_Salm_03795	GCA_001479185_1_Salm_02662	GCA_002031465_1_ASM2_03616	GCA_002063255_1_ASM2_02785	GCA_004223665_1_PDT0_04515	GCA_004235405_1_PDT0_01111	GCA_005413085_1_PDT0_04542	GCA_005561835_1_PDT0_01434	GCA_005688835_1_PDT0_04585	GCA_005752735_1_PDT0_03549	GCA_005839265_1_PDT0_04308	GCA_006004645_1_PDT0_00065	GCA_006071835_1_PDT0_02497	GCA_006140175_1_PDT0_03813	GCA_006158625_1_PDT0_04673	GCA_006268055_1_PDT0_02426	GCA_006316565_1_PDT0_02539	GCA_006341905_1_PDT0_03958	GCA_006389695_1_PDT0_01009	GCA_006391615_1_PDT0_01597	GCA_006498515_1_PDT0_02514	GCA_006556065_1_PDT0_04475	GCA_006600085_1_PDT0_02276	GCA_006635885_1_PDT0_01808	GCA_006757795_1_PDT0_00065	GCA_006758235_1_PDT0_03034	GCA_006867365_1_PDT0_03913	GCA_006882345_1_PDT0_03060	GCA_006897065_1_PDT0_03139	GCA_006926155_1_PDT0_03911	GCA_006930435_1_PDT0_01088	GCA_006940515_1_PDT0_03923	GCA_007021805_1_PDT0_04590	GCA_007177435_1_PDT0_02720	GCA_007178515_1_PDT0_01509	GCA_007178855_1_PDT0_04701	GCA_007179225_1_PDT0_03990
mpl	mpl	UDP-N-acetylmuramate--L-alanyl-gamma-D-glutamyl-meso-26-diaminoheptandioate ligase	90	90	1	2	5505	1269	1380	1378.77	ERR2693548_skesa_con_04421	GCA_001474835_1_Salm_04030	GCA_001474985_1_Salm_03616	GCA_001479185_1_Salm_01021	GCA_002031465_1_ASM2_03068	GCA_002063255_1_ASM2_02373	GCA_004223665_1_PDT0_01607	GCA_004235405_1_PDT0_04183	GCA_005413085_1_PDT0_01068	GCA_005561835_1_PDT0_04063	GCA_005688835_1_PDT0_03252	GCA_005752735_1_PDT0_01764	GCA_005839265_1_PDT0_03344	GCA_006004645_1_PDT0_02056	GCA_006071835_1_PDT0_01548	GCA_006140175_1_PDT0_01872	GCA_006158625_1_PDT0_01979	GCA_006268055_1_PDT0_04359	GCA_006316565_1_PDT0_00244	GCA_006341905_1_PDT0_00246	GCA_006389695_1_PDT0_03080	GCA_006391615_1_PDT0_04409	GCA_006498515_1_PDT0_01240	GCA_006556065_1_PDT0_03032	GCA_006600085_1_PDT0_01602	GCA_006635885_1_PDT0_04278	GCA_006757795_1_PDT0_02827	GCA_006758235_1_PDT0_01050	GCA_006867365_1_PDT0_00738	GCA_006882345_1_PDT0_03324	GCA_006897065_1_PDT0_00118	GCA_006926155_1_PDT0_01524	GCA_006930435_1_PDT0_02386	GCA_006940515_1_PDT0_02158	GCA_007021805_1_PDT0_02900	GCA_007177435_1_PDT0_01712	GCA_007178515_1_PDT0_01270	GCA_007178855_1_PDT0_03482	GCA_007179225_1_PDT0_01965
yceF	yceF	Maf-like protein YceF	90	90	1	2	5504	288	585	581.7	ERR2693548_skesa_con_02121	GCA_001474835_1_Salm_01904	GCA_001474985_1_Salm_04202	GCA_001479185_1_Salm_00343	GCA_002031465_1_ASM2_03913	GCA_002063255_1_ASM2_03367	GCA_004223665_1_PDT0_00057	GCA_004235405_1_PDT0_00278	GCA_005413085_1_PDT0_02885	GCA_005561835_1_PDT0_00373	GCA_005688835_1_PDT0_03648	GCA_005752735_1_PDT0_02001	GCA_005839265_1_PDT0_00668	GCA_006004645_1_PDT0_01339	GCA_006071835_1_PDT0_00057	GCA_006140175_1_PDT0_03915	GCA_006158625_1_PDT0_00893	GCA_006268055_1_PDT0_01408	GCA_006316565_1_PDT0_02939	GCA_006341905_1_PDT0_04582	GCA_006389695_1_PDT0_01798	GCA_006391615_1_PDT0_00737	GCA_006498515_1_PDT0_03345	GCA_006556065_1_PDT0_00057	GCA_006600085_1_PDT0_00045	GCA_006635885_1_PDT0_00590	GCA_006757795_1_PDT0_00387	GCA_006758235_1_PDT0_01738	GCA_006867365_1_PDT0_04448	GCA_006882345_1_PDT0_02431	GCA_006897065_1_PDT0_01048	GCA_006926155_1_PDT0_00139	GCA_006930435_1_PDT0_01383	GCA_006940515_1_PDT0_03266	GCA_007021805_1_PDT0_00677	GCA_007177435_1_PDT0_00173	GCA_007178515_1_PDT0_00174	GCA_007178855_1_PDT0_02439	GCA_007179225_1_PDT0_02503
group_2244		hypothetical protein	90	90	1	2	5502	1056	1356	1166.3	ERR2693548_skesa_con_03893	GCA_001474835_1_Salm_03164	GCA_001474985_1_Salm_01436	GCA_001479185_1_Salm_01330	GCA_002031465_1_ASM2_01512	GCA_002063255_1_ASM2_03610	GCA_004223665_1_PDT0_00557	GCA_004235405_1_PDT0_04516	GCA_005413085_1_PDT0_00226	GCA_005561835_1_PDT0_02046	GCA_005688835_1_PDT0_01718	GCA_005752735_1_PDT0_00538	GCA_005839265_1_PDT0_00168	GCA_006004645_1_PDT0_00863	GCA_006071835_1_PDT0_00557	GCA_006140175_1_PDT0_02594	GCA_006158625_1_PDT0_03459	GCA_006268055_1_PDT0_03679	GCA_006316565_1_PDT0_03547	GCA_006341905_1_PDT0_03915	GCA_006389695_1_PDT0_00386	GCA_006391615_1_PDT0_03594	GCA_006498515_1_PDT0_00285	GCA_006556065_1_PDT0_00555	GCA_006600085_1_PDT0_00549	GCA_006635885_1_PDT0_04739	GCA_006757795_1_PDT0_03695	GCA_006758235_1_PDT0_03367	GCA_006867365_1_PDT0_03174	GCA_006882345_1_PDT0_04121	GCA_006897065_1_PDT0_03516	GCA_006926155_1_PDT0_00757	GCA_006930435_1_PDT0_00847	GCA_006940515_1_PDT0_00524	GCA_007021805_1_PDT0_01195	GCA_007177435_1_PDT0_00660	GCA_007178515_1_PDT0_00661	GCA_007178855_1_PDT0_00854	GCA_007179225_1_PDT0_00746
rclC_2~~~rclC_1~~~rclC	rclC_2;rclC_1;rclC	Inner membrane protein RclC	90	91	1.01111	2	5501	210	561	554.967	ERR2693548_skesa_con_03336	GCA_001474835_1_Salm_01096	GCA_001474985_1_Salm_00927	GCA_001479185_1_Salm_01866	GCA_002031465_1_ASM2_00213	GCA_002063255_1_ASM2_00005	GCA_004223665_1_PDT0_02363	GCA_004235405_1_PDT0_03878	GCA_005413085_1_PDT0_02122	GCA_005561835_1_PDT0_03327	GCA_005688835_1_PDT0_00455	GCA_005752735_1_PDT0_03444	GCA_005839265_1_PDT0_02714	GCA_006004645_1_PDT0_02954	GCA_006071835_1_PDT0_03772;GCA_006071835_1_PDT0_03773	GCA_006140175_1_PDT0_01301	GCA_006158625_1_PDT0_00287	GCA_006268055_1_PDT0_00143	GCA_006316565_1_PDT0_02748	GCA_006341905_1_PDT0_01884	GCA_006389695_1_PDT0_02278	GCA_006391615_1_PDT0_03587	GCA_006498515_1_PDT0_02134	GCA_006556065_1_PDT0_02838	GCA_006600085_1_PDT0_03965	GCA_006635885_1_PDT0_03230	GCA_006757795_1_PDT0_01242	GCA_006758235_1_PDT0_03149	GCA_006867365_1_PDT0_03429	GCA_006882345_1_PDT0_01609	GCA_006897065_1_PDT0_01819	GCA_006926155_1_PDT0_01966	GCA_006930435_1_PDT0_00514	GCA_006940515_1_PDT0_00163	GCA_007021805_1_PDT0_00072	GCA_007177435_1_PDT0_03716	GCA_007178515_1_PDT0_03488	GCA_007178855_1_PDT0_03401	GCA_007179225_1_PDT0_01085
rpoS	rpoS	RNA polymerase sigma factor RpoS	90	90	1	2	5500	360	1131	987.5	ERR2693548_skesa_con_02940	GCA_001474835_1_Salm_00324	GCA_001474985_1_Salm_02839	GCA_001479185_1_Salm_02563	GCA_002031465_1_ASM2_04299	GCA_002063255_1_ASM2_01264	GCA_004223665_1_PDT0_01956	GCA_004235405_1_PDT0_02338	GCA_005413085_1_PDT0_01525	GCA_005561835_1_PDT0_01697	GCA_005688835_1_PDT0_01229	GCA_005752735_1_PDT0_04163	GCA_005839265_1_PDT0_01849	GCA_006004645_1_PDT0_03612	GCA_006071835_1_PDT0_02294	GCA_006140175_1_PDT0_03000	GCA_006158625_1_PDT0_01472	GCA_006268055_1_PDT0_03559	GCA_006316565_1_PDT0_04172	GCA_006341905_1_PDT0_00944	GCA_006389695_1_PDT0_03456	GCA_006391615_1_PDT0_02542	GCA_006498515_1_PDT0_01636	GCA_006556065_1_PDT0_01646	GCA_006600085_1_PDT0_02793	GCA_006635885_1_PDT0_02466	GCA_006757795_1_PDT0_01609	GCA_006758235_1_PDT0_04129	GCA_006867365_1_PDT0_01952	GCA_006882345_1_PDT0_00944	GCA_006897065_1_PDT0_00970	GCA_006926155_1_PDT0_02780	GCA_006930435_1_PDT0_02140	GCA_006940515_1_PDT0_01248	GCA_007021805_1_PDT0_02293	GCA_007177435_1_PDT0_02496	GCA_007178515_1_PDT0_02504	GCA_007178855_1_PDT0_00495	GCA_007179225_1_PDT0_03926
group_2243		hypothetical protein	90	91	1.01111	2	5499	285	915	905.11	ERR2693548_skesa_con_01370	GCA_001474835_1_Salm_02115	GCA_001474985_1_Salm_00537	GCA_001479185_1_Salm_02332	GCA_002031465_1_ASM2_03663;GCA_002031465_1_ASM2_03662	GCA_002063255_1_ASM2_02831	GCA_004223665_1_PDT0_03191	GCA_004235405_1_PDT0_01445	GCA_005413085_1_PDT0_02224	GCA_005561835_1_PDT0_02598	GCA_005688835_1_PDT0_02314	GCA_005752735_1_PDT0_00031	GCA_005839265_1_PDT0_01910	GCA_006004645_1_PDT0_00111	GCA_006071835_1_PDT0_02543	GCA_006140175_1_PDT0_00511	GCA_006158625_1_PDT0_02741	GCA_006268055_1_PDT0_02627	GCA_006316565_1_PDT0_00031	GCA_006341905_1_PDT0_00335	GCA_006389695_1_PDT0_01055	GCA_006391615_1_PDT0_01795	GCA_006498515_1_PDT0_02560	GCA_006556065_1_PDT0_01903	GCA_006600085_1_PDT0_02322	GCA_006635885_1_PDT0_00178	GCA_006757795_1_PDT0_00111	GCA_006758235_1_PDT0_01432	GCA_006867365_1_PDT0_01237	GCA_006882345_1_PDT0_00676	GCA_006897065_1_PDT0_01104	GCA_006926155_1_PDT0_01260	GCA_006930435_1_PDT0_01134	GCA_006940515_1_PDT0_01486	GCA_007021805_1_PDT0_03489	GCA_007177435_1_PDT0_02766	GCA_007178515_1_PDT0_01555	GCA_007178855_1_PDT0_01736	GCA_007179225_1_PDT0_00323
group_2240		hypothetical protein	90	91	1.01111	2	5496	357	1212	1197.49	ERR2693548_skesa_con_02337	GCA_001474835_1_Salm_01709	GCA_001474985_1_Salm_04861	GCA_001479185_1_Salm_00559	GCA_002031465_1_ASM2_04129	GCA_002063255_1_ASM2_00618	GCA_004223665_1_PDT0_00272	GCA_004235405_1_PDT0_03333	GCA_005413085_1_PDT0_03101	GCA_005561835_1_PDT0_02748	GCA_005688835_1_PDT0_01433	GCA_005752735_1_PDT0_01334	GCA_005839265_1_PDT0_00453	GCA_006004645_1_PDT0_04226	GCA_006071835_1_PDT0_00272	GCA_006140175_1_PDT0_00402	GCA_006158625_1_PDT0_02510	GCA_006268055_1_PDT0_00517	GCA_006316565_1_PDT0_00582;GCA_006316565_1_PDT0_00583	GCA_006341905_1_PDT0_03799	GCA_006389695_1_PDT0_01332	GCA_006391615_1_PDT0_01865	GCA_006498515_1_PDT0_00015	GCA_006556065_1_PDT0_00270	GCA_006600085_1_PDT0_00261	GCA_006635885_1_PDT0_00330	GCA_006757795_1_PDT0_00603	GCA_006758235_1_PDT0_00399	GCA_006867365_1_PDT0_04740	GCA_006882345_1_PDT0_01536	GCA_006897065_1_PDT0_01877	GCA_006926155_1_PDT0_00356	GCA_006930435_1_PDT0_01598	GCA_006940515_1_PDT0_01838	GCA_007021805_1_PDT0_00893	GCA_007177435_1_PDT0_00390	GCA_007178515_1_PDT0_00391	GCA_007178855_1_PDT0_02655	GCA_007179225_1_PDT0_00225
treA	treA	Periplasmic trehalase	90	90	1	2	5493	741	1713	1702.2	ERR2693548_skesa_con_00044	GCA_001474835_1_Salm_02527	GCA_001474985_1_Salm_01306	GCA_001479185_1_Salm_01460	GCA_002031465_1_ASM2_01384	GCA_002063255_1_ASM2_04259	GCA_004223665_1_PDT0_00687	GCA_004235405_1_PDT0_01483	GCA_005413085_1_PDT0_00356	GCA_005561835_1_PDT0_00551	GCA_005688835_1_PDT0_01848	GCA_005752735_1_PDT0_00668	GCA_005839265_1_PDT0_00038	GCA_006004645_1_PDT0_03176	GCA_006071835_1_PDT0_00685	GCA_006140175_1_PDT0_03536	GCA_006158625_1_PDT0_03589	GCA_006268055_1_PDT0_01941	GCA_006316565_1_PDT0_00765	GCA_006341905_1_PDT0_02597	GCA_006389695_1_PDT0_03835	GCA_006391615_1_PDT0_00453	GCA_006498515_1_PDT0_00415	GCA_006556065_1_PDT0_00685	GCA_006600085_1_PDT0_00679	GCA_006635885_1_PDT0_02884	GCA_006757795_1_PDT0_01949	GCA_006758235_1_PDT0_02026	GCA_006867365_1_PDT0_02429	GCA_006882345_1_PDT0_01353	GCA_006897065_1_PDT0_02806	GCA_006926155_1_PDT0_00887	GCA_006930435_1_PDT0_03330	GCA_006940515_1_PDT0_00654	GCA_007021805_1_PDT0_01325	GCA_007177435_1_PDT0_00790	GCA_007178515_1_PDT0_00791	GCA_007178855_1_PDT0_00984	GCA_007179225_1_PDT0_04321
group_2237		hypothetical protein	90	90	1	2	5491	450	897	892.033	ERR2693548_skesa_con_01799	GCA_001474835_1_Salm_02310	GCA_001474985_1_Salm_02259	GCA_001479185_1_Salm_02042	GCA_002031465_1_ASM2_00632	GCA_002063255_1_ASM2_03237	GCA_004223665_1_PDT0_03331	GCA_004235405_1_PDT0_03303	GCA_005413085_1_PDT0_01840	GCA_005561835_1_PDT0_02822	GCA_005688835_1_PDT0_00173	GCA_005752735_1_PDT0_03829	GCA_005839265_1_PDT0_02871	GCA_006004645_1_PDT0_03214	GCA_006071835_1_PDT0_03490	GCA_006140175_1_PDT0_01323	GCA_006158625_1_PDT0_00568	GCA_006268055_1_PDT0_04029	GCA_006316565_1_PDT0_04188	GCA_006341905_1_PDT0_04509	GCA_006389695_1_PDT0_00001	GCA_006391615_1_PDT0_03861	GCA_006498515_1_PDT0_03141	GCA_006556065_1_PDT0_03495	GCA_006600085_1_PDT0_02120	GCA_006635885_1_PDT0_03731	GCA_006757795_1_PDT0_02373	GCA_006758235_1_PDT0_00466	GCA_006867365_1_PDT0_04294	GCA_006882345_1_PDT0_04262	GCA_006897065_1_PDT0_03868	GCA_006926155_1_PDT0_02410	GCA_006930435_1_PDT0_02704	GCA_006940515_1_PDT0_02405	GCA_007021805_1_PDT0_00354	GCA_007177435_1_PDT0_03470	GCA_007178515_1_PDT0_03271	GCA_007178855_1_PDT0_01553	GCA_007179225_1_PDT0_04494
tilS	tilS	tRNA(Ile)-lysidine synthase	90	90	1	2	5490	441	1293	1283.53	ERR2693548_skesa_con_03980	GCA_001474835_1_Salm_03471	GCA_001474985_1_Salm_03093	GCA_001479185_1_Salm_04317	GCA_002031465_1_ASM2_00196	GCA_002063255_1_ASM2_04549	GCA_004223665_1_PDT0_01166	GCA_004235405_1_PDT0_00690	GCA_005413085_1_PDT0_03864	GCA_005561835_1_PDT0_00226	GCA_005688835_1_PDT0_03578	GCA_005752735_1_PDT0_03309	GCA_005839265_1_PDT0_04027	GCA_006004645_1_PDT0_02692	GCA_006071835_1_PDT0_01107	GCA_006140175_1_PDT0_03736	GCA_006158625_1_PDT0_04285	GCA_006268055_1_PDT0_02295	GCA_006316565_1_PDT0_02355	GCA_006341905_1_PDT0_01127	GCA_006389695_1_PDT0_04273	GCA_006391615_1_PDT0_01461	GCA_006498515_1_PDT0_00799	GCA_006556065_1_PDT0_02544	GCA_006600085_1_PDT0_01160	GCA_006635885_1_PDT0_01337	GCA_006757795_1_PDT0_04022	GCA_006758235_1_PDT0_02851	GCA_006867365_1_PDT0_01500	GCA_006882345_1_PDT0_02983	GCA_006897065_1_PDT0_01609	GCA_006926155_1_PDT0_03494	GCA_006930435_1_PDT0_01796	GCA_006940515_1_PDT0_03788	GCA_007021805_1_PDT0_04513	GCA_007177435_1_PDT0_01271	GCA_007178515_1_PDT0_03725	GCA_007178855_1_PDT0_02370	GCA_007179225_1_PDT0_03160
rtcA	rtcA	RNA 3'-terminal phosphate cyclase	90	90	1	2	5489	585	1020	1015.17	ERR2693548_skesa_con_01380	GCA_001474835_1_Salm_02125	GCA_001474985_1_Salm_00547	GCA_001479185_1_Salm_02322	GCA_002031465_1_ASM2_03673	GCA_002063255_1_ASM2_02841	GCA_004223665_1_PDT0_03201	GCA_004235405_1_PDT0_01455	GCA_005413085_1_PDT0_02234	GCA_005561835_1_PDT0_02608	GCA_005688835_1_PDT0_02324	GCA_005752735_1_PDT0_00041	GCA_005839265_1_PDT0_01920	GCA_006004645_1_PDT0_00121	GCA_006071835_1_PDT0_02553	GCA_006140175_1_PDT0_00521	GCA_006158625_1_PDT0_02751	GCA_006268055_1_PDT0_02637	GCA_006316565_1_PDT0_00041	GCA_006341905_1_PDT0_00345	GCA_006389695_1_PDT0_01065	GCA_006391615_1_PDT0_01805	GCA_006498515_1_PDT0_02570	GCA_006556065_1_PDT0_01913	GCA_006600085_1_PDT0_02332	GCA_006635885_1_PDT0_00188	GCA_006757795_1_PDT0_00121	GCA_006758235_1_PDT0_01442	GCA_006867365_1_PDT0_01247	GCA_006882345_1_PDT0_00686	GCA_006897065_1_PDT0_01114	GCA_006926155_1_PDT0_01270	GCA_006930435_1_PDT0_01144	GCA_006940515_1_PDT0_01496	GCA_007021805_1_PDT0_03499	GCA_007177435_1_PDT0_02776	GCA_007178515_1_PDT0_01565	GCA_007178855_1_PDT0_01746	GCA_007179225_1_PDT0_00333
cynR_2~~~cynR_1	cynR_2;cynR_1	HTH-type transcriptional regulator CynR	90	90	1	2	5488	714	927	919.9	ERR2693548_skesa_con_01139	GCA_001474835_1_Salm_03955	GCA_001474985_1_Salm_00478	GCA_001479185_1_Salm_03243	GCA_002031465_1_ASM2_02222	GCA_002063255_1_ASM2_00507	GCA_004223665_1_PDT0_03868	GCA_004235405_1_PDT0_02249	GCA_005413085_1_PDT0_04188	GCA_005561835_1_PDT0_01739	GCA_005688835_1_PDT0_01954	GCA_005752735_1_PDT0_03799	GCA_005839265_1_PDT0_03562	GCA_006004645_1_PDT0_00893	GCA_006071835_1_PDT0_02896	GCA_006140175_1_PDT0_02013	GCA_006158625_1_PDT0_04126	GCA_006268055_1_PDT0_02811	GCA_006316565_1_PDT0_00944	GCA_006341905_1_PDT0_04444	GCA_006389695_1_PDT0_03220	GCA_006391615_1_PDT0_01999	GCA_006498515_1_PDT0_03575	GCA_006556065_1_PDT0_04181	GCA_006600085_1_PDT0_04215	GCA_006635885_1_PDT0_03305	GCA_006757795_1_PDT0_03054	GCA_006758235_1_PDT0_03284	GCA_006867365_1_PDT0_01541	GCA_006882345_1_PDT0_01992	GCA_006897065_1_PDT0_00781	GCA_006926155_1_PDT0_04447	GCA_006930435_1_PDT0_03526	GCA_006940515_1_PDT0_04273	GCA_007021805_1_PDT0_03130	GCA_007177435_1_PDT0_04050	GCA_007178515_1_PDT0_04242	GCA_007178855_1_PDT0_04141	GCA_007179225_1_PDT0_04624
hypB	hypB	Hydrogenase isoenzymes nickel incorporation protein HypB	90	90	1	2	5483	498	873	868.833	ERR2693548_skesa_con_03010	GCA_001474835_1_Salm_00254	GCA_001474985_1_Salm_02909	GCA_001479185_1_Salm_02493	GCA_002031465_1_ASM2_04369	GCA_002063255_1_ASM2_01194	GCA_004223665_1_PDT0_01886	GCA_004235405_1_PDT0_01722	GCA_005413085_1_PDT0_01455	GCA_005561835_1_PDT0_01356	GCA_005688835_1_PDT0_01299	GCA_005752735_1_PDT0_02813	GCA_005839265_1_PDT0_01779	GCA_006004645_1_PDT0_01725	GCA_006071835_1_PDT0_02364	GCA_006140175_1_PDT0_04092	GCA_006158625_1_PDT0_01542	GCA_006268055_1_PDT0_01339	GCA_006316565_1_PDT0_03104	GCA_006341905_1_PDT0_00874	GCA_006389695_1_PDT0_02775	GCA_006391615_1_PDT0_00992	GCA_006498515_1_PDT0_01566	GCA_006556065_1_PDT0_01716	GCA_006600085_1_PDT0_02723	GCA_006635885_1_PDT0_02141	GCA_006757795_1_PDT0_01539	GCA_006758235_1_PDT0_00745	GCA_006867365_1_PDT0_02391	GCA_006882345_1_PDT0_00874	GCA_006897065_1_PDT0_02458	GCA_006926155_1_PDT0_02709	GCA_006930435_1_PDT0_02070	GCA_006940515_1_PDT0_03002	GCA_007021805_1_PDT0_02363	GCA_007177435_1_PDT0_02566	GCA_007178515_1_PDT0_02434	GCA_007178855_1_PDT0_00565	GCA_007179225_1_PDT0_03415
aaeB_2~~~aaeB_1	aaeB_2;aaeB_1	p-hydroxybenzoic acid efflux pump subunit AaeB	90	91	1.01111	2	5482	387	1968	1946.67	ERR2693548_skesa_con_02433	GCA_001474835_1_Salm_00496	GCA_001474985_1_Salm_02374	GCA_001479185_1_Salm_02742	GCA_002031465_1_ASM2_01992	GCA_002063255_1_ASM2_01871	GCA_004223665_1_PDT0_04412	GCA_004235405_1_PDT0_04541	GCA_005413085_1_PDT0_02568	GCA_005561835_1_PDT0_01306	GCA_005688835_1_PDT0_00767	GCA_005752735_1_PDT0_00282	GCA_005839265_1_PDT0_00757	GCA_006004645_1_PDT0_00717	GCA_006071835_1_PDT0_01831	GCA_006140175_1_PDT0_00683	GCA_006158625_1_PDT0_01009	GCA_006268055_1_PDT0_00891	GCA_006316565_1_PDT0_00388	GCA_006341905_1_PDT0_03385;GCA_006341905_1_PDT0_03386	GCA_006389695_1_PDT0_00780	GCA_006391615_1_PDT0_00032	GCA_006498515_1_PDT0_03775	GCA_006556065_1_PDT0_01183	GCA_006600085_1_PDT0_03028	GCA_006635885_1_PDT0_00121	GCA_006757795_1_PDT0_02557	GCA_006758235_1_PDT0_00920	GCA_006867365_1_PDT0_03209	GCA_006882345_1_PDT0_00460	GCA_006897065_1_PDT0_02640	GCA_006926155_1_PDT0_00466	GCA_006930435_1_PDT0_04367	GCA_006940515_1_PDT0_01948	GCA_007021805_1_PDT0_01829	GCA_007177435_1_PDT0_01993	GCA_007178515_1_PDT0_01899	GCA_007178855_1_PDT0_00032	GCA_007179225_1_PDT0_03554
mnmC	mnmC	tRNA 5-methylaminomethyl-2-thiouridine biosynthesis bifunctional protein MnmC	90	90	1	2	5481	276	2001	1901.07	ERR2693548_skesa_con_01546	GCA_001474835_1_Salm_00898	GCA_001474985_1_Salm_04340	GCA_001479185_1_Salm_03597	GCA_002031465_1_ASM2_02425	GCA_002063255_1_ASM2_00325	GCA_004223665_1_PDT0_02571	GCA_004235405_1_PDT0_02497	GCA_005413085_1_PDT0_03301	GCA_005561835_1_PDT0_01999	GCA_005688835_1_PDT0_02157	GCA_005752735_1_PDT0_00868	GCA_005839265_1_PDT0_01325	GCA_006004645_1_PDT0_00299	GCA_006071835_1_PDT0_03099	GCA_006140175_1_PDT0_00129	GCA_006158625_1_PDT0_03822	GCA_006268055_1_PDT0_00284	GCA_006316565_1_PDT0_01710	GCA_006341905_1_PDT0_01569	GCA_006389695_1_PDT0_00644	GCA_006391615_1_PDT0_00164	GCA_006498515_1_PDT0_04002	GCA_006556065_1_PDT0_03369	GCA_006600085_1_PDT0_03455	GCA_006635885_1_PDT0_03017	GCA_006757795_1_PDT0_01688	GCA_006758235_1_PDT0_00136	GCA_006867365_1_PDT0_00622	GCA_006882345_1_PDT0_00092	GCA_006897065_1_PDT0_02586	GCA_006926155_1_PDT0_02533	GCA_006930435_1_PDT0_02489	GCA_006940515_1_PDT0_01066	GCA_007021805_1_PDT0_03333	GCA_007177435_1_PDT0_03214	GCA_007178515_1_PDT0_02750	GCA_007178855_1_PDT0_02871	GCA_007179225_1_PDT0_00504
ltxB_2~~~ltxB_1~~~ltxB	ltxB_2;ltxB_1;ltxB	Leukotoxin export ATP-binding protein LtxB	90	90	1	2	5479	627	2067	1816.23	ERR2693548_skesa_con_04588	GCA_001474835_1_Salm_04285	GCA_001474985_1_Salm_03514	GCA_001479185_1_Salm_03392	GCA_002031465_1_ASM2_03236	GCA_002063255_1_ASM2_02205	GCA_004223665_1_PDT0_03970	GCA_004235405_1_PDT0_04635	GCA_005413085_1_PDT0_01236	GCA_005561835_1_PDT0_04396	GCA_005688835_1_PDT0_04001	GCA_005752735_1_PDT0_03677	GCA_005839265_1_PDT0_03913	GCA_006004645_1_PDT0_02041	GCA_006071835_1_PDT0_01717	GCA_006140175_1_PDT0_03037	GCA_006158625_1_PDT0_02147	GCA_006268055_1_PDT0_04528	GCA_006316565_1_PDT0_04557	GCA_006341905_1_PDT0_01249	GCA_006389695_1_PDT0_02329	GCA_006391615_1_PDT0_04216	GCA_006498515_1_PDT0_01408	GCA_006556065_1_PDT0_03201	GCA_006600085_1_PDT0_01770	GCA_006635885_1_PDT0_01699	GCA_006757795_1_PDT0_03564	GCA_006758235_1_PDT0_02432	GCA_006867365_1_PDT0_02840	GCA_006882345_1_PDT0_04208	GCA_006897065_1_PDT0_01566	GCA_006926155_1_PDT0_03732	GCA_006930435_1_PDT0_02879	GCA_006940515_1_PDT0_03745	GCA_007021805_1_PDT0_03068	GCA_007177435_1_PDT0_01880	GCA_007178515_1_PDT0_01438	GCA_007178855_1_PDT0_03651	GCA_007179225_1_PDT0_02995
cbiM	cbiM	Cobalt transport protein CbiM	90	90	1	2	5478	375	738	733.967	ERR2693548_skesa_con_00276	GCA_001474835_1_Salm_04460	GCA_001474985_1_Salm_00172	GCA_001479185_1_Salm_03986	GCA_002031465_1_ASM2_04632	GCA_002063255_1_ASM2_03797	GCA_004223665_1_PDT0_00919	GCA_004235405_1_PDT0_00973	GCA_005413085_1_PDT0_00588	GCA_005561835_1_PDT0_01782	GCA_005688835_1_PDT0_02875	GCA_005752735_1_PDT0_02664	GCA_005839265_1_PDT0_03791	GCA_006004645_1_PDT0_01803	GCA_006071835_1_PDT0_00917	GCA_006140175_1_PDT0_02826	GCA_006158625_1_PDT0_03304	GCA_006268055_1_PDT0_02533	GCA_006316565_1_PDT0_02045	GCA_006341905_1_PDT0_02236	GCA_006389695_1_PDT0_04136	GCA_006391615_1_PDT0_01273	GCA_006498515_1_PDT0_00647	GCA_006556065_1_PDT0_00917	GCA_006600085_1_PDT0_00911	GCA_006635885_1_PDT0_02931	GCA_006757795_1_PDT0_02246	GCA_006758235_1_PDT0_01313	GCA_006867365_1_PDT0_02632	GCA_006882345_1_PDT0_03120	GCA_006897065_1_PDT0_02683	GCA_006926155_1_PDT0_03250	GCA_006930435_1_PDT0_00236	GCA_006940515_1_PDT0_00886	GCA_007021805_1_PDT0_01557	GCA_007177435_1_PDT0_01022	GCA_007178515_1_PDT0_03112	GCA_007178855_1_PDT0_01216	GCA_007179225_1_PDT0_02268
lpdA	lpdA;	Dihydrolipoyl dehydrogenase;hypothetical protein	90	91	1.01111	2	5477	372	1425	1404.59	ERR2693548_skesa_con_04071	GCA_001474835_1_Salm_01624	GCA_001474985_1_Salm_03002	GCA_001479185_1_Salm_00671	GCA_002031465_1_ASM2_00105	GCA_002063255_1_ASM2_04640	GCA_004223665_1_PDT0_01257	GCA_004235405_1_PDT0_01129	GCA_005413085_1_PDT0_03773	GCA_005561835_1_PDT0_03477	GCA_005688835_1_PDT0_03487	GCA_005752735_1_PDT0_02227	GCA_005839265_1_PDT0_03272	GCA_006004645_1_PDT0_01417	GCA_006071835_1_PDT0_01198	GCA_006140175_1_PDT0_02637	GCA_006158625_1_PDT0_04200	GCA_006268055_1_PDT0_02555	GCA_006316565_1_PDT0_01818	GCA_006341905_1_PDT0_01036	GCA_006389695_1_PDT0_04653	GCA_006391615_1_PDT0_01723	GCA_006498515_1_PDT0_00890	GCA_006556065_1_PDT0_02453	GCA_006600085_1_PDT0_01251	GCA_006635885_1_PDT0_01062	GCA_006757795_1_PDT0_00731	GCA_006758235_1_PDT0_02179	GCA_006867365_1_PDT0_04538	GCA_006882345_1_PDT0_02700	GCA_006897065_1_PDT0_00425	GCA_006926155_1_PDT0_02121	GCA_006930435_1_PDT0_01705	GCA_006940515_1_PDT0_02399	GCA_007021805_1_PDT0_02550	GCA_007177435_1_PDT0_01362	GCA_007178515_1_PDT0_03634	GCA_007178855_1_PDT0_02279	GCA_007179225_1_PDT0_04537
comEC_1~~~comEC_2~~~comEC	comEC_1;comEC_2;comEC	ComE operon protein 3	90	100	1.11111	2	5476	672	2265	2042.7	ERR2693548_skesa_con_01905	GCA_001474835_1_Salm_03001	GCA_001474985_1_Salm_01144	GCA_001479185_1_Salm_04341	GCA_002031465_1_ASM2_01697	GCA_002063255_1_ASM2_01732	GCA_004223665_1_PDT0_03437	GCA_004235405_1_PDT0_02183	GCA_005413085_1_PDT0_04050	GCA_005561835_1_PDT0_01257	GCA_005688835_1_PDT0_00066	GCA_005752735_1_PDT0_02330;GCA_005752735_1_PDT0_02329	GCA_005839265_1_PDT0_02977	GCA_006004645_1_PDT0_03969	GCA_006071835_1_PDT0_03383	GCA_006140175_1_PDT0_01432;GCA_006140175_1_PDT0_01431	GCA_006158625_1_PDT0_00677;GCA_006158625_1_PDT0_00676	GCA_006268055_1_PDT0_03265	GCA_006316565_1_PDT0_03504	GCA_006341905_1_PDT0_03627	GCA_006389695_1_PDT0_00107	GCA_006391615_1_PDT0_02933	GCA_006498515_1_PDT0_03034	GCA_006556065_1_PDT0_03601	GCA_006600085_1_PDT0_02013	GCA_006635885_1_PDT0_02759	GCA_006757795_1_PDT0_02480	GCA_006758235_1_PDT0_00572	GCA_006867365_1_PDT0_01850	GCA_006882345_1_PDT0_02930	GCA_006897065_1_PDT0_02789	GCA_006926155_1_PDT0_02516	GCA_006930435_1_PDT0_01048	GCA_006940515_1_PDT0_02511	GCA_007021805_1_PDT0_00461	GCA_007177435_1_PDT0_03363	GCA_007178515_1_PDT0_03164	GCA_007178855_1_PDT0_01445	GCA_007179225_1_PDT0_03755
trg_2	trg_2;	Methyl-accepting chemotaxis protein III;hypothetical protein	90	94	1.04444	2	5474	111	1644	1572.26	ERR2693548_skesa_con_02702	GCA_001474835_1_Salm_00021	GCA_001474985_1_Salm_02600	GCA_001479185_1_Salm_02968	GCA_002031465_1_ASM2_02709	GCA_002063255_1_ASM2_01502	GCA_004223665_1_PDT0_02911	GCA_004235405_1_PDT0_03026	GCA_005413085_1_PDT0_02794	GCA_005561835_1_PDT0_03261	GCA_005688835_1_PDT0_00992	GCA_005752735_1_PDT0_00508	GCA_005839265_1_PDT0_00983	GCA_006004645_1_PDT0_02873	GCA_006071835_1_PDT0_02057	GCA_006140175_1_PDT0_00942	GCA_006158625_1_PDT0_01235	GCA_006268055_1_PDT0_03636	GCA_006316565_1_PDT0_03413	GCA_006341905_1_PDT0_00687	GCA_006389695_1_PDT0_01579	GCA_006391615_1_PDT0_02775	GCA_006498515_1_PDT0_01874	GCA_006556065_1_PDT0_01409	GCA_006600085_1_PDT0_03254	GCA_006635885_1_PDT0_03369	GCA_006757795_1_PDT0_01179	GCA_006758235_1_PDT0_01816	GCA_006867365_1_PDT0_00214	GCA_006882345_1_PDT0_03719	GCA_006897065_1_PDT0_01340	GCA_006926155_1_PDT0_04227	GCA_006930435_1_PDT0_01907	GCA_006940515_1_PDT0_03339	GCA_007021805_1_PDT0_02055	GCA_007177435_1_PDT0_02258	GCA_007178515_1_PDT0_02164	GCA_007178855_1_PDT0_00258	GCA_007179225_1_PDT0_04543
eutD	eutD	Ethanolamine utilization protein EutD	90	90	1	2	5473	366	1017	1009.77	ERR2693548_skesa_con_01455	GCA_001474835_1_Salm_00807	GCA_001474985_1_Salm_02145	GCA_001479185_1_Salm_03688	GCA_002031465_1_ASM2_02334	GCA_002063255_1_ASM2_01092	GCA_004223665_1_PDT0_02480	GCA_004235405_1_PDT0_00550	GCA_005413085_1_PDT0_03210	GCA_005561835_1_PDT0_00250	GCA_005688835_1_PDT0_02066	GCA_005752735_1_PDT0_00959	GCA_005839265_1_PDT0_01234	GCA_006004645_1_PDT0_00390	GCA_006071835_1_PDT0_03008	GCA_006140175_1_PDT0_00038	GCA_006158625_1_PDT0_04589	GCA_006268055_1_PDT0_00375	GCA_006316565_1_PDT0_01155	GCA_006341905_1_PDT0_04332	GCA_006389695_1_PDT0_00553	GCA_006391615_1_PDT0_00255	GCA_006498515_1_PDT0_03687	GCA_006556065_1_PDT0_03278	GCA_006600085_1_PDT0_03364	GCA_006635885_1_PDT0_01226	GCA_006757795_1_PDT0_01779	GCA_006758235_1_PDT0_00045	GCA_006867365_1_PDT0_01141	GCA_006882345_1_PDT0_00183	GCA_006897065_1_PDT0_00619	GCA_006926155_1_PDT0_02624	GCA_006930435_1_PDT0_03640	GCA_006940515_1_PDT0_00975	GCA_007021805_1_PDT0_03242	GCA_007177435_1_PDT0_03123	GCA_007178515_1_PDT0_02659	GCA_007178855_1_PDT0_02780	GCA_007179225_1_PDT0_03266
ygbT	ygbT	CRISPR-associated endonuclease Cas1	90	90	1	2	5472	567	921	906.6	ERR2693548_skesa_con_02926	GCA_001474835_1_Salm_00338	GCA_001474985_1_Salm_02825	GCA_001479185_1_Salm_03445	GCA_002031465_1_ASM2_04285	GCA_002063255_1_ASM2_01278	GCA_004223665_1_PDT0_01970	GCA_004235405_1_PDT0_04364	GCA_005413085_1_PDT0_01539	GCA_005561835_1_PDT0_03867	GCA_005688835_1_PDT0_01215	GCA_005752735_1_PDT0_04177	GCA_005839265_1_PDT0_01863	GCA_006004645_1_PDT0_03626	GCA_006071835_1_PDT0_02280	GCA_006140175_1_PDT0_03014	GCA_006158625_1_PDT0_01458	GCA_006268055_1_PDT0_04433	GCA_006316565_1_PDT0_00816	GCA_006341905_1_PDT0_00958	GCA_006389695_1_PDT0_03470	GCA_006391615_1_PDT0_02556	GCA_006498515_1_PDT0_01650	GCA_006556065_1_PDT0_01632	GCA_006600085_1_PDT0_02807	GCA_006635885_1_PDT0_02480	GCA_006757795_1_PDT0_01623	GCA_006758235_1_PDT0_04369	GCA_006867365_1_PDT0_01966	GCA_006882345_1_PDT0_00958	GCA_006897065_1_PDT0_00984	GCA_006926155_1_PDT0_02794	GCA_006930435_1_PDT0_02154	GCA_006940515_1_PDT0_01262	GCA_007021805_1_PDT0_02279	GCA_007177435_1_PDT0_02482	GCA_007178515_1_PDT0_02518	GCA_007178855_1_PDT0_00481	GCA_007179225_1_PDT0_03940
dgaR_2~~~dgaR_3~~~dgaR_1	dgaR_2;dgaR_3;dgaR_1	Transcriptional regulatory protein DagR	90	100	1.11111	2	5471	1167	2799	2505.3	ERR2693548_skesa_con_00777	GCA_001474835_1_Salm_03607	GCA_001474985_1_Salm_00766	GCA_001479185_1_Salm_00170	GCA_002031465_1_ASM2_00771	GCA_002063255_1_ASM2_03109	GCA_004223665_1_PDT0_03550	GCA_004235405_1_PDT0_01033	GCA_005413085_1_PDT0_02502	GCA_005561835_1_PDT0_00527	GCA_005688835_1_PDT0_02593	GCA_005752735_1_PDT0_02734;GCA_005752735_1_PDT0_02735	GCA_005839265_1_PDT0_02095	GCA_006004645_1_PDT0_02740	GCA_006071835_1_PDT0_02822	GCA_006140175_1_PDT0_02437;GCA_006140175_1_PDT0_02436	GCA_006158625_1_PDT0_03019;GCA_006158625_1_PDT0_03020	GCA_006268055_1_PDT0_02988	GCA_006316565_1_PDT0_02238	GCA_006341905_1_PDT0_02028	GCA_006389695_1_PDT0_02845	GCA_006391615_1_PDT0_02172	GCA_006498515_1_PDT0_02839	GCA_006556065_1_PDT0_02181	GCA_006600085_1_PDT0_02600	GCA_006635885_1_PDT0_01635	GCA_006757795_1_PDT0_03246	GCA_006758235_1_PDT0_03892	GCA_006867365_1_PDT0_00894	GCA_006882345_1_PDT0_03564	GCA_006897065_1_PDT0_02882	GCA_006926155_1_PDT0_03178	GCA_006930435_1_PDT0_03104	GCA_006940515_1_PDT0_04036	GCA_007021805_1_PDT0_03767	GCA_007177435_1_PDT0_03044	GCA_007178515_1_PDT0_01833	GCA_007178855_1_PDT0_02014	GCA_007179225_1_PDT0_01247
speA	;speA	hypothetical protein;Biosynthetic arginine decarboxylase	90	90	1	2	5469	363	1977	1959.07	ERR2693548_skesa_con_02768	GCA_001474835_1_Salm_02861	GCA_001474985_1_Salm_02667	GCA_001479185_1_Salm_03034	GCA_002031465_1_ASM2_02643	GCA_002063255_1_ASM2_01436	GCA_004223665_1_PDT0_02128	GCA_004235405_1_PDT0_00815	GCA_005413085_1_PDT0_01696	GCA_005561835_1_PDT0_04226	GCA_005688835_1_PDT0_01057	GCA_005752735_1_PDT0_03774	GCA_005839265_1_PDT0_01048	GCA_006004645_1_PDT0_03006	GCA_006071835_1_PDT0_02122	GCA_006140175_1_PDT0_00877	GCA_006158625_1_PDT0_01300	GCA_006268055_1_PDT0_03802	GCA_006316565_1_PDT0_01780	GCA_006341905_1_PDT0_00753	GCA_006389695_1_PDT0_01513	GCA_006391615_1_PDT0_00602	GCA_006498515_1_PDT0_01808	GCA_006556065_1_PDT0_01474	GCA_006600085_1_PDT0_02964	GCA_006635885_1_PDT0_01508	GCA_006757795_1_PDT0_01113	GCA_006758235_1_PDT0_01882	GCA_006867365_1_PDT0_00280	GCA_006882345_1_PDT0_02795	GCA_006897065_1_PDT0_01986	GCA_006926155_1_PDT0_01778	GCA_006930435_1_PDT0_01972	GCA_006940515_1_PDT0_01419	GCA_007021805_1_PDT0_02121	GCA_007177435_1_PDT0_02324	GCA_007178515_1_PDT0_02230	GCA_007178855_1_PDT0_00324	GCA_007179225_1_PDT0_02164
group_2231		hypothetical protein	90	90	1	2	5467	204	288	287.067	ERR2693548_skesa_con_04305	GCA_001474835_1_Salm_01390	GCA_001474985_1_Salm_04567	GCA_001479185_1_Salm_00905	GCA_002031465_1_ASM2_02952	GCA_002063255_1_ASM2_02489	GCA_004223665_1_PDT0_01491	GCA_004235405_1_PDT0_02721	GCA_005413085_1_PDT0_00952	GCA_005561835_1_PDT0_01841	GCA_005688835_1_PDT0_03136	GCA_005752735_1_PDT0_02560	GCA_005839265_1_PDT0_02529	GCA_006004645_1_PDT0_02805	GCA_006071835_1_PDT0_01432	GCA_006140175_1_PDT0_01139	GCA_006158625_1_PDT0_01862	GCA_006268055_1_PDT0_03590	GCA_006316565_1_PDT0_01412	GCA_006341905_1_PDT0_00130	GCA_006389695_1_PDT0_02516	GCA_006391615_1_PDT0_03521	GCA_006498515_1_PDT0_01124	GCA_006556065_1_PDT0_02916	GCA_006600085_1_PDT0_01486	GCA_006635885_1_PDT0_01034	GCA_006757795_1_PDT0_00965	GCA_006758235_1_PDT0_02586	GCA_006867365_1_PDT0_00440	GCA_006882345_1_PDT0_01753	GCA_006897065_1_PDT0_01844	GCA_006926155_1_PDT0_02238	GCA_006930435_1_PDT0_02270	GCA_006940515_1_PDT0_02640	GCA_007021805_1_PDT0_02784	GCA_007177435_1_PDT0_01596	GCA_007178515_1_PDT0_01154	GCA_007178855_1_PDT0_04006	GCA_007179225_1_PDT0_04402
group_2230		hypothetical protein	90	90	1	2	5466	132	408	404.933	ERR2693548_skesa_con_02863	GCA_001474835_1_Salm_02198	GCA_001474985_1_Salm_02762	GCA_001479185_1_Salm_03129	GCA_002031465_1_ASM2_04222	GCA_002063255_1_ASM2_01341	GCA_004223665_1_PDT0_02033	GCA_004235405_1_PDT0_00377	GCA_005413085_1_PDT0_01601	GCA_005561835_1_PDT0_00411	GCA_005688835_1_PDT0_01152	GCA_005752735_1_PDT0_02393	GCA_005839265_1_PDT0_01143	GCA_006004645_1_PDT0_01523	GCA_006071835_1_PDT0_02217	GCA_006140175_1_PDT0_02724	GCA_006158625_1_PDT0_01395	GCA_006268055_1_PDT0_01597	GCA_006316565_1_PDT0_00879	GCA_006341905_1_PDT0_01931	GCA_006389695_1_PDT0_01418	GCA_006391615_1_PDT0_00350	GCA_006498515_1_PDT0_01713	GCA_006556065_1_PDT0_01569	GCA_006600085_1_PDT0_02869	GCA_006635885_1_PDT0_00688	GCA_006757795_1_PDT0_01018	GCA_006758235_1_PDT0_02110	GCA_006867365_1_PDT0_04347	GCA_006882345_1_PDT0_01803	GCA_006897065_1_PDT0_01222	GCA_006926155_1_PDT0_01683	GCA_006930435_1_PDT0_02217	GCA_006940515_1_PDT0_01325	GCA_007021805_1_PDT0_02216	GCA_007177435_1_PDT0_02419	GCA_007178515_1_PDT0_02581	GCA_007178855_1_PDT0_00419	GCA_007179225_1_PDT0_02343
clpA_1~~~~~~clpA_2~~~clpA	clpA_1;;clpA_2;clpA	ATP-dependent Clp protease ATP-binding subunit ClpA;hypothetical protein	90	91	1.01111	2	5465	513	2277	2226.89	ERR2693548_skesa_con_01871	GCA_001474835_1_Salm_02237	GCA_001474985_1_Salm_02332	GCA_001479185_1_Salm_01969	GCA_002031465_1_ASM2_00559	GCA_002063255_1_ASM2_03309	GCA_004223665_1_PDT0_03403	GCA_004235405_1_PDT0_01544	GCA_005413085_1_PDT0_01767	GCA_005561835_1_PDT0_00833	GCA_005688835_1_PDT0_00100	GCA_005752735_1_PDT0_02293	GCA_005839265_1_PDT0_02943	GCA_006004645_1_PDT0_02566	GCA_006071835_1_PDT0_03417	GCA_006140175_1_PDT0_01395	GCA_006158625_1_PDT0_00640	GCA_006268055_1_PDT0_02466	GCA_006316565_1_PDT0_02579	GCA_006341905_1_PDT0_04694	GCA_006389695_1_PDT0_00073	GCA_006391615_1_PDT0_01695	GCA_006498515_1_PDT0_03068	GCA_006556065_1_PDT0_03567	GCA_006600085_1_PDT0_02047	GCA_006635885_1_PDT0_00775	GCA_006757795_1_PDT0_02446	GCA_006758235_1_PDT0_00538	GCA_006867365_1_PDT0_02261	GCA_006882345_1_PDT0_03256;GCA_006882345_1_PDT0_03255	GCA_006897065_1_PDT0_02575	GCA_006926155_1_PDT0_02482	GCA_006930435_1_PDT0_02631	GCA_006940515_1_PDT0_02477	GCA_007021805_1_PDT0_00427	GCA_007177435_1_PDT0_03397	GCA_007178515_1_PDT0_03198	GCA_007178855_1_PDT0_01479	GCA_007179225_1_PDT0_02736
ygaZ	;ygaZ	hypothetical protein;Inner membrane protein YgaZ	90	90	1	2	5464	390	660	657	ERR2693548_skesa_con_00621	GCA_001474835_1_Salm_00408	GCA_001474985_1_Salm_03360	GCA_001479185_1_Salm_04540	GCA_002031465_1_ASM2_00493	GCA_002063255_1_ASM2_00778	GCA_004223665_1_PDT0_03744	GCA_004235405_1_PDT0_04087	GCA_005413085_1_PDT0_03933	GCA_005561835_1_PDT0_03556	GCA_005688835_1_PDT0_03874	GCA_005752735_1_PDT0_03199	GCA_005839265_1_PDT0_02776	GCA_006004645_1_PDT0_02532	GCA_006071835_1_PDT0_04144	GCA_006140175_1_PDT0_04729	GCA_006158625_1_PDT0_04003	GCA_006268055_1_PDT0_04330	GCA_006316565_1_PDT0_04418	GCA_006341905_1_PDT0_01338	GCA_006389695_1_PDT0_04221	GCA_006391615_1_PDT0_01225	GCA_006498515_1_PDT0_04186	GCA_006556065_1_PDT0_04057	GCA_006600085_1_PDT0_04093	GCA_006635885_1_PDT0_04239	GCA_006757795_1_PDT0_02816	GCA_006758235_1_PDT0_03836	GCA_006867365_1_PDT0_01003	GCA_006882345_1_PDT0_01031	GCA_006897065_1_PDT0_04337	GCA_006926155_1_PDT0_02980	GCA_006930435_1_PDT0_02967	GCA_006940515_1_PDT0_03214	GCA_007021805_1_PDT0_04101	GCA_007177435_1_PDT0_03947	GCA_007178515_1_PDT0_03964	GCA_007178855_1_PDT0_03908	GCA_007179225_1_PDT0_03052
group_2229		hypothetical protein	90	90	1	2	5463	825	1101	1097.47	ERR2693548_skesa_con_00618	GCA_001474835_1_Salm_00411	GCA_001474985_1_Salm_03363	GCA_001479185_1_Salm_04543	GCA_002031465_1_ASM2_00496	GCA_002063255_1_ASM2_00781	GCA_004223665_1_PDT0_03741	GCA_004235405_1_PDT0_04090	GCA_005413085_1_PDT0_03930	GCA_005561835_1_PDT0_03559	GCA_005688835_1_PDT0_03871	GCA_005752735_1_PDT0_03196	GCA_005839265_1_PDT0_02773	GCA_006004645_1_PDT0_02529	GCA_006071835_1_PDT0_04141	GCA_006140175_1_PDT0_04732	GCA_006158625_1_PDT0_04000	GCA_006268055_1_PDT0_04333	GCA_006316565_1_PDT0_04421	GCA_006341905_1_PDT0_01335	GCA_006389695_1_PDT0_04218	GCA_006391615_1_PDT0_01228	GCA_006498515_1_PDT0_04183	GCA_006556065_1_PDT0_04054	GCA_006600085_1_PDT0_04090	GCA_006635885_1_PDT0_04242	GCA_006757795_1_PDT0_02819	GCA_006758235_1_PDT0_03833	GCA_006867365_1_PDT0_01000	GCA_006882345_1_PDT0_01028	GCA_006897065_1_PDT0_04340	GCA_006926155_1_PDT0_02977	GCA_006930435_1_PDT0_02964	GCA_006940515_1_PDT0_03217	GCA_007021805_1_PDT0_04098	GCA_007177435_1_PDT0_03944	GCA_007178515_1_PDT0_03961	GCA_007178855_1_PDT0_03905	GCA_007179225_1_PDT0_03049
gabR	gabR	HTH-type transcriptional regulatory protein GabR	90	90	1	2	5460	1056	1335	1331.9	ERR2693548_skesa_con_03065	GCA_001474835_1_Salm_00199	GCA_001474985_1_Salm_02964	GCA_001479185_1_Salm_02438	GCA_002031465_1_ASM2_04422	GCA_002063255_1_ASM2_04057	GCA_004223665_1_PDT0_01831	GCA_004235405_1_PDT0_04035	GCA_005413085_1_PDT0_01400	GCA_005561835_1_PDT0_02997	GCA_005688835_1_PDT0_01354	GCA_005752735_1_PDT0_04554	GCA_005839265_1_PDT0_01724	GCA_006004645_1_PDT0_01670	GCA_006071835_1_PDT0_02419	GCA_006140175_1_PDT0_04619	GCA_006158625_1_PDT0_01597	GCA_006268055_1_PDT0_01284	GCA_006316565_1_PDT0_04228	GCA_006341905_1_PDT0_00819	GCA_006389695_1_PDT0_02720	GCA_006391615_1_PDT0_00937	GCA_006498515_1_PDT0_01511	GCA_006556065_1_PDT0_01771	GCA_006600085_1_PDT0_02668	GCA_006635885_1_PDT0_02513	GCA_006757795_1_PDT0_01484	GCA_006758235_1_PDT0_00690	GCA_006867365_1_PDT0_02972	GCA_006882345_1_PDT0_00819	GCA_006897065_1_PDT0_03779	GCA_006926155_1_PDT0_03962	GCA_006930435_1_PDT0_04268	GCA_006940515_1_PDT0_02947	GCA_007021805_1_PDT0_02418	GCA_007177435_1_PDT0_02621	GCA_007178515_1_PDT0_02379	GCA_007178855_1_PDT0_00620	GCA_007179225_1_PDT0_02860
dnaX	dnaX;	DNA polymerase III subunit tau;hypothetical protein	90	91	1.01111	2	5458	303	1929	1897.62	ERR2693548_skesa_con_03419	GCA_001474835_1_Salm_02596	GCA_001474985_1_Salm_01867	GCA_001479185_1_Salm_04299	GCA_002031465_1_ASM2_03475	GCA_002063255_1_ASM2_04460	GCA_004223665_1_PDT0_02960	GCA_004235405_1_PDT0_02567	GCA_005413085_1_PDT0_03435	GCA_005561835_1_PDT0_01623	GCA_005688835_1_PDT0_00537	GCA_005752735_1_PDT0_01012	GCA_005839265_1_PDT0_03829	GCA_006004645_1_PDT0_01975	GCA_006071835_1_PDT0_03854	GCA_006140175_1_PDT0_01582	GCA_006158625_1_PDT0_00203	GCA_006268055_1_PDT0_00225	GCA_006316565_1_PDT0_03652	GCA_006341905_1_PDT0_01436	GCA_006389695_1_PDT0_01957	GCA_006391615_1_PDT0_03412	GCA_006498515_1_PDT0_02216	GCA_006556065_1_PDT0_03767	GCA_006600085_1_PDT0_03589	GCA_006635885_1_PDT0_03169	GCA_006757795_1_PDT0_01325	GCA_006758235_1_PDT0_02290	GCA_006867365_1_PDT0_03443	GCA_006882345_1_PDT0_00236	GCA_006897065_1_PDT0_00069	GCA_006926155_1_PDT0_01048	GCA_006930435_1_PDT0_00597	GCA_006940515_1_PDT0_00245	GCA_007021805_1_PDT0_03811	GCA_007177435_1_PDT0_03729	GCA_007178515_1_PDT0_03746	GCA_007178855_1_PDT0_03005	GCA_007179225_1_PDT0_01098
hemF	hemF	Oxygen-dependent coproporphyrinogen-III oxidase	90	90	1	2	5457	636	900	897.034	ERR2693548_skesa_con_01471	GCA_001474835_1_Salm_00823	GCA_001474985_1_Salm_04265	GCA_001479185_1_Salm_03672	GCA_002031465_1_ASM2_02350	GCA_002063255_1_ASM2_01076	GCA_004223665_1_PDT0_02496	GCA_004235405_1_PDT0_00566	GCA_005413085_1_PDT0_03226	GCA_005561835_1_PDT0_00266	GCA_005688835_1_PDT0_02082	GCA_005752735_1_PDT0_00943	GCA_005839265_1_PDT0_01250	GCA_006004645_1_PDT0_00374	GCA_006071835_1_PDT0_03024	GCA_006140175_1_PDT0_00054	GCA_006158625_1_PDT0_03747	GCA_006268055_1_PDT0_00359	GCA_006316565_1_PDT0_01171	GCA_006341905_1_PDT0_02697	GCA_006389695_1_PDT0_00569	GCA_006391615_1_PDT0_00239	GCA_006498515_1_PDT0_03703	GCA_006556065_1_PDT0_03294	GCA_006600085_1_PDT0_03380	25_refound_362	GCA_006757795_1_PDT0_01763	GCA_006758235_1_PDT0_00061	GCA_006867365_1_PDT0_01157	GCA_006882345_1_PDT0_00167	GCA_006897065_1_PDT0_00635	GCA_006926155_1_PDT0_02608	GCA_006930435_1_PDT0_03656	GCA_006940515_1_PDT0_00991	GCA_007021805_1_PDT0_03258	GCA_007177435_1_PDT0_03139	GCA_007178515_1_PDT0_02675	GCA_007178855_1_PDT0_02796	GCA_007179225_1_PDT0_03776
group_2225		hypothetical protein	90	90	1	2	5456	90	1332	1125	ERR2693548_skesa_con_00501	GCA_001474835_1_Salm_04686	GCA_001474985_1_Salm_00398	GCA_001479185_1_Salm_03762	GCA_002031465_1_ASM2_02177	GCA_002063255_1_ASM2_04023	GCA_004223665_1_PDT0_01143	GCA_004235405_1_PDT0_04447	GCA_005413085_1_PDT0_00812	GCA_005561835_1_PDT0_04213	GCA_005688835_1_PDT0_02650	GCA_005752735_1_PDT0_01483	GCA_005839265_1_PDT0_02389	GCA_006004645_1_PDT0_02398	GCA_006071835_1_PDT0_04444	GCA_006140175_1_PDT0_04294	GCA_006158625_1_PDT0_03080	GCA_006268055_1_PDT0_04496	GCA_006316565_1_PDT0_04519	GCA_006341905_1_PDT0_03897	GCA_006389695_1_PDT0_01738	GCA_006391615_1_PDT0_03672	GCA_006498515_1_PDT0_04366	GCA_006556065_1_PDT0_01141	GCA_006600085_1_PDT0_01135	GCA_006635885_1_PDT0_04692	GCA_006757795_1_PDT0_02165	GCA_006758235_1_PDT0_03579	GCA_006867365_1_PDT0_02927	GCA_006882345_1_PDT0_04071	GCA_006897065_1_PDT0_02187	GCA_006926155_1_PDT0_04339	GCA_006930435_1_PDT0_00012	GCA_006940515_1_PDT0_03990	GCA_007021805_1_PDT0_01781	GCA_007177435_1_PDT0_01248	GCA_007178515_1_PDT0_02886	GCA_007178855_1_PDT0_03840	GCA_007179225_1_PDT0_04584
clcA	clcA	H(+)/Cl(-) exchange transporter ClcA	90	90	1	2	5453	813	1422	1411.2	ERR2693548_skesa_con_04014	GCA_001474835_1_Salm_03505	GCA_001474985_1_Salm_03059	GCA_001479185_1_Salm_03282	GCA_002031465_1_ASM2_00162	GCA_002063255_1_ASM2_04583	GCA_004223665_1_PDT0_01200	GCA_004235405_1_PDT0_00656	GCA_005413085_1_PDT0_03830	GCA_005561835_1_PDT0_00192	GCA_005688835_1_PDT0_03544	GCA_005752735_1_PDT0_03275	GCA_005839265_1_PDT0_03993	GCA_006004645_1_PDT0_02658	GCA_006071835_1_PDT0_01141	GCA_006140175_1_PDT0_03702	GCA_006158625_1_PDT0_04251	GCA_006268055_1_PDT0_02261	GCA_006316565_1_PDT0_02321	GCA_006341905_1_PDT0_01093	GCA_006389695_1_PDT0_04239	GCA_006391615_1_PDT0_01427	GCA_006498515_1_PDT0_00833	GCA_006556065_1_PDT0_02510	GCA_006600085_1_PDT0_01194	GCA_006635885_1_PDT0_01303	GCA_006757795_1_PDT0_03988	GCA_006758235_1_PDT0_02817	GCA_006867365_1_PDT0_01466	GCA_006882345_1_PDT0_02949	GCA_006897065_1_PDT0_01575	GCA_006926155_1_PDT0_03460	GCA_006930435_1_PDT0_01762	GCA_006940515_1_PDT0_03754	GCA_007021805_1_PDT0_04479	GCA_007177435_1_PDT0_01305	GCA_007178515_1_PDT0_03691	GCA_007178855_1_PDT0_02336	GCA_007179225_1_PDT0_03126
ompX_1~~~ail_2	ompX_1;ail_2	Outer membrane protein X;Attachment invasion locus protein	90	90	1	2	5451	417	558	550.167	ERR2693548_skesa_con_02182	GCA_001474835_1_Salm_01965	GCA_001474985_1_Salm_04141	GCA_001479185_1_Salm_00404	GCA_002031465_1_ASM2_03974	GCA_002063255_1_ASM2_03428	GCA_004223665_1_PDT0_00117	GCA_004235405_1_PDT0_03694	GCA_005413085_1_PDT0_02946	GCA_005561835_1_PDT0_04332	GCA_005688835_1_PDT0_03708	GCA_005752735_1_PDT0_01178	GCA_005839265_1_PDT0_00608	GCA_006004645_1_PDT0_00436	GCA_006071835_1_PDT0_00117	GCA_006140175_1_PDT0_00247	GCA_006158625_1_PDT0_02665	GCA_006268055_1_PDT0_00672	GCA_006316565_1_PDT0_04262	GCA_006341905_1_PDT0_02820	GCA_006389695_1_PDT0_01859	GCA_006391615_1_PDT0_03526	GCA_006498515_1_PDT0_03406	GCA_006556065_1_PDT0_00117	GCA_006600085_1_PDT0_00106	GCA_006635885_1_PDT0_03264	GCA_006757795_1_PDT0_00448	GCA_006758235_1_PDT0_04011	GCA_006867365_1_PDT0_03471	GCA_006882345_1_PDT0_04254	GCA_006897065_1_PDT0_03703	GCA_006926155_1_PDT0_00200	GCA_006930435_1_PDT0_01443	GCA_006940515_1_PDT0_01683	GCA_007021805_1_PDT0_00738	GCA_007177435_1_PDT0_00234	GCA_007178515_1_PDT0_00235	GCA_007178855_1_PDT0_02500	GCA_007179225_1_PDT0_01890
dcuA_2	dcuA_2	Anaerobic C4-dicarboxylate transporter DcuA	90	90	1	2	5449	903	1302	1297.57	ERR2693548_skesa_con_04510	GCA_001474835_1_Salm_04207	GCA_001474985_1_Salm_03707	GCA_001479185_1_Salm_01111	GCA_002031465_1_ASM2_03158	GCA_002063255_1_ASM2_02283	GCA_004223665_1_PDT0_01698	GCA_004235405_1_PDT0_03093	GCA_005413085_1_PDT0_01158	GCA_005561835_1_PDT0_02992	GCA_005688835_1_PDT0_03343	GCA_005752735_1_PDT0_01854	GCA_005839265_1_PDT0_04222	GCA_006004645_1_PDT0_03333	GCA_006071835_1_PDT0_01639	GCA_006140175_1_PDT0_01962	GCA_006158625_1_PDT0_02069	GCA_006268055_1_PDT0_02112	GCA_006316565_1_PDT0_00335	GCA_006341905_1_PDT0_01171	GCA_006389695_1_PDT0_03170	GCA_006391615_1_PDT0_01400	GCA_006498515_1_PDT0_01330	GCA_006556065_1_PDT0_03123	GCA_006600085_1_PDT0_01692	GCA_006635885_1_PDT0_00523	GCA_006757795_1_PDT0_02918	GCA_006758235_1_PDT0_01141	GCA_006867365_1_PDT0_00828	GCA_006882345_1_PDT0_02871	GCA_006897065_1_PDT0_00209	GCA_006926155_1_PDT0_01615	GCA_006930435_1_PDT0_02801	GCA_006940515_1_PDT0_02249	GCA_007021805_1_PDT0_02990	GCA_007177435_1_PDT0_01802	GCA_007178515_1_PDT0_01360	GCA_007178855_1_PDT0_03573	GCA_007179225_1_PDT0_02917
ddrA_3~~~ddrA_4~~~~~~ddrA_1	ddrA_3;ddrA_4;;ddrA_1	Diol dehydratase-reactivating factor alpha subunit;hypothetical protein	90	91	1.01111	2	5448	357	1833	1792.05	ERR2693548_skesa_con_00298	GCA_001474835_1_Salm_04482	GCA_001474985_1_Salm_00194	GCA_001479185_1_Salm_03964	GCA_002031465_1_ASM2_04610	GCA_002063255_1_ASM2_03819	GCA_004223665_1_PDT0_00941	GCA_004235405_1_PDT0_00951	GCA_005413085_1_PDT0_00610	GCA_005561835_1_PDT0_02285	GCA_005688835_1_PDT0_02853	GCA_005752735_1_PDT0_02642	GCA_005839265_1_PDT0_03769	GCA_006004645_1_PDT0_01781	GCA_006071835_1_PDT0_00939	GCA_006140175_1_PDT0_02804	GCA_006158625_1_PDT0_03282	GCA_006268055_1_PDT0_02511	GCA_006316565_1_PDT0_02023	GCA_006341905_1_PDT0_02214	GCA_006389695_1_PDT0_04114	GCA_006391615_1_PDT0_01251	GCA_006498515_1_PDT0_00669	GCA_006556065_1_PDT0_00939	GCA_006600085_1_PDT0_00933	GCA_006635885_1_PDT0_03541	GCA_006757795_1_PDT0_02224	GCA_006758235_1_PDT0_01291	GCA_006867365_1_PDT0_03620	GCA_006882345_1_PDT0_03098	GCA_006897065_1_PDT0_03564	GCA_006926155_1_PDT0_04020	GCA_006930435_1_PDT0_00214	GCA_006940515_1_PDT0_00908	GCA_007021805_1_PDT0_01579	GCA_007177435_1_PDT0_01044	GCA_007178515_1_PDT0_03090	GCA_007178855_1_PDT0_01238	GCA_007179225_1_PDT0_02246
group_2220		hypothetical protein	90	90	1	2	5446	783	858	857.167	ERR2693548_skesa_con_04503	GCA_001474835_1_Salm_04200	GCA_001474985_1_Salm_03700	GCA_001479185_1_Salm_01104	GCA_002031465_1_ASM2_03151	GCA_002063255_1_ASM2_02290	GCA_004223665_1_PDT0_01691	GCA_004235405_1_PDT0_03086	GCA_005413085_1_PDT0_01151	GCA_005561835_1_PDT0_02161	GCA_005688835_1_PDT0_03336	GCA_005752735_1_PDT0_01847	GCA_005839265_1_PDT0_04215	GCA_006004645_1_PDT0_03326	GCA_006071835_1_PDT0_01632	GCA_006140175_1_PDT0_01955	GCA_006158625_1_PDT0_02062	GCA_006268055_1_PDT0_02105	GCA_006316565_1_PDT0_00328	GCA_006341905_1_PDT0_01164	GCA_006389695_1_PDT0_03163	GCA_006391615_1_PDT0_01393	GCA_006498515_1_PDT0_01323	GCA_006556065_1_PDT0_03116	GCA_006600085_1_PDT0_01685	GCA_006635885_1_PDT0_00516	GCA_006757795_1_PDT0_02911	GCA_006758235_1_PDT0_01134	GCA_006867365_1_PDT0_00821	GCA_006882345_1_PDT0_02864	GCA_006897065_1_PDT0_00202	GCA_006926155_1_PDT0_01608	GCA_006930435_1_PDT0_02794	GCA_006940515_1_PDT0_02242	GCA_007021805_1_PDT0_02983	GCA_007177435_1_PDT0_01795	GCA_007178515_1_PDT0_01353	GCA_007178855_1_PDT0_03566	GCA_007179225_1_PDT0_02910
group_2219		hypothetical protein	90	90	1	2	5445	441	930	495.333	ERR2693548_skesa_con_03706	GCA_001474835_1_Salm_02929	GCA_001474985_1_Salm_01564	GCA_001479185_1_Salm_01202	GCA_002031465_1_ASM2_01640	GCA_002063255_1_ASM2_03738	GCA_004223665_1_PDT0_00431	GCA_004235405_1_PDT0_04491	GCA_005413085_1_PDT0_00098	GCA_005561835_1_PDT0_04176	GCA_005688835_1_PDT0_01592	GCA_005752735_1_PDT0_04358	GCA_005839265_1_PDT0_00294	GCA_006004645_1_PDT0_04421	GCA_006071835_1_PDT0_00431	GCA_006140175_1_PDT0_02313	GCA_006158625_1_PDT0_02350	GCA_006268055_1_PDT0_04491	GCA_006316565_1_PDT0_01037	GCA_006341905_1_PDT0_01704	GCA_006389695_1_PDT0_04673	GCA_006391615_1_PDT0_03435	GCA_006498515_1_PDT0_00157	GCA_006556065_1_PDT0_00429	GCA_006600085_1_PDT0_00421	GCA_006635885_1_PDT0_03056	GCA_006757795_1_PDT0_04369	GCA_006758235_1_PDT0_01246	GCA_006867365_1_PDT0_02764	GCA_006882345_1_PDT0_02138	GCA_006897065_1_PDT0_04612	GCA_006926155_1_PDT0_03123	GCA_006930435_1_PDT0_00973	GCA_006940515_1_PDT0_03039	GCA_007021805_1_PDT0_01053	GCA_007177435_1_PDT0_00532	GCA_007178515_1_PDT0_00533	GCA_007178855_1_PDT0_00726	GCA_007179225_1_PDT0_00083
acrB_2~~~mexB~~~acrB_1	acrB_2;mexB;acrB_1	Multidrug efflux pump subunit AcrB;Multidrug resistance protein MexB	90	93	1.03333	2	5444	819	3114	3002.65	ERR2693548_skesa_con_01441	GCA_001474835_1_Salm_00793	GCA_001474985_1_Salm_02131	GCA_001479185_1_Salm_03702	GCA_002031465_1_ASM2_02320	GCA_002063255_1_ASM2_00408	GCA_004223665_1_PDT0_02466	GCA_004235405_1_PDT0_00536	GCA_005413085_1_PDT0_03196	GCA_005561835_1_PDT0_01414	GCA_005688835_1_PDT0_02052	GCA_005752735_1_PDT0_00973	GCA_005839265_1_PDT0_01220	GCA_006004645_1_PDT0_00404	GCA_006071835_1_PDT0_02994	GCA_006140175_1_PDT0_00024	GCA_006158625_1_PDT0_04575	GCA_006268055_1_PDT0_00389	GCA_006316565_1_PDT0_01141	GCA_006341905_1_PDT0_04588	GCA_006389695_1_PDT0_00539	GCA_006391615_1_PDT0_00269	GCA_006498515_1_PDT0_03673	GCA_006556065_1_PDT0_03264	GCA_006600085_1_PDT0_03350	GCA_006635885_1_PDT0_01212	GCA_006757795_1_PDT0_01793	GCA_006758235_1_PDT0_00031	GCA_006867365_1_PDT0_01127	GCA_006882345_1_PDT0_00197	GCA_006897065_1_PDT0_00605	GCA_006926155_1_PDT0_02638	GCA_006930435_1_PDT0_03626	GCA_006940515_1_PDT0_00961	GCA_007021805_1_PDT0_03228	GCA_007177435_1_PDT0_03109	GCA_007178515_1_PDT0_02644;GCA_007178515_1_PDT0_02645	GCA_007178855_1_PDT0_02766	GCA_007179225_1_PDT0_03252
group_2218		hypothetical protein	90	90	1	2	5443	435	861	856.159	ERR2693548_skesa_con_04536	GCA_001474835_1_Salm_04233	GCA_001474985_1_Salm_03733	GCA_001479185_1_Salm_04057	GCA_002031465_1_ASM2_03184	GCA_002063255_1_ASM2_02257	GCA_004223665_1_PDT0_01724	7_refound_82	GCA_005413085_1_PDT0_01184	9_refound_137	GCA_005688835_1_PDT0_04053	GCA_005752735_1_PDT0_04712	GCA_005839265_1_PDT0_03965	GCA_006004645_1_PDT0_01989	GCA_006071835_1_PDT0_01665	GCA_006140175_1_PDT0_03089	GCA_006158625_1_PDT0_02095	GCA_006268055_1_PDT0_02358	GCA_006316565_1_PDT0_04467	GCA_006341905_1_PDT0_01197	GCA_006389695_1_PDT0_04771	GCA_006391615_1_PDT0_04579	GCA_006498515_1_PDT0_01356	GCA_006556065_1_PDT0_03149	GCA_006600085_1_PDT0_01718	GCA_006635885_1_PDT0_04468	GCA_006757795_1_PDT0_03616	GCA_006758235_1_PDT0_02380	GCA_006867365_1_PDT0_00854	GCA_006882345_1_PDT0_04572	GCA_006897065_1_PDT0_01514	GCA_006926155_1_PDT0_04757	GCA_006930435_1_PDT0_02827	GCA_006940515_1_PDT0_03693	GCA_007021805_1_PDT0_03016	GCA_007177435_1_PDT0_01828	GCA_007178515_1_PDT0_01386	GCA_007178855_1_PDT0_03599	GCA_007179225_1_PDT0_02943
sadB	sadB	Inner membrane lipoprotein SadB	90	90	1	2	5442	246	684	670.133	ERR2693548_skesa_con_00864	GCA_001474835_1_Salm_03694	GCA_001474985_1_Salm_00729	GCA_001479185_1_Salm_00083	GCA_002031465_1_ASM2_03854	GCA_002063255_1_ASM2_03022	GCA_004223665_1_PDT0_03637	GCA_004235405_1_PDT0_02412	GCA_005413085_1_PDT0_02415	GCA_005561835_1_PDT0_02535	GCA_005688835_1_PDT0_02506	GCA_005752735_1_PDT0_00223	GCA_005839265_1_PDT0_02182	GCA_006004645_1_PDT0_03986	GCA_006071835_1_PDT0_02735	GCA_006140175_1_PDT0_03145	GCA_006158625_1_PDT0_02932	GCA_006268055_1_PDT0_03516	GCA_006316565_1_PDT0_03551	GCA_006341905_1_PDT0_00527	GCA_006389695_1_PDT0_02932	GCA_006391615_1_PDT0_03150	GCA_006498515_1_PDT0_02752	GCA_006556065_1_PDT0_02094	GCA_006600085_1_PDT0_02513	GCA_006635885_1_PDT0_04789	GCA_006757795_1_PDT0_00302	GCA_006758235_1_PDT0_04085	GCA_006867365_1_PDT0_00474	GCA_006882345_1_PDT0_02329	GCA_006897065_1_PDT0_04676	GCA_006926155_1_PDT0_04280	GCA_006930435_1_PDT0_01325	GCA_006940515_1_PDT0_03490	GCA_007021805_1_PDT0_03680	GCA_007177435_1_PDT0_02957	GCA_007178515_1_PDT0_01746	GCA_007178855_1_PDT0_01927	GCA_007179225_1_PDT0_04748
bm3R1	;bm3R1	hypothetical protein;HTH-type transcriptional repressor Bm3R1	90	90	1	2	5439	453	582	579.133	ERR2693548_skesa_con_03322	GCA_001474835_1_Salm_01110	GCA_001474985_1_Salm_00941	GCA_001479185_1_Salm_01880	GCA_002031465_1_ASM2_00227	GCA_002063255_1_ASM2_00019	GCA_004223665_1_PDT0_02349	GCA_004235405_1_PDT0_01848	GCA_005413085_1_PDT0_02108	GCA_005561835_1_PDT0_03020	GCA_005688835_1_PDT0_00441	GCA_005752735_1_PDT0_03458	GCA_005839265_1_PDT0_02700	GCA_006004645_1_PDT0_02940	GCA_006071835_1_PDT0_03758	GCA_006140175_1_PDT0_01287	GCA_006158625_1_PDT0_00301	GCA_006268055_1_PDT0_00129	GCA_006316565_1_PDT0_02734	GCA_006341905_1_PDT0_01870	GCA_006389695_1_PDT0_02264	GCA_006391615_1_PDT0_03573	GCA_006498515_1_PDT0_02120	GCA_006556065_1_PDT0_02824	GCA_006600085_1_PDT0_03951	GCA_006635885_1_PDT0_03216	GCA_006757795_1_PDT0_01228	GCA_006758235_1_PDT0_03135	GCA_006867365_1_PDT0_03415	GCA_006882345_1_PDT0_01623	GCA_006897065_1_PDT0_01805	GCA_006926155_1_PDT0_01952	GCA_006930435_1_PDT0_00500	GCA_006940515_1_PDT0_00149	GCA_007021805_1_PDT0_00086	GCA_007177435_1_PDT0_03702	GCA_007178515_1_PDT0_03474	GCA_007178855_1_PDT0_03387	GCA_007179225_1_PDT0_01071
mutS	mutS	DNA mismatch repair protein MutS	90	90	1	2	5437	2232	2568	2564.27	ERR2693548_skesa_con_02955	GCA_001474835_1_Salm_00309	GCA_001474985_1_Salm_02854	GCA_001479185_1_Salm_02548	GCA_002031465_1_ASM2_04314	GCA_002063255_1_ASM2_01249	GCA_004223665_1_PDT0_01941	GCA_004235405_1_PDT0_02323	GCA_005413085_1_PDT0_01510	GCA_005561835_1_PDT0_01682	GCA_005688835_1_PDT0_01244	GCA_005752735_1_PDT0_04148	GCA_005839265_1_PDT0_01834	GCA_006004645_1_PDT0_03597	GCA_006071835_1_PDT0_02309	GCA_006140175_1_PDT0_02985	GCA_006158625_1_PDT0_01487	GCA_006268055_1_PDT0_03544	GCA_006316565_1_PDT0_04157	GCA_006341905_1_PDT0_00929	GCA_006389695_1_PDT0_03441	GCA_006391615_1_PDT0_02527	GCA_006498515_1_PDT0_01621	GCA_006556065_1_PDT0_01661	GCA_006600085_1_PDT0_02778	GCA_006635885_1_PDT0_02451	GCA_006757795_1_PDT0_01594	GCA_006758235_1_PDT0_04114	GCA_006867365_1_PDT0_01937	GCA_006882345_1_PDT0_00929	GCA_006897065_1_PDT0_00955	GCA_006926155_1_PDT0_02765	GCA_006930435_1_PDT0_02125	GCA_006940515_1_PDT0_01233	GCA_007021805_1_PDT0_02308	GCA_007177435_1_PDT0_02511	GCA_007178515_1_PDT0_02489	GCA_007178855_1_PDT0_00510	GCA_007179225_1_PDT0_03911
bglA	bglA	6-phospho-beta-glucosidase BglA	90	90	1	2	5436	1326	1434	1422	ERR2693548_skesa_con_02805	GCA_001474835_1_Salm_02824	GCA_001474985_1_Salm_02704	GCA_001479185_1_Salm_03071	GCA_002031465_1_ASM2_02606	GCA_002063255_1_ASM2_01399	GCA_004223665_1_PDT0_02091	GCA_004235405_1_PDT0_03765	GCA_005413085_1_PDT0_01659	GCA_005561835_1_PDT0_03157	GCA_005688835_1_PDT0_01094	GCA_005752735_1_PDT0_04527	GCA_005839265_1_PDT0_01085	GCA_006004645_1_PDT0_04322	GCA_006071835_1_PDT0_02159	GCA_006140175_1_PDT0_04673	GCA_006158625_1_PDT0_01337	GCA_006268055_1_PDT0_04086	GCA_006316565_1_PDT0_04349	GCA_006341905_1_PDT0_01989	GCA_006389695_1_PDT0_01476	GCA_006391615_1_PDT0_04117	GCA_006498515_1_PDT0_01771	GCA_006556065_1_PDT0_01511	GCA_006600085_1_PDT0_02927	GCA_006635885_1_PDT0_04775	GCA_006757795_1_PDT0_01076	GCA_006758235_1_PDT0_04710	GCA_006867365_1_PDT0_04339	GCA_006882345_1_PDT0_01861	GCA_006897065_1_PDT0_04061	GCA_006926155_1_PDT0_01741	GCA_006930435_1_PDT0_02009	GCA_006940515_1_PDT0_01382	GCA_007021805_1_PDT0_02158	GCA_007177435_1_PDT0_02361	GCA_007178515_1_PDT0_02267	GCA_007178855_1_PDT0_00361	GCA_007179225_1_PDT0_04167
livK_2~~~livK_1~~~livK	livK_2;livK_1;livK	Leucine-specific-binding protein	90	91	1.01111	2	5435	171	1110	1096.62	ERR2693548_skesa_con_00997	GCA_001474835_1_Salm_03827	GCA_001474985_1_Salm_00595	GCA_001479185_1_Salm_02274	GCA_002031465_1_ASM2_03721	GCA_002063255_1_ASM2_02889	GCA_004223665_1_PDT0_03249	GCA_004235405_1_PDT0_00031	GCA_005413085_1_PDT0_02282	GCA_005561835_1_PDT0_03087	GCA_005688835_1_PDT0_02372	GCA_005752735_1_PDT0_00090	GCA_005839265_1_PDT0_01968	GCA_006004645_1_PDT0_00169	GCA_006071835_1_PDT0_02601;GCA_006071835_1_PDT0_02602	GCA_006140175_1_PDT0_00569	GCA_006158625_1_PDT0_02799	GCA_006268055_1_PDT0_01054	GCA_006316565_1_PDT0_00089	GCA_006341905_1_PDT0_00393	GCA_006389695_1_PDT0_01113	GCA_006391615_1_PDT0_01344	GCA_006498515_1_PDT0_02618	GCA_006556065_1_PDT0_01961	GCA_006600085_1_PDT0_02380	GCA_006635885_1_PDT0_00236	GCA_006757795_1_PDT0_00169	GCA_006758235_1_PDT0_01490	GCA_006867365_1_PDT0_01295	GCA_006882345_1_PDT0_00734	GCA_006897065_1_PDT0_00530	GCA_006926155_1_PDT0_01318	GCA_006930435_1_PDT0_01192	GCA_006940515_1_PDT0_01544	GCA_007021805_1_PDT0_03547	GCA_007177435_1_PDT0_02824	GCA_007178515_1_PDT0_01613	GCA_007178855_1_PDT0_01794	GCA_007179225_1_PDT0_00381
group_2214		hypothetical protein	90	90	1	2	5434	381	789	782.767	ERR2693548_skesa_con_03619	GCA_001474835_1_Salm_00729	GCA_001474985_1_Salm_02067	GCA_001479185_1_Salm_04100	GCA_002031465_1_ASM2_03276	GCA_002063255_1_ASM2_00884	GCA_004223665_1_PDT0_03160	GCA_004235405_1_PDT0_04067	GCA_005413085_1_PDT0_03635	GCA_005561835_1_PDT0_04081	GCA_005688835_1_PDT0_04418	GCA_005752735_1_PDT0_03129	GCA_005839265_1_PDT0_01644	GCA_006004645_1_PDT0_03519	GCA_006071835_1_PDT0_04054	GCA_006140175_1_PDT0_03403	GCA_006158625_1_PDT0_04443	GCA_006268055_1_PDT0_04263	GCA_006316565_1_PDT0_04105	GCA_006341905_1_PDT0_02526	GCA_006389695_1_PDT0_03791	GCA_006391615_1_PDT0_04466	GCA_006498515_1_PDT0_02416	GCA_006556065_1_PDT0_03967	GCA_006600085_1_PDT0_03789	GCA_006635885_1_PDT0_04118	GCA_006757795_1_PDT0_04845	GCA_006758235_1_PDT0_04466	GCA_006867365_1_PDT0_03396	GCA_006882345_1_PDT0_03692	GCA_006897065_1_PDT0_03916	GCA_006926155_1_PDT0_04277	GCA_006930435_1_PDT0_04198	GCA_006940515_1_PDT0_00446	GCA_007021805_1_PDT0_04011	GCA_007177435_1_PDT0_04260	GCA_007178515_1_PDT0_04199	GCA_007178855_1_PDT0_03205	GCA_007179225_1_PDT0_02421
ldcC	ldcC	Constitutive lysine decarboxylase	90	90	1	2	5433	963	2142	2128.9	ERR2693548_skesa_con_03982	GCA_001474835_1_Salm_03473	GCA_001474985_1_Salm_03091	GCA_001479185_1_Salm_04315	GCA_002031465_1_ASM2_00194	GCA_002063255_1_ASM2_04551	GCA_004223665_1_PDT0_01168	GCA_004235405_1_PDT0_00688	GCA_005413085_1_PDT0_03862	GCA_005561835_1_PDT0_00224	GCA_005688835_1_PDT0_03576	GCA_005752735_1_PDT0_03307	GCA_005839265_1_PDT0_04025	GCA_006004645_1_PDT0_02690	GCA_006071835_1_PDT0_01109	GCA_006140175_1_PDT0_03734	GCA_006158625_1_PDT0_04283	GCA_006268055_1_PDT0_02293	GCA_006316565_1_PDT0_02353	GCA_006341905_1_PDT0_01125	GCA_006389695_1_PDT0_04271	GCA_006391615_1_PDT0_01459	GCA_006498515_1_PDT0_00801	GCA_006556065_1_PDT0_02542	GCA_006600085_1_PDT0_01162	GCA_006635885_1_PDT0_01335	GCA_006757795_1_PDT0_04020	GCA_006758235_1_PDT0_02849	GCA_006867365_1_PDT0_01498	GCA_006882345_1_PDT0_02981	GCA_006897065_1_PDT0_01607	GCA_006926155_1_PDT0_03492	GCA_006930435_1_PDT0_01794	GCA_006940515_1_PDT0_03786	GCA_007021805_1_PDT0_04511	GCA_007177435_1_PDT0_01273	GCA_007178515_1_PDT0_03723	GCA_007178855_1_PDT0_02368	GCA_007179225_1_PDT0_03158
queA_2	queA_2	S-adenosylmethionine:tRNA ribosyltransferase-isomerase	90	90	1	2	5432	666	1080	1048.8	ERR2693548_skesa_con_03710	GCA_001474835_1_Salm_02925	GCA_001474985_1_Salm_01568	GCA_001479185_1_Salm_01198	GCA_002031465_1_ASM2_01644	GCA_002063255_1_ASM2_03742	GCA_004223665_1_PDT0_00427	GCA_004235405_1_PDT0_04495	GCA_005413085_1_PDT0_00094	GCA_005561835_1_PDT0_04180	GCA_005688835_1_PDT0_01588	GCA_005752735_1_PDT0_04353	GCA_005839265_1_PDT0_00298	GCA_006004645_1_PDT0_04425	GCA_006071835_1_PDT0_00427	GCA_006140175_1_PDT0_02318	GCA_006158625_1_PDT0_02355	GCA_006268055_1_PDT0_04495	GCA_006316565_1_PDT0_01041	GCA_006341905_1_PDT0_01708	GCA_006389695_1_PDT0_04677	GCA_006391615_1_PDT0_03431	GCA_006498515_1_PDT0_00153	GCA_006556065_1_PDT0_00425	GCA_006600085_1_PDT0_00417	GCA_006635885_1_PDT0_03052	GCA_006757795_1_PDT0_04365	GCA_006758235_1_PDT0_01250	GCA_006867365_1_PDT0_02760	GCA_006882345_1_PDT0_02142	GCA_006897065_1_PDT0_04616	GCA_006926155_1_PDT0_03127	GCA_006930435_1_PDT0_00977	GCA_006940515_1_PDT0_03043	GCA_007021805_1_PDT0_01049	GCA_007177435_1_PDT0_00528	GCA_007178515_1_PDT0_00529	GCA_007178855_1_PDT0_00722	GCA_007179225_1_PDT0_00087
sdaB_2~~~sdaA_2	sdaB_2;sdaA_2	L-serine dehydratase 2;L-serine dehydratase 1	90	90	1	2	5431	993	1368	1363.83	ERR2693548_skesa_con_00459	GCA_001474835_1_Salm_04643	GCA_001474985_1_Salm_00355	GCA_001479185_1_Salm_03804	GCA_002031465_1_ASM2_01974	GCA_002063255_1_ASM2_03980	GCA_004223665_1_PDT0_01102	GCA_004235405_1_PDT0_02313	GCA_005413085_1_PDT0_00771	GCA_005561835_1_PDT0_02696	GCA_005688835_1_PDT0_02692	GCA_005752735_1_PDT0_01441	GCA_005839265_1_PDT0_02348	GCA_006004645_1_PDT0_02357	GCA_006071835_1_PDT0_04402	GCA_006140175_1_PDT0_01560	GCA_006158625_1_PDT0_03122	GCA_006268055_1_PDT0_02758	GCA_006316565_1_PDT0_03307	GCA_006341905_1_PDT0_03042	GCA_006389695_1_PDT0_01695	GCA_006391615_1_PDT0_03489	GCA_006498515_1_PDT0_04323	GCA_006556065_1_PDT0_01100	GCA_006600085_1_PDT0_01094	GCA_006635885_1_PDT0_03758	GCA_006757795_1_PDT0_02122	GCA_006758235_1_PDT0_02956	GCA_006867365_1_PDT0_04610	GCA_006882345_1_PDT0_01236	GCA_006897065_1_PDT0_00414	GCA_006926155_1_PDT0_02394	GCA_006930435_1_PDT0_00053	GCA_006940515_1_PDT0_03949	GCA_007021805_1_PDT0_01740	GCA_007177435_1_PDT0_01205	GCA_007178515_1_PDT0_02929	GCA_007178855_1_PDT0_03798	GCA_007179225_1_PDT0_00904
yesR	;yesR	hypothetical protein;Unsaturated rhamnogalacturonyl hydrolase YesR	90	91	1.01111	2	5430	162	1140	1127.51	ERR2693548_skesa_con_00165	GCA_001474835_1_Salm_04349	GCA_001474985_1_Salm_00061	GCA_001479185_1_Salm_01581	GCA_002031465_1_ASM2_01262	GCA_002063255_1_ASM2_04137	GCA_004223665_1_PDT0_00808	GCA_004235405_1_PDT0_00459	GCA_005413085_1_PDT0_00477	GCA_005561835_1_PDT0_01561	GCA_005688835_1_PDT0_02986	GCA_005752735_1_PDT0_00790;GCA_005752735_1_PDT0_00789	GCA_005839265_1_PDT0_03084	GCA_006004645_1_PDT0_01007	GCA_006071835_1_PDT0_00806	GCA_006140175_1_PDT0_01779	GCA_006158625_1_PDT0_03415	GCA_006268055_1_PDT0_02179	GCA_006316565_1_PDT0_01498	GCA_006341905_1_PDT0_02938	GCA_006389695_1_PDT0_02987	GCA_006391615_1_PDT0_02811	GCA_006498515_1_PDT0_00536	GCA_006556065_1_PDT0_00806	GCA_006600085_1_PDT0_00800	GCA_006635885_1_PDT0_02692	GCA_006757795_1_PDT0_02357	GCA_006758235_1_PDT0_02494	GCA_006867365_1_PDT0_03805	GCA_006882345_1_PDT0_04028	GCA_006897065_1_PDT0_03681	GCA_006926155_1_PDT0_04430	GCA_006930435_1_PDT0_00348	GCA_006940515_1_PDT0_00775	GCA_007021805_1_PDT0_01446	GCA_007177435_1_PDT0_00911	GCA_007178515_1_PDT0_00912	GCA_007178855_1_PDT0_01105	GCA_007179225_1_PDT0_01541
lpoA	lpoA	Penicillin-binding protein activator LpoA	90	90	1	2	5428	924	2043	2030.57	ERR2693548_skesa_con_02539	GCA_001474835_1_Salm_00602	GCA_001474985_1_Salm_02480	GCA_001479185_1_Salm_02848	GCA_002031465_1_ASM2_02829	GCA_002063255_1_ASM2_01622	GCA_004223665_1_PDT0_02791	GCA_004235405_1_PDT0_00127	GCA_005413085_1_PDT0_02674	GCA_005561835_1_PDT0_02475	GCA_005688835_1_PDT0_00873	GCA_005752735_1_PDT0_00388	GCA_005839265_1_PDT0_00863	GCA_006004645_1_PDT0_00611	GCA_006071835_1_PDT0_01937	GCA_006140175_1_PDT0_00789	GCA_006158625_1_PDT0_01115	GCA_006268055_1_PDT0_00997	GCA_006316565_1_PDT0_00494	GCA_006341905_1_PDT0_03482	GCA_006389695_1_PDT0_00886	GCA_006391615_1_PDT0_00138	GCA_006498515_1_PDT0_03881	GCA_006556065_1_PDT0_01289	GCA_006600085_1_PDT0_03134	GCA_006635885_1_PDT0_00015	GCA_006757795_1_PDT0_02663	GCA_006758235_1_PDT0_00814	GCA_006867365_1_PDT0_00094	GCA_006882345_1_PDT0_00566	GCA_006897065_1_PDT0_00239	GCA_006926155_1_PDT0_00572	GCA_006930435_1_PDT0_03422	GCA_006940515_1_PDT0_02054	GCA_007021805_1_PDT0_01935	GCA_007177435_1_PDT0_02099	GCA_007178515_1_PDT0_02005	GCA_007178855_1_PDT0_00138	GCA_007179225_1_PDT0_01706
putA	putA;	Bifunctional protein PutA;hypothetical protein	90	91	1.01111	2	5426	390	3963	3877.81	ERR2693548_skesa_con_02051	GCA_001474835_1_Salm_03148	GCA_001474985_1_Salm_01231	GCA_001479185_1_Salm_04428	GCA_002031465_1_ASM2_01844	GCA_002063255_1_ASM2_00380	GCA_004223665_1_PDT0_04180	GCA_004235405_1_PDT0_03924	GCA_005413085_1_PDT0_04137	GCA_005561835_1_PDT0_03451	GCA_005688835_1_PDT0_04244	GCA_005752735_1_PDT0_01623	GCA_005839265_1_PDT0_03431	GCA_006004645_1_PDT0_03837	GCA_006071835_1_PDT0_03238	GCA_006140175_1_PDT0_03864	GCA_006158625_1_PDT0_00822	GCA_006268055_1_PDT0_03242	GCA_006316565_1_PDT0_01654	GCA_006341905_1_PDT0_03262	GCA_006389695_1_PDT0_00254	GCA_006391615_1_PDT0_02446	GCA_006498515_1_PDT0_02887	GCA_006556065_1_PDT0_03746	GCA_006600085_1_PDT0_01864	GCA_006635885_1_PDT0_04092	GCA_006757795_1_PDT0_03550	GCA_006758235_1_PDT0_02372	GCA_006867365_1_PDT0_03576	GCA_006882345_1_PDT0_03611	GCA_006897065_1_PDT0_03934	GCA_006926155_1_PDT0_00068	GCA_006930435_1_PDT0_03949	GCA_006940515_1_PDT0_04522	GCA_007021805_1_PDT0_00607	GCA_007177435_1_PDT0_00103	GCA_007178515_1_PDT0_00103	GCA_007178855_1_PDT0_01297	GCA_007179225_1_PDT0_01436
group_2213		hypothetical protein	90	91	1.01111	2	5425	348	819	804	ERR2693548_skesa_con_00156	GCA_001474835_1_Salm_04340	GCA_001474985_1_Salm_00052	GCA_001479185_1_Salm_01572	GCA_002031465_1_ASM2_01271	GCA_002063255_1_ASM2_04146	GCA_004223665_1_PDT0_00799	GCA_004235405_1_PDT0_00450	GCA_005413085_1_PDT0_00468	GCA_005561835_1_PDT0_01552	GCA_005688835_1_PDT0_02995	GCA_005752735_1_PDT0_00780	GCA_005839265_1_PDT0_03075	GCA_006004645_1_PDT0_00998	GCA_006071835_1_PDT0_00797	GCA_006140175_1_PDT0_01788	GCA_006158625_1_PDT0_03424	GCA_006268055_1_PDT0_02170	GCA_006316565_1_PDT0_01507;GCA_006316565_1_PDT0_01508	GCA_006341905_1_PDT0_02947	GCA_006389695_1_PDT0_02978	GCA_006391615_1_PDT0_02802	GCA_006498515_1_PDT0_00527	GCA_006556065_1_PDT0_00797	GCA_006600085_1_PDT0_00791	GCA_006635885_1_PDT0_02683	GCA_006757795_1_PDT0_02366	GCA_006758235_1_PDT0_02485	GCA_006867365_1_PDT0_03814	GCA_006882345_1_PDT0_04019	GCA_006897065_1_PDT0_03690	GCA_006926155_1_PDT0_04421	GCA_006930435_1_PDT0_00357	GCA_006940515_1_PDT0_00766	GCA_007021805_1_PDT0_01437	GCA_007177435_1_PDT0_00902	GCA_007178515_1_PDT0_00903	GCA_007178855_1_PDT0_01096	GCA_007179225_1_PDT0_01550
group_2212		hypothetical protein	90	90	1	2	5424	282	729	724.033	ERR2693548_skesa_con_03826	GCA_001474835_1_Salm_03231	GCA_001474985_1_Salm_01369	GCA_001479185_1_Salm_01397	GCA_002031465_1_ASM2_01445	GCA_002063255_1_ASM2_03543	GCA_004223665_1_PDT0_00624	GCA_004235405_1_PDT0_01287	GCA_005413085_1_PDT0_00293	GCA_005561835_1_PDT0_03501	GCA_005688835_1_PDT0_01785	GCA_005752735_1_PDT0_00605	GCA_005839265_1_PDT0_00101	GCA_006004645_1_PDT0_00796	GCA_006071835_1_PDT0_00624	GCA_006140175_1_PDT0_02527	GCA_006158625_1_PDT0_03526	GCA_006268055_1_PDT0_01682	GCA_006316565_1_PDT0_00702	GCA_006341905_1_PDT0_04053	GCA_006389695_1_PDT0_00319	GCA_006391615_1_PDT0_00390	GCA_006498515_1_PDT0_00352	GCA_006556065_1_PDT0_00622	GCA_006600085_1_PDT0_00616	GCA_006635885_1_PDT0_04152	GCA_006757795_1_PDT0_01886	GCA_006758235_1_PDT0_02600	GCA_006867365_1_PDT0_03957	GCA_006882345_1_PDT0_01290	GCA_006897065_1_PDT0_03589	GCA_006926155_1_PDT0_00824	GCA_006930435_1_PDT0_00780	GCA_006940515_1_PDT0_00591	GCA_007021805_1_PDT0_01262	GCA_007177435_1_PDT0_00727	GCA_007178515_1_PDT0_00728	GCA_007178855_1_PDT0_00921	GCA_007179225_1_PDT0_00679
group_2210		hypothetical protein	90	90	1	2	5422	333	411	410.133	ERR2693548_skesa_con_02699	GCA_001474835_1_Salm_00024	GCA_001474985_1_Salm_02597	GCA_001479185_1_Salm_02965	GCA_002031465_1_ASM2_02712	GCA_002063255_1_ASM2_01505	GCA_004223665_1_PDT0_02908	GCA_004235405_1_PDT0_03023	GCA_005413085_1_PDT0_02791	GCA_005561835_1_PDT0_03850	GCA_005688835_1_PDT0_00989	GCA_005752735_1_PDT0_00505	GCA_005839265_1_PDT0_00980	GCA_006004645_1_PDT0_02876	GCA_006071835_1_PDT0_02054	GCA_006140175_1_PDT0_00945	GCA_006158625_1_PDT0_01232	GCA_006268055_1_PDT0_03639	GCA_006316565_1_PDT0_03410	GCA_006341905_1_PDT0_00684	GCA_006389695_1_PDT0_04765	GCA_006391615_1_PDT0_02772	GCA_006498515_1_PDT0_01877	GCA_006556065_1_PDT0_01406	GCA_006600085_1_PDT0_03251	GCA_006635885_1_PDT0_03372	GCA_006757795_1_PDT0_01182	GCA_006758235_1_PDT0_01813	GCA_006867365_1_PDT0_00211	GCA_006882345_1_PDT0_03722	GCA_006897065_1_PDT0_01343	GCA_006926155_1_PDT0_04230	GCA_006930435_1_PDT0_01904	GCA_006940515_1_PDT0_03342	GCA_007021805_1_PDT0_02052	GCA_007177435_1_PDT0_02255	GCA_007178515_1_PDT0_02161	GCA_007178855_1_PDT0_00255	GCA_007179225_1_PDT0_04613
flgB	flgB	Flagellar basal body rod protein FlgB	90	90	1	2	5421	258	417	415.233	ERR2693548_skesa_con_02105	GCA_001474835_1_Salm_01888	GCA_001474985_1_Salm_04218	GCA_001479185_1_Salm_00327	GCA_002031465_1_ASM2_03897	GCA_002063255_1_ASM2_03351	GCA_004223665_1_PDT0_00041	GCA_004235405_1_PDT0_00262	GCA_005413085_1_PDT0_02869	GCA_005561835_1_PDT0_00357	GCA_005688835_1_PDT0_03632	GCA_005752735_1_PDT0_01985	GCA_005839265_1_PDT0_00684	GCA_006004645_1_PDT0_01323	GCA_006071835_1_PDT0_00041	GCA_006140175_1_PDT0_03899	GCA_006158625_1_PDT0_00877	GCA_006268055_1_PDT0_01392	GCA_006316565_1_PDT0_02923	GCA_006341905_1_PDT0_04572	GCA_006389695_1_PDT0_01782	GCA_006391615_1_PDT0_00721	GCA_006498515_1_PDT0_03329	GCA_006556065_1_PDT0_00041	GCA_006600085_1_PDT0_00029	GCA_006635885_1_PDT0_00574	GCA_006757795_1_PDT0_00371	GCA_006758235_1_PDT0_01722	GCA_006867365_1_PDT0_04464	GCA_006882345_1_PDT0_02415	GCA_006897065_1_PDT0_01032	GCA_006926155_1_PDT0_00123	GCA_006930435_1_PDT0_01367	GCA_006940515_1_PDT0_03250	GCA_007021805_1_PDT0_00661	GCA_007177435_1_PDT0_00157	GCA_007178515_1_PDT0_00158	GCA_007178855_1_PDT0_02423	GCA_007179225_1_PDT0_02487
ldhA	ldhA	D-lactate dehydrogenase	90	90	1	2	5419	411	990	980.367	ERR2693548_skesa_con_03919	GCA_001474835_1_Salm_03436	GCA_001474985_1_Salm_01462	GCA_001479185_1_Salm_01304	GCA_002031465_1_ASM2_01538	GCA_002063255_1_ASM2_03636	GCA_004223665_1_PDT0_00532	GCA_004235405_1_PDT0_03376	GCA_005413085_1_PDT0_00200	GCA_005561835_1_PDT0_04079	GCA_005688835_1_PDT0_01693	GCA_005752735_1_PDT0_01895	GCA_005839265_1_PDT0_00193	GCA_006004645_1_PDT0_04162	GCA_006071835_1_PDT0_00532	GCA_006140175_1_PDT0_02212	GCA_006158625_1_PDT0_02249	GCA_006268055_1_PDT0_01160	GCA_006316565_1_PDT0_03264	GCA_006341905_1_PDT0_03941	GCA_006389695_1_PDT0_00412	GCA_006391615_1_PDT0_04011	GCA_006498515_1_PDT0_00259	GCA_006556065_1_PDT0_00530	GCA_006600085_1_PDT0_00523	GCA_006635885_1_PDT0_02815	GCA_006757795_1_PDT0_03721	GCA_006758235_1_PDT0_03393	GCA_006867365_1_PDT0_03098	GCA_006882345_1_PDT0_03800	GCA_006897065_1_PDT0_04556	GCA_006926155_1_PDT0_00732	GCA_006930435_1_PDT0_00872	GCA_006940515_1_PDT0_00499	GCA_007021805_1_PDT0_01169	GCA_007177435_1_PDT0_00634	GCA_007178515_1_PDT0_00635	GCA_007178855_1_PDT0_00828	GCA_007179225_1_PDT0_00772
entA	entA	23-dihydro-23-dihydroxybenzoate dehydrogenase	90	90	1	2	5418	654	756	754.867	ERR2693548_skesa_con_03303	GCA_001474835_1_Salm_01129	GCA_001474985_1_Salm_00960	GCA_001479185_1_Salm_01899	GCA_002031465_1_ASM2_00246	GCA_002063255_1_ASM2_00038	GCA_004223665_1_PDT0_02330	GCA_004235405_1_PDT0_01867	GCA_005413085_1_PDT0_02089	GCA_005561835_1_PDT0_02886	GCA_005688835_1_PDT0_00422	GCA_005752735_1_PDT0_03477	GCA_005839265_1_PDT0_02681	GCA_006004645_1_PDT0_02921	GCA_006071835_1_PDT0_03739	GCA_006140175_1_PDT0_01268	GCA_006158625_1_PDT0_00320	GCA_006268055_1_PDT0_00110	GCA_006316565_1_PDT0_02715	GCA_006341905_1_PDT0_01851	GCA_006389695_1_PDT0_02245	GCA_006391615_1_PDT0_03807	GCA_006498515_1_PDT0_02101	GCA_006556065_1_PDT0_02805	GCA_006600085_1_PDT0_03932	GCA_006635885_1_PDT0_03144	GCA_006757795_1_PDT0_04242	GCA_006758235_1_PDT0_03116	GCA_006867365_1_PDT0_01412	GCA_006882345_1_PDT0_01642	GCA_006897065_1_PDT0_01786	GCA_006926155_1_PDT0_01933	GCA_006930435_1_PDT0_00481	GCA_006940515_1_PDT0_00130	GCA_007021805_1_PDT0_00105	GCA_007177435_1_PDT0_03683	GCA_007178515_1_PDT0_03455	GCA_007178855_1_PDT0_03368	GCA_007179225_1_PDT0_01052
aphA	aphA	Class B acid phosphatase	90	90	1	2	5417	525	714	711.9	ERR2693548_skesa_con_04601	GCA_001474835_1_Salm_04101	GCA_001474985_1_Salm_03428	GCA_001479185_1_Salm_03375	GCA_002031465_1_ASM2_01009	GCA_002063255_1_ASM2_02192	GCA_004223665_1_PDT0_03957	GCA_004235405_1_PDT0_01802	GCA_005413085_1_PDT0_01249	GCA_005561835_1_PDT0_01892	GCA_005688835_1_PDT0_03988	GCA_005752735_1_PDT0_03328	GCA_005839265_1_PDT0_04442	GCA_006004645_1_PDT0_04114	GCA_006071835_1_PDT0_01730	GCA_006140175_1_PDT0_04221	GCA_006158625_1_PDT0_02160	GCA_006268055_1_PDT0_03672	GCA_006316565_1_PDT0_03882	GCA_006341905_1_PDT0_01262	GCA_006389695_1_PDT0_02342	GCA_006391615_1_PDT0_01526	GCA_006498515_1_PDT0_04483	GCA_006556065_1_PDT0_03214	GCA_006600085_1_PDT0_01783	GCA_006635885_1_PDT0_04598	GCA_006757795_1_PDT0_04350	GCA_006758235_1_PDT0_04209	GCA_006867365_1_PDT0_03120	GCA_006882345_1_PDT0_04170	GCA_006897065_1_PDT0_03359	GCA_006926155_1_PDT0_03588	GCA_006930435_1_PDT0_02892	GCA_006940515_1_PDT0_04198	GCA_007021805_1_PDT0_03081	GCA_007177435_1_PDT0_01893	GCA_007178515_1_PDT0_04660	GCA_007178855_1_PDT0_03664	GCA_007179225_1_PDT0_04103
ugpQ	ugpQ	Glycerophosphodiester phosphodiesterase cytoplasmic	90	90	1	2	5416	357	741	736.733	ERR2693548_skesa_con_01008	GCA_001474835_1_Salm_03838	GCA_001474985_1_Salm_00584	GCA_001479185_1_Salm_02285	GCA_002031465_1_ASM2_03710	GCA_002063255_1_ASM2_02878	GCA_004223665_1_PDT0_03238	GCA_004235405_1_PDT0_00020	GCA_005413085_1_PDT0_02271	GCA_005561835_1_PDT0_03076	GCA_005688835_1_PDT0_02361	GCA_005752735_1_PDT0_00079	GCA_005839265_1_PDT0_01957	GCA_006004645_1_PDT0_00158	GCA_006071835_1_PDT0_02590	GCA_006140175_1_PDT0_00558	GCA_006158625_1_PDT0_02788	GCA_006268055_1_PDT0_01043	GCA_006316565_1_PDT0_00078	GCA_006341905_1_PDT0_00382	GCA_006389695_1_PDT0_01102	GCA_006391615_1_PDT0_01333	GCA_006498515_1_PDT0_02607	GCA_006556065_1_PDT0_01950	GCA_006600085_1_PDT0_02369	GCA_006635885_1_PDT0_00225	GCA_006757795_1_PDT0_00158	GCA_006758235_1_PDT0_01479	GCA_006867365_1_PDT0_01284	GCA_006882345_1_PDT0_00723	GCA_006897065_1_PDT0_00519	GCA_006926155_1_PDT0_01307	GCA_006930435_1_PDT0_01181	GCA_006940515_1_PDT0_01533	GCA_007021805_1_PDT0_03536	GCA_007177435_1_PDT0_02813	GCA_007178515_1_PDT0_01602	GCA_007178855_1_PDT0_01783	GCA_007179225_1_PDT0_00370
nusG	nusG	Transcription termination/antitermination protein NusG	90	90	1	2	5415	150	546	541.6	ERR2693548_skesa_con_01218	GCA_001474835_1_Salm_02792	GCA_001474985_1_Salm_02180	GCA_001479185_1_Salm_02680	GCA_002031465_1_ASM2_02109	GCA_002063255_1_ASM2_01948	GCA_004223665_1_PDT0_04434	GCA_004235405_1_PDT0_03661	GCA_005413085_1_PDT0_04495	GCA_005561835_1_PDT0_02966	GCA_005688835_1_PDT0_04660	GCA_005752735_1_PDT0_04578	GCA_005839265_1_PDT0_04545	GCA_006004645_1_PDT0_04377	GCA_006071835_1_PDT0_04499	GCA_006140175_1_PDT0_04608	GCA_006158625_1_PDT0_04626	GCA_006268055_1_PDT0_04054	GCA_006316565_1_PDT0_04254	GCA_006341905_1_PDT0_04423	GCA_006389695_1_PDT0_04488	GCA_006391615_1_PDT0_04193	GCA_006498515_1_PDT0_04630	GCA_006556065_1_PDT0_04550	GCA_006600085_1_PDT0_04583	GCA_006635885_1_PDT0_02646	GCA_006757795_1_PDT0_04558	GCA_006758235_1_PDT0_04669	GCA_006867365_1_PDT0_03832	GCA_006882345_1_PDT0_04499	GCA_006897065_1_PDT0_04288	GCA_006926155_1_PDT0_04176	GCA_006930435_1_PDT0_04476	GCA_006940515_1_PDT0_04311	GCA_007021805_1_PDT0_04665	GCA_007177435_1_PDT0_04492	GCA_007178515_1_PDT0_04527	GCA_007178855_1_PDT0_04654	GCA_007179225_1_PDT0_03943
smvA	smvA	Methyl viologen resistance protein SmvA	90	90	1	2	5412	309	1488	1464.51	ERR2693548_skesa_con_03679	GCA_001474835_1_Salm_02956	GCA_001474985_1_Salm_01537	GCA_001479185_1_Salm_01229	GCA_002031465_1_ASM2_01613	GCA_002063255_1_ASM2_03711	GCA_004223665_1_PDT0_00457	GCA_004235405_1_PDT0_04559	GCA_005413085_1_PDT0_00125	GCA_005561835_1_PDT0_04261	GCA_005688835_1_PDT0_01618	GCA_005752735_1_PDT0_01970	GCA_005839265_1_PDT0_00268	GCA_006004645_1_PDT0_03661	GCA_006071835_1_PDT0_00457	GCA_006140175_1_PDT0_02287	GCA_006158625_1_PDT0_02324	GCA_006268055_1_PDT0_01235	GCA_006316565_1_PDT0_01998	19_refound_276	GCA_006389695_1_PDT0_00487	GCA_006391615_1_PDT0_02634	GCA_006498515_1_PDT0_00184	GCA_006556065_1_PDT0_00455	GCA_006600085_1_PDT0_00448	GCA_006635885_1_PDT0_03677	GCA_006757795_1_PDT0_04509	GCA_006758235_1_PDT0_01219	GCA_006867365_1_PDT0_02791	GCA_006882345_1_PDT0_02111	GCA_006897065_1_PDT0_04672	GCA_006926155_1_PDT0_03096	GCA_006930435_1_PDT0_00947	GCA_006940515_1_PDT0_03687	GCA_007021805_1_PDT0_01094	GCA_007177435_1_PDT0_00559	GCA_007178515_1_PDT0_00560	GCA_007178855_1_PDT0_00753	GCA_007179225_1_PDT0_00056
bisC	bisC	Biotin sulfoxide reductase	90	90	1	2	5411	1200	2334	2321.4	ERR2693548_skesa_con_00911	GCA_001474835_1_Salm_03741	GCA_001474985_1_Salm_00682	GCA_001479185_1_Salm_00036	GCA_002031465_1_ASM2_03807	GCA_002063255_1_ASM2_02975	GCA_004223665_1_PDT0_03684	GCA_004235405_1_PDT0_01230	GCA_005413085_1_PDT0_02368	GCA_005561835_1_PDT0_03995	GCA_005688835_1_PDT0_02459	GCA_005752735_1_PDT0_00176	GCA_005839265_1_PDT0_02229	GCA_006004645_1_PDT0_02813	GCA_006071835_1_PDT0_02688	GCA_006140175_1_PDT0_03098	GCA_006158625_1_PDT0_02885	GCA_006268055_1_PDT0_03618	GCA_006316565_1_PDT0_02757	GCA_006341905_1_PDT0_00480	GCA_006389695_1_PDT0_04290	GCA_006391615_1_PDT0_01934	GCA_006498515_1_PDT0_02705	GCA_006556065_1_PDT0_02047	GCA_006600085_1_PDT0_02466	GCA_006635885_1_PDT0_02328	GCA_006757795_1_PDT0_00255	GCA_006758235_1_PDT0_00957	GCA_006867365_1_PDT0_00521	GCA_006882345_1_PDT0_03188	GCA_006897065_1_PDT0_03060	GCA_006926155_1_PDT0_01404	GCA_006930435_1_PDT0_01278	GCA_006940515_1_PDT0_01630	GCA_007021805_1_PDT0_03633	GCA_007177435_1_PDT0_02910	GCA_007178515_1_PDT0_01699	GCA_007178855_1_PDT0_01880	GCA_007179225_1_PDT0_03327
moaB_1~~~moaB_2~~~moaB	moaB_1;moaB_2;moaB	Molybdenum cofactor biosynthesis protein B	90	100	1.11111	2	5409	243	513	462	ERR2693548_skesa_con_01763	GCA_001474835_1_Salm_02346;GCA_001474835_1_Salm_02347	GCA_001474985_1_Salm_02222;GCA_001474985_1_Salm_02223	GCA_001479185_1_Salm_02078	GCA_002031465_1_ASM2_00668	GCA_002063255_1_ASM2_03201	GCA_004223665_1_PDT0_04296	GCA_004235405_1_PDT0_00846	GCA_005413085_1_PDT0_01876	GCA_005561835_1_PDT0_00098	GCA_005688835_1_PDT0_00209	GCA_005752735_1_PDT0_02898	GCA_005839265_1_PDT0_04143	GCA_006004645_1_PDT0_02147	GCA_006071835_1_PDT0_03526	GCA_006140175_1_PDT0_02111	GCA_006158625_1_PDT0_00532	GCA_006268055_1_PDT0_01828	GCA_006316565_1_PDT0_01906	GCA_006341905_1_PDT0_03432	GCA_006389695_1_PDT0_04365;GCA_006389695_1_PDT0_04366	GCA_006391615_1_PDT0_02266;GCA_006391615_1_PDT0_02265	GCA_006498515_1_PDT0_03177	GCA_006556065_1_PDT0_02592	GCA_006600085_1_PDT0_02156	GCA_006635885_1_PDT0_01987;GCA_006635885_1_PDT0_01986	GCA_006757795_1_PDT0_04072;GCA_006757795_1_PDT0_04071	GCA_006758235_1_PDT0_03087;GCA_006758235_1_PDT0_03086	GCA_006867365_1_PDT0_02725;GCA_006867365_1_PDT0_02724	GCA_006882345_1_PDT0_02521	GCA_006897065_1_PDT0_02228	GCA_006926155_1_PDT0_03543	GCA_006930435_1_PDT0_02740	GCA_006940515_1_PDT0_02718	GCA_007021805_1_PDT0_00318	GCA_007177435_1_PDT0_03506	GCA_007178515_1_PDT0_03307	GCA_007178855_1_PDT0_01590;GCA_007178855_1_PDT0_01589	GCA_007179225_1_PDT0_03603
lpxD_2	lpxD_2	UDP-3-O-(3-hydroxymyristoyl)glucosamine N-acyltransferase	90	90	1	2	5405	627	1026	1021.57	ERR2693548_skesa_con_03990	GCA_001474835_1_Salm_03481	GCA_001474985_1_Salm_03083	GCA_001479185_1_Salm_04311	GCA_002031465_1_ASM2_00186	GCA_002063255_1_ASM2_04559	GCA_004223665_1_PDT0_01176	GCA_004235405_1_PDT0_00680	GCA_005413085_1_PDT0_03854	GCA_005561835_1_PDT0_00216	GCA_005688835_1_PDT0_03568	GCA_005752735_1_PDT0_03299	GCA_005839265_1_PDT0_04017	GCA_006004645_1_PDT0_02682	GCA_006071835_1_PDT0_01117	GCA_006140175_1_PDT0_03726	GCA_006158625_1_PDT0_04275	GCA_006268055_1_PDT0_02285	GCA_006316565_1_PDT0_02345	GCA_006341905_1_PDT0_01117	GCA_006389695_1_PDT0_04263	GCA_006391615_1_PDT0_01451	GCA_006498515_1_PDT0_00809	GCA_006556065_1_PDT0_02534	GCA_006600085_1_PDT0_01170	GCA_006635885_1_PDT0_01327	GCA_006757795_1_PDT0_04012	GCA_006758235_1_PDT0_02841	GCA_006867365_1_PDT0_01490	GCA_006882345_1_PDT0_02973	GCA_006897065_1_PDT0_01599	GCA_006926155_1_PDT0_03484	GCA_006930435_1_PDT0_01786	GCA_006940515_1_PDT0_03778	GCA_007021805_1_PDT0_04503	GCA_007177435_1_PDT0_01281	GCA_007178515_1_PDT0_03715	GCA_007178855_1_PDT0_02360	GCA_007179225_1_PDT0_03150
yflS	yflS	Putative malate transporter YflS	90	90	1	2	5404	1302	1455	1451.6	ERR2693548_skesa_con_02688	GCA_001474835_1_Salm_00035	GCA_001474985_1_Salm_02586	GCA_001479185_1_Salm_02954	GCA_002031465_1_ASM2_02723	GCA_002063255_1_ASM2_01516	GCA_004223665_1_PDT0_02897	GCA_004235405_1_PDT0_04632	GCA_005413085_1_PDT0_02780	GCA_005561835_1_PDT0_04346	GCA_005688835_1_PDT0_00979	GCA_005752735_1_PDT0_00494	GCA_005839265_1_PDT0_00969	GCA_006004645_1_PDT0_02887	GCA_006071835_1_PDT0_02043	GCA_006140175_1_PDT0_00956	GCA_006158625_1_PDT0_01221	GCA_006268055_1_PDT0_03650	GCA_006316565_1_PDT0_03716	GCA_006341905_1_PDT0_00673	GCA_006389695_1_PDT0_00992	GCA_006391615_1_PDT0_01811	GCA_006498515_1_PDT0_01888	GCA_006556065_1_PDT0_01395	GCA_006600085_1_PDT0_03240	GCA_006635885_1_PDT0_03383	GCA_006757795_1_PDT0_01193	GCA_006758235_1_PDT0_01802	GCA_006867365_1_PDT0_00200	GCA_006882345_1_PDT0_03733	GCA_006897065_1_PDT0_01353	GCA_006926155_1_PDT0_04240	GCA_006930435_1_PDT0_01893	GCA_006940515_1_PDT0_03353	GCA_007021805_1_PDT0_02041	GCA_007177435_1_PDT0_02244	GCA_007178515_1_PDT0_02150	GCA_007178855_1_PDT0_00244	GCA_007179225_1_PDT0_03612
helD	helD	DNA helicase IV	90	90	1	2	5403	1287	2055	2046.47	ERR2693548_skesa_con_02004	GCA_001474835_1_Salm_03101	GCA_001474985_1_Salm_01184	GCA_001479185_1_Salm_04381	GCA_002031465_1_ASM2_01797	GCA_002063255_1_ASM2_00939	GCA_004223665_1_PDT0_04133	GCA_004235405_1_PDT0_02136	GCA_005413085_1_PDT0_04090	GCA_005561835_1_PDT0_01153	GCA_005688835_1_PDT0_04197	GCA_005752735_1_PDT0_01518	GCA_005839265_1_PDT0_03478	GCA_006004645_1_PDT0_03869	GCA_006071835_1_PDT0_03285	GCA_006140175_1_PDT0_03241	GCA_006158625_1_PDT0_00717	GCA_006268055_1_PDT0_03405	GCA_006316565_1_PDT0_01607	GCA_006341905_1_PDT0_03074	GCA_006389695_1_PDT0_00207	GCA_006391615_1_PDT0_01082	GCA_006498515_1_PDT0_02934	GCA_006556065_1_PDT0_03699	GCA_006600085_1_PDT0_01911	GCA_006635885_1_PDT0_00879	GCA_006757795_1_PDT0_03502	GCA_006758235_1_PDT0_02324	GCA_006867365_1_PDT0_03539	GCA_006882345_1_PDT0_03901	GCA_006897065_1_PDT0_02357	GCA_006926155_1_PDT0_00021	GCA_006930435_1_PDT0_03902	GCA_006940515_1_PDT0_03824	GCA_007021805_1_PDT0_00560	GCA_007177435_1_PDT0_00056	GCA_007178515_1_PDT0_00056	GCA_007178855_1_PDT0_01344	GCA_007179225_1_PDT0_01389
asnS	;asnS	hypothetical protein;Asparagine--tRNA ligase	90	90	1	2	5401	678	1401	1384.93	ERR2693548_skesa_con_01922	GCA_001474835_1_Salm_03018	GCA_001474985_1_Salm_01161	GCA_001479185_1_Salm_04358	GCA_002031465_1_ASM2_01714	GCA_002063255_1_ASM2_01749	GCA_004223665_1_PDT0_03454	GCA_004235405_1_PDT0_04328	GCA_005413085_1_PDT0_04067	GCA_005561835_1_PDT0_04344	GCA_005688835_1_PDT0_00049	GCA_005752735_1_PDT0_01495	GCA_005839265_1_PDT0_02994	GCA_006004645_1_PDT0_03124	GCA_006071835_1_PDT0_03366	GCA_006140175_1_PDT0_03264	GCA_006158625_1_PDT0_00694	GCA_006268055_1_PDT0_02899	GCA_006316565_1_PDT0_02909	GCA_006341905_1_PDT0_04526	GCA_006389695_1_PDT0_00124	GCA_006391615_1_PDT0_04368	GCA_006498515_1_PDT0_03017	GCA_006556065_1_PDT0_03618	GCA_006600085_1_PDT0_01996	GCA_006635885_1_PDT0_04740	GCA_006757795_1_PDT0_02497	GCA_006758235_1_PDT0_00589	GCA_006867365_1_PDT0_01833	GCA_006882345_1_PDT0_02913	GCA_006897065_1_PDT0_02052	GCA_006926155_1_PDT0_04086	GCA_006930435_1_PDT0_01065	GCA_006940515_1_PDT0_02528	GCA_007021805_1_PDT0_00478	GCA_007177435_1_PDT0_03346	GCA_007178515_1_PDT0_03147	GCA_007178855_1_PDT0_01428	GCA_007179225_1_PDT0_03738
ydiV_2~~~ydiV_1	ydiV_2;ydiV_1	Anti-FlhC(2)FlhD(4) factor YdiV	90	101	1.12222	2	5399	297	714	630.18	ERR2693548_skesa_con_02285	GCA_001474835_1_Salm_02068	2_refound_17	GCA_001479185_1_Salm_00507	GCA_002031465_1_ASM2_04077	GCA_002063255_1_ASM2_00671;GCA_002063255_1_ASM2_00670	GCA_004223665_1_PDT0_00220	GCA_004235405_1_PDT0_02665	GCA_005413085_1_PDT0_03049	GCA_005561835_1_PDT0_03254	GCA_005688835_1_PDT0_03812	GCA_005752735_1_PDT0_01282	GCA_005839265_1_PDT0_00505	GCA_006004645_1_PDT0_00540	GCA_006071835_1_PDT0_00220	GCA_006140175_1_PDT0_00350	GCA_006158625_1_PDT0_02562	GCA_006268055_1_PDT0_00569	GCA_006316565_1_PDT0_00530	GCA_006341905_1_PDT0_02149;GCA_006341905_1_PDT0_02148	GCA_006389695_1_PDT0_01384	GCA_006391615_1_PDT0_03101	GCA_006498515_1_PDT0_03509	GCA_006556065_1_PDT0_00218	GCA_006600085_1_PDT0_00209	GCA_006635885_1_PDT0_01369	GCA_006757795_1_PDT0_00551	GCA_006758235_1_PDT0_00451	GCA_006867365_1_PDT0_04677	GCA_006882345_1_PDT0_04523	GCA_006897065_1_PDT0_02506	GCA_006926155_1_PDT0_00303	GCA_006930435_1_PDT0_01546	GCA_006940515_1_PDT0_01786	GCA_007021805_1_PDT0_00841	GCA_007177435_1_PDT0_00337;GCA_007177435_1_PDT0_00338	GCA_007178515_1_PDT0_00339;GCA_007178515_1_PDT0_00338	GCA_007178855_1_PDT0_02603	GCA_007179225_1_PDT0_00277;GCA_007179225_1_PDT0_00278
dlgD	dlgD	23-diketo-L-gulonate reductase	90	90	1	2	5398	906	999	997.967	ERR2693548_skesa_con_00886	GCA_001474835_1_Salm_03716	GCA_001474985_1_Salm_00707	GCA_001479185_1_Salm_00061	GCA_002031465_1_ASM2_03832	GCA_002063255_1_ASM2_03000	GCA_004223665_1_PDT0_03659	GCA_004235405_1_PDT0_01255	GCA_005413085_1_PDT0_02393	GCA_005561835_1_PDT0_02216	GCA_005688835_1_PDT0_02484	GCA_005752735_1_PDT0_00201	GCA_005839265_1_PDT0_02204	GCA_006004645_1_PDT0_02838	GCA_006071835_1_PDT0_02713	GCA_006140175_1_PDT0_03123	GCA_006158625_1_PDT0_02910	GCA_006268055_1_PDT0_03805	GCA_006316565_1_PDT0_02782	GCA_006341905_1_PDT0_00505	GCA_006389695_1_PDT0_04315	GCA_006391615_1_PDT0_01959	GCA_006498515_1_PDT0_02730	GCA_006556065_1_PDT0_02072	GCA_006600085_1_PDT0_02491	GCA_006635885_1_PDT0_02303	GCA_006757795_1_PDT0_00280	GCA_006758235_1_PDT0_04266	GCA_006867365_1_PDT0_00496	GCA_006882345_1_PDT0_03213	GCA_006897065_1_PDT0_03035	GCA_006926155_1_PDT0_01429	GCA_006930435_1_PDT0_01303	GCA_006940515_1_PDT0_01655	GCA_007021805_1_PDT0_03658	GCA_007177435_1_PDT0_02935	GCA_007178515_1_PDT0_01724	GCA_007178855_1_PDT0_01905	GCA_007179225_1_PDT0_03352
group_2205		hypothetical protein	90	90	1	2	5397	390	492	488.6	ERR2693548_skesa_con_04530	GCA_001474835_1_Salm_04227	GCA_001474985_1_Salm_03727	GCA_001479185_1_Salm_03300	GCA_002031465_1_ASM2_03178	GCA_002063255_1_ASM2_02263	GCA_004223665_1_PDT0_01718	GCA_004235405_1_PDT0_04616	GCA_005413085_1_PDT0_01178	GCA_005561835_1_PDT0_04340	GCA_005688835_1_PDT0_04059	GCA_005752735_1_PDT0_01874	GCA_005839265_1_PDT0_04242	GCA_006004645_1_PDT0_03353	GCA_006071835_1_PDT0_01659	GCA_006140175_1_PDT0_01982	GCA_006158625_1_PDT0_02089	GCA_006268055_1_PDT0_02132	GCA_006316565_1_PDT0_00355	GCA_006341905_1_PDT0_01191	GCA_006389695_1_PDT0_03190	GCA_006391615_1_PDT0_04799	GCA_006498515_1_PDT0_01350	GCA_006556065_1_PDT0_03143	GCA_006600085_1_PDT0_01712	GCA_006635885_1_PDT0_04782	GCA_006757795_1_PDT0_02938	GCA_006758235_1_PDT0_01161	GCA_006867365_1_PDT0_00848	GCA_006882345_1_PDT0_02891	GCA_006897065_1_PDT0_04674	GCA_006926155_1_PDT0_01635	GCA_006930435_1_PDT0_02821	GCA_006940515_1_PDT0_02269	GCA_007021805_1_PDT0_03010	GCA_007177435_1_PDT0_01822	GCA_007178515_1_PDT0_01380	GCA_007178855_1_PDT0_03593	GCA_007179225_1_PDT0_02937
nanK	nanK	N-acetylmannosamine kinase	90	90	1	2	5396	330	876	869.933	ERR2693548_skesa_con_02461	GCA_001474835_1_Salm_00524	GCA_001474985_1_Salm_02402	GCA_001479185_1_Salm_02770	GCA_002031465_1_ASM2_02907	GCA_002063255_1_ASM2_01700	GCA_004223665_1_PDT0_02713	GCA_004235405_1_PDT0_00205	GCA_005413085_1_PDT0_02596	GCA_005561835_1_PDT0_01714	GCA_005688835_1_PDT0_00795	GCA_005752735_1_PDT0_00310	GCA_005839265_1_PDT0_00785	GCA_006004645_1_PDT0_00689	GCA_006071835_1_PDT0_01859	GCA_006140175_1_PDT0_00711	GCA_006158625_1_PDT0_01037	GCA_006268055_1_PDT0_00919	GCA_006316565_1_PDT0_00416	GCA_006341905_1_PDT0_03551	GCA_006389695_1_PDT0_00808	GCA_006391615_1_PDT0_00060	GCA_006498515_1_PDT0_03803	GCA_006556065_1_PDT0_01211	GCA_006600085_1_PDT0_03056	GCA_006635885_1_PDT0_00093	GCA_006757795_1_PDT0_02585	GCA_006758235_1_PDT0_00892	GCA_006867365_1_PDT0_00016	GCA_006882345_1_PDT0_00488	GCA_006897065_1_PDT0_00317	GCA_006926155_1_PDT0_00494	GCA_006930435_1_PDT0_03500	GCA_006940515_1_PDT0_01976	GCA_007021805_1_PDT0_01857	GCA_007177435_1_PDT0_02021	GCA_007178515_1_PDT0_01927	GCA_007178855_1_PDT0_00060	GCA_007179225_1_PDT0_01784
bfr	bfr	Bacterioferritin	90	90	1	2	5395	324	477	475.3	ERR2693548_skesa_con_01305	GCA_001474835_1_Salm_03559	GCA_001474985_1_Salm_01699	GCA_001479185_1_Salm_02365	GCA_002031465_1_ASM2_03597	GCA_002063255_1_ASM2_02059	GCA_004223665_1_PDT0_04576	GCA_004235405_1_PDT0_01092	GCA_005413085_1_PDT0_04603	GCA_005561835_1_PDT0_01952	GCA_005688835_1_PDT0_04566	GCA_005752735_1_PDT0_03530	GCA_005839265_1_PDT0_04289	GCA_006004645_1_PDT0_00046	GCA_006071835_1_PDT0_04575	GCA_006140175_1_PDT0_03794	GCA_006158625_1_PDT0_04796	GCA_006268055_1_PDT0_02407	GCA_006316565_1_PDT0_02520	GCA_006341905_1_PDT0_04106	GCA_006389695_1_PDT0_04621	GCA_006391615_1_PDT0_01578	GCA_006498515_1_PDT0_02495	GCA_006556065_1_PDT0_04456	GCA_006600085_1_PDT0_04659	GCA_006635885_1_PDT0_01789	GCA_006757795_1_PDT0_00046	GCA_006758235_1_PDT0_03015	GCA_006867365_1_PDT0_04029	GCA_006882345_1_PDT0_03041	GCA_006897065_1_PDT0_03411	GCA_006926155_1_PDT0_03892	GCA_006930435_1_PDT0_04552	GCA_006940515_1_PDT0_03904	GCA_007021805_1_PDT0_04571	GCA_007177435_1_PDT0_04568	GCA_007178515_1_PDT0_01490	GCA_007178855_1_PDT0_04793	GCA_007179225_1_PDT0_04081
yedA_3~~~yedA_2	yedA_3;yedA_2	putative inner membrane transporter YedA	90	90	1	2	5394	369	921	914.867	ERR2693548_skesa_con_00242	GCA_001474835_1_Salm_04426	GCA_001474985_1_Salm_00138	GCA_001479185_1_Salm_04020	GCA_002031465_1_ASM2_04666	GCA_002063255_1_ASM2_01914	GCA_004223665_1_PDT0_00885	GCA_004235405_1_PDT0_04235	GCA_005413085_1_PDT0_00554	GCA_005561835_1_PDT0_00895	GCA_005688835_1_PDT0_02909	GCA_005752735_1_PDT0_03569	GCA_005839265_1_PDT0_03161	GCA_006004645_1_PDT0_01084	GCA_006071835_1_PDT0_00883	GCA_006140175_1_PDT0_01702	GCA_006158625_1_PDT0_03338	GCA_006268055_1_PDT0_03019	GCA_006316565_1_PDT0_01421	GCA_006341905_1_PDT0_02270	GCA_006389695_1_PDT0_03064	GCA_006391615_1_PDT0_02032	GCA_006498515_1_PDT0_00613	GCA_006556065_1_PDT0_00883	GCA_006600085_1_PDT0_00877	GCA_006635885_1_PDT0_04390	GCA_006757795_1_PDT0_02280	GCA_006758235_1_PDT0_01347	GCA_006867365_1_PDT0_02666	GCA_006882345_1_PDT0_03430	GCA_006897065_1_PDT0_01385	GCA_006926155_1_PDT0_03284	GCA_006930435_1_PDT0_00270	GCA_006940515_1_PDT0_00852	GCA_007021805_1_PDT0_01523	GCA_007177435_1_PDT0_00988	GCA_007178515_1_PDT0_00989	GCA_007178855_1_PDT0_01182	GCA_007179225_1_PDT0_01464
group_2204		Limonene hydroxylase	90	90	1	2	5393	1170	1929	1912.13	ERR2693548_skesa_con_03245	GCA_001474835_1_Salm_01187	GCA_001474985_1_Salm_01018	GCA_001479185_1_Salm_01957	GCA_002031465_1_ASM2_00304	GCA_002063255_1_ASM2_00096	GCA_004223665_1_PDT0_02272	GCA_004235405_1_PDT0_00738	GCA_005413085_1_PDT0_02031	GCA_005561835_1_PDT0_02571	GCA_005688835_1_PDT0_00364	GCA_005752735_1_PDT0_02136	GCA_005839265_1_PDT0_02623	GCA_006004645_1_PDT0_01241	GCA_006071835_1_PDT0_03681	GCA_006140175_1_PDT0_01210	GCA_006158625_1_PDT0_00378	GCA_006268055_1_PDT0_00052	GCA_006316565_1_PDT0_01272	GCA_006341905_1_PDT0_01793	GCA_006389695_1_PDT0_02187	GCA_006391615_1_PDT0_00908	GCA_006498515_1_PDT0_02043	GCA_006556065_1_PDT0_02747	GCA_006600085_1_PDT0_03874	GCA_006635885_1_PDT0_01752	GCA_006757795_1_PDT0_03785	GCA_006758235_1_PDT0_03205	GCA_006867365_1_PDT0_01354	GCA_006882345_1_PDT0_01913	GCA_006897065_1_PDT0_00865	GCA_006926155_1_PDT0_01875	GCA_006930435_1_PDT0_00423	GCA_006940515_1_PDT0_00072	GCA_007021805_1_PDT0_00163	GCA_007177435_1_PDT0_03625	GCA_007178515_1_PDT0_03397	GCA_007178855_1_PDT0_03310	GCA_007179225_1_PDT0_00994
esiB_2~~~esiB_3	esiB_2;esiB_3	Secretory immunoglobulin A-binding protein EsiB	90	90	1	2	5392	651	996	988.333	ERR2693548_skesa_con_03243	GCA_001474835_1_Salm_01189	GCA_001474985_1_Salm_01020	GCA_001479185_1_Salm_01959	GCA_002031465_1_ASM2_00306	GCA_002063255_1_ASM2_00098	GCA_004223665_1_PDT0_02270	GCA_004235405_1_PDT0_00736	GCA_005413085_1_PDT0_02029	GCA_005561835_1_PDT0_02573	GCA_005688835_1_PDT0_00362	GCA_005752735_1_PDT0_02134	GCA_005839265_1_PDT0_02621	GCA_006004645_1_PDT0_01239	GCA_006071835_1_PDT0_03679	GCA_006140175_1_PDT0_01208	GCA_006158625_1_PDT0_00380	GCA_006268055_1_PDT0_00050	GCA_006316565_1_PDT0_01270	GCA_006341905_1_PDT0_01791	GCA_006389695_1_PDT0_02185	GCA_006391615_1_PDT0_00906	GCA_006498515_1_PDT0_02041	GCA_006556065_1_PDT0_02745	GCA_006600085_1_PDT0_03872	GCA_006635885_1_PDT0_01750	GCA_006757795_1_PDT0_03787	GCA_006758235_1_PDT0_03203	GCA_006867365_1_PDT0_01352	GCA_006882345_1_PDT0_01911	GCA_006897065_1_PDT0_00863	GCA_006926155_1_PDT0_01873	GCA_006930435_1_PDT0_00421	GCA_006940515_1_PDT0_00070	GCA_007021805_1_PDT0_00165	GCA_007177435_1_PDT0_03623	GCA_007178515_1_PDT0_03395	GCA_007178855_1_PDT0_03308	GCA_007179225_1_PDT0_00992
fcl	fcl	GDP-L-fucose synthase	90	90	1	2	5391	252	966	958.067	ERR2693548_skesa_con_00367	GCA_001474835_1_Salm_04551	GCA_001474985_1_Salm_00263	GCA_001479185_1_Salm_03895	GCA_002031465_1_ASM2_04541	GCA_002063255_1_ASM2_03888	GCA_004223665_1_PDT0_01009	GCA_004235405_1_PDT0_02211	GCA_005413085_1_PDT0_00679	GCA_005561835_1_PDT0_02201	GCA_005688835_1_PDT0_02785	GCA_005752735_1_PDT0_04308	GCA_005839265_1_PDT0_02255	GCA_006004645_1_PDT0_01108	GCA_006071835_1_PDT0_01007	GCA_006140175_1_PDT0_01468	GCA_006158625_1_PDT0_03214	GCA_006268055_1_PDT0_01743	GCA_006316565_1_PDT0_03445	GCA_006341905_1_PDT0_04529	GCA_006389695_1_PDT0_01603	GCA_006391615_1_PDT0_02961	GCA_006498515_1_PDT0_00738	GCA_006556065_1_PDT0_01007	GCA_006600085_1_PDT0_01002	GCA_006635885_1_PDT0_01530	GCA_006757795_1_PDT0_02031	GCA_006758235_1_PDT0_02777	GCA_006867365_1_PDT0_01881	GCA_006882345_1_PDT0_01145	GCA_006897065_1_PDT0_02976	GCA_006926155_1_PDT0_02301	GCA_006930435_1_PDT0_00146	GCA_006940515_1_PDT0_02820	GCA_007021805_1_PDT0_01648	GCA_007177435_1_PDT0_01113	GCA_007178515_1_PDT0_03021	GCA_007178855_1_PDT0_03706	GCA_007179225_1_PDT0_00812
yfcR	yfcR	putative fimbrial-like protein YfcR	90	90	1	2	5390	345	513	511.133	ERR2693548_skesa_con_04019	GCA_001474835_1_Salm_03510	GCA_001474985_1_Salm_03054	GCA_001479185_1_Salm_04063	GCA_002031465_1_ASM2_00157	GCA_002063255_1_ASM2_04588	GCA_004223665_1_PDT0_01205	GCA_004235405_1_PDT0_00651	GCA_005413085_1_PDT0_03825	GCA_005561835_1_PDT0_00187	GCA_005688835_1_PDT0_03539	GCA_005752735_1_PDT0_03270	GCA_005839265_1_PDT0_03988	GCA_006004645_1_PDT0_02653	GCA_006071835_1_PDT0_01146	GCA_006140175_1_PDT0_03697	GCA_006158625_1_PDT0_04246	GCA_006268055_1_PDT0_02256	GCA_006316565_1_PDT0_02316	GCA_006341905_1_PDT0_01088	GCA_006389695_1_PDT0_04234	GCA_006391615_1_PDT0_01422	GCA_006498515_1_PDT0_00838	GCA_006556065_1_PDT0_02505	GCA_006600085_1_PDT0_01199	GCA_006635885_1_PDT0_01298	GCA_006757795_1_PDT0_03983	GCA_006758235_1_PDT0_02812	GCA_006867365_1_PDT0_01461	GCA_006882345_1_PDT0_02944	GCA_006897065_1_PDT0_01570	GCA_006926155_1_PDT0_03455	GCA_006930435_1_PDT0_01757	GCA_006940515_1_PDT0_03749	GCA_007021805_1_PDT0_04474	GCA_007177435_1_PDT0_01310	GCA_007178515_1_PDT0_03686	GCA_007178855_1_PDT0_02331	GCA_007179225_1_PDT0_03121
hutH	hutH	Histidine ammonia-lyase	90	90	1	2	5389	1236	1521	1517.83	ERR2693548_skesa_con_01751	GCA_001474835_1_Salm_02359	GCA_001474985_1_Salm_02210	GCA_001479185_1_Salm_02090	GCA_002031465_1_ASM2_00680	GCA_002063255_1_ASM2_03189	GCA_004223665_1_PDT0_04308	GCA_004235405_1_PDT0_00858	GCA_005413085_1_PDT0_01888	GCA_005561835_1_PDT0_00110	GCA_005688835_1_PDT0_00221	GCA_005752735_1_PDT0_02910	GCA_005839265_1_PDT0_04155	GCA_006004645_1_PDT0_02159	GCA_006071835_1_PDT0_03538	GCA_006140175_1_PDT0_02123	GCA_006158625_1_PDT0_00520	GCA_006268055_1_PDT0_01840	GCA_006316565_1_PDT0_01918	GCA_006341905_1_PDT0_04780	GCA_006389695_1_PDT0_04378	GCA_006391615_1_PDT0_02278	GCA_006498515_1_PDT0_03189	GCA_006556065_1_PDT0_02604	GCA_006600085_1_PDT0_02168	GCA_006635885_1_PDT0_01999	GCA_006757795_1_PDT0_04084	GCA_006758235_1_PDT0_03099	GCA_006867365_1_PDT0_02737	GCA_006882345_1_PDT0_02533	GCA_006897065_1_PDT0_02240	GCA_006926155_1_PDT0_03555	GCA_006930435_1_PDT0_02752	GCA_006940515_1_PDT0_02730	GCA_007021805_1_PDT0_00306	GCA_007177435_1_PDT0_03518	GCA_007178515_1_PDT0_03319	GCA_007178855_1_PDT0_01602	GCA_007179225_1_PDT0_04599
mggB_2~~~mggB_3~~~mggB_1	mggB_2;mggB_3;mggB_1	Mannosylglucosyl-3-phosphoglycerate phosphatase	90	92	1.02222	2	5386	738	1653	1617.07	ERR2693548_skesa_con_03408	GCA_001474835_1_Salm_01025	GCA_001474985_1_Salm_01652	GCA_001479185_1_Salm_01795	GCA_002031465_1_ASM2_03487	GCA_002063255_1_ASM2_04472	GCA_004223665_1_PDT0_02435	GCA_004235405_1_PDT0_02556	GCA_005413085_1_PDT0_02193	GCA_005561835_1_PDT0_01612	GCA_005688835_1_PDT0_00526	GCA_005752735_1_PDT0_03266	GCA_005839265_1_PDT0_03841	GCA_006004645_1_PDT0_01964	GCA_006071835_1_PDT0_03845	GCA_006140175_1_PDT0_03693;GCA_006140175_1_PDT0_03692	GCA_006158625_1_PDT0_00215;GCA_006158625_1_PDT0_00216	GCA_006268055_1_PDT0_00214	GCA_006316565_1_PDT0_03641	GCA_006341905_1_PDT0_03246	GCA_006389695_1_PDT0_03897	GCA_006391615_1_PDT0_03401	GCA_006498515_1_PDT0_02205	GCA_006556065_1_PDT0_02911	GCA_006600085_1_PDT0_04036	GCA_006635885_1_PDT0_03158	GCA_006757795_1_PDT0_01314	GCA_006758235_1_PDT0_02279	GCA_006867365_1_PDT0_02557	GCA_006882345_1_PDT0_01538	GCA_006897065_1_PDT0_00058	GCA_006926155_1_PDT0_01037	GCA_006930435_1_PDT0_00586	GCA_006940515_1_PDT0_00234	GCA_007021805_1_PDT0_00001	GCA_007177435_1_PDT0_04294	GCA_007178515_1_PDT0_03559	GCA_007178855_1_PDT0_03472	GCA_007179225_1_PDT0_02747
sptP	sptP	Secreted effector protein SptP	90	90	1	2	5385	747	1608	1588.87	ERR2693548_skesa_con_02986	GCA_001474835_1_Salm_00278	GCA_001474985_1_Salm_02885	GCA_001479185_1_Salm_02517	GCA_002031465_1_ASM2_04345	GCA_002063255_1_ASM2_01218	GCA_004223665_1_PDT0_01910	GCA_004235405_1_PDT0_02926	GCA_005413085_1_PDT0_01479	GCA_005561835_1_PDT0_04418	GCA_005688835_1_PDT0_01275	GCA_005752735_1_PDT0_02837	GCA_005839265_1_PDT0_01803	GCA_006004645_1_PDT0_03950	GCA_006071835_1_PDT0_02340	GCA_006140175_1_PDT0_02954	GCA_006158625_1_PDT0_01518	GCA_006268055_1_PDT0_03374	GCA_006316565_1_PDT0_03860	GCA_006341905_1_PDT0_00898	GCA_006389695_1_PDT0_02799	GCA_006391615_1_PDT0_04741	GCA_006498515_1_PDT0_01590	GCA_006556065_1_PDT0_01692	GCA_006600085_1_PDT0_02747	GCA_006635885_1_PDT0_03409	GCA_006757795_1_PDT0_01563	GCA_006758235_1_PDT0_00769	GCA_006867365_1_PDT0_02415	GCA_006882345_1_PDT0_00898	GCA_006897065_1_PDT0_00924	GCA_006926155_1_PDT0_02734	GCA_006930435_1_PDT0_02094	GCA_006940515_1_PDT0_01202	GCA_007021805_1_PDT0_02339	GCA_007177435_1_PDT0_02542	GCA_007178515_1_PDT0_02458	GCA_007178855_1_PDT0_00541	GCA_007179225_1_PDT0_03870
group_2199		hypothetical protein	90	90	1	2	5382	333	384	355.172	ERR2693548_skesa_con_03627	GCA_001474835_1_Salm_00721	GCA_001474985_1_Salm_02075	GCA_001479185_1_Salm_04092	GCA_002031465_1_ASM2_03268	GCA_002063255_1_ASM2_00892	GCA_004223665_1_PDT0_04491	GCA_004235405_1_PDT0_04075	GCA_005413085_1_PDT0_03643	GCA_005561835_1_PDT0_04408	GCA_005688835_1_PDT0_04426	GCA_005752735_1_PDT0_03137	GCA_005839265_1_PDT0_01652	GCA_006004645_1_PDT0_03511	GCA_006071835_1_PDT0_04062	GCA_006140175_1_PDT0_03411	GCA_006158625_1_PDT0_04451	GCA_006268055_1_PDT0_04314	GCA_006316565_1_PDT0_04097	GCA_006341905_1_PDT0_02534	GCA_006389695_1_PDT0_03799	GCA_006391615_1_PDT0_04671	GCA_006498515_1_PDT0_02424	GCA_006556065_1_PDT0_03975	GCA_006600085_1_PDT0_03797	GCA_006635885_1_PDT0_04626	GCA_006757795_1_PDT0_04675	GCA_006758235_1_PDT0_04458	GCA_006867365_1_PDT0_03388	GCA_006882345_1_PDT0_03684	GCA_006897065_1_PDT0_03924	GCA_006926155_1_PDT0_04269	GCA_006930435_1_PDT0_04206	GCA_006940515_1_PDT0_00454	GCA_007021805_1_PDT0_04019	GCA_007177435_1_PDT0_04268	GCA_007178515_1_PDT0_04207	GCA_007178855_1_PDT0_03213	GCA_007179225_1_PDT0_02429
cheA	cheA	Chemotaxis protein CheA	90	90	1	2	5380	372	2016	1997.73	ERR2693548_skesa_con_00176	GCA_001474835_1_Salm_04360	GCA_001474985_1_Salm_00072	GCA_001479185_1_Salm_01592	GCA_002031465_1_ASM2_01251	GCA_002063255_1_ASM2_04126	GCA_004223665_1_PDT0_00819	GCA_004235405_1_PDT0_00470	GCA_005413085_1_PDT0_00488	GCA_005561835_1_PDT0_01572	GCA_005688835_1_PDT0_02975	GCA_005752735_1_PDT0_00801	GCA_005839265_1_PDT0_03095	GCA_006004645_1_PDT0_01018	GCA_006071835_1_PDT0_00817	GCA_006140175_1_PDT0_01768	GCA_006158625_1_PDT0_03404	GCA_006268055_1_PDT0_02190	GCA_006316565_1_PDT0_01487	GCA_006341905_1_PDT0_02927	GCA_006389695_1_PDT0_02998	GCA_006391615_1_PDT0_02822	GCA_006498515_1_PDT0_00547	GCA_006556065_1_PDT0_00817	GCA_006600085_1_PDT0_00811	GCA_006635885_1_PDT0_02703	GCA_006757795_1_PDT0_02346	GCA_006758235_1_PDT0_02505	GCA_006867365_1_PDT0_03792	GCA_006882345_1_PDT0_04039	GCA_006897065_1_PDT0_01451	GCA_006926155_1_PDT0_04441	GCA_006930435_1_PDT0_00337	GCA_006940515_1_PDT0_00786	GCA_007021805_1_PDT0_01457	GCA_007177435_1_PDT0_00922	GCA_007178515_1_PDT0_00923	GCA_007178855_1_PDT0_01116	GCA_007179225_1_PDT0_01530
yojI	yojI	ABC transporter ATP-binding/permease protein YojI	90	90	1	2	5379	345	1644	1629.57	ERR2693548_skesa_con_01662	GCA_001474835_1_Salm_01014	GCA_001474985_1_Salm_04456	GCA_001479185_1_Salm_03481	GCA_002031465_1_ASM2_02542	GCA_002063255_1_ASM2_00209	GCA_004223665_1_PDT0_02687	GCA_004235405_1_PDT0_03449	GCA_005413085_1_PDT0_03417	GCA_005561835_1_PDT0_04042	GCA_005688835_1_PDT0_02273	GCA_005752735_1_PDT0_03066	GCA_005839265_1_PDT0_01441	GCA_006004645_1_PDT0_03550	GCA_006071835_1_PDT0_03215	GCA_006140175_1_PDT0_04710	GCA_006158625_1_PDT0_03938	GCA_006268055_1_PDT0_04478	GCA_006316565_1_PDT0_03900	GCA_006341905_1_PDT0_04364	GCA_006389695_1_PDT0_04707	GCA_006391615_1_PDT0_04093	GCA_006498515_1_PDT0_04118	GCA_006556065_1_PDT0_03485	GCA_006600085_1_PDT0_03571	GCA_006635885_1_PDT0_04588	GCA_006757795_1_PDT0_03463	GCA_006758235_1_PDT0_00252	GCA_006867365_1_PDT0_04063	GCA_006882345_1_PDT0_03880	GCA_006897065_1_PDT0_04265	GCA_006926155_1_PDT0_04604	GCA_006930435_1_PDT0_02605	GCA_006940515_1_PDT0_01182	GCA_007021805_1_PDT0_03449	GCA_007177435_1_PDT0_03330	GCA_007178515_1_PDT0_02866	GCA_007178855_1_PDT0_02987	GCA_007179225_1_PDT0_00620
hpaB	hpaB	4-hydroxyphenylacetate 3-monooxygenase oxygenase component	90	90	1	2	5378	924	1563	1555.9	ERR2693548_skesa_con_02027	GCA_001474835_1_Salm_03124	GCA_001474985_1_Salm_01207	GCA_001479185_1_Salm_04404	GCA_002031465_1_ASM2_01820	GCA_002063255_1_ASM2_00404	GCA_004223665_1_PDT0_04156	GCA_004235405_1_PDT0_04199	GCA_005413085_1_PDT0_04113	GCA_005561835_1_PDT0_03667	GCA_005688835_1_PDT0_04220	GCA_005752735_1_PDT0_01599	GCA_005839265_1_PDT0_03455	GCA_006004645_1_PDT0_04518	GCA_006071835_1_PDT0_03262	GCA_006140175_1_PDT0_03840	GCA_006158625_1_PDT0_00798	GCA_006268055_1_PDT0_04367	GCA_006316565_1_PDT0_01630	GCA_006341905_1_PDT0_03097	GCA_006389695_1_PDT0_00230	GCA_006391615_1_PDT0_02422	GCA_006498515_1_PDT0_02911	GCA_006556065_1_PDT0_03722	GCA_006600085_1_PDT0_01888	GCA_006635885_1_PDT0_03080	GCA_006757795_1_PDT0_03526	GCA_006758235_1_PDT0_02348	GCA_006867365_1_PDT0_04592	GCA_006882345_1_PDT0_03587	GCA_006897065_1_PDT0_02380	GCA_006926155_1_PDT0_00044	GCA_006930435_1_PDT0_03925	GCA_006940515_1_PDT0_03847	GCA_007021805_1_PDT0_00583	GCA_007177435_1_PDT0_00079	GCA_007178515_1_PDT0_00079	GCA_007178855_1_PDT0_01321	GCA_007179225_1_PDT0_01412
etfB_2~~~etfB_3~~~etfB_1	etfB_2;etfB_3;etfB_1	Electron transfer flavoprotein subunit beta	90	91	1.01111	2	5377	162	750	741.467	ERR2693548_skesa_con_01815	GCA_001474835_1_Salm_02293	GCA_001474985_1_Salm_02276	GCA_001479185_1_Salm_02025	GCA_002031465_1_ASM2_00615	GCA_002063255_1_ASM2_03253	GCA_004223665_1_PDT0_03347	GCA_004235405_1_PDT0_03286	GCA_005413085_1_PDT0_01823	GCA_005561835_1_PDT0_04317	GCA_005688835_1_PDT0_00156	GCA_005752735_1_PDT0_03845	GCA_005839265_1_PDT0_02887	GCA_006004645_1_PDT0_03230	GCA_006071835_1_PDT0_03473	GCA_006140175_1_PDT0_01339	GCA_006158625_1_PDT0_00584	GCA_006268055_1_PDT0_04507	GCA_006316565_1_PDT0_03684	GCA_006341905_1_PDT0_02718	GCA_006389695_1_PDT0_00017	GCA_006391615_1_PDT0_03877	GCA_006498515_1_PDT0_03124	GCA_006556065_1_PDT0_03511	GCA_006600085_1_PDT0_02103	25_refound_361	GCA_006757795_1_PDT0_02390	GCA_006758235_1_PDT0_00482	GCA_006867365_1_PDT0_02205	GCA_006882345_1_PDT0_04278	GCA_006897065_1_PDT0_04680	GCA_006926155_1_PDT0_02426	GCA_006930435_1_PDT0_02687	GCA_006940515_1_PDT0_02421	GCA_007021805_1_PDT0_00370	GCA_007177435_1_PDT0_03453	GCA_007178515_1_PDT0_03254	GCA_007178855_1_PDT0_01535	GCA_007179225_1_PDT0_02680
group_2196		hypothetical protein	90	90	1	2	5375	621	657	656.586	ERR2693548_skesa_con_01548	GCA_001474835_1_Salm_00900	GCA_001474985_1_Salm_04342	GCA_001479185_1_Salm_03595	GCA_002031465_1_ASM2_02427	GCA_002063255_1_ASM2_00323	GCA_004223665_1_PDT0_02573	7_refound_80	GCA_005413085_1_PDT0_03303	9_refound_136	GCA_005688835_1_PDT0_02159	GCA_005752735_1_PDT0_00866	GCA_005839265_1_PDT0_01327	GCA_006004645_1_PDT0_00297	GCA_006071835_1_PDT0_03101	GCA_006140175_1_PDT0_00131	GCA_006158625_1_PDT0_03824	GCA_006268055_1_PDT0_00282	GCA_006316565_1_PDT0_01708	GCA_006341905_1_PDT0_01571	GCA_006389695_1_PDT0_00646	GCA_006391615_1_PDT0_00162	GCA_006498515_1_PDT0_04004	GCA_006556065_1_PDT0_03371	GCA_006600085_1_PDT0_03457	25_refound_359	GCA_006757795_1_PDT0_01686	GCA_006758235_1_PDT0_00138	GCA_006867365_1_PDT0_00624	GCA_006882345_1_PDT0_00090	GCA_006897065_1_PDT0_04585	GCA_006926155_1_PDT0_02814	GCA_006930435_1_PDT0_02491	GCA_006940515_1_PDT0_01068	GCA_007021805_1_PDT0_03335	GCA_007177435_1_PDT0_03216	GCA_007178515_1_PDT0_02752	GCA_007178855_1_PDT0_02873	GCA_007179225_1_PDT0_00506
mltF_2~~~mltF_1	mltF_2;mltF_1	Membrane-bound lytic murein transglycosylase F	90	90	1	2	5374	459	1545	1532.93	ERR2693548_skesa_con_01147	GCA_001474835_1_Salm_03963	GCA_001474985_1_Salm_00470	GCA_001479185_1_Salm_03235	GCA_002031465_1_ASM2_02230	GCA_002063255_1_ASM2_00499	GCA_004223665_1_PDT0_03876	GCA_004235405_1_PDT0_02241	GCA_005413085_1_PDT0_04196	GCA_005561835_1_PDT0_02435	GCA_005688835_1_PDT0_01962	GCA_005752735_1_PDT0_03791	GCA_005839265_1_PDT0_03570	GCA_006004645_1_PDT0_00901	GCA_006071835_1_PDT0_02904	GCA_006140175_1_PDT0_02021	GCA_006158625_1_PDT0_04134	GCA_006268055_1_PDT0_02803	GCA_006316565_1_PDT0_00952	GCA_006341905_1_PDT0_04436	GCA_006389695_1_PDT0_03228	GCA_006391615_1_PDT0_01991	GCA_006498515_1_PDT0_03583	GCA_006556065_1_PDT0_04189	GCA_006600085_1_PDT0_04223	GCA_006635885_1_PDT0_04179	GCA_006757795_1_PDT0_03062	GCA_006758235_1_PDT0_03276	GCA_006867365_1_PDT0_01549	GCA_006882345_1_PDT0_02000	GCA_006897065_1_PDT0_00789	GCA_006926155_1_PDT0_04407	GCA_006930435_1_PDT0_03534	GCA_006940515_1_PDT0_04281	GCA_007021805_1_PDT0_03138	GCA_007177435_1_PDT0_04058	GCA_007178515_1_PDT0_04250	GCA_007178855_1_PDT0_04149	GCA_007179225_1_PDT0_02623
aaeB_1	;aaeB_1	hypothetical protein;p-hydroxybenzoic acid efflux pump subunit AaeB	90	90	1	2	5373	510	2040	2023	ERR2693548_skesa_con_02385	GCA_001474835_1_Salm_01757	GCA_001474985_1_Salm_04813	GCA_001479185_1_Salm_00607	GCA_002031465_1_ASM2_04177	GCA_002063255_1_ASM2_00570	GCA_004223665_1_PDT0_00320	GCA_004235405_1_PDT0_01349	GCA_005413085_1_PDT0_03149	GCA_005561835_1_PDT0_01057	GCA_005688835_1_PDT0_01481	GCA_005752735_1_PDT0_03699	GCA_005839265_1_PDT0_00405	GCA_006004645_1_PDT0_03044	GCA_006071835_1_PDT0_00320	GCA_006140175_1_PDT0_00450	GCA_006158625_1_PDT0_02462	GCA_006268055_1_PDT0_00469	GCA_006316565_1_PDT0_00631	GCA_006341905_1_PDT0_04180	GCA_006389695_1_PDT0_01284	GCA_006391615_1_PDT0_01913	GCA_006498515_1_PDT0_00063	GCA_006556065_1_PDT0_00318	GCA_006600085_1_PDT0_00309	GCA_006635885_1_PDT0_00282	GCA_006757795_1_PDT0_00651	GCA_006758235_1_PDT0_00351	GCA_006867365_1_PDT0_03268	GCA_006882345_1_PDT0_01488	GCA_006897065_1_PDT0_01925	GCA_006926155_1_PDT0_00404	GCA_006930435_1_PDT0_03826	GCA_006940515_1_PDT0_01886	GCA_007021805_1_PDT0_00941	GCA_007177435_1_PDT0_00438	GCA_007178515_1_PDT0_00439	GCA_007178855_1_PDT0_02703	GCA_007179225_1_PDT0_00177
group_2195		hypothetical protein	90	90	1	2	5372	450	600	598.333	ERR2693548_skesa_con_00150	GCA_001474835_1_Salm_04334	GCA_001474985_1_Salm_00046	GCA_001479185_1_Salm_01566	GCA_002031465_1_ASM2_01277	GCA_002063255_1_ASM2_04152	GCA_004223665_1_PDT0_00793	GCA_004235405_1_PDT0_00444	GCA_005413085_1_PDT0_00462	GCA_005561835_1_PDT0_01546	GCA_005688835_1_PDT0_03001	GCA_005752735_1_PDT0_00774	GCA_005839265_1_PDT0_03069	GCA_006004645_1_PDT0_00992	GCA_006071835_1_PDT0_00791	GCA_006140175_1_PDT0_01858	GCA_006158625_1_PDT0_03695	GCA_006268055_1_PDT0_02164	GCA_006316565_1_PDT0_01514	GCA_006341905_1_PDT0_02953	GCA_006389695_1_PDT0_02972	GCA_006391615_1_PDT0_02796	GCA_006498515_1_PDT0_00521	GCA_006556065_1_PDT0_00791	GCA_006600085_1_PDT0_00785	GCA_006635885_1_PDT0_02677	GCA_006757795_1_PDT0_02372	GCA_006758235_1_PDT0_02479	GCA_006867365_1_PDT0_03820	GCA_006882345_1_PDT0_04013	GCA_006897065_1_PDT0_03696	GCA_006926155_1_PDT0_04415	GCA_006930435_1_PDT0_00363	GCA_006940515_1_PDT0_00760	GCA_007021805_1_PDT0_01431	GCA_007177435_1_PDT0_00896	GCA_007178515_1_PDT0_00897	GCA_007178855_1_PDT0_01090	GCA_007179225_1_PDT0_01556
pdhR_3~~~lldR_3	pdhR_3;lldR_3	Pyruvate dehydrogenase complex repressor;Putative L-lactate dehydrogenase operon regulatory protein	90	91	1.01111	2	5369	252	726	717.923	ERR2693548_skesa_con_04327	GCA_001474835_1_Salm_01368	GCA_001474985_1_Salm_04545	GCA_001479185_1_Salm_00927	GCA_002031465_1_ASM2_02974	GCA_002063255_1_ASM2_02467	GCA_004223665_1_PDT0_01513	GCA_004235405_1_PDT0_04502	GCA_005413085_1_PDT0_00974	GCA_005561835_1_PDT0_04231	GCA_005688835_1_PDT0_03158	GCA_005752735_1_PDT0_02582	GCA_005839265_1_PDT0_02551	GCA_006004645_1_PDT0_04535	GCA_006071835_1_PDT0_01454	GCA_006140175_1_PDT0_04558	GCA_006158625_1_PDT0_01884	GCA_006268055_1_PDT0_04224	GCA_006316565_1_PDT0_04007	GCA_006341905_1_PDT0_00152	GCA_006389695_1_PDT0_02538	GCA_006391615_1_PDT0_04733	GCA_006498515_1_PDT0_01146	GCA_006556065_1_PDT0_02938	GCA_006600085_1_PDT0_01508	GCA_006635885_1_PDT0_04306	GCA_006757795_1_PDT0_03132	GCA_006758235_1_PDT0_04350	GCA_006867365_1_PDT0_00462	GCA_006882345_1_PDT0_04345	GCA_006897065_1_PDT0_01866	GCA_006926155_1_PDT0_02260	GCA_006930435_1_PDT0_02292	GCA_006940515_1_PDT0_02662	GCA_007021805_1_PDT0_02806	GCA_007177435_1_PDT0_01618	GCA_007178515_1_PDT0_01176	GCA_007178855_1_PDT0_04028	GCA_007179225_1_PDT0_04255;GCA_007179225_1_PDT0_04256
ompX_1~~~ail_4	ompX_1;ail_4	Outer membrane protein X;Attachment invasion locus protein	90	90	1	2	5368	333	525	522.867	ERR2693548_skesa_con_03559	GCA_001474835_1_Salm_02736	GCA_001474985_1_Salm_02007	GCA_001479185_1_Salm_04160	GCA_002031465_1_ASM2_03336	GCA_002063255_1_ASM2_04321	GCA_004223665_1_PDT0_03100	GCA_004235405_1_PDT0_01813	GCA_005413085_1_PDT0_03575	GCA_005561835_1_PDT0_01077	GCA_005688835_1_PDT0_00677	GCA_005752735_1_PDT0_01152	GCA_005839265_1_PDT0_01584	GCA_006004645_1_PDT0_03567	GCA_006071835_1_PDT0_03994	GCA_006140175_1_PDT0_02880	GCA_006158625_1_PDT0_00064	GCA_006268055_1_PDT0_00807	GCA_006316565_1_PDT0_02392	GCA_006341905_1_PDT0_03464	GCA_006389695_1_PDT0_02097	GCA_006391615_1_PDT0_00815	GCA_006498515_1_PDT0_02356	GCA_006556065_1_PDT0_03907	GCA_006600085_1_PDT0_03729	GCA_006635885_1_PDT0_00434	GCA_006757795_1_PDT0_02968	GCA_006758235_1_PDT0_03712	GCA_006867365_1_PDT0_01717	GCA_006882345_1_PDT0_00376	GCA_006897065_1_PDT0_02843	GCA_006926155_1_PDT0_01188	GCA_006930435_1_PDT0_00737	GCA_006940515_1_PDT0_00386	GCA_007021805_1_PDT0_03951	GCA_007177435_1_PDT0_03869	GCA_007178515_1_PDT0_03886	GCA_007178855_1_PDT0_03145	GCA_007179225_1_PDT0_03196
group_2192		hypothetical protein	90	92	1.02222	2	5367	294	11475	11047.5	ERR2693548_skesa_con_03121	GCA_001474835_1_Salm_00144	GCA_001474985_1_Salm_03578	GCA_001479185_1_Salm_01730	GCA_002031465_1_ASM2_01194	GCA_002063255_1_ASM2_01022	GCA_004223665_1_PDT0_01757	GCA_004235405_1_PDT0_03321	GCA_005413085_1_PDT0_01345	GCA_005561835_1_PDT0_02869	GCA_005688835_1_PDT0_04124	GCA_005752735_1_PDT0_03949	GCA_005839265_1_PDT0_04351	GCA_006004645_1_PDT0_03426	GCA_006071835_1_PDT0_04484	GCA_006140175_1_PDT0_04675	GCA_006158625_1_PDT0_04620	GCA_006268055_1_PDT0_03974	GCA_006316565_1_PDT0_03938	GCA_006341905_1_PDT0_03730	GCA_006389695_1_PDT0_04410	GCA_006391615_1_PDT0_04136	GCA_006498515_1_PDT0_01456	GCA_006556065_1_PDT0_01845	GCA_006600085_1_PDT0_04473	GCA_006635885_1_PDT0_02795	GCA_006757795_1_PDT0_04279	GCA_006758235_1_PDT0_04588	GCA_006867365_1_PDT0_02868	GCA_006882345_1_PDT0_03651	GCA_006897065_1_PDT0_03481	GCA_006926155_1_PDT0_04504	GCA_006930435_1_PDT0_04122	GCA_006940515_1_PDT0_04166	GCA_007021805_1_PDT0_02474	GCA_007177435_1_PDT0_02676	GCA_007178515_1_PDT0_02324	GCA_007178855_1_PDT0_00676	GCA_007179225_1_PDT0_04509
yeaJ	yeaJ	Putative diguanylate cyclase YeaJ	90	90	1	2	5366	594	1494	1442.9	ERR2693548_skesa_con_02221	GCA_001474835_1_Salm_02004	GCA_001474985_1_Salm_04101	GCA_001479185_1_Salm_00443	GCA_002031465_1_ASM2_04013	GCA_002063255_1_ASM2_03467	GCA_004223665_1_PDT0_00156	GCA_004235405_1_PDT0_04292	GCA_005413085_1_PDT0_02985	GCA_005561835_1_PDT0_03795	GCA_005688835_1_PDT0_03748	GCA_005752735_1_PDT0_01218	GCA_005839265_1_PDT0_00569	GCA_006004645_1_PDT0_00476	GCA_006071835_1_PDT0_00156	GCA_006140175_1_PDT0_00286	GCA_006158625_1_PDT0_02626	GCA_006268055_1_PDT0_00633	GCA_006316565_1_PDT0_02145	GCA_006341905_1_PDT0_02780	GCA_006389695_1_PDT0_01899	GCA_006391615_1_PDT0_03566	GCA_006498515_1_PDT0_03445	GCA_006556065_1_PDT0_00156	GCA_006600085_1_PDT0_00145	GCA_006635885_1_PDT0_03304	GCA_006757795_1_PDT0_00487	GCA_006758235_1_PDT0_04051	GCA_006867365_1_PDT0_03511	GCA_006882345_1_PDT0_03963	GCA_006897065_1_PDT0_03011	GCA_006926155_1_PDT0_00239	GCA_006930435_1_PDT0_01482	GCA_006940515_1_PDT0_01722	GCA_007021805_1_PDT0_00777	GCA_007177435_1_PDT0_00273	GCA_007178515_1_PDT0_00274	GCA_007178855_1_PDT0_02539	GCA_007179225_1_PDT0_01850
group_2191		hypothetical protein	90	90	1	2	5365	561	1242	1227.55	ERR2693548_skesa_con_00498	GCA_001474835_1_Salm_04683	GCA_001474985_1_Salm_00395	GCA_001479185_1_Salm_03765	GCA_002031465_1_ASM2_01935	GCA_002063255_1_ASM2_04020	GCA_004223665_1_PDT0_01140	GCA_004235405_1_PDT0_04450	GCA_005413085_1_PDT0_00809	GCA_005561835_1_PDT0_04216	GCA_005688835_1_PDT0_02653	GCA_005752735_1_PDT0_01480	GCA_005839265_1_PDT0_02386	GCA_006004645_1_PDT0_02395	GCA_006071835_1_PDT0_04441	GCA_006140175_1_PDT0_04291	GCA_006158625_1_PDT0_03083	GCA_006268055_1_PDT0_04499	GCA_006316565_1_PDT0_04522	GCA_006341905_1_PDT0_03894	GCA_006389695_1_PDT0_01735	GCA_006391615_1_PDT0_03669	GCA_006498515_1_PDT0_04363	GCA_006556065_1_PDT0_01138	GCA_006600085_1_PDT0_01132	GCA_006635885_1_PDT0_04695	GCA_006757795_1_PDT0_02162	GCA_006758235_1_PDT0_03576	GCA_006867365_1_PDT0_02924	GCA_006882345_1_PDT0_04068	GCA_006897065_1_PDT0_02184	GCA_006926155_1_PDT0_04336	GCA_006930435_1_PDT0_00015	GCA_006940515_1_PDT0_03987	GCA_007021805_1_PDT0_01778	GCA_007177435_1_PDT0_01245	GCA_007178515_1_PDT0_02889	GCA_007178855_1_PDT0_03837	38_refound_566
betC_2~~~betC_1	betC_2;betC_1	Choline-sulfatase	90	90	1	2	5364	1800	1890	1889	ERR2693548_skesa_con_04145	GCA_001474835_1_Salm_01550	GCA_001474985_1_Salm_04727	GCA_001479185_1_Salm_00745	GCA_002031465_1_ASM2_00031	GCA_002063255_1_ASM2_04714	GCA_004223665_1_PDT0_01331	GCA_004235405_1_PDT0_03360	GCA_005413085_1_PDT0_03699	GCA_005561835_1_PDT0_02654	GCA_005688835_1_PDT0_03413	GCA_005752735_1_PDT0_04184	GCA_005839265_1_PDT0_03198	GCA_006004645_1_PDT0_04253	GCA_006071835_1_PDT0_01272	GCA_006140175_1_PDT0_03602	GCA_006158625_1_PDT0_01702	GCA_006268055_1_PDT0_03921	GCA_006316565_1_PDT0_04079	GCA_006341905_1_PDT0_02993	GCA_006389695_1_PDT0_02613	GCA_006391615_1_PDT0_03971	GCA_006498515_1_PDT0_00964	GCA_006556065_1_PDT0_02379	GCA_006600085_1_PDT0_01325	GCA_006635885_1_PDT0_02527	GCA_006757795_1_PDT0_00805	GCA_006758235_1_PDT0_01657	GCA_006867365_1_PDT0_04639	GCA_006882345_1_PDT0_04303	GCA_006897065_1_PDT0_00499	GCA_006926155_1_PDT0_02047	GCA_006930435_1_PDT0_01631	GCA_006940515_1_PDT0_02325	GCA_007021805_1_PDT0_02624	GCA_007177435_1_PDT0_01436	GCA_007178515_1_PDT0_03560	GCA_007178855_1_PDT0_02205	GCA_007179225_1_PDT0_01616
yehR_1	yehR_1	putative lipoprotein YehR	90	90	1	2	5362	189	459	455.467	ERR2693548_skesa_con_00419	GCA_001474835_1_Salm_04603	GCA_001474985_1_Salm_00315	GCA_001479185_1_Salm_03844	GCA_002031465_1_ASM2_04490	GCA_002063255_1_ASM2_03940	GCA_004223665_1_PDT0_01062	GCA_004235405_1_PDT0_03199	GCA_005413085_1_PDT0_00731	GCA_005561835_1_PDT0_01168	GCA_005688835_1_PDT0_02732	GCA_005752735_1_PDT0_01401	GCA_005839265_1_PDT0_02308	GCA_006004645_1_PDT0_01160	GCA_006071835_1_PDT0_01060	GCA_006140175_1_PDT0_01520	GCA_006158625_1_PDT0_03162	GCA_006268055_1_PDT0_03423	GCA_006316565_1_PDT0_03342	GCA_006341905_1_PDT0_04597	GCA_006389695_1_PDT0_01655	GCA_006391615_1_PDT0_03933	GCA_006498515_1_PDT0_04283	GCA_006556065_1_PDT0_01060	GCA_006600085_1_PDT0_01054	GCA_006635885_1_PDT0_01844	GCA_006757795_1_PDT0_02082	GCA_006758235_1_PDT0_02916	GCA_006867365_1_PDT0_03693	GCA_006882345_1_PDT0_01196	GCA_006897065_1_PDT0_00374	GCA_006926155_1_PDT0_02354	GCA_006930435_1_PDT0_00093	GCA_006940515_1_PDT0_02873	GCA_007021805_1_PDT0_01700	GCA_007177435_1_PDT0_01165	GCA_007178515_1_PDT0_02969	GCA_007178855_1_PDT0_03758	GCA_007179225_1_PDT0_00864
rluF	rluF	23S rRNA pseudouridine(2604) synthase	90	90	1	2	5360	870	1122	872.8	ERR2693548_skesa_con_04657	GCA_001474835_1_Salm_04045	GCA_001474985_1_Salm_03484	GCA_001479185_1_Salm_03319	GCA_002031465_1_ASM2_01065	GCA_002063255_1_ASM2_02136	GCA_004223665_1_PDT0_04369	GCA_004235405_1_PDT0_03503	GCA_005413085_1_PDT0_01305	GCA_005561835_1_PDT0_03230	GCA_005688835_1_PDT0_04638	GCA_005752735_1_PDT0_04492	GCA_005839265_1_PDT0_04474	GCA_006004645_1_PDT0_04272	GCA_006071835_1_PDT0_01787	GCA_006140175_1_PDT0_04253	GCA_006158625_1_PDT0_02217	GCA_006268055_1_PDT0_04016	GCA_006316565_1_PDT0_03002	GCA_006341905_1_PDT0_03193	GCA_006389695_1_PDT0_02398	GCA_006391615_1_PDT0_04307	GCA_006498515_1_PDT0_04538	GCA_006556065_1_PDT0_04528	GCA_006600085_1_PDT0_01839	GCA_006635885_1_PDT0_03893	GCA_006757795_1_PDT0_04536	GCA_006758235_1_PDT0_04525	GCA_006867365_1_PDT0_04282	GCA_006882345_1_PDT0_03367	GCA_006897065_1_PDT0_02737	GCA_006926155_1_PDT0_03645	GCA_006930435_1_PDT0_04326	GCA_006940515_1_PDT0_04126	GCA_007021805_1_PDT0_04642	GCA_007177435_1_PDT0_01949	GCA_007178515_1_PDT0_04416	GCA_007178855_1_PDT0_04600	GCA_007179225_1_PDT0_03833
yraJ_2	;yraJ_2	hypothetical protein;Outer membrane usher protein YraJ	90	90	1	2	5359	315	2439	2387.67	ERR2693548_skesa_con_04526	GCA_001474835_1_Salm_04223	GCA_001474985_1_Salm_03723	GCA_001479185_1_Salm_03304	GCA_002031465_1_ASM2_03174	GCA_002063255_1_ASM2_02267	GCA_004223665_1_PDT0_01714	GCA_004235405_1_PDT0_03109	GCA_005413085_1_PDT0_01174	GCA_005561835_1_PDT0_02976	GCA_005688835_1_PDT0_04063	GCA_005752735_1_PDT0_01870	GCA_005839265_1_PDT0_04238	GCA_006004645_1_PDT0_03349	GCA_006071835_1_PDT0_01655	GCA_006140175_1_PDT0_01978	GCA_006158625_1_PDT0_02085	GCA_006268055_1_PDT0_02128	GCA_006316565_1_PDT0_00351	GCA_006341905_1_PDT0_01187	GCA_006389695_1_PDT0_03186	GCA_006391615_1_PDT0_01416	GCA_006498515_1_PDT0_01346	GCA_006556065_1_PDT0_03139	GCA_006600085_1_PDT0_01708	GCA_006635885_1_PDT0_00539	GCA_006757795_1_PDT0_02934	GCA_006758235_1_PDT0_01157	GCA_006867365_1_PDT0_00844	GCA_006882345_1_PDT0_02887	GCA_006897065_1_PDT0_00225	GCA_006926155_1_PDT0_01631	GCA_006930435_1_PDT0_02817	GCA_006940515_1_PDT0_02265	GCA_007021805_1_PDT0_03006	GCA_007177435_1_PDT0_01818	GCA_007178515_1_PDT0_01376	GCA_007178855_1_PDT0_03589	GCA_007179225_1_PDT0_02933
lysS	lysS;	Lysine--tRNA ligase;hypothetical protein	90	91	1.01111	2	5357	231	1518	1498.32	ERR2693548_skesa_con_02817	GCA_001474835_1_Salm_02812	GCA_001474985_1_Salm_02716	GCA_001479185_1_Salm_03083	GCA_002031465_1_ASM2_02594	GCA_002063255_1_ASM2_01387	GCA_004223665_1_PDT0_02079	GCA_004235405_1_PDT0_03753	GCA_005413085_1_PDT0_01647	GCA_005561835_1_PDT0_03145	GCA_005688835_1_PDT0_01106	GCA_005752735_1_PDT0_04515	GCA_005839265_1_PDT0_01097	GCA_006004645_1_PDT0_04310	GCA_006071835_1_PDT0_02171	GCA_006140175_1_PDT0_04661	GCA_006158625_1_PDT0_01349	GCA_006268055_1_PDT0_04074	GCA_006316565_1_PDT0_04337	GCA_006341905_1_PDT0_01977	GCA_006389695_1_PDT0_01464	GCA_006391615_1_PDT0_04105	GCA_006498515_1_PDT0_01759	GCA_006556065_1_PDT0_01523	GCA_006600085_1_PDT0_02915	GCA_006635885_1_PDT0_04133	GCA_006757795_1_PDT0_01064	GCA_006758235_1_PDT0_04698	GCA_006867365_1_PDT0_04730;GCA_006867365_1_PDT0_04327	GCA_006882345_1_PDT0_01849	GCA_006897065_1_PDT0_04049	GCA_006926155_1_PDT0_01729	GCA_006930435_1_PDT0_02021	GCA_006940515_1_PDT0_01370	GCA_007021805_1_PDT0_02170	GCA_007177435_1_PDT0_02373	GCA_007178515_1_PDT0_02279	GCA_007178855_1_PDT0_00373	GCA_007179225_1_PDT0_04155
ttdA_2~~~ttdA_1	ttdA_2;ttdA_1	L(+)-tartrate dehydratase subunit alpha	90	90	1	2	5356	516	846	841.367	ERR2693548_skesa_con_01722	GCA_001474835_1_Salm_02456	GCA_001474985_1_Salm_03866	GCA_001479185_1_Salm_02179	GCA_002031465_1_ASM2_02143	GCA_002063255_1_ASM2_02699	GCA_004223665_1_PDT0_02158	GCA_004235405_1_PDT0_03792	GCA_005413085_1_PDT0_01917	GCA_005561835_1_PDT0_03189	GCA_005688835_1_PDT0_00250	GCA_005752735_1_PDT0_04611	GCA_005839265_1_PDT0_04405	GCA_006004645_1_PDT0_03924	GCA_006071835_1_PDT0_03567	GCA_006140175_1_PDT0_02152	GCA_006158625_1_PDT0_00491	GCA_006268055_1_PDT0_04151	GCA_006316565_1_PDT0_04328	GCA_006341905_1_PDT0_04486	GCA_006389695_1_PDT0_03330	GCA_006391615_1_PDT0_04682	GCA_006498515_1_PDT0_03280	GCA_006556065_1_PDT0_02633	GCA_006600085_1_PDT0_02197	GCA_006635885_1_PDT0_04430	GCA_006757795_1_PDT0_04434	GCA_006758235_1_PDT0_02670	GCA_006867365_1_PDT0_04687	GCA_006882345_1_PDT0_04389	GCA_006897065_1_PDT0_04509	GCA_006926155_1_PDT0_04597	GCA_006930435_1_PDT0_04593	GCA_006940515_1_PDT0_02759	GCA_007021805_1_PDT0_00277	GCA_007177435_1_PDT0_04456	GCA_007178515_1_PDT0_04346	GCA_007178855_1_PDT0_01698	GCA_007179225_1_PDT0_04655
pmbA	pmbA	Metalloprotease PmbA	90	90	1	2	5354	1353	1422	1353.77	ERR2693548_skesa_con_04401	GCA_001474835_1_Salm_01294	GCA_001474985_1_Salm_04471	GCA_001479185_1_Salm_01001	GCA_002031465_1_ASM2_03048	GCA_002063255_1_ASM2_02393	GCA_004223665_1_PDT0_01587	GCA_004235405_1_PDT0_02357	GCA_005413085_1_PDT0_01048	GCA_005561835_1_PDT0_00941	GCA_005688835_1_PDT0_03232	GCA_005752735_1_PDT0_04019	GCA_005839265_1_PDT0_03364	GCA_006004645_1_PDT0_03785	GCA_006071835_1_PDT0_01528	GCA_006140175_1_PDT0_04344	GCA_006158625_1_PDT0_01959	GCA_006268055_1_PDT0_02704	GCA_006316565_1_PDT0_00224	GCA_006341905_1_PDT0_00226	GCA_006389695_1_PDT0_04038	GCA_006391615_1_PDT0_02895	GCA_006498515_1_PDT0_01220	GCA_006556065_1_PDT0_03012	GCA_006600085_1_PDT0_01582	GCA_006635885_1_PDT0_04594	GCA_006757795_1_PDT0_03206	GCA_006758235_1_PDT0_03943	GCA_006867365_1_PDT0_02137	GCA_006882345_1_PDT0_02641	GCA_006897065_1_PDT0_02308	GCA_006926155_1_PDT0_01504	GCA_006930435_1_PDT0_02366	GCA_006940515_1_PDT0_02138	GCA_007021805_1_PDT0_02880	GCA_007177435_1_PDT0_01692	GCA_007178515_1_PDT0_01250	GCA_007178855_1_PDT0_04102	GCA_007179225_1_PDT0_01985
group_2187		hypothetical protein	90	90	1	2	5353	204	378	374.133	ERR2693548_skesa_con_00509	GCA_001474835_1_Salm_04694	GCA_001474985_1_Salm_00406	GCA_001479185_1_Salm_03754	GCA_002031465_1_ASM2_02185	GCA_002063255_1_ASM2_04031	GCA_004223665_1_PDT0_01151	GCA_004235405_1_PDT0_04629	GCA_005413085_1_PDT0_00820	GCA_005561835_1_PDT0_04333	GCA_005688835_1_PDT0_02642	GCA_005752735_1_PDT0_01491	GCA_005839265_1_PDT0_02397	GCA_006004645_1_PDT0_02406	GCA_006071835_1_PDT0_04452	GCA_006140175_1_PDT0_04302	GCA_006158625_1_PDT0_03072	GCA_006268055_1_PDT0_04409	GCA_006316565_1_PDT0_04480	GCA_006341905_1_PDT0_03905	GCA_006389695_1_PDT0_01746	GCA_006391615_1_PDT0_04657	GCA_006498515_1_PDT0_04374	GCA_006556065_1_PDT0_01149	GCA_006600085_1_PDT0_01143	GCA_006635885_1_PDT0_04547	GCA_006757795_1_PDT0_02173	GCA_006758235_1_PDT0_03587	GCA_006867365_1_PDT0_02935	GCA_006882345_1_PDT0_04547	GCA_006897065_1_PDT0_02195	GCA_006926155_1_PDT0_04795	GCA_006930435_1_PDT0_00004	GCA_006940515_1_PDT0_04605	GCA_007021805_1_PDT0_01789	GCA_007177435_1_PDT0_01256	GCA_007178515_1_PDT0_02878	GCA_007178855_1_PDT0_03848	GCA_007179225_1_PDT0_04592
group_2186		hypothetical protein	90	90	1	2	5352	678	720	680.333	ERR2693548_skesa_con_03760	GCA_001474835_1_Salm_01815	GCA_001474985_1_Salm_03184	GCA_001479185_1_Salm_01166	GCA_002031465_1_ASM2_01676	GCA_002063255_1_ASM2_03774	GCA_004223665_1_PDT0_00377	GCA_004235405_1_PDT0_00902	GCA_005413085_1_PDT0_00044	GCA_005561835_1_PDT0_00786	GCA_005688835_1_PDT0_01538	GCA_005752735_1_PDT0_02986	GCA_005839265_1_PDT0_00348	GCA_006004645_1_PDT0_02449	GCA_006071835_1_PDT0_00377	GCA_006140175_1_PDT0_02368	GCA_006158625_1_PDT0_02405	GCA_006268055_1_PDT0_02042	GCA_006316565_1_PDT0_01091	GCA_006341905_1_PDT0_01740	GCA_006389695_1_PDT0_01226	GCA_006391615_1_PDT0_01644	GCA_006498515_1_PDT0_00121	GCA_006556065_1_PDT0_00375	GCA_006600085_1_PDT0_00367	GCA_006635885_1_PDT0_02434	GCA_006757795_1_PDT0_04122	GCA_006758235_1_PDT0_00293	GCA_006867365_1_PDT0_04605	GCA_006882345_1_PDT0_01430	GCA_006897065_1_PDT0_04525	GCA_006926155_1_PDT0_03820	GCA_006930435_1_PDT0_01027	GCA_006940515_1_PDT0_03093	GCA_007021805_1_PDT0_00999	GCA_007177435_1_PDT0_00496	GCA_007178515_1_PDT0_00497	GCA_007178855_1_PDT0_04539	GCA_007179225_1_PDT0_00119
kdpB	kdpB	Potassium-transporting ATPase ATP-binding subunit	90	90	1	2	5348	1593	2049	2043.93	ERR2693548_skesa_con_03190	GCA_001474835_1_Salm_01242	GCA_001474985_1_Salm_01073	GCA_001479185_1_Salm_02594	GCA_002031465_1_ASM2_00359	GCA_002063255_1_ASM2_00151	GCA_004223665_1_PDT0_02217	GCA_004235405_1_PDT0_03892	GCA_005413085_1_PDT0_01976	GCA_005561835_1_PDT0_03352	GCA_005688835_1_PDT0_00309	GCA_005752735_1_PDT0_04457	GCA_005839265_1_PDT0_04592	GCA_006004645_1_PDT0_04442	GCA_006071835_1_PDT0_03626	GCA_006140175_1_PDT0_04687	GCA_006158625_1_PDT0_00433	GCA_006268055_1_PDT0_04212	GCA_006316565_1_PDT0_04075	GCA_006341905_1_PDT0_02348	GCA_006389695_1_PDT0_02132	GCA_006391615_1_PDT0_04403	GCA_006498515_1_PDT0_01988	GCA_006556065_1_PDT0_02692	GCA_006600085_1_PDT0_02256	GCA_006635885_1_PDT0_04475	GCA_006757795_1_PDT0_04746	GCA_006758235_1_PDT0_04751	GCA_006867365_1_PDT0_04089	GCA_006882345_1_PDT0_04493	GCA_006897065_1_PDT0_04160	GCA_006926155_1_PDT0_04662	GCA_006930435_1_PDT0_04068	GCA_006940515_1_PDT0_00017	GCA_007021805_1_PDT0_00218	GCA_007177435_1_PDT0_03570	GCA_007178515_1_PDT0_04683	GCA_007178855_1_PDT0_03255	GCA_007179225_1_PDT0_04565
mdtH_2	;mdtH_2	hypothetical protein;Multidrug resistance protein MdtH	90	91	1.01111	2	5347	231	1209	1193.64	ERR2693548_skesa_con_02097	GCA_001474835_1_Salm_01880	GCA_001474985_1_Salm_04226	GCA_001479185_1_Salm_00319	GCA_002031465_1_ASM2_03889	GCA_002063255_1_ASM2_03343	GCA_004223665_1_PDT0_00033	GCA_004235405_1_PDT0_00254	GCA_005413085_1_PDT0_02861	GCA_005561835_1_PDT0_00349	GCA_005688835_1_PDT0_03624	GCA_005752735_1_PDT0_01977	GCA_005839265_1_PDT0_00692	GCA_006004645_1_PDT0_01315	GCA_006071835_1_PDT0_00033	GCA_006140175_1_PDT0_03891	GCA_006158625_1_PDT0_00869	GCA_006268055_1_PDT0_01384	GCA_006316565_1_PDT0_02915	GCA_006341905_1_PDT0_04564	GCA_006389695_1_PDT0_01774	GCA_006391615_1_PDT0_00713	GCA_006498515_1_PDT0_03321	GCA_006556065_1_PDT0_00033	GCA_006600085_1_PDT0_00021	GCA_006635885_1_PDT0_00566	GCA_006757795_1_PDT0_00363	GCA_006758235_1_PDT0_01714	GCA_006867365_1_PDT0_04170	GCA_006882345_1_PDT0_02407	GCA_006897065_1_PDT0_01024	GCA_006926155_1_PDT0_00115	GCA_006930435_1_PDT0_01359	GCA_006940515_1_PDT0_03242	GCA_007021805_1_PDT0_00653	GCA_007177435_1_PDT0_00149	GCA_007178515_1_PDT0_00150	GCA_007178855_1_PDT0_02415	GCA_007179225_1_PDT0_02479
group_2182		hypothetical protein	90	90	1	2	5346	165	174	173.8	ERR2693548_skesa_con_04500	GCA_001474835_1_Salm_04197	GCA_001474985_1_Salm_03697	GCA_001479185_1_Salm_01101	GCA_002031465_1_ASM2_03148	GCA_002063255_1_ASM2_02293	GCA_004223665_1_PDT0_01688	GCA_004235405_1_PDT0_03590	GCA_005413085_1_PDT0_01148	GCA_005561835_1_PDT0_02158	GCA_005688835_1_PDT0_03333	GCA_005752735_1_PDT0_01844	GCA_005839265_1_PDT0_04212	GCA_006004645_1_PDT0_03323	GCA_006071835_1_PDT0_01629	GCA_006140175_1_PDT0_01952	GCA_006158625_1_PDT0_02059	GCA_006268055_1_PDT0_02102	GCA_006316565_1_PDT0_00325	GCA_006341905_1_PDT0_01161	GCA_006389695_1_PDT0_03160	GCA_006391615_1_PDT0_01390	GCA_006498515_1_PDT0_01320	GCA_006556065_1_PDT0_03113	GCA_006600085_1_PDT0_01682	GCA_006635885_1_PDT0_00513	GCA_006757795_1_PDT0_02908	GCA_006758235_1_PDT0_01131	GCA_006867365_1_PDT0_00818	GCA_006882345_1_PDT0_02861	GCA_006897065_1_PDT0_00199	GCA_006926155_1_PDT0_01605	GCA_006930435_1_PDT0_02791	GCA_006940515_1_PDT0_02239	GCA_007021805_1_PDT0_02980	GCA_007177435_1_PDT0_01792	GCA_007178515_1_PDT0_01350	GCA_007178855_1_PDT0_03563	GCA_007179225_1_PDT0_02907
group_2181		hypothetical protein	90	91	1.01111	2	5345	459	1401	1384.81	ERR2693548_skesa_con_04537	GCA_001474835_1_Salm_04234	GCA_001474985_1_Salm_03734	GCA_001479185_1_Salm_02413	GCA_002031465_1_ASM2_03185	GCA_002063255_1_ASM2_02256	GCA_004223665_1_PDT0_01725	GCA_004235405_1_PDT0_04407	GCA_005413085_1_PDT0_01185	GCA_005561835_1_PDT0_04005	GCA_005688835_1_PDT0_04052	GCA_005752735_1_PDT0_04713	GCA_005839265_1_PDT0_03964	GCA_006004645_1_PDT0_01990	GCA_006071835_1_PDT0_01666	GCA_006140175_1_PDT0_03088	GCA_006158625_1_PDT0_02096	GCA_006268055_1_PDT0_02357	GCA_006316565_1_PDT0_04468	GCA_006341905_1_PDT0_01198	GCA_006389695_1_PDT0_04772	GCA_006391615_1_PDT0_04580	GCA_006498515_1_PDT0_01357	GCA_006556065_1_PDT0_03150	GCA_006600085_1_PDT0_01719	GCA_006635885_1_PDT0_04469	GCA_006757795_1_PDT0_03615	GCA_006758235_1_PDT0_02381	GCA_006867365_1_PDT0_00855	GCA_006882345_1_PDT0_04573	GCA_006897065_1_PDT0_01515	GCA_006926155_1_PDT0_04758;GCA_006926155_1_PDT0_04759	GCA_006930435_1_PDT0_02828	GCA_006940515_1_PDT0_03694	GCA_007021805_1_PDT0_03017	GCA_007177435_1_PDT0_01829	GCA_007178515_1_PDT0_01387	GCA_007178855_1_PDT0_03600	GCA_007179225_1_PDT0_02944
lpxB	lpxB	Lipid-A-disaccharide synthase	90	90	1	2	5344	1014	1149	1147.5	ERR2693548_skesa_con_03987	GCA_001474835_1_Salm_03478	GCA_001474985_1_Salm_03086	GCA_001479185_1_Salm_02417	GCA_002031465_1_ASM2_00189	GCA_002063255_1_ASM2_04556	GCA_004223665_1_PDT0_01173	GCA_004235405_1_PDT0_00683	GCA_005413085_1_PDT0_03857	GCA_005561835_1_PDT0_00219	GCA_005688835_1_PDT0_03571	GCA_005752735_1_PDT0_03302	GCA_005839265_1_PDT0_04020	GCA_006004645_1_PDT0_02685	GCA_006071835_1_PDT0_01114	GCA_006140175_1_PDT0_03729	GCA_006158625_1_PDT0_04278	GCA_006268055_1_PDT0_02288	GCA_006316565_1_PDT0_02348	GCA_006341905_1_PDT0_01120	GCA_006389695_1_PDT0_04266	GCA_006391615_1_PDT0_01454	GCA_006498515_1_PDT0_00806	GCA_006556065_1_PDT0_02537	GCA_006600085_1_PDT0_01167	GCA_006635885_1_PDT0_01330	GCA_006757795_1_PDT0_04015	GCA_006758235_1_PDT0_02844	GCA_006867365_1_PDT0_01493	GCA_006882345_1_PDT0_02976	GCA_006897065_1_PDT0_01602	GCA_006926155_1_PDT0_03487	GCA_006930435_1_PDT0_01789	GCA_006940515_1_PDT0_03781	GCA_007021805_1_PDT0_04506	GCA_007177435_1_PDT0_01278	GCA_007178515_1_PDT0_03718	GCA_007178855_1_PDT0_02363	GCA_007179225_1_PDT0_03153
group_2180		hypothetical protein	90	90	1	2	5343	951	984	983.267	ERR2693548_skesa_con_00149	GCA_001474835_1_Salm_04333	GCA_001474985_1_Salm_00045	GCA_001479185_1_Salm_01565	GCA_002031465_1_ASM2_01278	GCA_002063255_1_ASM2_04153	GCA_004223665_1_PDT0_00792	GCA_004235405_1_PDT0_00443	GCA_005413085_1_PDT0_00461	GCA_005561835_1_PDT0_04405	GCA_005688835_1_PDT0_03002	GCA_005752735_1_PDT0_00773	GCA_005839265_1_PDT0_03068	GCA_006004645_1_PDT0_00991	GCA_006071835_1_PDT0_00790	GCA_006140175_1_PDT0_04856	GCA_006158625_1_PDT0_03694	GCA_006268055_1_PDT0_02163	GCA_006316565_1_PDT0_03773	GCA_006341905_1_PDT0_02954	GCA_006389695_1_PDT0_02971	GCA_006391615_1_PDT0_03366	GCA_006498515_1_PDT0_00520	GCA_006556065_1_PDT0_00790	GCA_006600085_1_PDT0_00784	GCA_006635885_1_PDT0_03262	GCA_006757795_1_PDT0_04865	GCA_006758235_1_PDT0_02478	GCA_006867365_1_PDT0_03821	GCA_006882345_1_PDT0_04655	GCA_006897065_1_PDT0_04684	GCA_006926155_1_PDT0_04414	GCA_006930435_1_PDT0_00364	GCA_006940515_1_PDT0_00759	GCA_007021805_1_PDT0_01430	GCA_007177435_1_PDT0_00895	GCA_007178515_1_PDT0_00896	GCA_007178855_1_PDT0_01089	GCA_007179225_1_PDT0_01557
group_2179		hypothetical protein	90	90	1	2	5342	687	687	687	ERR2693548_skesa_con_03900	GCA_001474835_1_Salm_03455	GCA_001474985_1_Salm_01443	GCA_001479185_1_Salm_01323	GCA_002031465_1_ASM2_01519	GCA_002063255_1_ASM2_03617	GCA_004223665_1_PDT0_00551	GCA_004235405_1_PDT0_03395	GCA_005413085_1_PDT0_00219	GCA_005561835_1_PDT0_03402	GCA_005688835_1_PDT0_01712	GCA_005752735_1_PDT0_01876	GCA_005839265_1_PDT0_00174	GCA_006004645_1_PDT0_04468	GCA_006071835_1_PDT0_00551	GCA_006140175_1_PDT0_02193	GCA_006158625_1_PDT0_02230	GCA_006268055_1_PDT0_01141	GCA_006316565_1_PDT0_03283	GCA_006341905_1_PDT0_03922	GCA_006389695_1_PDT0_00393	GCA_006391615_1_PDT0_04149	GCA_006498515_1_PDT0_00278	GCA_006556065_1_PDT0_00549	GCA_006600085_1_PDT0_00542	GCA_006635885_1_PDT0_02834	GCA_006757795_1_PDT0_03702	GCA_006758235_1_PDT0_03374	GCA_006867365_1_PDT0_04395	GCA_006882345_1_PDT0_03781	GCA_006897065_1_PDT0_04229	GCA_006926155_1_PDT0_00751	GCA_006930435_1_PDT0_00853	GCA_006940515_1_PDT0_00518	GCA_007021805_1_PDT0_01188	GCA_007177435_1_PDT0_00653	GCA_007178515_1_PDT0_00654	GCA_007178855_1_PDT0_00847	GCA_007179225_1_PDT0_00753
acpH	acpH	Acyl carrier protein phosphodiesterase	90	90	1	2	5341	432	582	580.333	ERR2693548_skesa_con_03503	GCA_001474835_1_Salm_02680	GCA_001474985_1_Salm_01951	GCA_001479185_1_Salm_04216	GCA_002031465_1_ASM2_03392	GCA_002063255_1_ASM2_04377	GCA_004223665_1_PDT0_03044	GCA_004235405_1_PDT0_01205	GCA_005413085_1_PDT0_03519	GCA_005561835_1_PDT0_00329	GCA_005688835_1_PDT0_00621	GCA_005752735_1_PDT0_01096	GCA_005839265_1_PDT0_01528	GCA_006004645_1_PDT0_02316	GCA_006071835_1_PDT0_03938	GCA_006140175_1_PDT0_01666	GCA_006158625_1_PDT0_00120	GCA_006268055_1_PDT0_00751	GCA_006316565_1_PDT0_02459	GCA_006341905_1_PDT0_01520	GCA_006389695_1_PDT0_02041	GCA_006391615_1_PDT0_01130	GCA_006498515_1_PDT0_02300	GCA_006556065_1_PDT0_03851	GCA_006600085_1_PDT0_03673	GCA_006635885_1_PDT0_00378	GCA_006757795_1_PDT0_01409	GCA_006758235_1_PDT0_03347	GCA_006867365_1_PDT0_01661	GCA_006882345_1_PDT0_00320	GCA_006897065_1_PDT0_01167	GCA_006926155_1_PDT0_01132	GCA_006930435_1_PDT0_00681	GCA_006940515_1_PDT0_00330	GCA_007021805_1_PDT0_03895	GCA_007177435_1_PDT0_03813	GCA_007178515_1_PDT0_03830	GCA_007178855_1_PDT0_03089	GCA_007179225_1_PDT0_01182
leuC1	leuC1;	3-isopropylmalate dehydratase large subunit 1;hypothetical protein	90	91	1.01111	2	5340	540	1401	1384.05	ERR2693548_skesa_con_04116	GCA_001474835_1_Salm_01579	GCA_001474985_1_Salm_04756	GCA_001479185_1_Salm_00716	GCA_002031465_1_ASM2_00060	GCA_002063255_1_ASM2_04685	GCA_004223665_1_PDT0_01302	GCA_004235405_1_PDT0_03733	GCA_005413085_1_PDT0_03728	GCA_005561835_1_PDT0_02386	GCA_005688835_1_PDT0_03442	GCA_005752735_1_PDT0_04215	GCA_005839265_1_PDT0_03227	GCA_006004645_1_PDT0_01462	GCA_006071835_1_PDT0_01243	GCA_006140175_1_PDT0_03631	GCA_006158625_1_PDT0_01673	GCA_006268055_1_PDT0_04122	GCA_006316565_1_PDT0_01863	GCA_006341905_1_PDT0_00991	GCA_006389695_1_PDT0_02642	GCA_006391615_1_PDT0_04244	GCA_006498515_1_PDT0_00935	GCA_006556065_1_PDT0_02408	GCA_006600085_1_PDT0_01296	GCA_006635885_1_PDT0_02557	GCA_006757795_1_PDT0_00776	GCA_006758235_1_PDT0_01686	GCA_006867365_1_PDT0_02182	GCA_006882345_1_PDT0_02745	GCA_006897065_1_PDT0_00470	GCA_006926155_1_PDT0_02076	GCA_006930435_1_PDT0_01660	GCA_006940515_1_PDT0_02354	GCA_007021805_1_PDT0_02595	GCA_007177435_1_PDT0_01407	GCA_007178515_1_PDT0_03589	GCA_007178855_1_PDT0_02234	GCA_007179225_1_PDT0_01645
grpE	grpE	Protein GrpE	90	90	1	2	5339	591	783	657.133	ERR2693548_skesa_con_03128	GCA_001474835_1_Salm_00137	GCA_001474985_1_Salm_03585	GCA_001479185_1_Salm_01737	GCA_002031465_1_ASM2_01187	GCA_002063255_1_ASM2_01015	GCA_004223665_1_PDT0_01750	GCA_004235405_1_PDT0_02879	GCA_005413085_1_PDT0_01338	GCA_005561835_1_PDT0_03411	GCA_005688835_1_PDT0_04117	GCA_005752735_1_PDT0_03942	GCA_005839265_1_PDT0_04344	GCA_006004645_1_PDT0_03419	GCA_006071835_1_PDT0_04477	GCA_006140175_1_PDT0_04525	GCA_006158625_1_PDT0_04613	GCA_006268055_1_PDT0_04251	GCA_006316565_1_PDT0_03931	GCA_006341905_1_PDT0_03723	GCA_006389695_1_PDT0_04403	GCA_006391615_1_PDT0_03697	GCA_006498515_1_PDT0_01449	GCA_006556065_1_PDT0_01852	GCA_006600085_1_PDT0_04466	GCA_006635885_1_PDT0_02788	GCA_006757795_1_PDT0_04272	GCA_006758235_1_PDT0_04761	GCA_006867365_1_PDT0_02861	GCA_006882345_1_PDT0_03644	GCA_006897065_1_PDT0_03474	GCA_006926155_1_PDT0_04497	GCA_006930435_1_PDT0_04115	GCA_006940515_1_PDT0_04159	GCA_007021805_1_PDT0_02481	GCA_007177435_1_PDT0_02683	GCA_007178515_1_PDT0_02317	GCA_007178855_1_PDT0_00683	GCA_007179225_1_PDT0_04226
dmsC_4~~~dmsC_3	dmsC_4;dmsC_3	Anaerobic dimethyl sulfoxide reductase chain C	90	90	1	2	5336	717	858	851.733	ERR2693548_skesa_con_03765	GCA_001474835_1_Salm_01810	GCA_001474985_1_Salm_03189	GCA_001479185_1_Salm_01161	GCA_002031465_1_ASM2_02023	GCA_002063255_1_ASM2_00517	GCA_004223665_1_PDT0_00372	GCA_004235405_1_PDT0_00907	GCA_005413085_1_PDT0_00039	GCA_005561835_1_PDT0_00791	GCA_005688835_1_PDT0_01533	GCA_005752735_1_PDT0_02991	GCA_005839265_1_PDT0_00353	GCA_006004645_1_PDT0_02454	GCA_006071835_1_PDT0_00372	GCA_006140175_1_PDT0_02373	GCA_006158625_1_PDT0_02410	GCA_006268055_1_PDT0_02047	GCA_006316565_1_PDT0_01096	GCA_006341905_1_PDT0_01745	GCA_006389695_1_PDT0_01231	GCA_006391615_1_PDT0_01649	GCA_006498515_1_PDT0_00116	GCA_006556065_1_PDT0_00370	GCA_006600085_1_PDT0_00362	GCA_006635885_1_PDT0_02439	GCA_006757795_1_PDT0_04127	GCA_006758235_1_PDT0_00298	GCA_006867365_1_PDT0_04660	GCA_006882345_1_PDT0_01435	GCA_006897065_1_PDT0_03627	GCA_006926155_1_PDT0_03825	GCA_006930435_1_PDT0_03878	GCA_006940515_1_PDT0_03098	GCA_007021805_1_PDT0_00994	GCA_007177435_1_PDT0_00491	GCA_007178515_1_PDT0_00492	GCA_007178855_1_PDT0_04544	GCA_007179225_1_PDT0_00124
rsxD	rsxD	Electron transport complex subunit RsxD	90	90	1	2	5335	765	1059	1055.73	ERR2693548_skesa_con_02400	GCA_001474835_1_Salm_01772	GCA_001474985_1_Salm_04798	GCA_001479185_1_Salm_00622	GCA_002031465_1_ASM2_04192	GCA_002063255_1_ASM2_00555	GCA_004223665_1_PDT0_00335	GCA_004235405_1_PDT0_01364	GCA_005413085_1_PDT0_03164	GCA_005561835_1_PDT0_01072	GCA_005688835_1_PDT0_01496	GCA_005752735_1_PDT0_03714	GCA_005839265_1_PDT0_00390	GCA_006004645_1_PDT0_03029	GCA_006071835_1_PDT0_00335	GCA_006140175_1_PDT0_00465	GCA_006158625_1_PDT0_02447	GCA_006268055_1_PDT0_00454	GCA_006316565_1_PDT0_00646	GCA_006341905_1_PDT0_04195	GCA_006389695_1_PDT0_01269	GCA_006391615_1_PDT0_01928	GCA_006498515_1_PDT0_00078	GCA_006556065_1_PDT0_00333	GCA_006600085_1_PDT0_00324	GCA_006635885_1_PDT0_00267	GCA_006757795_1_PDT0_00666	GCA_006758235_1_PDT0_00336	GCA_006867365_1_PDT0_04774	GCA_006882345_1_PDT0_01473	GCA_006897065_1_PDT0_01940	GCA_006926155_1_PDT0_00419	GCA_006930435_1_PDT0_03841	GCA_006940515_1_PDT0_01901	GCA_007021805_1_PDT0_00956	GCA_007177435_1_PDT0_00453	GCA_007178515_1_PDT0_00454	GCA_007178855_1_PDT0_02718	GCA_007179225_1_PDT0_00162
prn	prn	Pertactin autotransporter	90	90	1	2	5334	2796	2937	2935.43	ERR2693548_skesa_con_03533	GCA_001474835_1_Salm_02710	GCA_001474985_1_Salm_01981	GCA_001479185_1_Salm_04186	GCA_002031465_1_ASM2_03362	GCA_002063255_1_ASM2_04347	GCA_004223665_1_PDT0_03074	GCA_004235405_1_PDT0_04124	GCA_005413085_1_PDT0_03549	GCA_005561835_1_PDT0_03569	GCA_005688835_1_PDT0_00651	GCA_005752735_1_PDT0_01126	GCA_005839265_1_PDT0_01558	GCA_006004645_1_PDT0_02346	GCA_006071835_1_PDT0_03968	GCA_006140175_1_PDT0_01696	GCA_006158625_1_PDT0_00090	GCA_006268055_1_PDT0_00781	GCA_006316565_1_PDT0_04365	GCA_006341905_1_PDT0_01550	GCA_006389695_1_PDT0_02071	GCA_006391615_1_PDT0_01160	GCA_006498515_1_PDT0_02330	GCA_006556065_1_PDT0_03881	GCA_006600085_1_PDT0_03703	GCA_006635885_1_PDT0_00408	GCA_006757795_1_PDT0_02942	GCA_006758235_1_PDT0_04918	GCA_006867365_1_PDT0_01691	GCA_006882345_1_PDT0_00350	GCA_006897065_1_PDT0_01197	GCA_006926155_1_PDT0_01162	GCA_006930435_1_PDT0_00711	GCA_006940515_1_PDT0_00360	GCA_007021805_1_PDT0_03925	GCA_007177435_1_PDT0_03843	GCA_007178515_1_PDT0_03860	GCA_007178855_1_PDT0_03119	GCA_007179225_1_PDT0_01212
dsbD_2~~~dsbD_1	dsbD_2;dsbD_1	Thiol:disulfide interchange protein DsbD	90	90	1	2	5333	1731	1887	1885.27	ERR2693548_skesa_con_02042	GCA_001474835_1_Salm_03139	GCA_001474985_1_Salm_01222	GCA_001479185_1_Salm_04419	GCA_002031465_1_ASM2_01835	GCA_002063255_1_ASM2_00389	GCA_004223665_1_PDT0_04171	GCA_004235405_1_PDT0_04370	GCA_005413085_1_PDT0_04128	GCA_005561835_1_PDT0_03912	GCA_005688835_1_PDT0_04235	GCA_005752735_1_PDT0_01614	GCA_005839265_1_PDT0_03440	GCA_006004645_1_PDT0_03828	GCA_006071835_1_PDT0_03247	GCA_006140175_1_PDT0_03855	GCA_006158625_1_PDT0_00813	GCA_006268055_1_PDT0_03233	GCA_006316565_1_PDT0_01645	GCA_006341905_1_PDT0_03253	GCA_006389695_1_PDT0_00245	GCA_006391615_1_PDT0_02437	GCA_006498515_1_PDT0_02896	GCA_006556065_1_PDT0_03737	GCA_006600085_1_PDT0_01873	GCA_006635885_1_PDT0_03095	GCA_006757795_1_PDT0_03541	GCA_006758235_1_PDT0_02363	GCA_006867365_1_PDT0_03567	GCA_006882345_1_PDT0_03602	GCA_006897065_1_PDT0_03828	GCA_006926155_1_PDT0_00059	GCA_006930435_1_PDT0_03940	GCA_006940515_1_PDT0_04513	GCA_007021805_1_PDT0_00598	GCA_007177435_1_PDT0_00094	GCA_007178515_1_PDT0_00094	GCA_007178855_1_PDT0_01306	GCA_007179225_1_PDT0_01427
dmsA_3~~~ynfE_3	dmsA_3;ynfE_3	Dimethyl sulfoxide reductase DmsA;Putative dimethyl sulfoxide reductase chain YnfE	90	90	1	2	5331	1752	2430	2383.07	ERR2693548_skesa_con_04541	GCA_001474835_1_Salm_04238	GCA_001474985_1_Salm_03738	GCA_001479185_1_Salm_03305	GCA_002031465_1_ASM2_03189	GCA_002063255_1_ASM2_02252	GCA_004223665_1_PDT0_01729	GCA_004235405_1_PDT0_04411	GCA_005413085_1_PDT0_01189	GCA_005561835_1_PDT0_04009	GCA_005688835_1_PDT0_04048	GCA_005752735_1_PDT0_04717	GCA_005839265_1_PDT0_03960	GCA_006004645_1_PDT0_01994	GCA_006071835_1_PDT0_01670	GCA_006140175_1_PDT0_03084	GCA_006158625_1_PDT0_02100	GCA_006268055_1_PDT0_02353	GCA_006316565_1_PDT0_04472	GCA_006341905_1_PDT0_01202	GCA_006389695_1_PDT0_04776	GCA_006391615_1_PDT0_04584	GCA_006498515_1_PDT0_01361	GCA_006556065_1_PDT0_03154	GCA_006600085_1_PDT0_01723	GCA_006635885_1_PDT0_04473	GCA_006757795_1_PDT0_03611	GCA_006758235_1_PDT0_02385	GCA_006867365_1_PDT0_00859	GCA_006882345_1_PDT0_04577	GCA_006897065_1_PDT0_01519	GCA_006926155_1_PDT0_04763	GCA_006930435_1_PDT0_02832	GCA_006940515_1_PDT0_03698	GCA_007021805_1_PDT0_03021	GCA_007177435_1_PDT0_01833	GCA_007178515_1_PDT0_01391	GCA_007178855_1_PDT0_03604	GCA_007179225_1_PDT0_02948
dacC	;dacC	hypothetical protein;D-alanyl-D-alanine carboxypeptidase DacC	90	90	1	2	5329	201	1203	1114.13	ERR2693548_skesa_con_01826	GCA_001474835_1_Salm_02282	GCA_001474985_1_Salm_02287	GCA_001479185_1_Salm_02014	GCA_002031465_1_ASM2_00604	GCA_002063255_1_ASM2_03264	GCA_004223665_1_PDT0_03358	GCA_004235405_1_PDT0_03046	GCA_005413085_1_PDT0_01812	GCA_005561835_1_PDT0_02297	GCA_005688835_1_PDT0_00145	GCA_005752735_1_PDT0_03856	GCA_005839265_1_PDT0_02898	GCA_006004645_1_PDT0_03241	GCA_006071835_1_PDT0_03462	GCA_006140175_1_PDT0_01350	GCA_006158625_1_PDT0_00595	GCA_006268055_1_PDT0_03833	GCA_006316565_1_PDT0_03695	GCA_006341905_1_PDT0_02729	GCA_006389695_1_PDT0_00028	GCA_006391615_1_PDT0_03774	GCA_006498515_1_PDT0_03113	GCA_006556065_1_PDT0_03522	GCA_006600085_1_PDT0_02092	GCA_006635885_1_PDT0_00730	GCA_006757795_1_PDT0_02401	GCA_006758235_1_PDT0_00493	GCA_006867365_1_PDT0_02216	GCA_006882345_1_PDT0_03988	GCA_006897065_1_PDT0_04478	GCA_006926155_1_PDT0_02437	GCA_006930435_1_PDT0_02676	GCA_006940515_1_PDT0_02432	GCA_007021805_1_PDT0_00382	GCA_007177435_1_PDT0_03442	GCA_007178515_1_PDT0_03243	GCA_007178855_1_PDT0_01524	GCA_007179225_1_PDT0_02691
fhuA_2~~~fhuA_1	fhuA_2;fhuA_1	Ferrichrome-iron receptor	90	90	1	2	5327	1479	2091	2084.2	ERR2693548_skesa_con_03542	GCA_001474835_1_Salm_02719	GCA_001474985_1_Salm_01990	GCA_001479185_1_Salm_04177	GCA_002031465_1_ASM2_03353	GCA_002063255_1_ASM2_04338	GCA_004223665_1_PDT0_03083	GCA_004235405_1_PDT0_01830	GCA_005413085_1_PDT0_03558	GCA_005561835_1_PDT0_01094	GCA_005688835_1_PDT0_00660	GCA_005752735_1_PDT0_01135	GCA_005839265_1_PDT0_01567	GCA_006004645_1_PDT0_03584	GCA_006071835_1_PDT0_03977	GCA_006140175_1_PDT0_02863	GCA_006158625_1_PDT0_00081	GCA_006268055_1_PDT0_00790	GCA_006316565_1_PDT0_02409	GCA_006341905_1_PDT0_01559	GCA_006389695_1_PDT0_02080	GCA_006391615_1_PDT0_00798	GCA_006498515_1_PDT0_02339	GCA_006556065_1_PDT0_03890	GCA_006600085_1_PDT0_03712	GCA_006635885_1_PDT0_00417	GCA_006757795_1_PDT0_02951	GCA_006758235_1_PDT0_03729	GCA_006867365_1_PDT0_01700	GCA_006882345_1_PDT0_00359	GCA_006897065_1_PDT0_02860	GCA_006926155_1_PDT0_01171	GCA_006930435_1_PDT0_00720	GCA_006940515_1_PDT0_00369	GCA_007021805_1_PDT0_03934	GCA_007177435_1_PDT0_03852	GCA_007178515_1_PDT0_03869	GCA_007178855_1_PDT0_03128	GCA_007179225_1_PDT0_03213
ail_4~~~ail_3	ail_4;ail_3	Attachment invasion locus protein	90	90	1	2	5326	369	537	535.133	ERR2693548_skesa_con_02826	GCA_001474835_1_Salm_02803	GCA_001474985_1_Salm_02725	GCA_001479185_1_Salm_03092	GCA_002031465_1_ASM2_02585	GCA_002063255_1_ASM2_01378	GCA_004223665_1_PDT0_02070	GCA_004235405_1_PDT0_04648	GCA_005413085_1_PDT0_01638	GCA_005561835_1_PDT0_04413	GCA_005688835_1_PDT0_01115	GCA_005752735_1_PDT0_04506	GCA_005839265_1_PDT0_01106	GCA_006004645_1_PDT0_04301	GCA_006071835_1_PDT0_02180	GCA_006140175_1_PDT0_04855	GCA_006158625_1_PDT0_01358	GCA_006268055_1_PDT0_04065	GCA_006316565_1_PDT0_04562	GCA_006341905_1_PDT0_01968	GCA_006389695_1_PDT0_01455	GCA_006391615_1_PDT0_04096	GCA_006498515_1_PDT0_01750	GCA_006556065_1_PDT0_01532	GCA_006600085_1_PDT0_02906	GCA_006635885_1_PDT0_04806	GCA_006757795_1_PDT0_01055	GCA_006758235_1_PDT0_04987	GCA_006867365_1_PDT0_04720	GCA_006882345_1_PDT0_01840	GCA_006897065_1_PDT0_04686	GCA_006926155_1_PDT0_01720	GCA_006930435_1_PDT0_02030	GCA_006940515_1_PDT0_01361	GCA_007021805_1_PDT0_02179	GCA_007177435_1_PDT0_02382	GCA_007178515_1_PDT0_02288	GCA_007178855_1_PDT0_00382	GCA_007179225_1_PDT0_04146
torA_1~~~torA_2~~~torA	torA_1;torA_2;torA	Trimethylamine-N-oxide reductase 1	90	91	1.01111	2	5325	366	2553	2525.24	ERR2693548_skesa_con_01045	GCA_001474835_1_Salm_00693	GCA_001474985_1_Salm_00919	GCA_001479185_1_Salm_01630	GCA_002031465_1_ASM2_01142	GCA_002063255_1_ASM2_01758	GCA_004223665_1_PDT0_04195	GCA_004235405_1_PDT0_00599	GCA_005413085_1_PDT0_04351	GCA_005561835_1_PDT0_00135	GCA_005688835_1_PDT0_04456	GCA_005752735_1_PDT0_03383	GCA_005839265_1_PDT0_04042	GCA_006004645_1_PDT0_01841	GCA_006071835_1_PDT0_04332	GCA_006140175_1_PDT0_03440	GCA_006158625_1_PDT0_04480	GCA_006268055_1_PDT0_02203	GCA_006316565_1_PDT0_01523	GCA_006341905_1_PDT0_03114	GCA_006389695_1_PDT0_03683	GCA_006391615_1_PDT0_00642	GCA_006498515_1_PDT0_04555	GCA_006556065_1_PDT0_04346	GCA_006600085_1_PDT0_04380	GCA_006635885_1_PDT0_01245	GCA_006757795_1_PDT0_03625	GCA_006758235_1_PDT0_02866	GCA_006867365_1_PDT0_02008	GCA_006882345_1_PDT0_02562	GCA_006897065_1_PDT0_04368	GCA_006926155_1_PDT0_03661	GCA_006930435_1_PDT0_03963	GCA_006940515_1_PDT0_03567	GCA_007021805_1_PDT0_04405	GCA_007177435_1_PDT0_04362	GCA_007178515_1_PDT0_04431	GCA_007178855_1_PDT0_04311	GCA_007179225_1_PDT0_03280
group_2172		hypothetical protein	90	90	1	2	5323	876	927	926.433	ERR2693548_skesa_con_04443	GCA_001474835_1_Salm_04139	GCA_001474985_1_Salm_03638	GCA_001479185_1_Salm_01043	GCA_002031465_1_ASM2_03090	GCA_002063255_1_ASM2_02351	GCA_004223665_1_PDT0_01629	GCA_004235405_1_PDT0_03156	GCA_005413085_1_PDT0_01090	GCA_005561835_1_PDT0_01588	GCA_005688835_1_PDT0_03274	GCA_005752735_1_PDT0_01786	GCA_005839265_1_PDT0_03322	GCA_006004645_1_PDT0_02078	GCA_006071835_1_PDT0_01570	GCA_006140175_1_PDT0_01894	GCA_006158625_1_PDT0_02001	GCA_006268055_1_PDT0_03157	GCA_006316565_1_PDT0_00266	GCA_006341905_1_PDT0_00268	GCA_006389695_1_PDT0_03102	GCA_006391615_1_PDT0_02503	GCA_006498515_1_PDT0_01262	GCA_006556065_1_PDT0_03054	GCA_006600085_1_PDT0_01624	GCA_006635885_1_PDT0_00454	GCA_006757795_1_PDT0_02849	GCA_006758235_1_PDT0_01072	GCA_006867365_1_PDT0_00760	GCA_006882345_1_PDT0_03302	GCA_006897065_1_PDT0_00140	GCA_006926155_1_PDT0_01546	GCA_006930435_1_PDT0_02408	GCA_006940515_1_PDT0_02180	GCA_007021805_1_PDT0_02922	GCA_007177435_1_PDT0_01734	GCA_007178515_1_PDT0_01292	GCA_007178855_1_PDT0_03504	GCA_007179225_1_PDT0_01943
mlaD	mlaD	putative phospholipid ABC transporter-binding protein MlaD	90	90	1	2	5322	258	552	548.733	ERR2693548_skesa_con_02487	GCA_001474835_1_Salm_00550	GCA_001474985_1_Salm_02428	GCA_001479185_1_Salm_02796	GCA_002031465_1_ASM2_02881	GCA_002063255_1_ASM2_01674	GCA_004223665_1_PDT0_02739	GCA_004235405_1_PDT0_00179	GCA_005413085_1_PDT0_02622	GCA_005561835_1_PDT0_00756	GCA_005688835_1_PDT0_00821	GCA_005752735_1_PDT0_00336	GCA_005839265_1_PDT0_00811	GCA_006004645_1_PDT0_00663	GCA_006071835_1_PDT0_01885	GCA_006140175_1_PDT0_00737	GCA_006158625_1_PDT0_01063	GCA_006268055_1_PDT0_00945	GCA_006316565_1_PDT0_00442	GCA_006341905_1_PDT0_03534	GCA_006389695_1_PDT0_00834	GCA_006391615_1_PDT0_00086	GCA_006498515_1_PDT0_03829	GCA_006556065_1_PDT0_01237	GCA_006600085_1_PDT0_03082	GCA_006635885_1_PDT0_00067	GCA_006757795_1_PDT0_02611	GCA_006758235_1_PDT0_00866	GCA_006867365_1_PDT0_00042	GCA_006882345_1_PDT0_00514	GCA_006897065_1_PDT0_00291	GCA_006926155_1_PDT0_00520	GCA_006930435_1_PDT0_03474	GCA_006940515_1_PDT0_02002	GCA_007021805_1_PDT0_01883	GCA_007177435_1_PDT0_02047	GCA_007178515_1_PDT0_01953	GCA_007178855_1_PDT0_00086	GCA_007179225_1_PDT0_01758
yjfC_2~~~yjfC_1~~~yjfC	yjfC_2;yjfC_1;yjfC	Putative acid--amine ligase YjfC	90	120	1.33333	2	5319	267	1164	862.5	ERR2693548_skesa_con_04461	GCA_001474835_1_Salm_04157	GCA_001474985_1_Salm_03656	GCA_001479185_1_Salm_01061	GCA_002031465_1_ASM2_03108	GCA_002063255_1_ASM2_02333	GCA_004223665_1_PDT0_01647;GCA_004223665_1_PDT0_01648	GCA_004235405_1_PDT0_01989;GCA_004235405_1_PDT0_01988	GCA_005413085_1_PDT0_01108	GCA_005561835_1_PDT0_03691	GCA_005688835_1_PDT0_03293;GCA_005688835_1_PDT0_03292	GCA_005752735_1_PDT0_01804	GCA_005839265_1_PDT0_03304;GCA_005839265_1_PDT0_03303	GCA_006004645_1_PDT0_02096	GCA_006071835_1_PDT0_01588;GCA_006071835_1_PDT0_01589	GCA_006140175_1_PDT0_01912	GCA_006158625_1_PDT0_02019	GCA_006268055_1_PDT0_03139	GCA_006316565_1_PDT0_00284;GCA_006316565_1_PDT0_00285	GCA_006341905_1_PDT0_00286	GCA_006389695_1_PDT0_03120	GCA_006391615_1_PDT0_02485	GCA_006498515_1_PDT0_01280	GCA_006556065_1_PDT0_03073;GCA_006556065_1_PDT0_03072	GCA_006600085_1_PDT0_01642	GCA_006635885_1_PDT0_00472	GCA_006757795_1_PDT0_02867	GCA_006758235_1_PDT0_01090	GCA_006867365_1_PDT0_00778	GCA_006882345_1_PDT0_03284	GCA_006897065_1_PDT0_00159;GCA_006897065_1_PDT0_00158	GCA_006926155_1_PDT0_01565;GCA_006926155_1_PDT0_01564	GCA_006930435_1_PDT0_02426;GCA_006930435_1_PDT0_02427	GCA_006940515_1_PDT0_02199;GCA_006940515_1_PDT0_02198	GCA_007021805_1_PDT0_02940	GCA_007177435_1_PDT0_01752	GCA_007178515_1_PDT0_01310	GCA_007178855_1_PDT0_03522	GCA_007179225_1_PDT0_01925
cfa	cfa	Cyclopropane-fatty-acyl-phospholipid synthase	90	90	1	2	5317	279	1149	1139.33	ERR2693548_skesa_con_02369	GCA_001474835_1_Salm_01741	GCA_001474985_1_Salm_04829	GCA_001479185_1_Salm_00591	GCA_002031465_1_ASM2_04161	GCA_002063255_1_ASM2_00586	GCA_004223665_1_PDT0_00304	GCA_004235405_1_PDT0_01333	GCA_005413085_1_PDT0_03133	GCA_005561835_1_PDT0_01041	GCA_005688835_1_PDT0_01465	GCA_005752735_1_PDT0_03683	GCA_005839265_1_PDT0_00421	GCA_006004645_1_PDT0_03060	GCA_006071835_1_PDT0_00304	GCA_006140175_1_PDT0_00434	GCA_006158625_1_PDT0_02478	GCA_006268055_1_PDT0_00485	GCA_006316565_1_PDT0_00615	GCA_006341905_1_PDT0_03831	GCA_006389695_1_PDT0_01300	GCA_006391615_1_PDT0_01897	GCA_006498515_1_PDT0_00047	GCA_006556065_1_PDT0_00302	GCA_006600085_1_PDT0_00293	GCA_006635885_1_PDT0_00298	GCA_006757795_1_PDT0_00635	GCA_006758235_1_PDT0_00367	GCA_006867365_1_PDT0_03252	GCA_006882345_1_PDT0_01504	GCA_006897065_1_PDT0_01909	GCA_006926155_1_PDT0_00388	GCA_006930435_1_PDT0_03810	GCA_006940515_1_PDT0_01870	GCA_007021805_1_PDT0_00925	GCA_007177435_1_PDT0_00422	GCA_007178515_1_PDT0_00423	GCA_007178855_1_PDT0_02687	GCA_007179225_1_PDT0_00193
yegE	;yegE	hypothetical protein;putative diguanylate cyclase YegE	90	91	1.01111	2	5316	309	2991	2932.09	ERR2693548_skesa_con_00383	GCA_001474835_1_Salm_04567	GCA_001474985_1_Salm_00279	GCA_001479185_1_Salm_03879	GCA_002031465_1_ASM2_04525	GCA_002063255_1_ASM2_03904	GCA_004223665_1_PDT0_01025	GCA_004235405_1_PDT0_02582	GCA_005413085_1_PDT0_00695	GCA_005561835_1_PDT0_01638	GCA_005688835_1_PDT0_02769	GCA_005752735_1_PDT0_01365	GCA_005839265_1_PDT0_02271	GCA_006004645_1_PDT0_01124	GCA_006071835_1_PDT0_01023	GCA_006140175_1_PDT0_01484	GCA_006158625_1_PDT0_03198	GCA_006268055_1_PDT0_01759	GCA_006316565_1_PDT0_03667	GCA_006341905_1_PDT0_04563;GCA_006341905_1_PDT0_04771	GCA_006389695_1_PDT0_01619	GCA_006391615_1_PDT0_03181	GCA_006498515_1_PDT0_00754	GCA_006556065_1_PDT0_01023	GCA_006600085_1_PDT0_01018	GCA_006635885_1_PDT0_01546	GCA_006757795_1_PDT0_02047	GCA_006758235_1_PDT0_02793	GCA_006867365_1_PDT0_01897	GCA_006882345_1_PDT0_01161	GCA_006897065_1_PDT0_00337	GCA_006926155_1_PDT0_02317	GCA_006930435_1_PDT0_00130	GCA_006940515_1_PDT0_02836	GCA_007021805_1_PDT0_01664	GCA_007177435_1_PDT0_01129	GCA_007178515_1_PDT0_03005	GCA_007178855_1_PDT0_03722	GCA_007179225_1_PDT0_00828
group_2169		hypothetical protein	90	90	1	2	5315	699	777	776.133	ERR2693548_skesa_con_04396	GCA_001474835_1_Salm_01299	GCA_001474985_1_Salm_04476	GCA_001479185_1_Salm_00996	GCA_002031465_1_ASM2_03043	GCA_002063255_1_ASM2_02398	GCA_004223665_1_PDT0_01582	GCA_004235405_1_PDT0_02362	GCA_005413085_1_PDT0_01043	GCA_005561835_1_PDT0_00946	GCA_005688835_1_PDT0_03227	GCA_005752735_1_PDT0_04024	GCA_005839265_1_PDT0_03369	GCA_006004645_1_PDT0_03790	GCA_006071835_1_PDT0_01523	GCA_006140175_1_PDT0_04349	GCA_006158625_1_PDT0_01954	GCA_006268055_1_PDT0_02709	GCA_006316565_1_PDT0_00219	GCA_006341905_1_PDT0_00221	GCA_006389695_1_PDT0_04043	GCA_006391615_1_PDT0_02900	GCA_006498515_1_PDT0_01215	GCA_006556065_1_PDT0_03007	GCA_006600085_1_PDT0_01577	GCA_006635885_1_PDT0_01407	GCA_006757795_1_PDT0_03201	GCA_006758235_1_PDT0_03948	GCA_006867365_1_PDT0_02132	GCA_006882345_1_PDT0_02646	GCA_006897065_1_PDT0_02313	GCA_006926155_1_PDT0_01499	GCA_006930435_1_PDT0_02361	GCA_006940515_1_PDT0_02133	GCA_007021805_1_PDT0_02875	GCA_007177435_1_PDT0_01687	GCA_007178515_1_PDT0_01245	GCA_007178855_1_PDT0_04097	GCA_007179225_1_PDT0_01990
lplA	;lplA	hypothetical protein;Lipoate-protein ligase A	90	90	1	2	5314	300	1017	1009.03	ERR2693548_skesa_con_04257	GCA_001474835_1_Salm_01438	GCA_001474985_1_Salm_04615	GCA_001479185_1_Salm_00857	GCA_002031465_1_ASM2_00826	GCA_002063255_1_ASM2_02537	GCA_004223665_1_PDT0_01443	GCA_004235405_1_PDT0_03196	GCA_005413085_1_PDT0_00904	GCA_005561835_1_PDT0_02463	GCA_005688835_1_PDT0_03088	GCA_005752735_1_PDT0_01757	GCA_005839265_1_PDT0_02481	GCA_006004645_1_PDT0_04199	GCA_006071835_1_PDT0_01384	GCA_006140175_1_PDT0_01091	GCA_006158625_1_PDT0_01814	GCA_006268055_1_PDT0_03914	GCA_006316565_1_PDT0_01364	GCA_006341905_1_PDT0_00082	GCA_006389695_1_PDT0_02468	GCA_006391615_1_PDT0_02207	GCA_006498515_1_PDT0_01076	GCA_006556065_1_PDT0_02267	GCA_006600085_1_PDT0_01437	GCA_006635885_1_PDT0_00986	GCA_006757795_1_PDT0_00917	GCA_006758235_1_PDT0_02538	GCA_006867365_1_PDT0_00392	GCA_006882345_1_PDT0_01705	GCA_006897065_1_PDT0_00722	GCA_006926155_1_PDT0_02190	GCA_006930435_1_PDT0_03271	GCA_006940515_1_PDT0_02592	GCA_007021805_1_PDT0_02736	GCA_007177435_1_PDT0_01548	GCA_007178515_1_PDT0_01106	GCA_007178855_1_PDT0_02093	GCA_007179225_1_PDT0_03117
fucP_2	;fucP_2	hypothetical protein;L-fucose-proton symporter	90	90	1	2	5313	303	1317	1305.73	ERR2693548_skesa_con_02888	GCA_001474835_1_Salm_02173	GCA_001474985_1_Salm_02786	GCA_001479185_1_Salm_03154	GCA_002031465_1_ASM2_04247	GCA_002063255_1_ASM2_01316	GCA_004223665_1_PDT0_02008	GCA_004235405_1_PDT0_00352	GCA_005413085_1_PDT0_01577	GCA_005561835_1_PDT0_03644	GCA_005688835_1_PDT0_01176	GCA_005752735_1_PDT0_02368	GCA_005839265_1_PDT0_01168	GCA_006004645_1_PDT0_01498	GCA_006071835_1_PDT0_02242	GCA_006140175_1_PDT0_02700	GCA_006158625_1_PDT0_01420	GCA_006268055_1_PDT0_01573	GCA_006316565_1_PDT0_00854	GCA_006341905_1_PDT0_01906	GCA_006389695_1_PDT0_03509	GCA_006391615_1_PDT0_00325	GCA_006498515_1_PDT0_01688	GCA_006556065_1_PDT0_01594	GCA_006600085_1_PDT0_02845	GCA_006635885_1_PDT0_00663	GCA_006757795_1_PDT0_00994	GCA_006758235_1_PDT0_02086	GCA_006867365_1_PDT0_02005	GCA_006882345_1_PDT0_01778	GCA_006897065_1_PDT0_03435	GCA_006926155_1_PDT0_01658	GCA_006930435_1_PDT0_02192	GCA_006940515_1_PDT0_01300	GCA_007021805_1_PDT0_02241	GCA_007177435_1_PDT0_02444	GCA_007178515_1_PDT0_02556	GCA_007178855_1_PDT0_00443	GCA_007179225_1_PDT0_02318
aspC	aspC	Aspartate aminotransferase	90	90	1	2	5312	1152	1191	1190.57	ERR2693548_skesa_con_01920	GCA_001474835_1_Salm_03016	GCA_001474985_1_Salm_01159	GCA_001479185_1_Salm_04356	GCA_002031465_1_ASM2_01712	GCA_002063255_1_ASM2_01747	GCA_004223665_1_PDT0_03452	GCA_004235405_1_PDT0_02198	GCA_005413085_1_PDT0_04065	GCA_005561835_1_PDT0_01272	GCA_005688835_1_PDT0_00051	GCA_005752735_1_PDT0_02345	GCA_005839265_1_PDT0_02992	GCA_006004645_1_PDT0_03984	GCA_006071835_1_PDT0_03368	GCA_006140175_1_PDT0_01447	GCA_006158625_1_PDT0_00692	GCA_006268055_1_PDT0_03280	GCA_006316565_1_PDT0_03519	GCA_006341905_1_PDT0_04631	GCA_006389695_1_PDT0_00122	GCA_006391615_1_PDT0_02948	GCA_006498515_1_PDT0_03019	GCA_006556065_1_PDT0_03616	GCA_006600085_1_PDT0_01998	GCA_006635885_1_PDT0_02774	GCA_006757795_1_PDT0_02495	GCA_006758235_1_PDT0_00587	GCA_006867365_1_PDT0_01835	GCA_006882345_1_PDT0_02915	GCA_006897065_1_PDT0_02804	GCA_006926155_1_PDT0_02531	GCA_006930435_1_PDT0_01063	GCA_006940515_1_PDT0_02526	GCA_007021805_1_PDT0_00476	GCA_007177435_1_PDT0_03348	GCA_007178515_1_PDT0_03149	GCA_007178855_1_PDT0_01430	GCA_007179225_1_PDT0_03740
metN_2	metN_2	Methionine import ATP-binding protein MetN	90	90	1	2	5311	777	1032	1029.17	ERR2693548_skesa_con_03969	GCA_001474835_1_Salm_03460	GCA_001474985_1_Salm_03104	GCA_001479185_1_Salm_03439	GCA_002031465_1_ASM2_00207	GCA_002063255_1_ASM2_04538	GCA_004223665_1_PDT0_01155	GCA_004235405_1_PDT0_00701	GCA_005413085_1_PDT0_03875	GCA_005561835_1_PDT0_00237	GCA_005688835_1_PDT0_03589	GCA_005752735_1_PDT0_03320	GCA_005839265_1_PDT0_04038	GCA_006004645_1_PDT0_02703	GCA_006071835_1_PDT0_01096	GCA_006140175_1_PDT0_03747	GCA_006158625_1_PDT0_04296	GCA_006268055_1_PDT0_02306	GCA_006316565_1_PDT0_02366	GCA_006341905_1_PDT0_01138	GCA_006389695_1_PDT0_04284	GCA_006391615_1_PDT0_01472	GCA_006498515_1_PDT0_00788	GCA_006556065_1_PDT0_02555	GCA_006600085_1_PDT0_01149	GCA_006635885_1_PDT0_01348	GCA_006757795_1_PDT0_04033	GCA_006758235_1_PDT0_02862	GCA_006867365_1_PDT0_01511	GCA_006882345_1_PDT0_02994	GCA_006897065_1_PDT0_01620	GCA_006926155_1_PDT0_03505	GCA_006930435_1_PDT0_01807	GCA_006940515_1_PDT0_03799	GCA_007021805_1_PDT0_04524	GCA_007177435_1_PDT0_01260	GCA_007178515_1_PDT0_03736	GCA_007178855_1_PDT0_02381	GCA_007179225_1_PDT0_03171
group_2168		hypothetical protein	90	90	1	2	5310	252	279	278.7	ERR2693548_skesa_con_02230	GCA_001474835_1_Salm_02013	GCA_001474985_1_Salm_04092	GCA_001479185_1_Salm_00452	GCA_002031465_1_ASM2_04022	GCA_002063255_1_ASM2_03476	GCA_004223665_1_PDT0_00165	GCA_004235405_1_PDT0_03313	GCA_005413085_1_PDT0_02994	GCA_005561835_1_PDT0_01282	GCA_005688835_1_PDT0_03757	GCA_005752735_1_PDT0_01227	GCA_005839265_1_PDT0_00560	GCA_006004645_1_PDT0_00485	GCA_006071835_1_PDT0_00165	GCA_006140175_1_PDT0_00295	GCA_006158625_1_PDT0_02617	GCA_006268055_1_PDT0_00624	GCA_006316565_1_PDT0_02154	GCA_006341905_1_PDT0_02093	GCA_006389695_1_PDT0_01908	GCA_006391615_1_PDT0_02099	GCA_006498515_1_PDT0_03454	GCA_006556065_1_PDT0_00165	GCA_006600085_1_PDT0_00154	GCA_006635885_1_PDT0_01882	GCA_006757795_1_PDT0_00496	GCA_006758235_1_PDT0_04448	GCA_006867365_1_PDT0_04435	GCA_006882345_1_PDT0_03972	GCA_006897065_1_PDT0_03020	GCA_006926155_1_PDT0_00248	GCA_006930435_1_PDT0_01491	GCA_006940515_1_PDT0_01731	GCA_007021805_1_PDT0_00786	GCA_007177435_1_PDT0_00282	GCA_007178515_1_PDT0_00283	GCA_007178855_1_PDT0_02548	GCA_007179225_1_PDT0_01841
assT_1	assT_1	Arylsulfate sulfotransferase AssT	90	90	1	2	5306	1650	1791	1789.43	ERR2693548_skesa_con_00680	GCA_001474835_1_Salm_00349	GCA_001474985_1_Salm_03301	GCA_001479185_1_Salm_04481	GCA_002031465_1_ASM2_00434	GCA_002063255_1_ASM2_00719	GCA_004223665_1_PDT0_03804	GCA_004235405_1_PDT0_02083	GCA_005413085_1_PDT0_03992	GCA_005561835_1_PDT0_01845	GCA_005688835_1_PDT0_03934	GCA_005752735_1_PDT0_02463	GCA_005839265_1_PDT0_02836	GCA_006004645_1_PDT0_01593	GCA_006071835_1_PDT0_04204	GCA_006140175_1_PDT0_04106	GCA_006158625_1_PDT0_04062	GCA_006268055_1_PDT0_02648	GCA_006316565_1_PDT0_03118	GCA_006341905_1_PDT0_01397	GCA_006389695_1_PDT0_03547	GCA_006391615_1_PDT0_01166	GCA_006498515_1_PDT0_04245	GCA_006556065_1_PDT0_04117	GCA_006600085_1_PDT0_04152	GCA_006635885_1_PDT0_02050	GCA_006757795_1_PDT0_02719	GCA_006758235_1_PDT0_03978	GCA_006867365_1_PDT0_01062	GCA_006882345_1_PDT0_01090	GCA_006897065_1_PDT0_02244	GCA_006926155_1_PDT0_03040	GCA_006930435_1_PDT0_03027	GCA_006940515_1_PDT0_03154	GCA_007021805_1_PDT0_04160	GCA_007177435_1_PDT0_04006	GCA_007178515_1_PDT0_04023	GCA_007178855_1_PDT0_03967	GCA_007179225_1_PDT0_03429
[truncated: 6,144 more rows]
[truncated: 51 more columns]

## Sheet: Tab 2
Gene	Non-unique Gene Name	Gene Annotation	Additional Gene Annotation (InterProScan)	Epi-type	Number of HA isolates with the gene	Number of NHA isolates with the gene	Number of HA isolates without the gene	Number of NHA isolates without the gene	Odds Ratio	Fisher's exact test P-value (naive)	Fisher's exact test P-value (with BH correction)
group_2308	NA	hypothetical protein	NA	HA	48	10	2	30	72	4.38e-13	2.33e-11
group_2424	;smc_2	hypothetical protein;Chromosome partition protein Smc	Bacteriophage 933W, L0121, tail fibre, N-termil<|>Carboxypeptidase-like, regulatory domain superfamily	HA	48	10	2	30	72	4.38e-13	2.33e-11
[truncated: 1,001 more rows]
