# Supplementary material for: Development of a Genomics-Based Approach To Identify Putative Hypervirulent Nontyphoidal Salmonella Isolates: Salmonella enterica Serovar Saintpaul as a Model
Source: mSphere. 2022 Jan 5;7(1):e00730-21. doi: 10.1128/msphere.00730-21 (PMC8731237; doi:10.1128/msphere.00730-21)
Supplement: DATA SET S4 [file msphere.00730-21-sd004.xlsx]

## Sheet: Tab 1
Isolate	Contig	Total coverage to the candidate plasmids	Total percent identity to the candidate plasmids	Contig label	Contig length	Total number of genes on the contig	Number of genes overrepresented among HA/NHA isolates on the contig	Indices of genes overrepresented among HA/NHA isolates on the contig	ORFs (Platon)	RDS (Platon)	Circular (Platon)	Inc_Type (Platon)	Replication (Platon)	Mobilization (Platon)	OriT (Platon)	Conjugation (Platon)	AMRs (Platon)	rRs (Platon)	Plasmid_Hits (Platon)	Plasmid_ID (Platon)	contig_start (Platon)	contig_end (Platon)	plasmid_start (Platon)	plasmid_end (Platon)	Plasmid_Length (Platon)	Coverage (Platon)	Identity (Platon)	Source
ERR2693548	Contig_11_450.987	0.981366	0.93671	ERR2693548_skesa_con_11	483	0	0
ERR2693548	Contig_15_450.031	1.24616	0.997691	ERR2693548_skesa_con_15	23627	28	3	1019|1029|1031	26	42.3	no	1	0	0	0	1	1	0	1	NZ_CP027409.1	3150	23627	207578	187101	220137	0.86672	0.999951	Refseq
ERR2693548	Contig_2_11319.6_Circ	0.0831721	0.941856	ERR2693548_skesa_con_2	2068	1	0		1	4.2	no	1	0	0	1	0	0	0	1	NZ_CP031921.1	407	2068	2031	404	2031	0.805126	0.966366	Refseq
ERR2693548	Contig_20_607.209	1.04216	0.997621	ERR2693548_skesa_con_20	5242	6	5	1254|1255|1256|1257|1259	6	23.5	no	1	0	0	0	0	0	0	1	NZ_CP024467.1	1	5242	10855	16096	54993	1	0.999809	Refseq
ERR2693548	Contig_21_426.566	1	0.99812	ERR2693548_skesa_con_21	532	0	0
ERR2693548	Contig_32_982.729	2.87191	0.900659	ERR2693548_skesa_con_32	687	1	0
ERR2693548	Contig_33_455.096	0.981656	0.986949	ERR2693548_skesa_con_33	43721	46	0		44	48.6	no	0	0	0	1	16	0	0	1	NZ_CP032445.1	1	43721	66631	22899	89737	1.0008	0.992481	Refseq
ERR2693548	Contig_4_589.488	1.03607	0.995736	ERR2693548_skesa_con_4	39613	43	29	513|514|515|516|517|518|519|520|521|522|523|524|525|526|527|528|529|530|531|532|533|534|535|536|540|541|542|544|555	43	15.9	no	0	1	0	0	4	1	0	1	NZ_CP024467.1	1	36907	16095	53001	54993	0.931689	0.99981	Refseq
ERR2693548	Contig_5_451.756	1.72454	0.977524	ERR2693548_skesa_con_5	7275	9	6	556|558|559|560|561|562	9	13.6	no	0	0	0	0	0	0	0	1	NZ_CP027415.1	1	7275	24789	32063	113066	1	1	Refseq
ERR2693548	Contig_9_443.634	1.04408	0.974104	ERR2693548_skesa_con_9	19828	26	4	737|738|739|740	26	25.7	no	0	0	0	0	0	0	0	1	NC_021813.2	1	19828	51991	71818	110363	1	0.999597	Refseq
GCA_001474835.1	JYSE01000009.1	1.01252	0.997251	GCA_001474835_1_Salm_72	107076	117	22	4723|4724|4765|4766|4767|4768|4771|4772|4773|4774|4775|4777|4778|4784|4785|4786|4787|4788|4789|4790|4800|4802	114	26.3	no	1	1	0	1	17	4	0	0	CP005389					110363	0.99	94.6815	PATRIC
GCA_001474835.1	JYSE01000024.1	1.04818	0.999471	GCA_001474835_1_Salm_17	43293	49	44	2538|2539|2540|2541|2542|2543|2544|2545|2546|2547|2548|2549|2550|2551|2552|2553|2555|2557|2558|2559|2560|2561|2562|2563|2565|2566|2568|2570|2571|2572|2573|2574|2575|2576|2577|2578|2579|2580|2581|2582|2583|2584|2585|2586	49	21.1	no	2	1	0	0	4	1	0	0	NZ_CP022061					44554	0.92	98.1762	PATRIC
GCA_001474835.1	JYSE01000052.1	1.99756	0.99634	GCA_001474835_1_Salm_48	821	1	1	4019
GCA_001474985.1	JYSU01000005.1	1.02518	0.997322	GCA_001474985_1_Salm_45	105744	115	22	3902|3904|3914|3915|3916|3917|3918|3919|3920|3926|3927|3929|3930|3931|3932|3933|3936|3937|3938|3939|3980|3981	112	35.2	no	1	1	0	1	17	4	0	1	NZ_CP027409.1	19730	105744	100624	186638	220137	0.813427	0.999826	Refseq
GCA_001474985.1	JYSU01000043.1	1.04841	0.999384	GCA_001474985_1_Salm_38	43273	50	45	3813|3814|3815|3816|3817|3818|3819|3821|3823|3824|3825|3826|3827|3828|3829|3830|3831|3832|3833|3834|3835|3836|3837|3838|3839|3840|3841|3842|3843|3844|3845|3846|3847|3848|3849|3850|3851|3852|3853|3854|3855|3856|3858|3860|3861	50	21.1	no	1	1	0	0	4	1	0	0	NZ_CP022061					44554	0.92	98.1736	PATRIC
GCA_001474985.1	JYSU01000052.1	1.99513	0.99634	GCA_001474985_1_Salm_48	822	1	1	4008
GCA_001479185.1	JYVM01000020.1	1.82923	0.977148	GCA_001479185_1_Salm_13	3373	5	5	2188|2189|2190|2191|2192	5	9	no	0	0	0	0	0	0	0	1	NZ_CP019265.1	1	3371	33844	37214	54741	0.999704	0.979537	Refseq
GCA_002031465.1	MXGP01000024.1	1.01862	0.992669	GCA_002031465_1_ASM2_16	36143	45	35	2063|2064|2065|2066|2067|2068|2069|2070|2072|2074|2075|2076|2081|2083|2084|2085|2086|2087|2088|2089|2091|2092|2093|2094|2095|2096|2097|2099|2100|2101|2102|2103|2104|2105|2106	45	17.6	no	2	0	0	1	4	0	0	1	NZ_CP025864.1	1	32780	3345	36127	36127	0.907064	0.993747	Refseq
GCA_002031465.1	MXGP01000033.1	0.0186487	0.96721	GCA_002031465_1_ASM2_26	3271	3	2	2570|2571	2	5.8	no	3	0	0	2	0	0	0	0	no hits for both databases								None
GCA_004235405.1	AAADUG010000037.1	1.03533	0.975408	GCA_004235405_1_PDT0_37	34137	43	0		41	51.5	no	0	0	0	1	2	0	0	1	NZ_CP024292.1	2800	33266	46710	16244	85054	0.892638	0.996357	Refseq
GCA_004235405.1	AAADUG010000062.1	0.962822	0.990999	GCA_004235405_1_PDT0_62	26306	25	0		25	50	no	0	0	0	0	14	0	0	1	NZ_CP010233.1	1	25846	99094	73247	136060	0.98259	0.999033	Refseq
GCA_004235405.1	AAADUG010000107.1	0.640002	0.985987	GCA_004235405_1_PDT0_107	17614	25	1	3680	22	22.6	no	1	0	0	0	0	0	0	1	NZ_CP016387.1	1	15744	9825	25570	93202	0.894005	0.994539	Refseq
GCA_004235405.1	AAADUG010000141.1	0.984694	0.949831	GCA_004235405_1_PDT0_141	10911	10	0		10	49.3	no	0	0	0	0	0	0	0	1	NZ_CP048361.1	1	10911	83078	72168	88513	1	0.995692	Refseq
GCA_004235405.1	AAADUG010000265.1	1	0.99813	GCA_004235405_1_PDT0_265	534	0	0
GCA_005688835.1	AADOGX010000021.1	0.369422	0.92168	GCA_005688835_1_PDT0_21	31866	44	0		40	20.2	no	0	1	0	0	8	0	0	0	no hits for both databases								None
GCA_005688835.1	AADOGX010000022.1	0.172144	0.978495	GCA_005688835_1_PDT0_22	30794	39	0		35	9.7	no	1	0	0	0	0	0	0	0	no hits for both databases								None
GCA_005688835.1	AADOGX010000023.1	0.930122	0.999545	GCA_005688835_1_PDT0_23	21194	24	1	4812	22	40.1	no	1	0	0	0	1	0	0	1	NZ_CP013224.1	1	21194	21215	22	112176	1	0.999245	Refseq
GCA_005688835.1	AADOGX010000024.1	0.0454013	0.99857	GCA_005688835_1_PDT0_24	15374	13	0		13	0.9	no	0	0	0	0	0	0	0	1	NZ_CP043952.1	1	15374	62261	77634	189994	1	0.99987	Refseq
GCA_005688835.1	AADOGX010000025.1	1	0.9998	GCA_005688835_1_PDT0_25	15186	14	0		14	53.2	no	0	0	0	0	6	0	0	1	NZ_CP016516.1	1	15186	67017	82202	98998	1	0.999802	Refseq
GCA_005688835.1	AADOGX010000026.1	1.12695	0.987676	GCA_005688835_1_PDT0_26	14329	16	0		15	47.8	no	0	0	0	1	2	0	0	1	NZ_CP044183.1	1	14329	34884	20556	101684	1	1	Refseq
GCA_005688835.1	AADOGX010000027.1	1.10072	0.991505	GCA_005688835_1_PDT0_27	13264	18	9	4877|4878|4885|4886|4887|4888|4891|4892|4893	18	34.2	no	0	0	0	0	0	0	0	1	NZ_CP054898.1	1654	13264	23266	11656	146288	0.875377	0.995866	Refseq
GCA_005688835.1	AADOGX010000029.1	1.11066	0.990346	GCA_005688835_1_PDT0_29	11657	11	0		11	20	no	0	0	0	0	0	0	0	1	NZ_CP043952.1	1	11657	78406	90061	189994	1	0.999485	Refseq
GCA_005688835.1	AADOGX010000030.1	1.96265	0.964523	GCA_005688835_1_PDT0_30	11246	14	0		14	57.6	no	0	0	0	0	0	0	0	1	NZ_CP016516.1	1	11246	26973	38218	98998	1	1	Refseq
GCA_005688835.1	AADOGX010000031.1	1.19514	0.999457	GCA_005688835_1_PDT0_31	10772	11	8	4931|4932|4933|4934|4935|4936|4937|4940	11	18.5	no	0	0	0	0	0	2	0	1	NZ_CP045763.1	1	10772	22090	32861	117406	1	0.999907	Refseq
GCA_005688835.1	AADOGX010000033.1	0.288647	1	GCA_005688835_1_PDT0_33	9354	14	3	4958|4959|4960	13	-3.4	no	0	0	0	1	0	0	0	0	no hits for both databases								None
GCA_005688835.1	AADOGX010000034.1	1.00965	0.999363	GCA_005688835_1_PDT0_34	7774	9	2	4967|4968	8	37.8	no	0	0	0	0	4	0	0	1	NZ_CP016516.1	1	7774	54501	62274	98998	1	1	Refseq
GCA_005688835.1	AADOGX010000036.1	1.22775	0.993911	GCA_005688835_1_PDT0_36	5752	7	0		7	57.8	no	0	0	0	0	0	0	0	1	NZ_CP016516.1	1	5752	21223	26974	98998	1	1	Refseq
GCA_005688835.1	AADOGX010000038.1	1	1	GCA_005688835_1_PDT0_38	4746	6	0		6	34.6	no	0	0	0	0	2	0	0	1	NZ_CP016516.1	1	4746	67018	62273	98998	1	1	Refseq
GCA_005688835.1	AADOGX010000039.1	1.00218	0.999729	GCA_005688835_1_PDT0_39	3666	4	1	4999	4	52.7	no	0	0	0	0	0	1	0	1	NZ_CP045763.1	1	3666	10874	7209	117406	1	1	Refseq
GCA_005688835.1	AADOGX010000041.1	0.801351	0.976698	GCA_005688835_1_PDT0_41	2517	4	0		4	12.1	no	0	0	0	0	0	0	0	1	NZ_CP005931.1	1	2517	32240	29724	194170	1	1	Refseq
GCA_005688835.1	AADOGX010000044.1	2	0.93546	GCA_005688835_1_PDT0_44	1286	1	1	5010	1	91.8	no	0	0	0	0	0	0	0	1	NZ_CP028804.1	1	1286	294646	295931	323934	1	1	Refseq
GCA_005688835.1	AADOGX010000047.1	1	0.99107	GCA_005688835_1_PDT0_47	1008	2	2	5015|5016
GCA_005688835.1	AADOGX010000053.1	1	1	GCA_005688835_1_PDT0_53	532	0	0
GCA_005688835.1	AADOGX010000056.1	0.944099	0.97588	GCA_005688835_1_PDT0_56	483	0	0
GCA_005688835.1	AADOGX010000058.1	1.39488	0.999469	GCA_005688835_1_PDT0_58	2697	2	2	5020|5021	2	58.7	no	0	0	0	0	0	1	0	1	NZ_CP045763.1	1	2697	25201	22505	117406	1	1	Refseq
GCA_005688835.1	AADOGX010000059.1	1	1	GCA_005688835_1_PDT0_59	2655	3	3	5022|5023|5024	3	45.3	no	0	0	0	0	0	1	0	1	NZ_CP045763.1	1	2655	10037	7383	117406	1	1	Refseq
GCA_005688835.1	AADOGX010000060.1	1	0.99962	GCA_005688835_1_PDT0_60	2655	3	0		3	45.3	no	0	0	0	0	0	1	0	1	NZ_CP045763.1	1	2655	10037	7383	117406	1	0.999623	Refseq
GCA_005688835.1	AADOGX010000062.1	1	0.99915	GCA_005688835_1_PDT0_62	1183	1	1	5030	1	39.5	no	0	0	0	0	0	1	0	1	NC_004464.2	1	1183	63664	62482	89468	1	1	Refseq
GCA_006004645.1	AAEHWB010000044.1	1.02585	0.982546	GCA_006004645_1_PDT0_44	43400	52	1	3444	50	45	no	1	0	0	1	2	0	0	0	LN890525					84987	0.97	92.6692	PATRIC
GCA_006004645.1	AAEHWB010000077.1	1	0.99881	GCA_006004645_1_PDT0_77	17596	15	0		15	50.3	no	0	0	0	0	11	0	0	1	NZ_CP052880.1	1	17596	63223	45628	87627	1	0.999545	Refseq
GCA_006004645.1	AAEHWB010000086.1	1.0102	0.999907	GCA_006004645_1_PDT0_86	10687	10	0		10	46.5	no	0	0	0	0	0	0	0	1	NZ_CP029213.1	1	10687	49961	60647	124242	1	1	Refseq
GCA_006004645.1	AAEHWB010000094.1	1	0.99974	GCA_006004645_1_PDT0_94	7775	9	0		9	53.8	no	0	0	0	0	3	0	0	1	NZ_CP031111.1	1	7775	15113	7339	95328	1	1	Refseq
GCA_006004645.1	AAEHWB010000113.1	1.02968	0.995878	GCA_006004645_1_PDT0_113	2830	7	2	4685|4686	6	36.4	no	0	0	0	0	0	0	0	1	NZ_CP044960.1	1	2830	46044	48873	91139	1	0.999293	Refseq
GCA_006004645.1	AAEHWB010000132.1	1	0.99686	GCA_006004645_1_PDT0_132	637	0	0
GCA_006004645.1	AAEHWB010000136.1	1	0.99812	GCA_006004645_1_PDT0_136	532	0	0
GCA_006140175.1	AAERSZ010000049.1	0.0498582	0.853854	GCA_006140175_1_PDT0_49	27859	36	0		36	9.6	no	0	0	0	0	0	0	0	1	NZ_CP048776.1	1	26125	95203	69079	311615	0.937758	1	Refseq
GCA_006140175.1	AAERSZ010000069.1	0.985588	1	GCA_006140175_1_PDT0_69	7008	9	5	4777|4778|4779|4780|4781	9	27.5	no	0	0	0	0	0	1	0	1	NZ_CP044962.1	1	7008	39637	32630	126750	1	1	Refseq
GCA_006140175.1	AAERSZ010000070.1	0.919285	0.99949	GCA_006140175_1_PDT0_70	6430	8	0		8	21.1	no	0	0	0	0	0	1	0	1	NZ_CP039861.1	1	5300	62622	57323	245375	0.824261	0.999811	Refseq
GCA_006140175.1	AAERSZ010000076.1	1.25412	0.87908	GCA_006140175_1_PDT0_76	4860	4	2	4823|4824	4	41.6	no	0	0	0	0	0	1	0	1	NZ_CP025710.1	1	4860	30614	25755	70372	1	1	Refseq
GCA_006140175.1	AAERSZ010000084.1	0.929841	1	GCA_006140175_1_PDT0_84	2138	2	1	4846	1	39.5	no	0	0	0	0	0	1	0	1	NZ_CP041441.1	1	2138	32042	29905	122347	1	1	Refseq
GCA_006140175.1	AAERSZ010000085.1	1	1	GCA_006140175_1_PDT0_85	1974	2	2	4847|4848	2	95.2	no	0	0	0	0	0	1	0	1	NZ_CP019444.1	1	1974	21485	19512	84565	1	1	Refseq
GCA_006140175.1	AAERSZ010000086.1	1	1	GCA_006140175_1_PDT0_86	1953	3	2	4849|4851	3	18	no	0	0	0	0	0	0	0	1	NZ_CP028792.1	1	1953	75225	77177	125009	1	1	Refseq
GCA_006140175.1	AAERSZ010000087.1	1	0.99897	GCA_006140175_1_PDT0_87	1942	2	0		2	61.1	no	0	0	0	0	0	0	0	1	NC_010370.1	1	1942	4286	2345	15665	1	1	Refseq
GCA_006140175.1	AAERSZ010000091.1	0.35427	0.99602	GCA_006140175_1_PDT0_91	1417	1	0		1	25.7	no	0	0	0	0	0	1	0	1	NZ_CP021853.1	1	1417	176211	177627	180262	1	1	Refseq
GCA_006140175.1	AAERSZ010000093.1	0.0478469	1	GCA_006140175_1_PDT0_93	1254	2	0		2	10	no	0	0	0	0	0	1	0	1	NC_016839.1	1	1254	51010	52263	105974	1	1	Refseq
GCA_006140175.1	AAERSZ010000099.1	2.92434	0.955584	GCA_006140175_1_PDT0_99	793	1	0
GCA_006140175.1	AAERSZ010000101.1	2	1	GCA_006140175_1_PDT0_101	679	0	0
GCA_006140175.1	AAERSZ010000102.1	1	1	GCA_006140175_1_PDT0_102	572	1	0
GCA_006140175.1	AAERSZ010000104.1	1	0.99949	GCA_006140175_1_PDT0_104	3939	5	1	4869	5	50.9	no	0	0	0	0	0	1	0	1	NZ_CP028792.1	1	3939	79162	75224	125009	1	1	Refseq
GCA_006140175.1	AAERSZ010000105.1	1.28378	0.999586	GCA_006140175_1_PDT0_105	3760	3	0		3	16.1	no	0	0	0	0	0	1	0	1	NZ_CP039861.1	1	3760	58312	62071	245375	1	1	Refseq
GCA_006140175.1	AAERSZ010000106.1	0.966179	1	GCA_006140175_1_PDT0_106	3282	5	3	4874|4875|4876	5	16.9	no	0	0	0	0	0	1	0	1	NZ_CP041444.1	1	3282	49326	46045	78706	1	1	Refseq
GCA_006140175.1	AAERSZ010000107.1	0.402125	0.995193	GCA_006140175_1_PDT0_107	3106	3	0		3	18.1	no	0	0	0	0	0	3	0	1	NZ_CP025710.1	1	3106	28806	31911	70372	1	1	Refseq
GCA_006140175.1	AAERSZ010000108.1	0.987583	0.9991	GCA_006140175_1_PDT0_108	2255	3	0		3	66.8	no	0	0	0	0	0	1	0	1	NZ_CP028389.2	1	2255	52054	54308	166034	1	1	Refseq
GCA_006140175.1	AAERSZ010000109.1	0.483096	0.996321	GCA_006140175_1_PDT0_109	2248	2	0		2	41	no	0	0	0	0	0	2	0	1	NZ_CP039861.1	1	2248	102702	100455	245375	1	1	Refseq
GCA_006140175.1	AAERSZ010000111.1	0.929439	1	GCA_006140175_1_PDT0_111	2140	2	1	4890	1	39.5	no	0	0	0	0	0	1	0	1	NZ_CP041441.1	1	2140	32043	29904	122347	1	1	Refseq
GCA_006140175.1	AAERSZ010000112.1	1	1	GCA_006140175_1_PDT0_112	1937	2	1	4892	2	95.2	no	0	0	0	0	0	1	0	1	NZ_CP019444.1	1	1937	19512	21448	84565	1	1	Refseq
GCA_006158625.1	AAESZG010000020.1	0.0498618	0.853854	GCA_006158625_1_PDT0_20	27857	36	0		36	9.6	no	0	0	0	0	0	0	0	1	NZ_CP048776.1	1	26123	95201	69079	311615	0.937754	1	Refseq
GCA_006158625.1	AAESZG010000023.1	0.985588	1	GCA_006158625_1_PDT0_23	7008	9	5	4818|4819|4820|4821|4822	9	27.5	no	0	0	0	0	0	1	0	1	NZ_CP044962.1	1	7008	39637	32630	126750	1	1	Refseq
GCA_006158625.1	AAESZG010000026.1	1.25412	0.87908	GCA_006158625_1_PDT0_26	4860	4	2	4839|4840	4	41.6	no	0	0	0	0	0	1	0	1	NZ_CP025710.1	1	4860	30614	25755	70372	1	1	Refseq
GCA_006158625.1	AAESZG010000028.1	1.28393	0.999586	GCA_006158625_1_PDT0_28	3758	3	0		3	16.1	no	0	0	0	0	0	1	0	1	NZ_CP039861.1	1	3758	62070	58313	245375	1	1	Refseq
GCA_006158625.1	AAESZG010000031.1	0.929841	1	GCA_006158625_1_PDT0_31	2138	2	1	4857	1	39.5	no	0	0	0	0	0	1	0	1	NZ_CP041441.1	1	2138	32042	29905	122347	1	1	Refseq
GCA_006158625.1	AAESZG010000032.1	1	1	GCA_006158625_1_PDT0_32	1974	2	2	4858|4859	2	95.2	no	0	0	0	0	0	1	0	1	NZ_CP019444.1	1	1974	21485	19512	84565	1	1	Refseq
GCA_006158625.1	AAESZG010000033.1	1	1	GCA_006158625_1_PDT0_33	1953	3	2	4860|4862	3	18	no	0	0	0	0	0	0	0	1	NZ_CP028792.1	1	1953	75225	77177	125009	1	1	Refseq
GCA_006158625.1	AAESZG010000034.1	1	0.99897	GCA_006158625_1_PDT0_34	1942	2	0		2	61.1	no	0	0	0	0	0	0	0	1	NC_010370.1	1	1942	4286	2345	15665	1	1	Refseq
GCA_006158625.1	AAESZG010000036.1	0.353814	0.99601	GCA_006158625_1_PDT0_36	1416	1	0		1	25.7	no	0	0	0	0	0	1	0	1	NZ_CP021853.1	1	1416	176211	177626	180262	1	1	Refseq
GCA_006158625.1	AAESZG010000037.1	0.0478469	1	GCA_006158625_1_PDT0_37	1254	2	0		2	10	no	0	0	0	0	0	1	0	1	NC_016839.1	1	1254	51010	52263	105974	1	1	Refseq
GCA_006158625.1	AAESZG010000041.1	2.9219	0.956178	GCA_006158625_1_PDT0_41	781	1	0
GCA_006158625.1	AAESZG010000042.1	2	1	GCA_006158625_1_PDT0_42	679	0	0
GCA_006158625.1	AAESZG010000043.1	1	1	GCA_006158625_1_PDT0_43	572	1	0
GCA_006158625.1	AAESZG010000048.1	3.83894	0.998748	GCA_006158625_1_PDT0_48	416	0	0
GCA_006158625.1	AAESZG010000052.1	0.980423	1	GCA_006158625_1_PDT0_52	5670	7	3	4877|4878|4879	7	30.7	no	0	0	0	0	0	1	0	1	Pla	1	5670	33969	39638	126750	1	1	Refseq
GCA_006158625.1	AAESZG010000053.1	1	0.99949	GCA_006158625_1_PDT0_53	3939	5	1	4887	5	50.9	no	0	0	0	0	0	1	0	1	NZ_CP028792.1	1	3939	79162	75224	125009	1	1	Refseq
GCA_006158625.1	AAESZG010000054.1	1.28378	0.999586	GCA_006158625_1_PDT0_54	3760	3	0		3	16.1	no	0	0	0	0	0	1	0	1	NZ_CP039861.1	1	3760	58312	62071	245375	1	1	Refseq
GCA_006158625.1	AAESZG010000055.1	0.987583	0.9991	GCA_006158625_1_PDT0_55	2255	3	0		3	66.8	no	0	0	0	0	0	1	0	1	NZ_CP028389.2	1	2255	52054	54308	166034	1	1	Refseq
GCA_006158625.1	AAESZG010000056.1	0.483096	0.996321	GCA_006158625_1_PDT0_56	2248	2	0		2	41	no	0	0	0	0	0	2	0	1	NZ_CP039861.1	1	2248	102702	100455	245375	1	1	Refseq
GCA_006158625.1	AAESZG010000057.1	0.929439	1	GCA_006158625_1_PDT0_57	2140	2	1	4898	1	39.5	no	0	0	0	0	0	1	0	1	NZ_CP041441.1	1	2140	32043	29904	122347	1	1	Refseq
GCA_006158625.1	AAESZG010000058.1	1	1	GCA_006158625_1_PDT0_58	1937	2	1	4900	2	95.2	no	0	0	0	0	0	1	0	1	NZ_CP019444.1	1	1937	19512	21448	84565	1	1	Refseq
GCA_006158625.1	AAESZG010000059.1	0.645304	0.995716	GCA_006158625_1_PDT0_59	1810	1	0		1	1.4	no	0	0	0	0	0	1	0	1	NZ_CP025710.1	1	1810	28806	30615	70372	1	1	Refseq
GCA_006158625.1	AAESZG010000060.1	0.0696133	0.976189	GCA_006158625_1_PDT0_60	1810	2	0		2	26.4	no	0	0	0	0	0	2	0	1	NC_016839.1	1	1810	52798	50989	105974	1	1	Refseq
GCA_006158625.1	AAESZG010000061.1	0.866923	0.99645	GCA_006158625_1_PDT0_61	1300	1	0		1	1.4	no	0	0	0	0	0	1	0	1	NZ_CP029382.1	1	1300	6726	5427	85185	1	0.999231	Refseq
GCA_006341905.1	AAFFAY010000106.1	1.00031	0.992022	GCA_006341905_1_PDT0_106	3257	4	1	4745	3	4.4	no	1	0	0	2	0	0	0	1	NZ_CP010205.1	1	3127	3128	1	3258	0.960393	0.991688	Refseq
GCA_006389695.1	AAFGJY010000028.1	1.03121	0.995721	GCA_006389695_1_PDT0_28	65006	71	6	3987|3988|4029|4030|4031|4032	70	40.2	no	0	0	0	1	16	0	0	1	NC_021813.2	1	65006	7871	72876	110363	1	1	Refseq
GCA_006389695.1	AAFGJY010000037.1	1.42261	0.964804	GCA_006389695_1_PDT0_37	35290	38	11	4448|4449|4450|4453|4454|4455|4456|4461|4465|4472|4474	36	35.8	no	1	0	0	0	1	2	0	0	CP004087					117929	0.97	95.0427	PATRIC
GCA_006389695.1	AAFGJY010000039.1	0.42832	0.873547	GCA_006389695_1_PDT0_39	29541	30	5	4519|4520|4521|4522|4523	30	10.5	no	0	0	0	0	0	0	0	1	NZ_CP031102.1	1	29541	177536	147997	221681	1	0.99631	Refseq
GCA_006389695.1	AAFGJY010000053.1	0.415535	0.999342	GCA_006389695_1_PDT0_53	7287	6	6	4785|4786|4787|4788|4789|4790	6	35.6	no	0	0	0	0	0	2	0	1	NZ_CP045763.1	1	7287	22091	29377	117406	1	0.999863	Refseq
GCA_006389695.1	AAFGJY010000059.1	0.549859	0.951667	GCA_006389695_1_PDT0_59	4252	3	3	4825|4826|4827	3	4.4	no	0	0	0	0	0	1	0	1	NZ_CP042579.1	1	4252	215552	211301	275807	1	1	Refseq
GCA_006389695.1	AAFGJY010000060.1	2.97024	0.911433	GCA_006389695_1_PDT0_60	3999	5	4	4828|4829|4830|4831	5	10.1	no	0	0	0	0	0	0	0	1	NZ_CP027415.1	1	3999	26973	30971	113066	1	1	Refseq
GCA_006389695.1	AAFGJY010000065.1	3	0.99957	GCA_006389695_1_PDT0_65	778	1	1	4843
GCA_006389695.1	AAFGJY010000075.1	1.01888	0.999458	GCA_006389695_1_PDT0_75	25368	30	5	4845|4848|4849|4850|4854	28	38.9	no	1	0	0	0	1	1	0	1	NZ_CP013224.1	3393	25368	21976	1	112176	0.866288	0.99959	Refseq
GCA_006389695.1	AAFGJY010000076.1	0.316071	0.99906	GCA_006389695_1_PDT0_76	6739	6	6	4875|4876|4877|4878|4879|4880	6	35.6	no	0	0	0	0	0	2	0	1	NC_004464.2	1	6739	63664	56926	89468	1	0.999852	Refseq
GCA_006389695.1	AAFGJY010000077.1	2.8381	0.913728	GCA_006389695_1_PDT0_77	5775	6	2	4884|4885	6	11.8	no	0	0	0	0	0	1	0	1	NZ_CP045763.1	1	5775	11383	17154	117406	1	0.999307	Refseq
GCA_006389695.1	AAFGJY010000079.1	0.548895	0.952031	GCA_006389695_1_PDT0_79	4254	3	1	4894	3	4.4	no	0	0	0	0	0	1	0	1	NZ_CP042579.1	1	4254	211300	215553	275807	1	1	Refseq
GCA_006391615.1	AAFGOA010000122.1	1	0.99962	GCA_006391615_1_PDT0_122	13067	15	15	4473|4474|4475|4476|4477|4478|4479|4480|4481|4482|4483|4484|4485|4486|4487	15	14.4	no	0	0	0	0	4	0	0	1	NZ_CP022061.1	1	13067	9172	22238	44561	1	0.99977	Refseq
GCA_006391615.1	AAFGOA010000127.1	0.845394	0.999881	GCA_006391615_1_PDT0_127	9922	8	6	4527|4528|4530|4531|4532|4533	8	30.3	no	0	0	0	0	0	1	0	0	NZ_CP012931.1					236176	0.8	99.4904	PATRIC
GCA_006391615.1	AAFGOA010000135.1	1.0609	0.997727	GCA_006391615_1_PDT0_135	8292	12	12	4607|4608|4609|4610|4611|4612|4613|4614|4615|4616|4617|4618	12	21.6	no	0	0	0	0	0	0	0	1	NZ_CP022061.1	1	8292	827	9118	44561	1	1	Refseq
GCA_006391615.1	AAFGOA010000147.1	1	1	GCA_006391615_1_PDT0_147	5462	5	5	4707|4708|4709|4710|4711	5	24.8	no	0	0	0	0	0	0	0	1	NZ_CP022061.1	1	5462	22284	27745	44561	1	1	Refseq
GCA_006391615.1	AAFGOA010000177.1	1	1	GCA_006391615_1_PDT0_177	2113	2	2	4814|4815	2	32.1	no	0	0	0	0	0	0	0	1	NZ_CP022061.1	1	2113	40841	42953	44561	1	1	Refseq
GCA_006391615.1	AAFGOA010000182.1	1.06778	0.998269	GCA_006391615_1_PDT0_182	1623	2	1	4822	2	21.7	no	1	0	0	0	0	0	0	1	NZ_CP028313.1	1	1623	38356	39978	43609	1	1	Refseq
GCA_006391615.1	AAFGOA010000183.1	1	1	GCA_006391615_1_PDT0_183	1569	1	0
GCA_006391615.1	AAFGOA010000202.1	2.12082	0.99636	GCA_006391615_1_PDT0_202	778	1	1	4832
GCA_006391615.1	AAFGOA010000212.1	1	1	GCA_006391615_1_PDT0_212	554	0	0
GCA_006391615.1	AAFGOA010000224.1	0.845845	0.999882	GCA_006391615_1_PDT0_224	9951	8	1	4841	8	30.3	no	0	0	0	0	0	1	0	0	NZ_CP012931.1					236176	0.8	99.4904	PATRIC
GCA_006635885.1	AAFVLC010000112.1	1	0.99993	GCA_006635885_1_PDT0_112	13466	16	16	4162|4163|4164|4165|4166|4167|4168|4169|4170|4171|4172|4173|4174|4175|4176|4177	16	18.2	no	0	0	0	0	3	0	0	1	NZ_CP022061.1	1	13466	14332	27797	44561	1	0.999926	Refseq
GCA_006635885.1	AAFVLC010000115.1	1.02588	0.998501	GCA_006635885_1_PDT0_115	12325	17	17	4199|4200|4201|4202|4203|4204|4205|4206|4207|4208|4209|4210|4211|4212|4213|4214|4215	17	19.3	no	0	0	0	0	1	0	0	1	NZ_CP022061.1	1	12325	1954	14278	44561	1	0.999757	Refseq
GCA_006635885.1	AAFVLC010000148.1	1	1	GCA_006635885_1_PDT0_148	7474	8	7	4526|4527|4528|4529|4530|4531|4533	8	25.9	no	0	0	0	0	0	1	0	1	NZ_CP022061.1	1	7474	42956	35483	44561	1	1	Refseq
GCA_006635885.1	AAFVLC010000172.1	0.0164847	0.93506	GCA_006635885_1_PDT0_172	4671	7	0		6	4	no	0	0	0	0	0	0	0	0	no hits for both databases								None
GCA_006635885.1	AAFVLC010000175.1	0.140577	1	GCA_006635885_1_PDT0_175	4574	3	3	4703|4704|4705	3	4.4	no	0	0	0	0	0	1	0	1	NZ_CP042579.1	1	4574	215874	211301	275807	1	1	Refseq
GCA_006635885.1	AAFVLC010000196.1	1.02461	1	GCA_006635885_1_PDT0_196	2519	3	2	4784|4786	3	22.4	no	2	1	0	0	0	0	0	1	NZ_CP028313.1	1	2519	41544	39026	43609	1	1	Refseq
GCA_006635885.1	AAFVLC010000197.1	0.758853	0.999442	GCA_006635885_1_PDT0_197	2372	2	1	4787	2	2.4	no	0	0	0	0	0	0	0	1	NZ_CP028313.1	1	2372	24777	27148	43609	1	0.999578	Refseq
GCA_006635885.1	AAFVLC010000234.1	1	1	GCA_006635885_1_PDT0_234	664	0	0
GCA_006635885.1	AAFVLC010000252.1	1	0.99946	GCA_006635885_1_PDT0_252	1867	2	1	4837	2	61.7	no	0	0	0	0	0	1	0	1	NZ_CP022061.1	1	1867	35690	37556	44561	1	0.999464	Refseq
GCA_006635885.1	AAFVLC010000253.1	1	1	GCA_006635885_1_PDT0_253	1867	2	0		2	61.7	no	0	0	0	0	0	1	0	1	NZ_CP022061.1	1	1867	35690	37556	44561	1	1	Refseq
GCA_006757795.1	AAGEPE010000045.1	1.01736	0.999323	GCA_006757795_1_PDT0_45	29090	36	35	4681|4682|4683|4684|4685|4686|4687|4688|4689|4690|4691|4692|4693|4694|4695|4696|4697|4698|4699|4700|4701|4702|4703|4704|4705|4706|4707|4708|4709|4710|4711|4712|4713|4714|4716	36	18.1	no	0	1	0	0	4	0	0	1	NZ_CP022061.1	1	29090	528	29617	44561	1	0.999931	Refseq
GCA_006757795.1	AAGEPE010000050.1	0.762033	0.999532	GCA_006757795_1_PDT0_50	14128	14	10	4792|4793|4795|4796|4797|4798|4799|4800|4801|4803	14	28	no	1	0	0	0	0	1	0	0	no hits for both databases								None
GCA_006757795.1	AAGEPE010000065.1	2	0.99614	GCA_006757795_1_PDT0_65	778	1	1	4867
GCA_006757795.1	AAGEPE010000068.1	1.00577	0.999756	GCA_006757795_1_PDT0_68	8141	10	1	4869	10	23.2	no	0	0	0	0	0	1	0	1	NZ_CP022061.1	1	8141	35589	43729	44561	1	1	Refseq
GCA_006758235.1	AAGEPG010000011.1	1.02566	0.993268	GCA_006758235_1_PDT0_11	102817	112	22	1512|1513|1554|1555|1556|1557|1560|1561|1562|1563|1564|1566|1567|1573|1574|1575|1576|1577|1578|1579|1589|1591	109	35.1	no	1	1	0	1	15	4	0	0	CP005389					110363	0.99	94.7548	PATRIC
GCA_006758235.1	AAGEPG010000069.1	1.02319	0.998919	GCA_006758235_1_PDT0_69	21780	29	29	4410|4411|4412|4413|4414|4415|4416|4417|4418|4419|4420|4421|4422|4423|4424|4425|4426|4427|4428|4429|4430|4431|4432|4433|4434|4435|4436|4437|4438	29	18	no	0	1	0	0	4	0	0	1	NZ_CP022061.1	1	21780	544	22323	44561	1	0.999908	Refseq
GCA_006758235.1	AAGEPG010000087.1	1.20788	0.999898	GCA_006758235_1_PDT0_87	16442	14	11	4729|4730|4731|4732|4733|4735|4737|4738|4740|4741|4742	14	27.1	no	0	0	0	0	0	1	0	0	no hits for both databases								None
GCA_006758235.1	AAGEPG010000105.1	0.582519	0.89795	GCA_006758235_1_PDT0_105	5114	3	3	4921|4922|4923	3	38.5	no	0	0	0	0	0	0	0	1	NZ_CP013340.1	1	5114	104338	99225	140936	1	1	Refseq
GCA_006758235.1	AAGEPG010000118.1	1	1	GCA_006758235_1_PDT0_118	2950	2	0		2	52.2	no	0	0	0	0	1	0	0	1	NZ_CP016533.1	1	2950	74358	71409	91980	1	1	Refseq
GCA_006758235.1	AAGEPG010000122.1	1	1	GCA_006758235_1_PDT0_122	1947	2	2	4984|4985	2	39.9	no	0	0	0	0	0	0	0	1	NZ_CP022061.1	1	1947	40027	41973	44561	1	1	Refseq
GCA_006758235.1	AAGEPG010000128.1	1	1	GCA_006758235_1_PDT0_128	1368	2	0		2	13.3	no	0	0	0	0	0	0	0	1	NZ_CP022061.1	1	1368	42016	43383	44561	1	1	Refseq
GCA_006758235.1	AAGEPG010000136.1	1.04715	1	GCA_006758235_1_PDT0_136	806	1	1	5000
GCA_006758235.1	AAGEPG010000137.1	2.12082	0.99636	GCA_006758235_1_PDT0_137	778	1	1	5001
GCA_006758235.1	AAGEPG010000150.1	1	1	GCA_006758235_1_PDT0_150	3627	4	2	5015|5017	4	11.9	no	0	0	0	0	0	1	0	1	NZ_CP013224.1	1	3627	43456	39830	112176	1	1	Refseq
GCA_006758235.1	AAGEPG010000151.1	1.68103	0.999801	GCA_006758235_1_PDT0_151	2994	3	1	5021	3	63.4	no	0	0	0	0	0	1	0	1	NZ_CP018662.1	1	2953	4401	7353	51980	0.986306	1	Refseq
GCA_006758235.1	AAGEPG010000152.1	1	0.99441	GCA_006758235_1_PDT0_152	2325	3	0		3	1.7	no	0	0	0	0	0	1	0	1	NZ_CP037904.1	1	2325	28892	31216	108366	1	1	Refseq
GCA_006758235.1	AAGEPG010000153.1	1	1	GCA_006758235_1_PDT0_153	1229	1	1	5025	1	39.1	no	0	0	0	0	0	1	0	1	NC_004945.1	1	1229	16134	17362	29371	1	1	Refseq
GCA_006758235.1	AAGEPG010000154.1	1	1	GCA_006758235_1_PDT0_154	581	0	0
GCA_006758235.1	AAGEPG010000155.1	1	0.99828	GCA_006758235_1_PDT0_155	581	0	0
GCA_006867365.1	AAGLVZ010000034.1	0.95543	0.999542	GCA_006867365_1_PDT0_34	50101	66	11	3005|3006|3013|3014|3015|3016|3026|3027|3028|3038|3040	64	38.2	no	1	0	0	0	1	1	0	1	NZ_CP022064.1	9608	50101	40761	270	109170	0.808247	0.999877	Refseq
GCA_006867365.1	AAGLVZ010000040.1	1.02799	0.995993	GCA_006867365_1_PDT0_40	43223	45	4	3304|3305|3308|3309	43	37.8	no	0	0	0	1	16	0	0	1	NZ_CP044183.1	1	43223	64542	21320	101684	1	0.999954	Refseq
GCA_006867365.1	AAGLVZ010000104.1	1.12129	0.991387	GCA_006867365_1_PDT0_104	7041	7	0		7	40.2	no	0	0	0	0	0	0	0	0	CP016568					98998	1	97.81	PATRIC
GCA_006867365.1	AAGLVZ010000126.1	1	1	GCA_006867365_1_PDT0_126	1070	0	0
GCA_006867365.1	AAGLVZ010000143.1	1	1	GCA_006867365_1_PDT0_143	1858	1	0
GCA_006897065.1	AAGNYD010000037.1	1.02767	0.996057	GCA_006897065_1_PDT0_37	43733	45	4	2405|2406|2409|2410	43	37.8	no	0	0	0	1	16	0	0	1	NC_011077.1	1	43733	82713	38981	101461	1	0.999977	Refseq
GCA_006897065.1	AAGNYD010000076.1	1.01658	0.997243	GCA_006897065_1_PDT0_76	23891	33	9	3610|3611|3618|3619|3620|3621|3624|3625|3626	33	49.3	no	0	0	0	0	0	0	0	1	NZ_CP016522.1	1	20368	31833	11466	101723	0.852539	0.999018	Refseq
GCA_006897065.1	AAGNYD010000081.1	0.930122	0.999595	GCA_006897065_1_PDT0_81	21194	24	1	3731	22	40.1	no	1	0	0	0	1	0	0	1	NZ_CP013224.1	1	21194	21215	22	112176	1	0.999339	Refseq
GCA_006897065.1	AAGNYD010000130.1	0.81075	0.991396	GCA_006897065_1_PDT0_130	9749	10	3	4422|4423|4424	10	18.4	no	0	0	0	0	0	0	0	0	CP014966					208900	1	98.2375	PATRIC
GCA_006897065.1	AAGNYD010000149.1	0.35198	0.84006	GCA_006897065_1_PDT0_149	5631	6	0		5	4.8	no	1	0	0	1	0	0	0	1	NZ_CP051618.1	741	5631	1	4891	5631	0.868585	1	Refseq
GCA_006897065.1	AAGNYD010000168.1	1.82859	0.991563	GCA_006897065_1_PDT0_168	3372	5	4	4656|4657|4658|4659	5	10.3	no	0	0	0	0	0	0	0	1	NZ_CP021100.1	3	3372	2315	5690	6162	1.00148	0.991412	Refseq
GCA_006897065.1	AAGNYD010000200.1	1	1	GCA_006897065_1_PDT0_200	532	0	0
GCA_006926155.1	AAGQCT010000031.1	1.03005	0.995898	GCA_006926155_1_PDT0_31	44499	46	4	4111|4112|4115|4116	44	37	no	0	0	0	1	16	0	0	1	NC_011077.1	1	44499	82713	38215	101461	1	0.999978	Refseq
GCA_006926155.1	AAGQCT010000038.1	1.03816	0.995994	GCA_006926155_1_PDT0_38	32964	42	12	4345|4346|4347|4370|4371|4378|4379|4380|4381|4384|4385|4386	42	42	no	0	0	0	0	0	0	0	1	NZ_CP012936.1	2679	29441	38222	11460	98999	0.811886	0.999253	Refseq
GCA_006926155.1	AAGQCT010000044.1	1.19569	0.985359	GCA_006926155_1_PDT0_44	24564	32	29	4518|4519|4520|4521|4522|4523|4524|4526|4528|4529|4530|4531|4532|4533|4534|4535|4536|4537|4538|4539|4540|4541|4542|4543|4544|4545|4546|4547|4548	32	23.3	no	1	1	0	0	1	1	0	0	NZ_CP022061					44554	1	98.3026	PATRIC
GCA_006926155.1	AAGQCT010000050.1	1	0.99989	GCA_006926155_1_PDT0_50	17883	21	2	4645|4647	18	44.2	no	1	0	0	0	1	0	0	1	NZ_CP032264.1	1	17883	15026	32908	101614	1	0.999944	Refseq
GCA_006926155.1	AAGQCT010000054.1	1.74335	0.958555	GCA_006926155_1_PDT0_54	14062	14	8	4703|4704|4705|4708|4709|4710|4711|4716
GCA_006926155.1	AAGQCT010000062.1	0.0697051	0.992787	GCA_006926155_1_PDT0_62	5968	5	4	4788|4789|4790|4792	5	20.9	no	0	0	0	0	0	1	0	1	NC_004464.2	1	5968	57831	63798	89468	1	0.999832	Refseq
GCA_006926155.1	AAGQCT010000064.1	0.3946	0.99617	GCA_006926155_1_PDT0_64	4630	6	3	4799|4800|4804	6	29.7	no	0	0	0	0	0	0	0	0	no hits for both databases								None
GCA_006926155.1	AAGQCT010000066.1	3.10105	0.866869	GCA_006926155_1_PDT0_66	2662	3	1	4808
GCA_006926155.1	AAGQCT010000070.1	1	1	GCA_006926155_1_PDT0_70	532	0	0
GCA_006926155.1	AAGQCT010000072.1	0.0276016	0.99379	GCA_006926155_1_PDT0_72	5833	5	2	4812|4813	5	20.9	no	0	0	0	0	0	1	0	1	NC_004464.2	1	5833	63662	57830	89468	1	0.999829	Refseq
GCA_006926155.1	AAGQCT010000073.1	2.22395	0.94101	GCA_006926155_1_PDT0_73	5778	6	2	4820|4821	6	11.8	no	0	0	0	0	0	1	0	1	NZ_CP045763.1	1	5778	11380	17154	117406	1	0.999308	Refseq
GCA_006926155.1	AAGQCT010000074.1	0.939107	0.999483	GCA_006926155_1_PDT0_74	4122	6	4	4823|4826|4827|4828	6	42.7	no	0	0	0	0	0	1	0	1	NZ_CP045763.1	1	4122	11329	7208	117406	1	1	Refseq
GCA_006926155.1	AAGQCT010000075.1	1	1	GCA_006926155_1_PDT0_75	904	1	1	4829
GCA_007021805.1	AAGWMK010000008.1	1.02583	0.997329	GCA_007021805_1_PDT0_8	97879	115	15	4219|4220|4223|4224|4263|4264|4271|4272|4273|4274|4284|4285|4286|4296|4298	111	39.7	no	1	0	0	1	17	1	0	1	NZ_CP028315.1	1	85415	85416	1	98989	0.872669	0.999309	Refseq
GCA_007021805.1	AAGWMK010000017.1	1	1	GCA_007021805_1_PDT0_17	532	0	0
GCA_007021805.1	AAGWMK010000018.1	1	0.999799	GCA_007021805_1_PDT0_18	34370	44	0		42	28.2	no	1	0	0	0	1	1	0	1	NZ_CP022064.1	1	34370	249	34616	109170	1	0.999709	Refseq
GCA_007178515.1	AAHFTW010000021.1	0.865162	0.976023	GCA_007178515_1_PDT0_21	34419	48	32	4559|4560|4561|4563|4566|4567|4568|4569|4570|4571|4572|4573|4574|4575|4576|4577|4578|4579|4580|4581|4582|4583|4584|4585|4586|4587|4588|4589|4590|4591|4592|4593	48	13.9	no	1	1	0	0	5	0	0	0	CP004088					35297	0.9	96.8352	PATRIC
GCA_007178515.1	AAHFTW010000036.1	1.82859	0.991405	GCA_007178515_1_PDT0_36	3372	5	4	4815|4816|4817|4818	5	10.3	no	0	0	0	0	0	0	0	1	NZ_CP021100.1	3	3372	2315	5690	6162	1.00148	0.991116	Refseq
GCA_007183595.1	AAHGEB010000023.1	0.864861	0.975989	GCA_007183595_1_PDT0_23	34335	47	32	4438|4439|4440|4442|4445|4446|4447|4448|4449|4450|4451|4452|4453|4454|4455|4456|4457|4458|4459|4460|4461|4462|4463|4464|4465|4466|4467|4468|4469|4470|4471|4472	47	14	no	1	1	0	0	5	0	0	0	CP004088					35297	0.9	97.5211	PATRIC
GCA_007187035.1	AAHGJO010000045.1	0.865162	0.976023	GCA_007187035_1_PDT0_45	34419	48	32	4223|4224|4225|4227|4230|4231|4232|4233|4234|4235|4236|4237|4238|4239|4240|4241|4242|4243|4244|4245|4246|4247|4248|4249|4250|4251|4252|4253|4254|4255|4256|4257	48	13.9	no	1	1	0	0	5	0	0	0	CP004088					35297	0.9	96.8352	PATRIC
GCA_007187255.1	AAHGKJ010000025.1	0.865162	0.976023	GCA_007187255_1_PDT0_25	34419	48	32	4464|4465|4466|4468|4471|4472|4473|4474|4475|4476|4477|4478|4479|4480|4481|4482|4483|4484|4485|4486|4487|4488|4489|4490|4491|4492|4493|4494|4495|4496|4497|4498	48	13.9	no	1	1	0	0	5	0	0	0	CP004088					35297	0.9	96.8352	PATRIC
GCA_007191095.1	AAHGSK010000070.1	1.0089	0.999548	GCA_007191095_1_PDT0_70	23938	29	29	4146|4147|4148|4149|4150|4151|4152|4153|4154|4155|4156|4157|4158|4159|4160|4161|4162|4163|4164|4165|4166|4167|4168|4169|4170|4171|4172|4173|4174	29	16.9	no	0	0	0	0	4	0	0	1	NZ_CP022061.1	1	23938	3725	27662	44561	1	0.999916	Refseq
GCA_007191095.1	AAHGSK010000090.1	0.73633	0.999791	GCA_007191095_1_PDT0_90	13168	11	9	4509|4511|4512|4514|4515|4516|4517|4518|4519	11	31	no	0	0	0	0	0	1	0	0	no hits for both databases								None
GCA_007191095.1	AAHGSK010000117.1	1.10072	0.997179	GCA_007191095_1_PDT0_117	2899	3	3	4711|4712|4713	3	34.9	no	0	0	0	0	0	0	0	1	NZ_CP022061.1	1	2899	777	3675	44561	1	1	Refseq
GCA_007191095.1	AAHGSK010000118.1	1.04957	0.998712	GCA_007191095_1_PDT0_118	2219	3	1	4715	3	17.5	no	1	0	0	0	0	0	0	1	NZ_CP028313.1	1	2219	38329	40547	43609	1	1	Refseq
GCA_007191095.1	AAHGSK010000131.1	1	1	GCA_007191095_1_PDT0_131	765	0	0
GCA_007191095.1	AAHGSK010000146.1	0.673408	0.999719	GCA_007191095_1_PDT0_146	10631	8	1	4729	8	30.7	no	0	0	0	0	0	1	0	0	no hits for both databases								None
GCA_007216855.1	AAHISG010000012.1	1.00433	0.995745	GCA_007216855_1_PDT0_12	106473	122	32	4134|4135|4136|4137|4138|4139|4140|4141|4142|4143|4144|4145|4146|4148|4149|4150|4151|4152|4153|4154|4157|4160|4223|4224|4225|4226|4227|4228|4229|4230|4231|4232	122	17.7	no	2	0	0	1	4	0	0	0	CP016838					341373	0.97	95.6747	PATRIC
GCA_007216855.1	AAHISG010000015.1	1.06725	0.984399	GCA_007216855_1_PDT0_15	80962	86	39	4480|4481|4482|4483|4484|4485|4486|4487|4488|4489|4490|4492|4493|4494|4495|4496|4497|4498|4499|4500|4501|4502|4503|4504|4505|4506|4507|4508|4509|4510|4511|4512|4513|4514|4516|4517|4518|4521|4522	86	7.1	no	0	0	0	0	1	0	0	1	NZ_CP048776.1	1	73184	95201	22018	311615	0.90393	1	Refseq
GCA_007216855.1	AAHISG010000023.1	0.966872	1	GCA_007216855_1_PDT0_23	11501	16	0		16	22.6	no	0	0	0	0	0	0	0	1	NZ_CP019260.1	1	11501	181963	193463	251286	1	1	Refseq
GCA_007216855.1	AAHISG010000026.1	0.724727	0.87301	GCA_007216855_1_PDT0_26	4857	4	2	4931|4932	4	41.6	no	0	0	0	0	0	1	0	1	NZ_CP025710.1	1	4857	30614	25758	70372	1	1	Refseq
GCA_007216855.1	AAHISG010000028.1	0.0610557	1	GCA_007216855_1_PDT0_28	4111	5	1	4940	5	50.9	no	0	0	0	0	0	1	0	1	NZ_CP016413.1	1	4111	177781	173671	316160	1	1	Refseq
GCA_007216855.1	AAHISG010000029.1	1	1	GCA_007216855_1_PDT0_29	3758	3	0		3	16.1	no	0	0	0	0	0	1	0	1	NZ_CP039861.1	1	3758	62070	58313	245375	1	1	Refseq
GCA_007216855.1	AAHISG010000030.1	1.25427	0.998567	GCA_007216855_1_PDT0_30	2226	2	0		2	41	no	0	0	0	0	0	2	0	1	NZ_CP039861.1	1	2226	100456	102681	245375	1	1	Refseq
GCA_007216855.1	AAHISG010000031.1	0.74335	1	GCA_007216855_1_PDT0_31	2143	2	1	4951	1	39.5	no	0	0	0	0	0	1	0	1	NZ_CP041441.1	1	2143	32047	29905	122347	1	1	Refseq
GCA_007216855.1	AAHISG010000032.1	1.10749	0.97936	GCA_007216855_1_PDT0_32	2056	2	0		2	3.4	no	0	0	0	0	0	2	0	1	NZ_CP019443.1	1	2056	139650	137595	233802	1	1	Refseq
GCA_007216855.1	AAHISG010000034.1	1.15728	0.99908	GCA_007216855_1_PDT0_34	1882	2	0		2	27.8	no	0	0	0	0	0	0	0	0	CP009409					190923	1	99.9263	PATRIC
GCA_007216855.1	AAHISG010000036.1	1	0.99574	GCA_007216855_1_PDT0_36	1174	1	0		1	1.2	no	0	0	0	0	0	1	0	1	NZ_CP044190.1	1	1174	6090	4917	120390	1	1	Refseq
GCA_007216855.1	AAHISG010000039.1	2	1	GCA_007216855_1_PDT0_39	793	1	0
GCA_007216855.1	AAHISG010000041.1	1	1	GCA_007216855_1_PDT0_41	686	0	0
GCA_007216855.1	AAHISG010000042.1	7.85103	0.846994	GCA_007216855_1_PDT0_42	631	0	0
GCA_007216855.1	AAHISG010000045.1	11.6731	1	GCA_007216855_1_PDT0_45	416	0	0
GCA_007216855.1	AAHISG010000046.1	1	1	GCA_007216855_1_PDT0_46	367	0	0
GCA_007216855.1	AAHISG010000050.1	1	1	GCA_007216855_1_PDT0_50	331	0	0
GCA_007216855.1	AAHISG010000052.1	1	1	GCA_007216855_1_PDT0_52	2298	2	0		2	9.7	no	0	0	0	0	0	1	0	1	NZ_CP039861.1	1	2298	59774	62071	245375	1	1	Refseq
GCA_007216855.1	AAHISG010000053.1	0.123725	1	GCA_007216855_1_PDT0_53	2255	3	0		3	66.8	no	0	0	0	0	0	1	0	1	NZ_CP028389.2	1	2255	52054	54308	166034	1	1	Refseq
GCA_007216855.1	AAHISG010000054.1	0.111308	1	GCA_007216855_1_PDT0_54	2255	3	1	4977	3	66.8	no	0	0	0	0	0	1	0	1	NC_010370.1	1	2255	4307	2053	15665	1	1	Refseq
GCA_007216855.1	AAHISG010000055.1	0.743817	1	GCA_007216855_1_PDT0_55	2143	2	1	4979	1	39.5	no	0	0	0	0	0	1	0	1	NZ_CP041441.1	1	2143	32046	29904	122347	1	1	Refseq
GCA_007216855.1	AAHISG010000056.1	1	0.97603	GCA_007216855_1_PDT0_56	1836	2	0		2	0.9	no	0	0	0	0	0	2	0	1	NZ_CP019443.1	1	1836	139429	137594	233802	1	1	Refseq
GCA_007216855.1	AAHISG010000057.1	1	0.99575	GCA_007216855_1_PDT0_57	1176	1	0		1	1.2	no	0	0	0	0	0	1	0	1	NZ_CP044190.1	1	1176	4916	6091	120390	1	1	Refseq
GCA_007216855.1	AAHISG010000059.1	1	1	GCA_007216855_1_PDT0_59	1095	1	0		1	25.7	no	0	0	0	0	0	1	0	1	NZ_CP043951.1	1	1095	223318	224412	228062	1	1	Refseq
GCA_007216855.1	AAHISG010000060.1	1	1	GCA_007216855_1_PDT0_60	569	1	0
GCA_007387165.1	AAHUUI010000033.1	0.969866	0.979675	GCA_007387165_1_PDT0_33	54424	62	0		58	47.5	no	0	0	0	1	16	0	0	1	NZ_CP025239.1	1	54074	79780	25707	96768	0.993569	0.999852	Refseq
GCA_007387165.1	AAHUUI010000062.1	0.962227	0.961811	GCA_007387165_1_PDT0_62	15540	18	0		17	44.6	no	0	0	0	0	0	0	0	1	NZ_CP015916.1	1	15540	57846	42307	100096	1	0.999871	Refseq
GCA_007387165.1	AAHUUI010000066.1	0.183556	0.978252	GCA_007387165_1_PDT0_66	13026	14	0		12	9.8	no	1	0	0	0	0	0	0	1	NZ_CP045756.1	1	13026	47628	60651	99458	1.00008	0.991556	Refseq
GCA_007387165.1	AAHUUI010000067.1	0.115576	0.995221	GCA_007387165_1_PDT0_67	12667	14	1	4731	14	38.1	no	0	0	0	0	0	6	0	1	NZ_CP024140.1	1	12667	64892	52226	166233	1	1	Refseq
GCA_007387165.1	AAHUUI010000100.1	1.08638	0.990644	GCA_007387165_1_PDT0_100	984	0	0
GCA_007387165.1	AAHUUI010000114.1	1	0.99813	GCA_007387165_1_PDT0_114	534	0	0
GCA_007387165.1	AAHUUI010000119.1	0.22601	0.995221	GCA_007387165_1_PDT0_119	6482	7	1	4866	7	52	no	0	0	0	0	0	5	0	1	NZ_CP024140.1	1	6482	64893	58412	166233	1	1	Refseq
GCA_007411645.1	AAHWPY010000023.1	1.03403	0.996059	GCA_007411645_1_PDT0_23	77042	88	16	2994|2995|2998|2999|3016|3017|3018|3041|3042|3049|3050|3051|3052|3055|3056|3057	86	39.5	no	0	0	0	1	16	0	0	0	NZ_CP016522.1					101723	0.99	94.1211	PATRIC
GCA_007411645.1	AAHWPY010000051.1	0.747214	0.999491	GCA_007411645_1_PDT0_51	26382	29	7	4263|4264|4265|4266|4270|4277|4279	27	36.5	no	1	0	0	0	1	0	0	1	NZ_CP013224.1	5174	26382	21230	22	112176	0.803919	0.999293	Refseq
GCA_007411645.1	AAHWPY010000094.1	1	1	GCA_007411645_1_PDT0_94	532	0	0
GCA_007446005.1	AAHZDE010000027.1	1.03814	0.995615	GCA_007446005_1_PDT0_27	66288	74	6	3778|3779|3782|3783|3822|3823	72	45.3	no	0	0	0	1	16	0	0	1	NZ_CP016516.1	1	66288	82202	15915	98998	1	0.999366	Refseq
GCA_007446005.1	AAHZDE010000046.1	1	0.999951	GCA_007446005_1_PDT0_46	20426	24	0		22	38.6	no	1	0	0	0	1	0	0	1	NZ_CP032264.1	1	20426	12483	32908	101614	1	0.999951	Refseq
GCA_007446005.1	AAHZDE010000054.1	1	1	GCA_007446005_1_PDT0_54	10950	16	0		16	14.3	no	0	0	0	0	0	1	0	1	NZ_CP016516.1	1	10950	4862	15811	98998	1	1	Refseq
GCA_007446005.1	AAHZDE010000060.1	1.82913	0.991893	GCA_007446005_1_PDT0_60	3371	5	4	4739|4740|4741|4742	5	10.3	no	0	0	0	0	0	0	0	1	NZ_CP021100.1	2	3371	2315	5690	6162	1.00178	0.991709	Refseq
GCA_007446005.1	AAHZDE010000067.1	1	1	GCA_007446005_1_PDT0_67	532	0	0
GCA_007446005.1	AAHZDE010000070.1	1	1	GCA_007446005_1_PDT0_70	4133	4	0		4	0.1	no	0	0	0	0	0	1	0	1	NZ_CP016516.1	1	4133	6416	10548	98998	1	1	Refseq
GCA_007599695.1	AAIKCD010000026.1	1.03003	0.996096	GCA_007599695_1_PDT0_26	43989	46	4	4467|4468|4471|4472	44	37	no	0	0	0	1	16	0	0	1	NZ_CP044183.1	1	43989	64542	20554	101684	1	0.999977	Refseq
GCA_007599695.1	AAIKCD010000027.1	1.03816	0.995994	GCA_007599695_1_PDT0_27	32964	42	12	4489|4490|4491|4514|4515|4522|4523|4524|4525|4528|4529|4530	42	42	no	0	0	0	0	0	0	0	1	NZ_CP012936.1	2679	29441	38222	11460	98999	0.811886	0.999253	Refseq
GCA_007599695.1	AAIKCD010000031.1	0.930122	0.999545	GCA_007599695_1_PDT0_31	21194	24	1	4647	22	40.1	no	1	0	0	0	1	0	0	1	NZ_CP013224.1	1	21194	21215	22	112176	1	0.999339	Refseq
GCA_007599695.1	AAIKCD010000034.1	0.0792044	0.85874	GCA_007599695_1_PDT0_34	5631	6	0		5	4.8	no	1	0	0	1	0	0	0	1	NZ_CP051618.1	741	5631	1	4891	5631	0.868585	1	Refseq
GCA_007599695.1	AAIKCD010000037.1	1.00031	0.989275	GCA_007599695_1_PDT0_37	3263	5	1	4709	4	3.4	no	1	0	0	2	0	0	0	1	NZ_CP010205.1	1	3133	3128	1	3258	0.960466	0.988832	Refseq
GCA_007599695.1	AAIKCD010000048.1	1	1	GCA_007599695_1_PDT0_48	532	0	0
GCA_007599695.1	AAIKCD010000049.1	0.944099	0.97588	GCA_007599695_1_PDT0_49	483	0	0
GCA_007694745.1	AAIPRE010000150.1	14.802	0.959361	GCA_007694745_1_PDT0_150	3373	5	5	4608|4609|4610|4611|4612	5	9	no	0	0	0	0	0	0	0	1	NZ_CP021100.1	2	3373	2315	5690	6162	1.00148	0.97839	Refseq
GCA_007694745.1	AAIPRE010000151.1	1.58689	0.785924	GCA_007694745_1_PDT0_151	3188	4	3	4613|4615|4616	3	4.3	no	2	0	0	2	0	0	0	0	no hits for both databases								None
GCA_007694745.1	AAIPRE010000159.1	0.435115	0.933113	GCA_007694745_1_PDT0_159	2096	1	0		1	4.2	no	1	0	0	1	0	0	0	1	NZ_CP038600.1	37	2096	1	2060	2097	0.982824	0.999515	Refseq
GCA_007694745.1	AAIPRE010000166.1	10.4244	0.840056	GCA_007694745_1_PDT0_166	1527	0	0		0	0	no	0	0	0	1	0	0	0	0	no hits for both databases								None
GCA_008470325.1	AAKNBI010000013.1	1.0335	0.996037	GCA_008470325_1_PDT0_13	76975	88	16	1405|1406|1409|1410|1427|1428|1429|1452|1453|1460|1461|1462|1463|1466|1467|1468	86	39.5	no	0	0	0	1	16	0	0	0	NZ_CP016522.1					101723	0.99	94.1211	PATRIC
GCA_008470325.1	AAKNBI010000097.1	1	0.99994	GCA_008470325_1_PDT0_97	15603	18	2	4338|4340	17	43.4	no	0	0	0	0	1	0	0	1	NZ_CP016516.1	1	15603	98924	83322	98998	1	1	Refseq
GCA_008470325.1	AAKNBI010000124.1	0.591831	0.998044	GCA_008470325_1_PDT0_124	6904	9	3	4633|4634|4638	7	33.7	no	1	0	0	0	0	0	0	1	NZ_CP013224.1	1323	6904	21230	15649	112176	0.808517	0.998029	Refseq
GCA_008470325.1	AAKNBI010000158.1	1	1	GCA_008470325_1_PDT0_158	533	0	0
GCA_008470325.1	AAKNBI010000160.1	0.944099	0.97588	GCA_008470325_1_PDT0_160	483	0	0
GCA_008476715.1	AAKNOB010000107.1	14.802	0.959361	GCA_008476715_1_PDT0_107	3373	5	5	4615|4616|4617|4618|4619	5	9	no	0	0	0	0	0	0	0	1	NZ_CP021100.1	2	3373	2315	5690	6162	1.00148	0.97839	Refseq
GCA_008476715.1	AAKNOB010000109.1	1.58689	0.785924	GCA_008476715_1_PDT0_109	3188	4	3	4624|4626|4627	3	4.3	no	2	0	0	2	0	0	0	0	no hits for both databases								None
GCA_008515585.1	AAKQJQ010000058.1	0.35198	0.839553	GCA_008515585_1_PDT0_58	5631	6	0		5	4.8	no	1	0	0	1	0	0	0	1	NZ_CP051618.1	741	5631	1	4891	5631	0.868585	0.999796	Refseq
GCA_008515585.1	AAKQJQ010000063.1	1.82864	0.977464	GCA_008515585_1_PDT0_63	3373	5	5	4637|4638|4639|4640|4641	5	9	no	0	0	0	0	0	0	0	1	NZ_CP021100.1	2	3373	2315	5690	6162	1.00148	0.97839	Refseq
GCA_009586195.1	AAMZZJ010000016.1	1.04805	0.996863	GCA_009586195_1_PDT0_16	77267	87	9	4238|4239|4287|4288|4289|4290|4293|4294|4295	86	41.7	no	0	0	0	1	16	0	0	1	NZ_CP053788.1	1114	76123	88872	13863	108661	0.97079	0.99988	Refseq
GCA_009586195.1	AAMZZJ010000022.1	0.0479889	0.915186	GCA_009586195_1_PDT0_22	48157	51	1	4634	51	2.7	no	2	1	0	0	1	0	0	1	NZ_CP023167.1	1	48157	61299	13143	254041	1.00002	0.999709	Refseq
GCA_009586195.1	AAMZZJ010000026.1	0.852163	0.993758	GCA_009586195_1_PDT0_26	21801	24	0		22	53.4	no	1	0	0	0	0	0	0	1	NZ_CP058572.1	2137	21600	73985	93450	109494	0.892941	0.99964	Refseq
GCA_009586195.1	AAMZZJ010000033.1	1	1	GCA_009586195_1_PDT0_33	3700	5	1	4884	5	50.9	no	0	0	0	0	0	1	0	1	NZ_CP035212.1	1	3700	21916	25615	69596	1	1	Refseq
GCA_009586195.1	AAMZZJ010000034.1	1	1	GCA_009586195_1_PDT0_34	3597	2	1	4890	2	40.5	no	0	0	0	0	0	0	0	1	NZ_CP016520.1	1	3597	6858	10454	92323	1	1	Refseq
GCA_009586195.1	AAMZZJ010000035.1	0.975182	1	GCA_009586195_1_PDT0_35	3022	4	4	4891|4892|4893|4894	4	16.9	no	0	0	0	0	0	1	0	1	NZ_CP041444.1	1	3022	46536	49557	78706	1	1	Refseq
GCA_009586195.1	AAMZZJ010000036.1	1	1	GCA_009586195_1_PDT0_36	2882	5	0		5	19.6	no	0	0	0	0	0	1	0	1	NZ_CP043933.1	1	2882	156769	159650	247938	1	1	Refseq
GCA_009586195.1	AAMZZJ010000037.1	1.33132	0.972789	GCA_009586195_1_PDT0_37	2650	2	0		2	13.3	no	0	0	0	0	0	2	0	1	NZ_CP042589.1	1	2650	15275	12626	42683	1	1	Refseq
GCA_009586195.1	AAMZZJ010000038.1	1.58976	0.999206	GCA_009586195_1_PDT0_38	1582	1	0		1	43.4	no	0	0	0	0	0	1	0	1	NC_004464.2	1	1582	66648	65067	89468	1	1	Refseq
GCA_009586195.1	AAMZZJ010000041.1	2.86614	0.897753	GCA_009586195_1_PDT0_41	1382	2	0		2	4.7	no	0	0	0	0	0	0	0	0	NZ_CP019647.1					275801	1	97.2909	PATRIC
GCA_009586195.1	AAMZZJ010000042.1	3.48285	0.952721	GCA_009586195_1_PDT0_42	1166	2	0		2	3	no	0	0	0	0	0	0	0	1	NZ_CP044301.1	1	1166	13181	14346	83169	1	1	Refseq
GCA_009586195.1	AAMZZJ010000045.1	1	1	GCA_009586195_1_PDT0_45	1080	1	1	4913	1	109.3	no	0	0	0	0	0	1	0	1	NC_004464.2	1	1080	56794	57873	89468	1	1	Refseq
GCA_009586195.1	AAMZZJ010000046.1	1.45222	1	GCA_009586195_1_PDT0_46	900	1	0
GCA_009586195.1	AAMZZJ010000047.1	1.99531	0.952232	GCA_009586195_1_PDT0_47	640	1	0
GCA_009586195.1	AAMZZJ010000048.1	1.17755	0.98862	GCA_009586195_1_PDT0_48	597	1	0
GCA_009586195.1	AAMZZJ010000049.1	2.60886	0.999293	GCA_009586195_1_PDT0_49	542	0	0
GCA_009586195.1	AAMZZJ010000051.1	1.21698	0.999861	GCA_009586195_1_PDT0_51	5973	9	0		9	13.7	no	0	0	0	0	0	0	0	1	NZ_CP058572.1	1	5973	54743	60706	109494	1	0.998493	Refseq
GCA_009586195.1	AAMZZJ010000052.1	1	1	GCA_009586195_1_PDT0_52	3659	4	2	4927|4928	4	52.3	no	0	0	0	0	0	1	0	1	NZ_CP035212.1	1	3659	25573	21915	69596	1	1	Refseq
GCA_009586195.1	AAMZZJ010000054.1	0.97519	1	GCA_009586195_1_PDT0_54	3023	4	4	4932|4933|4934|4935	4	16.9	no	0	0	0	0	0	1	0	1	NZ_CP041444.1	1	3023	49558	46536	78706	1	1	Refseq
GCA_009586195.1	AAMZZJ010000055.1	1	1	GCA_009586195_1_PDT0_55	2884	5	0		5	19.6	no	0	0	0	0	0	1	0	1	NZ_CP043933.1	1	2884	159651	156768	247938	1	1	Refseq
GCA_009586195.1	AAMZZJ010000056.1	1.33107	0.972804	GCA_009586195_1_PDT0_56	2652	2	0		2	13.3	no	0	0	0	0	0	2	0	1	NZ_CP042589.1	1	2652	15276	12625	42683	1	1	Refseq
GCA_009586195.1	AAMZZJ010000057.1	1.58965	0.999206	GCA_009586195_1_PDT0_57	1584	1	0		1	43.4	no	0	0	0	0	0	1	0	1	NC_004464.2	1	1584	65066	66649	89468	1	1	Refseq
GCA_009586195.1	AAMZZJ010000058.1	1.70511	0.957621	GCA_009586195_1_PDT0_58	1370	2	1	4944	2	7.4	no	0	0	0	0	0	2	0	1	NZ_CP043933.1	1	1370	154355	155724	247938	1	1	Refseq
GCA_009586195.1	AAMZZJ010000059.1	1.70511	0.957193	GCA_009586195_1_PDT0_59	1370	2	0		2	7.4	no	0	0	0	0	0	2	0	1	NZ_CP021843.1	1	1370	18909	17540	78672	1	1	Refseq
GCA_009586195.1	AAMZZJ010000060.1	1	1	GCA_009586195_1_PDT0_60	1104	1	1	4948	1	109.3	no	0	0	0	0	0	1	0	1	NC_004464.2	1	1104	57894	56791	89468	1	1	Refseq
GCA_010378705.1	DAARCP010000082.1	1.00452	0.999902	GCA_010378705_1_PDT0_82	20798	28	27	4021|4022|4023|4024|4025|4026|4027|4028|4029|4030|4031|4032|4033|4034|4035|4036|4037|4038|4039|4040|4041|4042|4043|4044|4046|4047|4048	28	15.3	no	0	0	0	0	5	0	0	1	NZ_CP028167.1	1	20798	28719	7922	33305	1	0.999952	Refseq
GCA_010378705.1	DAARCP010000120.1	1.05301	0.998567	GCA_010378705_1_PDT0_120	9262	11	0		11	9.2	no	1	0	0	0	0	1	0	1	NZ_LT838201.1	1	9262	21617	30878	33304	1	1	Refseq
GCA_010378705.1	DAARCP010000156.1	1.09297	0.999011	GCA_010378705_1_PDT0_156	1850	4	4	4764|4765|4766|4767	4	20.2	no	0	0	0	0	0	0	0	1	NZ_CP011290.1	1	1850	7682	9531	32098	1	1	Refseq
GCA_010378705.1	DAARCP010000177.1	1	1	GCA_010378705_1_PDT0_177	722	0	0
GCA_010378705.1	DAARCP010000192.1	1.00028	0.999717	GCA_010378705_1_PDT0_192	3531	3	0		3	11.4	no	0	0	0	0	0	1	0	1	NZ_LT838201.1	1	3531	24935	28465	33304	1	1	Refseq
GCA_010399795.1	AANRAO010000040.1	1.04293	0.994967	GCA_010399795_1_PDT0_40	44189	46	4	3328|3329|3332|3333	44	37	no	0	0	0	1	16	0	0	1	NZ_CP044183.1	1	43990	64542	20553	101684	0.995497	0.999977	Refseq
GCA_010399795.1	AANRAO010000068.1	1.46157	0.992832	GCA_010399795_1_PDT0_68	22519	26	5	4245|4246|4250|4257|4259	24	40.6	no	1	0	0	0	1	0	0	1	NZ_CP013224.1	1311	22519	21230	22	112176	0.941871	0.998774	Refseq
GCA_010399795.1	AANRAO010000085.1	0.931572	0.997361	GCA_010399795_1_PDT0_85	15447	12	0
GCA_010399795.1	AANRAO010000086.1	1.04547	0.999316	GCA_010399795_1_PDT0_86	15373	13	0		13	1.8	no	0	0	0	0	0	0	0	1	NZ_CP043952.1	1	15373	62261	77634	189994	1.00007	0.999805	Refseq
GCA_010399795.1	AANRAO010000087.1	1.35553	0.934266	GCA_010399795_1_PDT0_87	14657	18	0
GCA_010399795.1	AANRAO010000088.1	2.4104	0.959641	GCA_010399795_1_PDT0_88	14062	14	8	4572|4573|4574|4577|4578|4579|4580|4585
GCA_010399795.1	AANRAO010000093.1	1.18479	0.983967	GCA_010399795_1_PDT0_93	13264	18	9	4643|4644|4651|4652|4653|4654|4657|4658|4659	18	34.2	no	0	0	0	0	0	0	0	1	NZ_CP054898.1	1654	13264	23266	11656	146288	0.875377	0.995866	Refseq
GCA_010399795.1	AANRAO010000095.1	1.87595	0.971703	GCA_010399795_1_PDT0_95	12414	17	0		17	60.7	no	0	0	0	0	0	0	0	1	NZ_CP016516.1	1	12414	21223	33636	98998	1	0.999758	Refseq
GCA_010399795.1	AANRAO010000097.1	1.22689	0.976951	GCA_010399795_1_PDT0_97	11953	12	0		12	19.6	no	0	0	0	0	0	0	0	1	NZ_LR740759.1	1	11953	130492	142444	223939	1	0.999582	Refseq
GCA_010399795.1	AANRAO010000098.1	0.999828	0.99413	GCA_010399795_1_PDT0_98	11596	11	0		9	70.7	no	2	1	0	0	0	0	0	1	NZ_CP043952.1	1	11596	146964	135369	189994	1	0.999396	Refseq
GCA_010399795.1	AANRAO010000110.1	0.253019	0.93198	GCA_010399795_1_PDT0_110	6624	6	0		6	12.7	no	0	0	0	0	0	0	0	1	NZ_CP019055.1	1	6624	53336	46714	184166	1	0.999396	Refseq
GCA_010399795.1	AANRAO010000111.1	1.64137	0.994027	GCA_010399795_1_PDT0_111	5507	7	0		7	41.1	no	1	0	0	0	0	0	0	0	no hits for both databases								None
GCA_010399795.1	AANRAO010000112.1	1.74711	0.999228	GCA_010399795_1_PDT0_112	5184	5	5	4835|4836|4837|4838|4839	5	20.9	no	0	0	0	0	0	1	0	1	NC_004464.2	1	5184	63798	58615	89468	1	1	Refseq
GCA_010399795.1	AANRAO010000117.1	2.04491	0.935793	GCA_010399795_1_PDT0_117	4387	4	0		4	29	no	0	0	0	0	0	0	0	1	NZ_CP016516.1	1	4387	33835	38221	98998	1	1	Refseq
GCA_010399795.1	AANRAO010000124.1	2.06724	0.907504	GCA_010399795_1_PDT0_124	2662	3	1	4891
GCA_010399795.1	AANRAO010000130.1	2.36006	0.997988	GCA_010399795_1_PDT0_130	2108	1	1	4903	1	109.3	no	0	0	0	0	0	1	0	1	NZ_CP045763.1	1	2108	22090	24197	117406	1	1	Refseq
GCA_010399795.1	AANRAO010000145.1	14.4087	0.999553	GCA_010399795_1_PDT0_145	778	1	1	4912
GCA_010399795.1	AANRAO010000151.1	1.45489	0.949611	GCA_010399795_1_PDT0_151	532	0	0
GCA_010399795.1	AANRAO010000152.1	1.81679	0.941174	GCA_010399795_1_PDT0_152	524	0	0
GCA_010399795.1	AANRAO010000153.1	2.03979	0.925378	GCA_010399795_1_PDT0_153	5604	6	2	4916|4917	6	11.8	no	0	0	0	0	0	1	0	1	NZ_CP045763.1	1	5604	11380	16980	117406	1	0.999286	Refseq
GCA_010399795.1	AANRAO010000154.1	1.5618	0.999629	GCA_010399795_1_PDT0_154	3487	3	3	4919|4920|4921	3	44.6	no	0	0	0	0	0	1	0	1	NZ_CP045763.1	1	3487	10694	7208	117406	1	1	Refseq
GCA_010399795.1	AANRAO010000155.1	2	0.999405	GCA_010399795_1_PDT0_155	3386	5	4	4922|4923|4924|4926	5	17.2	no	0	0	0	0	0	1	0	1	NC_004464.2	1	3386	63664	60279	89468	1	1	Refseq
GCA_010399795.1	AANRAO010000156.1	2.25738	0.998171	GCA_010399795_1_PDT0_156	1694	1	1	4927	1	109.3	no	0	0	0	0	0	1	0	1	NZ_CP045763.1	1	1694	24198	22505	117406	1	1	Refseq
GCA_010449115.1	AANUIK010000020.1	0.996103	0.996835	GCA_010449115_1_PDT0_20	86229	102	5	2304|2305|2350|2352|2355	99	34.1	no	1	0	0	1	16	0	0	0	NZ_CP016520.1					92323	0.97	94.5518	PATRIC
GCA_010449115.1	AANUIK010000107.1	1	1	GCA_010449115_1_PDT0_107	532	0	0
GCA_010449115.1	AANUIK010000110.1	1	0.99793	GCA_010449115_1_PDT0_110	483	0	0
GCA_010449115.1	AANUIK010000112.1	1	1	GCA_010449115_1_PDT0_112	463	0	0
GCA_010505695.1	DAARVP010000013.1	0.92974	0.977934	GCA_010505695_1_PDT0_13	89496	102	6	4042|4043|4044|4070|4072|4073	98	41.4	no	1	0	0	1	16	0	0	0	NZ_CP016522.1					101723	0.9	94.2252	PATRIC
GCA_010505695.1	DAARVP010000015.1	0.143634	0.916048	GCA_010505695_1_PDT0_15	63773	78	0		74	57.9	no	1	1	0	0	16	0	0	0	CP012928					62920	0.83	92.1364	PATRIC
GCA_010505695.1	DAARVP010000031.1	1	0.99813	GCA_010505695_1_PDT0_31	534	0	0
GCA_010505695.1	DAARVP010000034.1	1	0.99793	GCA_010505695_1_PDT0_34	483	0	0
GCA_010507975.1	AANYGP010000013.1	0.998348	0.995956	GCA_010507975_1_PDT0_13	77485	88	16	4454|4455|4458|4459|4476|4477|4478|4501|4502|4509|4510|4511|4512|4515|4516|4517	86	39.5	no	0	0	0	1	16	0	0	0	NZ_CP016522.1					101723	0.99	94.1212	PATRIC
GCA_010507975.1	AANYGP010000018.1	0.930138	0.999595	GCA_010507975_1_PDT0_18	21199	24	1	4739	22	40.1	no	1	0	0	0	1	0	0	1	NZ_CP013224.1	1	21199	21215	17	112176	1	0.99934	Refseq
GCA_010507975.1	AANYGP010000027.1	1	1	GCA_010507975_1_PDT0_27	532	0	0
GCA_010532975.1	DAASAE010000100.1	0.202613	0.925408	GCA_010532975_1_PDT0_100	3904	3	0		3	1.6	no	1	1	0	0	0	0	0	1	NZ_CP016386.1	1	3782	123	3904	3904	0.96875	0.998942	Refseq
GCA_010532975.1	DAASAE010000103.1	14.802	0.959361	GCA_010532975_1_PDT0_103	3373	5	5	4591|4592|4593|4594|4595	5	9	no	0	0	0	0	0	0	0	1	NZ_CP021100.1	2	3373	2315	5690	6162	1.00148	0.97839	Refseq
GCA_010532975.1	DAASAE010000105.1	1.58689	0.785924	GCA_010532975_1_PDT0_105	3188	4	3	4599|4601|4602	3	4.3	no	2	0	0	2	0	0	0	0	no hits for both databases								None
GCA_010532975.1	DAASAE010000111.1	10.4244	0.840056	GCA_010532975_1_PDT0_111	1527	0	0		0	0	no	0	0	0	1	0	0	0	0	no hits for both databases								None
GCA_010565765.1	AAOCCP010000053.1	14.802	0.959361	GCA_010565765_1_PDT0_53	3373	5	5	4701|4702|4703|4704|4705	5	9	no	0	0	0	0	0	0	0	1	NZ_CP021100.1	2	3373	2315	5690	6162	1.00148	0.97839	Refseq
GCA_010565765.1	AAOCCP010000055.1	1.58689	0.785924	GCA_010565765_1_PDT0_55	3188	4	3	4710|4712|4713	3	4.3	no	2	0	0	2	0	0	0	0	no hits for both databases								None
GCA_010565765.1	AAOCCP010000057.1	0.435115	0.933113	GCA_010565765_1_PDT0_57	2096	1	0		1	4.2	no	1	Refseq	0	1	0	0	0	1	NZ_CP038600.1	37	2096	1	2060	2097	0.982824	0.999515	Refseq
GCA_010565765.1	AAOCCP010000059.1	10.4244	0.840056	GCA_010565765_1_PDT0_59	1527	0	0		0	0	no	0	0	0	1	0	0	0	0	no hits for both databases								None
GCA_010642805.1	AAOGAM010000012.1	1.0335	0.996054	GCA_010642805_1_PDT0_12	76979	88	16	4386|4387|4390|4391|4408|4409|4410|4433|4434|4441|4442|4443|4444|4447|4448|4449	86	39.5	no	0	0	0	1	16	0	0	0	NZ_CP016522.1					101723	0.99	94.1213	PATRIC
GCA_010642805.1	AAOGAM010000017.1	0.930138	0.999545	GCA_010642805_1_PDT0_17	21199	24	1	4672	22	40.1	no	1	0	0	0	1	0	0	1	NZ_CP013224.1	1	21199	21215	17	112176	1	0.99934	Refseq
GCA_010642805.1	AAOGAM010000020.1	4.62285	0.963367	GCA_010642805_1_PDT0_20	5698	7	0		6	2.1	no	1	0	0	1	0	1	0	0	GQ470395					5698	1	99.9885	PATRIC
GCA_010642805.1	AAOGAM010000028.1	1	1	GCA_010642805_1_PDT0_28	532	0	0
GCA_010642805.1	AAOGAM010000029.1	0.944099	0.97588	GCA_010642805_1_PDT0_29	483	0	0
GCA_011409455.1	AAPYGO010000020.1	1.0335	0.996053	GCA_011409455_1_PDT0_20	76975	88	16	4179|4180|4183|4184|4201|4202|4203|4226|4227|4234|4235|4236|4237|4240|4241|4242	86	39.5	no	0	0	0	1	16	0	0	0	NZ_CP016522.1					101723	0.99	94.1213	PATRIC
GCA_011409455.1	AAPYGO010000031.1	0.874928	0.999545	GCA_011409455_1_PDT0_31	22531	26	5	4658|4659|4663|4670|4672	24	40.6	no	1	0	0	0	1	0	0	1	NZ_CP013224.1	1323	22531	21230	22	112176	0.941325	0.99934	Refseq
GCA_011409455.1	AAPYGO010000040.1	1	1	GCA_011409455_1_PDT0_40	532	0	0
GCA_011417455.1	AAPYSG010000206.1	14.802	0.959361	GCA_011417455_1_PDT0_206	3373	5	5	4594|4595|4596|4597|4598	5	9	no	0	0	0	0	0	0	0	1	NZ_CP021100.1	2	3373	2315	5690	6162	1.00148	0.97839	Refseq
GCA_011417455.1	AAPYSG010000210.1	1.58689	0.785924	GCA_011417455_1_PDT0_210	3188	4	3	4605|4607|4608	3	4.3	no	2	0	0	2	0	0	0	0	no hits for both databases								None
GCA_011417455.1	AAPYSG010000230.1	0.435115	0.933113	GCA_011417455_1_PDT0_230	2096	1	0		1	4.2	no	1	0	0	1	0	0	0	1	NZ_CP038600.1	37	2096	1	2060	2097	0.982824	0.999515	Refseq
GCA_011417455.1	AAPYSG010000243.1	10.4244	0.840056	GCA_011417455_1_PDT0_243	1527	0	0		0	0	no	0	0	0	1	0	0	0	0	no hits for both databases								None
SRR11938026	Contig_1_197.159_Circ	1.82913	0.991893	SRR11938026_skesa_co_1	3371	5	4	1|2|3|4	5	10.3	no	0	0	0	0	0	0	0	1	NZ_CP021100.1	2	3371	2315	5690	6162	1.00178	0.991709	Refseq
SRR11938026	Contig_16_59.3988	1	0.99813	SRR11938026_skesa_co_16	534	0	0
SRR11938026	Contig_2_76.3617	1	0.9981	SRR11938026_skesa_co_2	526	1	0
SRR11938026	Contig_46_46.8873	1.00622	0.972032	SRR11938026_skesa_co_46	20255	26	3	1966|1968|1969	26	14.8	no	0	0	0	0	1	0	0	0	CP016388					60496	0.96	96.4116	PATRIC
SRR11938026	Contig_63_48.7055	1.06166	0.98897	SRR11938026_skesa_co_63	35778	44	0		43	20	no	1	0	0	0	6	0	0	0	CP016388					60496	0.99	97.3903	PATRIC
SRR11938026	Contig_98_46.5089	1.01534	0.992512	SRR11938026_skesa_co_98	91812	106	11	4652|4653|4660|4661|4662|4663|4666|4667|4668|4678|4680	102	47.1	no	1	0	0	1	17	0	0	0	CM004485					102920	0.98	94.2374	PATRIC
SRR2002463	Contig_1_975.539_Circ	1.82918	0.991247	SRR2002463_skesa_con_1	3372	5	4	1|2|3|4	5	10.3	no	0	0	0	0	0	0	0	1	NZ_CP021100.1	2	3372	2315	5690	6162	1.00178	0.991119	Refseq

## Sheet: Tab 2
Isolate	PHASTER run number	SNP cluster	Epi-type	Region number (within the genome of the isolate)	Region length	Contig containing the region	Starting position of the region on the contig	Ending position of the region on the contig	COMPLETENESS.score. (PHASTER)	SPECIFIC_KEYWORD (PHASTER)	TRNA_NUM (PHASTER)	TOTAL_PROTEIN_NUM (PHASTER)	PHAGE_HIT_PROTEIN_NUM (PHASTER)	HYPOTHETICAL_PROTEIN_NUM (PHASTER)	PHAGE.HYPO_PROTEIN_PERCENTAGE (PHASTER)	BACTERIAL_PROTEIN_NUM (PHASTER)	ATT_SITE_SHOWUP	PHAGE_SPECIES_NUM (PHASTER)	MOST_COMMON_PHAGE_NAME.hit_genes_count. (PHASTER)	FIRST_MOST_COMMON_PHAGE_NUM (PHASTER)	FIRST_MOST_COMMON_PHAGE_PERCENTAGE (PHASTER)	GC_PERCENTAGE (PHASTER)
ERR2693548	ZZ_4de0f19b7a	PDS000006321.200	HA	1	32Kb	Contig_3_222.663	99592	131647	questionable(80)	integrase,tail,terminase,lysin	0	23	10	13	1	0	yes	7	PHAGE_Salmon_Fels_1_NC_010391(3),PHAGE_Phage_Gifsy_2_NC_010393(3),PHAGE_Phage_Gifsy_1_NC_010392(2),PHAGE_Cronob_vB_CsaM_GAP32_NC_019401(1),PHAGE_Escher_HK639_NC_016158(1),PHAGE_Salmon_ST64B_NC_004313(1),PHAGE_Pseudo_H101_NC_029094(1),PHAGE_Escher_RCS47_NC_042128(1),PHAGE_Entero_mEp235_NC_019708(1),PHAGE_Entero_lambda_NC_001416(1),PHAGE_Entero_HK106_NC_019768(1),PHAGE_Entero_HK022_NC_002166(1),PHA…	3	0.1304	0.4893
ERR2693548	ZZ_4de0f19b7a	PDS000006321.200	HA	2	17.7Kb	Contig_3_222.663	473007	490751	incomplete(60)	tail,head,capsid	1	21	16	5	1	0	no	11	PHAGE_Salmon_118970_sal3_NC_031940(5),PHAGE_Shigel_SfIV_NC_022749(4),PHAGE_Salmon_ST64B_NC_004313(3),PHAGE_Entero_SfV_NC_003444(3),PHAGE_Shigel_SfII_NC_021857(3),PHAGE_Entero_mEp390_NC_019721(2),PHAGE_Phage_Gifsy_1_NC_010392(2),PHAGE_Salmon_Fels_1_NC_010391(2),PHAGE_Entero_HK140_NC_019710(2),PHAGE_Phage_Gifsy_2_NC_010393(2),PHAGE_Salmon_SJ46_NC_031129(2),PHAGE_Bacter_APSE_2_NC_011551(1),PHAGE_Ent…	4	0.238	0.4839
ERR2693548	ZZ_4de0f19b7a	PDS000006321.200	HA	3	48.1Kb	Contig_24_216.817	270926	319035	intact(150)	integrase,lysis,terminase,portal,protease,tail,transposase	0	60	52	8	1	0	yes	7	PHAGE_Phage_Gifsy_2_NC_010393(46),PHAGE_Phage_Gifsy_1_NC_010392(27),PHAGE_Salmon_Fels_1_NC_010391(17),PHAGE_Salmon_SPN3UB_NC_019545(14),PHAGE_Entero_mEp460_NC_019716(13),PHAGE_Entero_cdtI_NC_009514(12),PHAGE_Salmon_SEN34_NC_028699(10),PHAGE_Entero_c_1_NC_019706(7),PHAGE_Entero_HK225_NC_019717(6),PHAGE_Entero_mEp237_NC_019704(5),PHAGE_Entero_DE3_NC_042057(4),PHAGE_Entero_phi80_NC_021190(4),PHAGE_E…	46	0.7666	0.5082
ERR2693548	ZZ_4de0f19b7a	PDS000006321.200	HA	4	38.2Kb	Contig_25_258.469	187753	225997	intact(150)	capsid,terminase,tail,plate,protease	1	45	44	1	1	0	yes	7	PHAGE_Entero_186_NC_001317(36),PHAGE_Entero_PsP3_NC_005340(29),PHAGE_Salmon_SEN1_NC_029003(28),PHAGE_Salmon_SP_004_NC_021774(23),PHAGE_Entero_WPhi_NC_005056(9),PHAGE_Erwini_ENT90_NC_019932(8),PHAGE_Escher_P2_NC_041848(5),PHAGE_Salmon_Fels_2_NC_010463(5),PHAGE_Yersin_L_413C_NC_004745(4),PHAGE_Entero_fiAA91_ss_NC_022750(4),PHAGE_Salmon_RE_2010_NC_019488(4),PHAGE_Salmon_SEN5_NC_028701(3),PHAGE_Salmo…	35	0.8	0.5258
ERR2693548	ZZ_4de0f19b7a	PDS000006321.200	HA	5	5.1Kb	Contig_25_258.469	543669	548845	incomplete(30)	plate,transposase	0	5	4	1	1	0	no	4	PHAGE_Salmon_SJ46_NC_031129(2),PHAGE_Entero_mEp234_NC_019715(1),PHAGE_Escher_RCS47_NC_042128(1),PHAGE_Entero_P1_NC_005856(1),PHAGE_Entero_HK022_NC_002166(1),PHAGE_Bacter_B124_14_NC_016770(1),PHAGE_Lister_vB_LmoS_293_NC_028929(1)	1	0.4	0.4999
ERR2693548	ZZ_4de0f19b7a	PDS000006321.200	HA	6	26.5Kb	Contig_25_258.469	668549	695077	questionable(75)	head,integrase	0	13	9	4	1	0	yes	3	PHAGE_Entero_P4_NC_001609(7),PHAGE_Entero_N15_NC_001901(1),PHAGE_Erwini_ENT90_NC_019932(1),PHAGE_Salmon_SP_004_NC_021774(1),PHAGE_Ralsto_RSY1_NC_025115(1),PHAGE_Serrat_Eta_NC_021563(1),PHAGE_Rueger_DSS3_P1_NC_025428(1),PHAGE_Klebsi_phiKO2_NC_005857(1),PHAGE_Stenot_S1_NC_011589(1),PHAGE_Shewan_1/41_NC_025458(1),PHAGE_Entero_WPhi_NC_005056(1),PHAGE_Proteu_VB_PmiS_Isfahan_NC_041925(1),PHAGE_Entero_m…	7	0.5384	0.4991
ERR2693548	ZZ_4de0f19b7a	PDS000006321.200	HA	7	29.3Kb	Contig_25_258.469	731463	760840	intact(120)	integrase,plate,portal,terminase,capsid,tail,head	0	31	29	2	1	0	yes	10	PHAGE_Haemop_HP2_NC_003315(18),PHAGE_Aeromo_phiO18P_NC_009542(17),PHAGE_Haemop_HP1_NC_001697(17),PHAGE_Vibrio_K139_NC_003313(11),PHAGE_Pasteu_F108_NC_008193(10),PHAGE_Vibrio_8_NC_022747(9),PHAGE_Pseudo_phi3_NC_030940(9),PHAGE_Salmon_SP_004_NC_021774(4),PHAGE_Entero_fiAA91_ss_NC_022750(2),PHAGE_Burkho_KL3_NC_015266(2),PHAGE_Escher_pro147_NC_028896(2),PHAGE_Salmon_118970_sal3_NC_031940(2),PHAGE_Esc…	18	0.5806	0.4985
ERR2693548	ZZ_4de0f19b7a	PDS000006321.200	HA	8	6.3Kb	Contig_26_243.283	160921	167283	incomplete(20)	tail	1	10	6	4	1	0	no	5	PHAGE_Shigel_SfIV_NC_022749(2),PHAGE_Oenoco_phiS13_NC_023560(1),PHAGE_Salmon_103203_sal5_NC_031946(1),PHAGE_Salmon_Marshall_NC_022772(1),PHAGE_Oenoco_phi9805_NC_023559(1),PHAGE_Burkho_phi6442_NC_009235(1),PHAGE_Salmon_SPN9CC_NC_017985(1),PHAGE_Salmon_118970_sal4_NC_030919(1),PHAGE_Salmon_vB_SalM_SJ2_NC_023856(1),PHAGE_Entero_UAB_Phi20_NC_031019(1),PHAGE_Salmon_Maynard_NC_022768(1),PHAGE_Salmon_ST…	2	0.2	0.4584
ERR2693548	ZZ_4de0f19b7a	PDS000006321.200	HA	9	20.3Kb	Contig_29_264.356	722996	743338	questionable(80)	lysin,tail,flippase,plate	0	24	22	2	1	0	no	8	PHAGE_Burkho_BcepMu_NC_005882(14),PHAGE_Burkho_phiE255_NC_009237(14),PHAGE_Rhizob_RR1_B_NC_021557(6),PHAGE_Vibrio_X29_NC_024369(5),PHAGE_Pseudo_JBD67_NC_042135(3),PHAGE_Pseudo_JBD25_NC_027992(3),PHAGE_Shigel_SfIV_NC_022749(2),PHAGE_Entero_SfV_NC_003444(2),PHAGE_Pseudo_PPpW_3_NC_023006(2),PHAGE_Pseudo_JBD18_NC_027986(2),PHAGE_Entero_SfI_NC_027339(2),PHAGE_Pseudo_B3_NC_006548(2),PHAGE_Shigel_SfII_N…	14	0.5833	0.5017
GCA_005561835.1	ZZ_7bf009602d	PDS000006321.200	HA	1	10.3Kb	AADFCJ010000054.1	427	10746	incomplete(40)	tail,lysin,integrase	0	10	7	3	1	0	yes	7	PHAGE_Cronob_vB_CsaM_GAP32_NC_019401(1),PHAGE_Escher_HK639_NC_016158(1),PHAGE_Entero_N15_NC_001901(1),PHAGE_Salmon_SEN1_NC_029003(1),PHAGE_Entero_HK97_NC_002167(1),PHAGE_Entero_P1_NC_005856(1),PHAGE_Phage_Gifsy_2_NC_010393(1),PHAGE_Salmon_ST64B_NC_004313(1),PHAGE_Pseudo_H101_NC_029094(1),PHAGE_Pseudo_PPpW_3_NC_023006(1),PHAGE_Pectob_CBB_NC_041878(1),PHAGE_Escher_RCS47_NC_042128(1),PHAGE_Entero_mE…	1	0.1	0.5082
GCA_005561835.1	ZZ_7bf009602d	PDS000006321.200	HA	2	16.6Kb	AADFCJ010000078.1	4447	21080	intact(140)	lysis,terminase,portal,protease,tail	0	19	19	0	1	0	no	1	PHAGE_Phage_Gifsy_2_NC_010393(19),PHAGE_Salmon_Fels_1_NC_010391(13),PHAGE_Entero_mEp460_NC_019716(11),PHAGE_Entero_cdtI_NC_009514(11),PHAGE_Phage_Gifsy_1_NC_010392(8),PHAGE_Entero_c_1_NC_019706(7),PHAGE_Entero_mEp213_NC_019720(4),PHAGE_Salmon_SEN34_NC_028699(2),PHAGE_Entero_DE3_NC_042057(1),PHAGE_Entero_N15_NC_001901(1),PHAGE_Salmon_ST64B_NC_004313(1),PHAGE_Salmon_SEN5_NC_028701(1),PHAGE_Entero_p…	19	1	0.525
GCA_005561835.1	ZZ_7bf009602d	PDS000006321.200	HA	3	17.9Kb	AADFCJ010000100.1	29	17981	questionable(70)	tail,flippase,lysin	0	21	20	1	1	0	no	7	PHAGE_Burkho_BcepMu_NC_005882(13),PHAGE_Burkho_phiE255_NC_009237(13),PHAGE_Rhizob_RR1_B_NC_021557(6),PHAGE_Vibrio_X29_NC_024369(5),PHAGE_Pseudo_JBD67_NC_042135(3),PHAGE_Shigel_SfIV_NC_022749(2),PHAGE_Entero_SfV_NC_003444(2),PHAGE_Pseudo_PPpW_3_NC_023006(2),PHAGE_Pseudo_JBD18_NC_027986(2),PHAGE_Entero_SfI_NC_027339(2),PHAGE_Pseudo_B3_NC_006548(2),PHAGE_Pseudo_JBD25_NC_027992(2),PHAGE_Shigel_SfII_N…	13	0.619	0.5206
SRR2002463	ZZ_ba8f8e57f3	PDS000032619.10	NHA	1	25.4Kb	Contig_46_30.1623	33201	58607	questionable(90)	integrase,portal,terminase,capsid,tail	0	32	28	4	1	0	yes	12	PHAGE_Haemop_HP2_NC_003315(14),PHAGE_Aeromo_phiO18P_NC_009542(14),PHAGE_Haemop_HP1_NC_001697(14),PHAGE_Pasteu_F108_NC_008193(8),PHAGE_Vibrio_K139_NC_003313(8),PHAGE_Pseudo_phi3_NC_030940(8),PHAGE_Vibrio_8_NC_022747(7),PHAGE_Entero_186_NC_001317(6),PHAGE_Salmon_Fels_2_NC_010463(5),PHAGE_Entero_PsP3_NC_005340(3),PHAGE_Erwini_ENT90_NC_019932(3),PHAGE_Salmon_SEN1_NC_029003(3),PHAGE_Salmon_RE_2010_NC_…	14	0.4375	0.5076
SRR2002463	ZZ_ba8f8e57f3	PDS000032619.10	NHA	2	22.8Kb	Contig_71_33.1053	279	23082	questionable(80)	terminase,coat,tail	0	33	30	3	1	0	no	7	PHAGE_Salmon_SPN3UB_NC_019545(24),PHAGE_Salmon_vB_SosS_Oslo_NC_018279(18),PHAGE_Entero_ES18_NC_006949(15),PHAGE_Pseudo_JBD44_NC_030929(9),PHAGE_Pseudo_YMC11/07/P54_PAE_BP_NC_030909(6),PHAGE_Pseudo_phi297_NC_016762(5),PHAGE_Mannhe_vB_MhS_587AP2_NC_028743(2),PHAGE_Xantho_Xp10_NC_004902(2),PHAGE_Entero_VT2_Sakai_NC_000902(2),PHAGE_Entero_DE3_NC_042057(1),PHAGE_Bacter_APSE_2_NC_011551(1),PHAGE_Salmon…	24	0.7272	0.5034
SRR2002463	ZZ_ba8f8e57f3	PDS000032619.10	NHA	3	20.3Kb	Contig_80_30.8431	4027	24369	questionable(80)	lysin,tail,flippase,plate	0	25	22	3	1	0	no	8	PHAGE_Burkho_BcepMu_NC_005882(14),PHAGE_Burkho_phiE255_NC_009237(14),PHAGE_Rhizob_RR1_B_NC_021557(6),PHAGE_Vibrio_X29_NC_024369(5),PHAGE_Pseudo_JBD67_NC_042135(3),PHAGE_Pseudo_JBD25_NC_027992(3),PHAGE_Shigel_SfIV_NC_022749(2),PHAGE_Entero_SfV_NC_003444(2),PHAGE_Pseudo_PPpW_3_NC_023006(2),PHAGE_Pseudo_JBD18_NC_027986(2),PHAGE_Entero_SfI_NC_027339(2),PHAGE_Pseudo_B3_NC_006548(2),PHAGE_Shigel_SfII_N…	14	0.56	0.5017
SRR2002463	ZZ_ba8f8e57f3	PDS000032619.10	NHA	4	19.7Kb	Contig_103_27.7654	2231	21986	intact(150)	tail,head,portal,terminase,lysin	0	27	26	1	1	0	no	17	PHAGE_Entero_mEp235_NC_019708(7),PHAGE_Salmon_118970_sal3_NC_031940(7),PHAGE_Entero_HK446_NC_019714(6),PHAGE_Entero_mEpX1_NC_019709(5),PHAGE_Entero_HK106_NC_019768(4),PHAGE_Entero_HK544_NC_019767(4),PHAGE_Entero_mEp234_NC_019715(4),PHAGE_Cronob_ENT39118_NC_019934(4),PHAGE_Pseudo_phi2_NC_030931(4),PHAGE_Entero_mEp390_NC_019721(3),PHAGE_Escher_Seurat_NC_027378(3),PHAGE_Entero_HK542_NC_019769(3),PHA…	7	0.2592	0.5053
SRR2002463	ZZ_ba8f8e57f3	PDS000032619.10	NHA	5	29.1Kb	Contig_106_26.2662	1	29164	intact(110)	lysin,lysis,terminase,portal,head,tail,plate	0	39	36	3	1	0	no	11	PHAGE_Salmon_SEN34_NC_028699(24),PHAGE_Psychr_pOW20_A_NC_020841(5),PHAGE_Aggreg_S1249_NC_013597(5),PHAGE_Haemop_Aaphi23_NC_004827(4),PHAGE_Salmon_SJ46_NC_031129(4),PHAGE_Salmon_SPN3UB_NC_019545(3),PHAGE_Vibrio_CP_T1_NC_019457(3),PHAGE_Salmon_ST64B_NC_004313(2),PHAGE_Entero_phi80_NC_021190(2),PHAGE_Entero_HK225_NC_019717(2),PHAGE_Rhizob_RHEph04_NC_041908(2),PHAGE_Phage_Gifsy_2_NC_010393(2),PHAGE_E…	24	0.6153	0.5113
SRR2002463	ZZ_ba8f8e57f3	PDS000032619.10	NHA	6	19.4Kb	Contig_125_26.7806	33	19531	incomplete(20)	lysis	0	21	20	1	1	0	no	7	PHAGE_Salmon_118970_sal4_NC_030919(10),PHAGE_Salmon_103203_sal5_NC_031946(8),PHAGE_Entero_UAB_Phi20_NC_031019(7),PHAGE_Salmon_epsilon34_NC_011976(7),PHAGE_Salmon_g341c_NC_013059(6),PHAGE_Salmon_ST160_NC_014900(5),PHAGE_Entero_P22_NC_002371(5),PHAGE_Salmon_SPN9CC_NC_017985(5),PHAGE_Entero_ST104_NC_005841(4),PHAGE_Salmon_BTP1_NC_042346(4),PHAGE_Salmon_ST64T_NC_004348(4),PHAGE_Salmon_SE1_NC_011802(3…	6	0.4761	0.4754
SRR2002463	ZZ_ba8f8e57f3	PDS000032619.10	NHA	7	12.1Kb	Contig_129_24.8835	17174	29296	questionable(75)	integrase,head	0	13	9	4	1	0	yes	3	PHAGE_Entero_P4_NC_001609(7),PHAGE_Entero_N15_NC_001901(1),PHAGE_Erwini_ENT90_NC_019932(1),PHAGE_Serrat_Eta_NC_021563(1),PHAGE_Ralsto_RSY1_NC_025115(1),PHAGE_Salmon_SP_004_NC_021774(1),PHAGE_Rueger_DSS3_P1_NC_025428(1),PHAGE_Klebsi_phiKO2_NC_005857(1),PHAGE_Shewan_1/41_NC_025458(1),PHAGE_Stenot_S1_NC_011589(1),PHAGE_Entero_WPhi_NC_005056(1),PHAGE_Proteu_VB_PmiS_Isfahan_NC_041925(1),PHAGE_Entero_m…	7	0.5384	0.4694
GCA_005688835.1	ZZ_cf921e0336	PDS000029303.44	NHA	1	46.1Kb	AADOGX010000001.1	503	46662	intact(150)	tail,protease,portal,terminase,lysis,integrase	0	41	41	0	1	0	yes	3	PHAGE_Phage_Gifsy_2_NC_010393(39),PHAGE_Phage_Gifsy_1_NC_010392(25),PHAGE_Salmon_SPN3UB_NC_019545(14),PHAGE_Salmon_Fels_1_NC_010391(12),PHAGE_Entero_mEp460_NC_019716(12),PHAGE_Salmon_SEN34_NC_028699(10),PHAGE_Entero_cdtI_NC_009514(10),PHAGE_Entero_c_1_NC_019706(7),PHAGE_Entero_HK225_NC_019717(5),PHAGE_Entero_mEp237_NC_019704(4),PHAGE_Entero_mEp213_NC_019720(4),PHAGE_Entero_YYZ_2008_NC_011356(3),P…	39	0.9512	0.5099
GCA_005688835.1	ZZ_cf921e0336	PDS000029303.44	NHA	2	6.3Kb	AADOGX010000001.1	464937	471299	incomplete(20)	tail	1	10	6	4	1	0	no	5	PHAGE_Shigel_SfIV_NC_022749(2),PHAGE_Oenoco_phiS13_NC_023560(1),PHAGE_Salmon_103203_sal5_NC_031946(1),PHAGE_Salmon_Marshall_NC_022772(1),PHAGE_Oenoco_phi9805_NC_023559(1),PHAGE_Burkho_phi6442_NC_009235(1),PHAGE_Salmon_SPN9CC_NC_017985(1),PHAGE_Salmon_118970_sal4_NC_030919(1),PHAGE_Salmon_vB_SalM_SJ2_NC_023856(1),PHAGE_Entero_UAB_Phi20_NC_031019(1),PHAGE_Salmon_Maynard_NC_022768(1),PHAGE_Salmon_ST…	2	0.2	0.4584
GCA_005688835.1	ZZ_cf921e0336	PDS000029303.44	NHA	3	28.1Kb	AADOGX010000001.1	713940	742129	incomplete(40)	transposase,tail,head	1	35	34	1	1	0	no	8	PHAGE_Salmon_ST160_NC_014900(19),PHAGE_Entero_UAB_Phi20_NC_031019(19),PHAGE_Salmon_ST64T_NC_004348(18),PHAGE_Salmon_118970_sal4_NC_030919(13),PHAGE_Salmon_103203_sal5_NC_031946(12),PHAGE_Entero_ST104_NC_005841(10),PHAGE_Entero_P22_NC_002371(5),PHAGE_Salmon_SE1_NC_011802(5),PHAGE_Salmon_vB_SemP_Emek_NC_018275(5),PHAGE_Salmon_g341c_NC_013059(4),PHAGE_Salmon_epsilon34_NC_011976(4),PHAGE_Salmon_SEN22…	19	0.5428	0.4749
GCA_005688835.1	ZZ_cf921e0336	PDS000029303.44	NHA	4	5.1Kb	AADOGX010000002.1	511408	516584	incomplete(30)	plate,transposase	0	5	4	1	1	0	no	4	PHAGE_Salmon_SJ46_NC_031129(2),PHAGE_Entero_mEp234_NC_019715(1),PHAGE_Escher_RCS47_NC_042128(1),PHAGE_Entero_P1_NC_005856(1),PHAGE_Entero_HK022_NC_002166(1),PHAGE_Bacter_B124_14_NC_016770(1),PHAGE_Lister_vB_LmoS_293_NC_028929(1)	1	0.4	0.4997
GCA_005688835.1	ZZ_cf921e0336	PDS000029303.44	NHA	5	17.7Kb	AADOGX010000006.1	3851	21603	incomplete(60)	tail,capsid,head	1	23	16	7	1	0	no	11	PHAGE_Salmon_118970_sal3_NC_031940(5),PHAGE_Shigel_SfIV_NC_022749(4),PHAGE_Salmon_ST64B_NC_004313(3),PHAGE_Entero_SfV_NC_003444(3),PHAGE_Shigel_SfII_NC_021857(3),PHAGE_Entero_mEp390_NC_019721(2),PHAGE_Phage_Gifsy_1_NC_010392(2),PHAGE_Salmon_Fels_1_NC_010391(2),PHAGE_Entero_HK140_NC_019710(2),PHAGE_Phage_Gifsy_2_NC_010393(2),PHAGE_Salmon_SJ46_NC_031129(2),PHAGE_Bacter_APSE_2_NC_011551(1),PHAGE_Ent…	4	0.2173	0.4838
GCA_005688835.1	ZZ_cf921e0336	PDS000029303.44	NHA	6	29.3Kb	AADOGX010000012.1	6288	35665	intact(110)	head,tail,terminase,capsid,portal,integrase	0	32	29	3	1	0	yes	10	PHAGE_Haemop_HP2_NC_003315(18),PHAGE_Aeromo_phiO18P_NC_009542(17),PHAGE_Haemop_HP1_NC_001697(17),PHAGE_Vibrio_K139_NC_003313(11),PHAGE_Pasteu_F108_NC_008193(10),PHAGE_Vibrio_8_NC_022747(9),PHAGE_Pseudo_phi3_NC_030940(9),PHAGE_Salmon_SP_004_NC_021774(4),PHAGE_Burkho_KL3_NC_015266(2),PHAGE_Escher_pro147_NC_028896(2),PHAGE_Escher_P2_NC_041848(2),PHAGE_Entero_P88_NC_026014(2),PHAGE_Entero_P2_NC_00189…	18	0.5625	0.4984
GCA_005688835.1	ZZ_cf921e0336	PDS000029303.44	NHA	7	22.5Kb	AADOGX010000015.1	8	22601	incomplete(20)	plate	0	29	27	2	1	0	yes	11	PHAGE_Entero_UAB_Phi20_NC_031019(13),PHAGE_Salmon_SE1_NC_011802(11),PHAGE_Entero_P22_NC_002371(7),PHAGE_Salmon_BTP1_NC_042346(7),PHAGE_Salmon_vB_SemP_Emek_NC_018275(7),PHAGE_Entero_ST104_NC_005841(7),PHAGE_Salmon_ST160_NC_014900(6),PHAGE_Salmon_103203_sal5_NC_031946(3),PHAGE_Entero_lambda_NC_001416(3),PHAGE_Entero_Sf101_NC_027398(3),PHAGE_Salmon_ST64T_NC_004348(3),PHAGE_Entero_ES18_NC_006949(3),P…	11	0.4482	0.4819
GCA_005688835.1	ZZ_cf921e0336	PDS000029303.44	NHA	8	20.9Kb	AADOGX010000018.1	12244	33223	questionable(80)	lysin,tail,flippase,plate	0	24	23	1	1	0	no	9	PHAGE_Burkho_BcepMu_NC_005882(14),PHAGE_Burkho_phiE255_NC_009237(14),PHAGE_Rhizob_RR1_B_NC_021557(6),PHAGE_Vibrio_X29_NC_024369(5),PHAGE_Pseudo_JBD67_NC_042135(3),PHAGE_Pseudo_JBD25_NC_027992(3),PHAGE_Shigel_SfIV_NC_022749(2),PHAGE_Entero_SfV_NC_003444(2),PHAGE_Pseudo_PPpW_3_NC_023006(2),PHAGE_Pseudo_JBD18_NC_027986(2),PHAGE_Entero_SfI_NC_027339(2),PHAGE_Pseudo_B3_NC_006548(2),PHAGE_Shigel_SfII_N…	14	0.5833	0.4974
GCA_005688835.1	ZZ_cf921e0336	PDS000029303.44	NHA	9	16.4Kb	AADOGX010000022.1	12659	29114	intact(150)	transposase,integrase	2	42	24	18	1	0	yes	16	PHAGE_Mycoba_Chy4_NC_021338(2),PHAGE_Mycoba_Chy5_NC_021318(2),PHAGE_Shigel_SfIV_NC_022749(2),PHAGE_Escher_RCS47_NC_042128(2),PHAGE_Stx2_II_NC_004914(2),PHAGE_Entero_BP_4795_NC_004813(2),PHAGE_Salmon_118970_sal3_NC_031940(2),PHAGE_Entero_mEp460_NC_019716(2),PHAGE_Shigel_SfII_NC_021857(2),PHAGE_Cronob_phiES15_NC_018454(2),PHAGE_Stx2_c_1717_NC_011357(2),PHAGE_Entero_phiP27_NC_003356(2),PHAGE_Entero_…	4	0.0476	0.4668
GCA_005752735.1	ZZ_4a4573847a	PDS000002536.90	HA	1	32Kb	AADSZI010000003.1	194835	226881	questionable(80)	integrase,tail,terminase,lysin	0	23	10	13	1	0	yes	7	PHAGE_Salmon_Fels_1_NC_010391(3),PHAGE_Phage_Gifsy_2_NC_010393(3),PHAGE_Phage_Gifsy_1_NC_010392(2),PHAGE_Cronob_vB_CsaM_GAP32_NC_019401(1),PHAGE_Escher_HK639_NC_016158(1),PHAGE_Salmon_ST64B_NC_004313(1),PHAGE_Pseudo_H101_NC_029094(1),PHAGE_Escher_RCS47_NC_042128(1),PHAGE_Entero_mEp235_NC_019708(1),PHAGE_Entero_lambda_NC_001416(1),PHAGE_Entero_HK106_NC_019768(1),PHAGE_Entero_HK022_NC_002166(1),PHA…	3	0.1304	0.4893
GCA_005752735.1	ZZ_4a4573847a	PDS000002536.90	HA	2	17.7Kb	AADSZI010000007.1	124366	142109	incomplete(60)	tail,head,capsid	1	20	16	4	1	0	no	11	PHAGE_Salmon_118970_sal3_NC_031940(5),PHAGE_Shigel_SfIV_NC_022749(4),PHAGE_Salmon_ST64B_NC_004313(3),PHAGE_Entero_SfV_NC_003444(3),PHAGE_Shigel_SfII_NC_021857(3),PHAGE_Entero_mEp390_NC_019721(2),PHAGE_Phage_Gifsy_1_NC_010392(2),PHAGE_Salmon_Fels_1_NC_010391(2),PHAGE_Entero_HK140_NC_019710(2),PHAGE_Phage_Gifsy_2_NC_010393(2),PHAGE_Salmon_SJ46_NC_031129(2),PHAGE_Bacter_APSE_2_NC_011551(1),PHAGE_Ent…	4	0.25	0.4839
GCA_005752735.1	ZZ_4a4573847a	PDS000002536.90	HA	3	25.7Kb	AADSZI010000008.1	38394	64162	incomplete(40)	lysin,tail,terminase	1	35	28	7	1	0	no	17	PHAGE_Pectob_ZF40_NC_019522(12),PHAGE_Pseudo_F116_NC_006552(3),PHAGE_Salmon_ST64B_NC_004313(2),PHAGE_Salmon_103203_sal5_NC_031946(2),PHAGE_Phage_Gifsy_1_NC_010392(2),PHAGE_Pseudo_H66_NC_042342(2),PHAGE_Salmon_SPN3UB_NC_019545(2),PHAGE_Phage_Gifsy_2_NC_010393(2),PHAGE_Salmon_SPN1S_NC_016761(2),PHAGE_Escher_HK639_NC_016158(2),PHAGE_Entero_Tyrion_NC_031077(2),PHAGE_Pseudo_PMG1_NC_016765(2),PHAGE_Ent…	12	0.3428	0.4871
GCA_005752735.1	ZZ_4a4573847a	PDS000002536.90	HA	4	17Kb	AADSZI010000012.1	74387	91449	incomplete(20)	integrase	0	22	13	9	1	0	yes	10	PHAGE_Shigel_POCJ13_NC_025434(3),PHAGE_Shigel_Stx_NC_029120(3),PHAGE_Phage_Gifsy_1_NC_010392(2),PHAGE_Entero_mEp237_NC_019704(2),PHAGE_Salmon_SPN3UB_NC_019545(2),PHAGE_Phage_Gifsy_2_NC_010393(2),PHAGE_Erwini_PEp14_NC_016767(2),PHAGE_Entero_mEp213_NC_019720(2),PHAGE_Entero_Tyrion_NC_031077(1),PHAGE_Entero_P22_NC_002371(1),PHAGE_Edward_PEi20_NC_028683(1),PHAGE_Nitrin_1M3_16_NC_024217(1),PHAGE_Salmo…	3	0.1363	0.4908
GCA_005752735.1	ZZ_4a4573847a	PDS000002536.90	HA	5	18.8Kb	AADSZI010000029.1	38887	57766	questionable(70)	lysin,tail,flippase	0	22	21	1	1	0	no	7	PHAGE_Burkho_BcepMu_NC_005882(14),PHAGE_Burkho_phiE255_NC_009237(14),PHAGE_Rhizob_RR1_B_NC_021557(5),PHAGE_Vibrio_X29_NC_024369(4),PHAGE_Pseudo_JBD67_NC_042135(3),PHAGE_Pseudo_JBD25_NC_027992(3),PHAGE_Shigel_SfIV_NC_022749(2),PHAGE_Entero_SfV_NC_003444(2),PHAGE_Pseudo_PPpW_3_NC_023006(2),PHAGE_Pseudo_JBD18_NC_027986(2),PHAGE_Entero_SfI_NC_027339(2),PHAGE_Pseudo_B3_NC_006548(2),PHAGE_Bacter_Lily_N…	14	0.6363	0.5149
GCA_005752735.1	ZZ_4a4573847a	PDS000002536.90	HA	6	6.3Kb	AADSZI010000031.1	2490	8852	incomplete(20)	tail	1	9	6	3	1	0	no	5	PHAGE_Shigel_SfIV_NC_022749(2),PHAGE_Oenoco_phiS13_NC_023560(1),PHAGE_Salmon_103203_sal5_NC_031946(1),PHAGE_Salmon_Marshall_NC_022772(1),PHAGE_Oenoco_phi9805_NC_023559(1),PHAGE_Salmon_SPN9CC_NC_017985(1),PHAGE_Burkho_phi6442_NC_009235(1),PHAGE_Salmon_118970_sal4_NC_030919(1),PHAGE_Salmon_vB_SalM_SJ2_NC_023856(1),PHAGE_Entero_UAB_Phi20_NC_031019(1),PHAGE_Salmon_Maynard_NC_022768(1),PHAGE_Salmon_ST…	2	0.2222	0.4584
GCA_005752735.1	ZZ_4a4573847a	PDS000002536.90	HA	7	7.8Kb	AADSZI010000045.1	1544	9381	incomplete(30)	transposase,plate	0	8	6	2	1	0	no	6	PHAGE_Salmon_SJ46_NC_031129(2),PHAGE_Entero_mEp234_NC_019715(1),PHAGE_Mycoba_Enkosi_NC_028936(1),PHAGE_Entero_P1_NC_005856(1),PHAGE_Lister_vB_LmoS_293_NC_028929(1),PHAGE_Burkho_phi1026b_NC_005284(1),PHAGE_Escher_RCS47_NC_042128(1),PHAGE_Entero_HK022_NC_002166(1),PHAGE_Bacter_B124_14_NC_016770(1)	1	0.25	0.5175
GCA_005752735.1	ZZ_4a4573847a	PDS000002536.90	HA	8	33.2Kb	AADSZI010000048.1	1079	34328	questionable(70)	transposase,lysis,lysin,head	0	44	43	1	1	0	no	17	PHAGE_Salmon_BTP1_NC_042346(15),PHAGE_Salmon_ST64T_NC_004348(14),PHAGE_Salmon_SPN9CC_NC_017985(11),PHAGE_Salmon_vB_SemP_Emek_NC_018275(10),PHAGE_Entero_ST104_NC_005841(9),PHAGE_Entero_UAB_Phi20_NC_031019(9),PHAGE_Salmon_SEN22_NC_028696(9),PHAGE_Salmon_103203_sal5_NC_031946(8),PHAGE_Salmon_118970_sal4_NC_030919(8),PHAGE_Salmon_g341c_NC_013059(7),PHAGE_Salmon_ST160_NC_014900(7),PHAGE_Salmon_SE1_NC_…	15	0.3409	0.4794
GCA_005752735.1	ZZ_4a4573847a	PDS000002536.90	HA	9	24.3Kb	AADSZI010000053.1	415	24780	intact(150)	lysin,lysis,terminase,portal,head,capsid,tail	0	25	25	0	1	0	no	4	PHAGE_Phage_Gifsy_1_NC_010392(22),PHAGE_Entero_mEp460_NC_019716(10),PHAGE_Entero_cdtI_NC_009514(10),PHAGE_Entero_DE3_NC_042057(9),PHAGE_Salmon_Fels_1_NC_010391(9),PHAGE_Phage_Gifsy_2_NC_010393(7),PHAGE_Entero_lambda_NC_001416(7),PHAGE_Entero_phi80_NC_021190(6),PHAGE_Entero_N15_NC_001901(5),PHAGE_Entero_mEp237_NC_019704(5),PHAGE_Entero_HK225_NC_019717(4),PHAGE_Entero_HK630_NC_019723(3),PHAGE_Enter…	22	0.88	0.5481
GCA_005839265.1	ZZ_5d3ad82fba	PDS000032614.60	HA	1	7.8Kb	AADXNT010000005.1	145839	153676	incomplete(30)	transposase,plate	0	8	6	2	1	0	no	6	PHAGE_Salmon_SJ46_NC_031129(2),PHAGE_Entero_mEp234_NC_019715(1),PHAGE_Mycoba_Enkosi_NC_028936(1),PHAGE_Entero_P1_NC_005856(1),PHAGE_Lister_vB_LmoS_293_NC_028929(1),PHAGE_Burkho_phi1026b_NC_005284(1),PHAGE_Escher_RCS47_NC_042128(1),PHAGE_Entero_HK022_NC_002166(1),PHAGE_Bacter_B124_14_NC_016770(1)	1	0.25	0.5175
GCA_005839265.1	ZZ_5d3ad82fba	PDS000032614.60	HA	2	17.7Kb	AADXNT010000008.1	159864	177634	incomplete(60)	tail,head,capsid	1	21	16	5	1	0	no	11	PHAGE_Salmon_118970_sal3_NC_031940(5),PHAGE_Shigel_SfIV_NC_022749(4),PHAGE_Salmon_ST64B_NC_004313(3),PHAGE_Entero_SfV_NC_003444(3),PHAGE_Shigel_SfII_NC_021857(3),PHAGE_Entero_mEp390_NC_019721(2),PHAGE_Phage_Gifsy_1_NC_010392(2),PHAGE_Salmon_Fels_1_NC_010391(2),PHAGE_Entero_HK140_NC_019710(2),PHAGE_Phage_Gifsy_2_NC_010393(2),PHAGE_Salmon_SJ46_NC_031129(2),PHAGE_Bacter_APSE_2_NC_011551(1),PHAGE_Ent…	4	0.238	0.4837
GCA_005839265.1	ZZ_5d3ad82fba	PDS000032614.60	HA	3	32Kb	AADXNT010000013.1	21140	53195	questionable(80)	integrase,tail,terminase,lysin	0	23	10	13	1	0	yes	7	PHAGE_Salmon_Fels_1_NC_010391(3),PHAGE_Phage_Gifsy_2_NC_010393(3),PHAGE_Phage_Gifsy_1_NC_010392(2),PHAGE_Cronob_vB_CsaM_GAP32_NC_019401(1),PHAGE_Escher_HK639_NC_016158(1),PHAGE_Salmon_ST64B_NC_004313(1),PHAGE_Pseudo_H101_NC_029094(1),PHAGE_Escher_RCS47_NC_042128(1),PHAGE_Entero_mEp235_NC_019708(1),PHAGE_Entero_lambda_NC_001416(1),PHAGE_Entero_HK106_NC_019768(1),PHAGE_Entero_HK022_NC_002166(1),PHA…	3	0.1304	0.4893
GCA_005839265.1	ZZ_5d3ad82fba	PDS000032614.60	HA	4	38.2Kb	AADXNT010000016.1	80574	118790	intact(150)	tail,protease,portal,terminase,lysis	0	50	46	4	1	0	no	4	PHAGE_Phage_Gifsy_2_NC_010393(43),PHAGE_Phage_Gifsy_1_NC_010392(25),PHAGE_Salmon_Fels_1_NC_010391(17),PHAGE_Entero_mEp460_NC_019716(14),PHAGE_Entero_cdtI_NC_009514(12),PHAGE_Salmon_SPN3UB_NC_019545(11),PHAGE_Salmon_SEN34_NC_028699(9),PHAGE_Entero_c_1_NC_019706(7),PHAGE_Entero_DE3_NC_042057(4),PHAGE_Entero_lambda_NC_001416(4),PHAGE_Entero_mEp237_NC_019704(4),PHAGE_Entero_HK225_NC_019717(4),PHAGE_E…	43	0.86	0.5092
GCA_005839265.1	ZZ_5d3ad82fba	PDS000032614.60	HA	5	20Kb	AADXNT010000030.1	355	20411	questionable(80)	lysin,tail,flippase,plate	0	24	22	2	1	0	no	9	PHAGE_Burkho_BcepMu_NC_005882(13),PHAGE_Burkho_phiE255_NC_009237(13),PHAGE_Rhizob_RR1_B_NC_021557(6),PHAGE_Vibrio_X29_NC_024369(5),PHAGE_Pseudo_JBD67_NC_042135(3),PHAGE_Shigel_SfIV_NC_022749(2),PHAGE_Entero_SfV_NC_003444(2),PHAGE_Pseudo_PPpW_3_NC_023006(2),PHAGE_Pseudo_JBD18_NC_027986(2),PHAGE_Entero_SfI_NC_027339(2),PHAGE_Pseudo_B3_NC_006548(2),PHAGE_Pseudo_JBD25_NC_027992(2),PHAGE_Shigel_SfII_N…	13	0.5416	0.5026
GCA_005839265.1	ZZ_5d3ad82fba	PDS000032614.60	HA	6	26.9Kb	AADXNT010000031.1	9603	36578	intact(100)	terminase,portal,head,capsid,tail,plate	0	36	33	3	1	0	no	11	PHAGE_Edward_GF_2_NC_026611(15),PHAGE_Aeromo_vB_AsaM_56_NC_019527(13),PHAGE_Acinet_phiAC_1_NC_028995(9),PHAGE_Salmon_SEN34_NC_028699(8),PHAGE_Acinet_WCHABP1_NC_041966(6),PHAGE_Phage_Gifsy_1_NC_010392(6),PHAGE_Burkho_Bcep43_NC_005342(6),PHAGE_Phage_Gifsy_2_NC_010393(6),PHAGE_Acinet_AB1_NC_042028(6),PHAGE_Salmon_SPN3UB_NC_019545(5),PHAGE_Xantho_OP2_NC_007710(5),PHAGE_Acinet_IME_AB2_NC_041857(4),PHA…	15	0.4166	0.5273
GCA_006004645.1	ZZ_c45c0bc2a3	PDS000006321.200	HA	1	10.3Kb	AAEHWB010000007.1	454	10773	incomplete(40)	tail,lysin,integrase	0	10	7	3	1	0	yes	7	PHAGE_Cronob_vB_CsaM_GAP32_NC_019401(1),PHAGE_Escher_HK639_NC_016158(1),PHAGE_Entero_N15_NC_001901(1),PHAGE_Salmon_SEN1_NC_029003(1),PHAGE_Entero_HK97_NC_002167(1),PHAGE_Entero_P1_NC_005856(1),PHAGE_Phage_Gifsy_2_NC_010393(1),PHAGE_Salmon_ST64B_NC_004313(1),PHAGE_Pseudo_H101_NC_029094(1),PHAGE_Pseudo_PPpW_3_NC_023006(1),PHAGE_Pectob_CBB_NC_041878(1),PHAGE_Escher_RCS47_NC_042128(1),PHAGE_Entero_mE…	1	0.1	0.5082
GCA_006004645.1	ZZ_c45c0bc2a3	PDS000006321.200	HA	2	42.2Kb	AAEHWB010000021.1	2	42233	questionable(70)	head,capsid,plate	0	64	62	2	1	0	yes	13	PHAGE_Entero_UAB_Phi20_NC_031019(34),PHAGE_Salmon_118970_sal4_NC_030919(27),PHAGE_Salmon_103203_sal5_NC_031946(26),PHAGE_Entero_P22_NC_002371(14),PHAGE_Salmon_BTP1_NC_042346(14),PHAGE_Salmon_vB_SemP_Emek_NC_018275(13),PHAGE_Salmon_ST160_NC_014900(9),PHAGE_Salmon_SE1_NC_011802(8),PHAGE_Salmon_ST64T_NC_004348(8),PHAGE_Entero_ES18_NC_006949(8),PHAGE_Entero_ST104_NC_005841(7),PHAGE_Salmon_SPN9CC_NC_0…	26	0.5312	0.4767
GCA_006004645.1	ZZ_c45c0bc2a3	PDS000006321.200	HA	3	17.7Kb	AAEHWB010000023.1	46226	63970	incomplete(60)	tail,head,capsid	1	21	16	5	1	0	no	11	PHAGE_Salmon_118970_sal3_NC_031940(5),PHAGE_Shigel_SfIV_NC_022749(4),PHAGE_Salmon_ST64B_NC_004313(3),PHAGE_Entero_SfV_NC_003444(3),PHAGE_Shigel_SfII_NC_021857(3),PHAGE_Entero_mEp390_NC_019721(2),PHAGE_Phage_Gifsy_1_NC_010392(2),PHAGE_Salmon_Fels_1_NC_010391(2),PHAGE_Entero_HK140_NC_019710(2),PHAGE_Phage_Gifsy_2_NC_010393(2),PHAGE_Salmon_SJ46_NC_031129(2),PHAGE_Bacter_APSE_2_NC_011551(1),PHAGE_Ent…	4	0.238	0.4839
GCA_006004645.1	ZZ_c45c0bc2a3	PDS000006321.200	HA	4	43Kb	AAEHWB010000036.1	897	43944	intact(150)	tail,protease,portal,terminase,lysis,integrase	0	51	49	2	1	0	yes	3	PHAGE_Phage_Gifsy_2_NC_010393(47),PHAGE_Phage_Gifsy_1_NC_010392(28),PHAGE_Salmon_Fels_1_NC_010391(17),PHAGE_Salmon_SPN3UB_NC_019545(14),PHAGE_Entero_mEp460_NC_019716(14),PHAGE_Entero_cdtI_NC_009514(12),PHAGE_Salmon_SEN34_NC_028699(10),PHAGE_Entero_c_1_NC_019706(7),PHAGE_Entero_HK225_NC_019717(5),PHAGE_Entero_DE3_NC_042057(4),PHAGE_Entero_mEp237_NC_019704(4),PHAGE_Entero_mEp213_NC_019720(4),PHAGE_…	47	0.9215	0.5171
GCA_006004645.1	ZZ_c45c0bc2a3	PDS000006321.200	HA	5	7.8Kb	AAEHWB010000048.1	1085	8922	incomplete(30)	transposase,plate	0	8	6	2	1	0	no	6	PHAGE_Salmon_SJ46_NC_031129(2),PHAGE_Entero_mEp234_NC_019715(1),PHAGE_Mycoba_Enkosi_NC_028936(1),PHAGE_Entero_P1_NC_005856(1),PHAGE_Lister_vB_LmoS_293_NC_028929(1),PHAGE_Burkho_phi1026b_NC_005284(1),PHAGE_Escher_RCS47_NC_042128(1),PHAGE_Entero_HK022_NC_002166(1),PHAGE_Bacter_B124_14_NC_016770(1)	1	0.25	0.5175
GCA_006004645.1	ZZ_c45c0bc2a3	PDS000006321.200	HA	6	17.9Kb	AAEHWB010000075.1	80	18032	questionable(70)	tail,flippase,lysin	0	21	20	1	1	0	no	7	PHAGE_Burkho_BcepMu_NC_005882(13),PHAGE_Burkho_phiE255_NC_009237(13),PHAGE_Rhizob_RR1_B_NC_021557(6),PHAGE_Vibrio_X29_NC_024369(5),PHAGE_Pseudo_JBD67_NC_042135(3),PHAGE_Shigel_SfIV_NC_022749(2),PHAGE_Entero_SfV_NC_003444(2),PHAGE_Pseudo_PPpW_3_NC_023006(2),PHAGE_Pseudo_JBD18_NC_027986(2),PHAGE_Entero_SfI_NC_027339(2),PHAGE_Pseudo_B3_NC_006548(2),PHAGE_Pseudo_JBD25_NC_027992(2),PHAGE_Shigel_SfII_N…	13	0.619	0.5206
GCA_006071835.1	ZZ_87fad9105e	PDS000004371.140	HA	1	32Kb	AAEMYT010000001.1	727219	759274	questionable(80)	integrase,tail,terminase,lysin	0	23	10	13	1	0	yes	7	PHAGE_Salmon_Fels_1_NC_010391(3),PHAGE_Phage_Gifsy_2_NC_010393(3),PHAGE_Phage_Gifsy_1_NC_010392(2),PHAGE_Cronob_vB_CsaM_GAP32_NC_019401(1),PHAGE_Escher_HK639_NC_016158(1),PHAGE_Salmon_ST64B_NC_004313(1),PHAGE_Pseudo_H101_NC_029094(1),PHAGE_Escher_RCS47_NC_042128(1),PHAGE_Entero_mEp235_NC_019708(1),PHAGE_Entero_lambda_NC_001416(1),PHAGE_Entero_HK106_NC_019768(1),PHAGE_Entero_HK022_NC_002166(1),PHA…	3	0.1304	0.4893
GCA_006071835.1	ZZ_87fad9105e	PDS000004371.140	HA	2	20.9Kb	AAEMYT010000002.1	723209	744188	questionable(80)	lysin,tail,flippase,plate	0	24	23	1	1	0	no	9	PHAGE_Burkho_BcepMu_NC_005882(14),PHAGE_Burkho_phiE255_NC_009237(14),PHAGE_Rhizob_RR1_B_NC_021557(6),PHAGE_Vibrio_X29_NC_024369(5),PHAGE_Pseudo_JBD67_NC_042135(3),PHAGE_Pseudo_JBD25_NC_027992(3),PHAGE_Shigel_SfIV_NC_022749(2),PHAGE_Entero_SfV_NC_003444(2),PHAGE_Pseudo_PPpW_3_NC_023006(2),PHAGE_Pseudo_JBD18_NC_027986(2),PHAGE_Entero_SfI_NC_027339(2),PHAGE_Pseudo_B3_NC_006548(2),PHAGE_Shigel_SfII_N…	14	0.5833	0.4974
GCA_006071835.1	ZZ_87fad9105e	PDS000004371.140	HA	3	5.1Kb	AAEMYT010000003.1	511689	516865	incomplete(30)	plate,transposase	0	5	4	1	1	0	no	4	PHAGE_Salmon_SJ46_NC_031129(2),PHAGE_Entero_mEp234_NC_019715(1),PHAGE_Escher_RCS47_NC_042128(1),PHAGE_Entero_P1_NC_005856(1),PHAGE_Entero_HK022_NC_002166(1),PHAGE_Bacter_B124_14_NC_016770(1),PHAGE_Lister_vB_LmoS_293_NC_028929(1)	1	0.4	0.4999
GCA_006071835.1	ZZ_87fad9105e	PDS000004371.140	HA	4	45.6Kb	AAEMYT010000006.1	80660	126355	intact(150)	tail,protease,portal,terminase,lysis,integrase	0	54	52	2	1	0	yes	5	PHAGE_Phage_Gifsy_2_NC_010393(48),PHAGE_Phage_Gifsy_1_NC_010392(28),PHAGE_Salmon_Fels_1_NC_010391(18),PHAGE_Salmon_SPN3UB_NC_019545(14),PHAGE_Entero_mEp460_NC_019716(14),PHAGE_Entero_cdtI_NC_009514(12),PHAGE_Salmon_SEN34_NC_028699(10),PHAGE_Entero_c_1_NC_019706(7),PHAGE_Entero_HK225_NC_019717(6),PHAGE_Entero_mEp237_NC_019704(5),PHAGE_Entero_DE3_NC_042057(4),PHAGE_Entero_lambda_NC_001416(4),PHAGE_…	48	0.8888	0.5112
GCA_006071835.1	ZZ_87fad9105e	PDS000004371.140	HA	5	6.3Kb	AAEMYT010000007.1	188770	195132	incomplete(20)	tail	1	10	6	4	1	0	no	5	PHAGE_Shigel_SfIV_NC_022749(2),PHAGE_Oenoco_phiS13_NC_023560(1),PHAGE_Salmon_103203_sal5_NC_031946(1),PHAGE_Salmon_Marshall_NC_022772(1),PHAGE_Oenoco_phi9805_NC_023559(1),PHAGE_Burkho_phi6442_NC_009235(1),PHAGE_Salmon_SPN9CC_NC_017985(1),PHAGE_Salmon_118970_sal4_NC_030919(1),PHAGE_Salmon_vB_SalM_SJ2_NC_023856(1),PHAGE_Entero_UAB_Phi20_NC_031019(1),PHAGE_Salmon_Maynard_NC_022768(1),PHAGE_Salmon_ST…	2	0.2	0.4584
GCA_006071835.1	ZZ_87fad9105e	PDS000004371.140	HA	6	17.7Kb	AAEMYT010000012.1	39591	57361	incomplete(60)	tail,head,capsid	1	21	16	5	1	0	no	11	PHAGE_Salmon_118970_sal3_NC_031940(5),PHAGE_Shigel_SfIV_NC_022749(4),PHAGE_Salmon_ST64B_NC_004313(3),PHAGE_Entero_SfV_NC_003444(3),PHAGE_Shigel_SfII_NC_021857(3),PHAGE_Entero_mEp390_NC_019721(2),PHAGE_Phage_Gifsy_1_NC_010392(2),PHAGE_Salmon_Fels_1_NC_010391(2),PHAGE_Entero_HK140_NC_019710(2),PHAGE_Phage_Gifsy_2_NC_010393(2),PHAGE_Salmon_SJ46_NC_031129(2),PHAGE_Bacter_APSE_2_NC_011551(1),PHAGE_Ent…	4	0.238	0.4837
GCA_006140175.1	ZZ_b4c9b2c2e4	PDS000002536.90	HA	1	6.3Kb	AAERSZ010000007.1	146066	152428	incomplete(20)	tail	1	10	6	4	1	0	no	5	PHAGE_Shigel_SfIV_NC_022749(2),PHAGE_Oenoco_phiS13_NC_023560(1),PHAGE_Salmon_103203_sal5_NC_031946(1),PHAGE_Salmon_Marshall_NC_022772(1),PHAGE_Oenoco_phi9805_NC_023559(1),PHAGE_Burkho_phi6442_NC_009235(1),PHAGE_Salmon_SPN9CC_NC_017985(1),PHAGE_Salmon_118970_sal4_NC_030919(1),PHAGE_Salmon_vB_SalM_SJ2_NC_023856(1),PHAGE_Entero_UAB_Phi20_NC_031019(1),PHAGE_Salmon_Maynard_NC_022768(1),PHAGE_Salmon_ST…	2	0.2	0.4584
GCA_006140175.1	ZZ_b4c9b2c2e4	PDS000002536.90	HA	2	45.7Kb	AAERSZ010000011.1	76722	122508	intact(140)	integrase,lysin,lysis,terminase,portal,head,tail,plate	0	61	54	7	1	0	yes	15	PHAGE_Salmon_SEN34_NC_028699(31),PHAGE_Salmon_SPN3UB_NC_019545(19),PHAGE_Phage_Gifsy_1_NC_010392(15),PHAGE_Phage_Gifsy_2_NC_010393(14),PHAGE_Entero_mEp237_NC_019704(9),PHAGE_Haemop_Aaphi23_NC_004827(5),PHAGE_Aggreg_S1249_NC_013597(5),PHAGE_Psychr_pOW20_A_NC_020841(4),PHAGE_Entero_HK225_NC_019717(4),PHAGE_Salmon_118970_sal3_NC_031940(3),PHAGE_Salmon_SJ46_NC_031129(3),PHAGE_Salmon_ST64T_NC_004348(3…	31	0.5081	0.5178
GCA_006140175.1	ZZ_b4c9b2c2e4	PDS000002536.90	HA	3	33.2Kb	AAERSZ010000022.1	53752	87001	questionable(70)	transposase,lysis,lysin,head	0	43	43	0	1	0	no	17	PHAGE_Salmon_BTP1_NC_042346(15),PHAGE_Salmon_ST64T_NC_004348(14),PHAGE_Salmon_SPN9CC_NC_017985(11),PHAGE_Salmon_vB_SemP_Emek_NC_018275(10),PHAGE_Entero_ST104_NC_005841(9),PHAGE_Entero_UAB_Phi20_NC_031019(9),PHAGE_Salmon_SEN22_NC_028696(9),PHAGE_Salmon_103203_sal5_NC_031946(8),PHAGE_Salmon_118970_sal4_NC_030919(8),PHAGE_Salmon_g341c_NC_013059(7),PHAGE_Salmon_ST160_NC_014900(7),PHAGE_Salmon_SE1_NC_…	15	0.3488	0.4794
GCA_006140175.1	ZZ_b4c9b2c2e4	PDS000002536.90	HA	4	7.8Kb	AAERSZ010000023.1	34462	42299	incomplete(30)	transposase,plate	0	8	6	2	1	0	no	6	PHAGE_Salmon_SJ46_NC_031129(2),PHAGE_Entero_mEp234_NC_019715(1),PHAGE_Mycoba_Enkosi_NC_028936(1),PHAGE_Entero_P1_NC_005856(1),PHAGE_Lister_vB_LmoS_293_NC_028929(1),PHAGE_Burkho_phi1026b_NC_005284(1),PHAGE_Escher_RCS47_NC_042128(1),PHAGE_Entero_HK022_NC_002166(1),PHAGE_Bacter_B124_14_NC_016770(1)	1	0.25	0.5175
GCA_006140175.1	ZZ_b4c9b2c2e4	PDS000002536.90	HA	5	25.7Kb	AAERSZ010000026.1	17943	43711	incomplete(40)	terminase,tail,lysin	1	35	28	7	1	0	no	17	PHAGE_Pectob_ZF40_NC_019522(12),PHAGE_Pseudo_F116_NC_006552(3),PHAGE_Salmon_ST64B_NC_004313(2),PHAGE_Salmon_103203_sal5_NC_031946(2),PHAGE_Phage_Gifsy_1_NC_010392(2),PHAGE_Pseudo_H66_NC_042342(2),PHAGE_Salmon_SPN3UB_NC_019545(2),PHAGE_Phage_Gifsy_2_NC_010393(2),PHAGE_Salmon_SPN1S_NC_016761(2),PHAGE_Entero_Tyrion_NC_031077(2),PHAGE_Escher_HK639_NC_016158(2),PHAGE_Pseudo_PMG1_NC_016765(2),PHAGE_Ent…	12	0.3428	0.4871
GCA_006140175.1	ZZ_b4c9b2c2e4	PDS000002536.90	HA	6	20Kb	AAERSZ010000043.1	410	20470	questionable(80)	lysin,tail,flippase,plate	0	24	22	2	1	0	no	9	PHAGE_Burkho_BcepMu_NC_005882(13),PHAGE_Burkho_phiE255_NC_009237(13),PHAGE_Rhizob_RR1_B_NC_021557(5),PHAGE_Vibrio_X29_NC_024369(4),PHAGE_Pseudo_JBD67_NC_042135(3),PHAGE_Shigel_SfIV_NC_022749(2),PHAGE_Entero_SfV_NC_003444(2),PHAGE_Pseudo_PPpW_3_NC_023006(2),PHAGE_Pseudo_JBD18_NC_027986(2),PHAGE_Entero_SfI_NC_027339(2),PHAGE_Pseudo_B3_NC_006548(2),PHAGE_Pseudo_JBD25_NC_027992(2),PHAGE_Bacter_Lily_N…	13	0.5416	0.5036
GCA_006140175.1	ZZ_b4c9b2c2e4	PDS000002536.90	HA	7	17.7Kb	AAERSZ010000044.1	17546	35282	incomplete(60)	tail,head,capsid	1	22	17	5	1	0	no	12	PHAGE_Salmon_118970_sal3_NC_031940(5),PHAGE_Shigel_SfIV_NC_022749(4),PHAGE_Salmon_ST64B_NC_004313(3),PHAGE_Entero_SfV_NC_003444(3),PHAGE_Shigel_SfII_NC_021857(3),PHAGE_Entero_mEp390_NC_019721(2),PHAGE_Phage_Gifsy_1_NC_010392(2),PHAGE_Salmon_Fels_1_NC_010391(2),PHAGE_Entero_HK140_NC_019710(2),PHAGE_Phage_Gifsy_2_NC_010393(2),PHAGE_Salmon_SJ46_NC_031129(2),PHAGE_Bacter_APSE_2_NC_011551(1),PHAGE_Ent…	4	0.2272	0.4841
GCA_006140175.1	ZZ_b4c9b2c2e4	PDS000002536.90	HA	8	16.6Kb	AAERSZ010000047.1	1758	18375	incomplete(60)	tail,terminase,lysin,integrase	0	13	9	4	1	0	yes	7	PHAGE_Salmon_Fels_1_NC_010391(3),PHAGE_Phage_Gifsy_2_NC_010393(3),PHAGE_Phage_Gifsy_1_NC_010392(2),PHAGE_Cronob_vB_CsaM_GAP32_NC_019401(1),PHAGE_Escher_HK639_NC_016158(1),PHAGE_Salmon_ST64B_NC_004313(1),PHAGE_Pseudo_H101_NC_029094(1),PHAGE_Escher_RCS47_NC_042128(1),PHAGE_Entero_mEp235_NC_019708(1),PHAGE_Entero_lambda_NC_001416(1),PHAGE_Entero_HK106_NC_019768(1),PHAGE_Entero_HK022_NC_002166(1),PHA…	3	0.2307	0.489
GCA_006140175.1	ZZ_b4c9b2c2e4	PDS000002536.90	HA	9	14.8Kb	AAERSZ010000049.1	6235	21068	incomplete(50)	transposase,virion	0	18	12	6	1	0	no	8	PHAGE_Acinet_vB_AbaM_ME3_NC_041884(3),PHAGE_Bacill_Shanette_NC_028983(2),PHAGE_Bacill_JL_NC_028982(2),PHAGE_Entero_fiAA91_ss_NC_022750(2),PHAGE_Gordon_Smoothie_NC_030696(1),PHAGE_Bacill_Pookie_NC_027394(1),PHAGE_Pseudo_phiPsa374_NC_023601(1),PHAGE_Erwini_vB_EamM_ChrisDB_NC_031126(1),PHAGE_Burkho_KS14_NC_015273(1),PHAGE_Klebsi_phiKO2_NC_005857(1),PHAGE_Erwini_vB_EamM_Asesino_NC_031107(1),PHAGE_Erw…	4	0.1666	0.5032
GCA_006140175.1	ZZ_b4c9b2c2e4	PDS000002536.90	HA	10	25.1Kb	AAERSZ010000050.1	827	25953	intact(150)	transposase,lysin,lysis,terminase,portal,head,capsid,tail	0	28	26	2	1	0	no	5	PHAGE_Phage_Gifsy_1_NC_010392(22),PHAGE_Entero_mEp460_NC_019716(10),PHAGE_Entero_cdtI_NC_009514(10),PHAGE_Entero_DE3_NC_042057(9),PHAGE_Salmon_Fels_1_NC_010391(9),PHAGE_Phage_Gifsy_2_NC_010393(7),PHAGE_Entero_lambda_NC_001416(7),PHAGE_Entero_phi80_NC_021190(6),PHAGE_Entero_N15_NC_001901(5),PHAGE_Entero_mEp237_NC_019704(5),PHAGE_Entero_HK225_NC_019717(4),PHAGE_Entero_HK630_NC_019723(3),PHAGE_Enter…	22	0.7857	0.5442
GCA_006158625.1	ZZ_936b6363ae	PDS000002536.90	HA	1	33.2Kb	AAESZG010000001.1	581	33830	questionable(70)	head,lysin,lysis,transposase	0	45	44	1	1	0	no	18	PHAGE_Salmon_BTP1_NC_042346(15),PHAGE_Salmon_ST64T_NC_004348(14),PHAGE_Salmon_SPN9CC_NC_017985(11),PHAGE_Salmon_vB_SemP_Emek_NC_018275(10),PHAGE_Entero_ST104_NC_005841(9),PHAGE_Entero_UAB_Phi20_NC_031019(9),PHAGE_Salmon_SEN22_NC_028696(9),PHAGE_Salmon_103203_sal5_NC_031946(8),PHAGE_Salmon_118970_sal4_NC_030919(8),PHAGE_Salmon_g341c_NC_013059(7),PHAGE_Salmon_ST160_NC_014900(7),PHAGE_Salmon_SE1_NC_…	15	0.3333	0.4794
GCA_006158625.1	ZZ_936b6363ae	PDS000002536.90	HA	2	6.8Kb	AAESZG010000001.1	275931	282819	incomplete(40)	integrase,transposase,tail	1	11	6	5	1	0	yes	5	PHAGE_Salmon_epsilon34_NC_011976(2),PHAGE_Oenoco_phiS13_NC_023560(1),PHAGE_Salmon_103203_sal5_NC_031946(1),PHAGE_Salmon_Marshall_NC_022772(1),PHAGE_Oenoco_phi9805_NC_023559(1),PHAGE_Shigel_SfIV_NC_022749(1),PHAGE_Salmon_SPN9CC_NC_017985(1),PHAGE_Salmon_118970_sal4_NC_030919(1),PHAGE_Salmon_vB_SalM_SJ2_NC_023856(1),PHAGE_Entero_UAB_Phi20_NC_031019(1),PHAGE_Salmon_Maynard_NC_022768(1),PHAGE_Salmon_…	2	0.1818	0.4571
GCA_006158625.1	ZZ_936b6363ae	PDS000002536.90	HA	3	25.7Kb	AAESZG010000001.1	748828	774596	incomplete(40)	lysin,tail,terminase	1	35	28	7	1	0	no	17	PHAGE_Pectob_ZF40_NC_019522(12),PHAGE_Pseudo_F116_NC_006552(3),PHAGE_Salmon_ST64B_NC_004313(2),PHAGE_Salmon_103203_sal5_NC_031946(2),PHAGE_Phage_Gifsy_1_NC_010392(2),PHAGE_Pseudo_H66_NC_042342(2),PHAGE_Salmon_SPN3UB_NC_019545(2),PHAGE_Phage_Gifsy_2_NC_010393(2),PHAGE_Salmon_SPN1S_NC_016761(2),PHAGE_Escher_HK639_NC_016158(2),PHAGE_Entero_Tyrion_NC_031077(2),PHAGE_Pseudo_PMG1_NC_016765(2),PHAGE_Ent…	12	0.3428	0.4871
GCA_006158625.1	ZZ_936b6363ae	PDS000002536.90	HA	4	17Kb	AAESZG010000001.1	939806	956868	incomplete(20)	integrase	0	23	13	10	1	0	yes	10	PHAGE_Shigel_POCJ13_NC_025434(3),PHAGE_Shigel_Stx_NC_029120(3),PHAGE_Phage_Gifsy_1_NC_010392(2),PHAGE_Entero_mEp237_NC_019704(2),PHAGE_Salmon_SPN3UB_NC_019545(2),PHAGE_Phage_Gifsy_2_NC_010393(2),PHAGE_Erwini_PEp14_NC_016767(2),PHAGE_Entero_mEp213_NC_019720(2),PHAGE_Entero_Tyrion_NC_031077(1),PHAGE_Entero_P22_NC_002371(1),PHAGE_Edward_PEi20_NC_028683(1),PHAGE_Nitrin_1M3_16_NC_024217(1),PHAGE_Salmo…	3	0.1304	0.4908
GCA_006158625.1	ZZ_936b6363ae	PDS000002536.90	HA	5	5.1Kb	AAESZG010000002.1	512005	517181	incomplete(30)	plate,transposase	0	5	4	1	1	0	no	4	PHAGE_Salmon_SJ46_NC_031129(2),PHAGE_Entero_mEp234_NC_019715(1),PHAGE_Escher_RCS47_NC_042128(1),PHAGE_Entero_P1_NC_005856(1),PHAGE_Entero_HK022_NC_002166(1),PHAGE_Bacter_B124_14_NC_016770(1),PHAGE_Lister_vB_LmoS_293_NC_028929(1)	1	0.4	0.4999
GCA_006158625.1	ZZ_936b6363ae	PDS000002536.90	HA	6	20.9Kb	AAESZG010000003.1	600774	621757	questionable(80)	lysin,tail,flippase,plate	0	25	23	2	1	0	no	9	PHAGE_Burkho_BcepMu_NC_005882(14),PHAGE_Burkho_phiE255_NC_009237(14),PHAGE_Rhizob_RR1_B_NC_021557(5),PHAGE_Vibrio_X29_NC_024369(4),PHAGE_Pseudo_JBD67_NC_042135(3),PHAGE_Pseudo_JBD25_NC_027992(3),PHAGE_Shigel_SfIV_NC_022749(2),PHAGE_Entero_SfV_NC_003444(2),PHAGE_Pseudo_PPpW_3_NC_023006(2),PHAGE_Pseudo_JBD18_NC_027986(2),PHAGE_Entero_SfI_NC_027339(2),PHAGE_Pseudo_B3_NC_006548(2),PHAGE_Bacter_Lily_N…	14	0.56	0.4984
GCA_006158625.1	ZZ_936b6363ae	PDS000002536.90	HA	7	30Kb	AAESZG010000004.1	434187	464214	intact(150)	transposase,tail,head,capsid,portal,terminase,lysis,lysin	0	31	29	2	1	0	no	5	PHAGE_Phage_Gifsy_1_NC_010392(24),PHAGE_Entero_mEp460_NC_019716(10),PHAGE_Entero_cdtI_NC_009514(10),PHAGE_Entero_DE3_NC_042057(9),PHAGE_Phage_Gifsy_2_NC_010393(9),PHAGE_Salmon_Fels_1_NC_010391(8),PHAGE_Entero_lambda_NC_001416(7),PHAGE_Entero_phi80_NC_021190(6),PHAGE_Entero_mEp237_NC_019704(5),PHAGE_Entero_N15_NC_001901(5),PHAGE_Entero_HK225_NC_019717(4),PHAGE_Entero_HK630_NC_019723(3),PHAGE_Enter…	24	0.7741	0.5367
GCA_006158625.1	ZZ_936b6363ae	PDS000002536.90	HA	8	17.7Kb	AAESZG010000006.1	8170	25906	incomplete(60)	tail,capsid,head	1	22	17	5	1	0	no	12	PHAGE_Salmon_118970_sal3_NC_031940(5),PHAGE_Shigel_SfIV_NC_022749(4),PHAGE_Salmon_ST64B_NC_004313(3),PHAGE_Entero_SfV_NC_003444(3),PHAGE_Shigel_SfII_NC_021857(3),PHAGE_Entero_mEp390_NC_019721(2),PHAGE_Phage_Gifsy_1_NC_010392(2),PHAGE_Salmon_Fels_1_NC_010391(2),PHAGE_Entero_HK140_NC_019710(2),PHAGE_Phage_Gifsy_2_NC_010393(2),PHAGE_Salmon_SJ46_NC_031129(2),PHAGE_Bacter_APSE_2_NC_011551(1),PHAGE_Ent…	4	0.2272	0.4841
GCA_006158625.1	ZZ_936b6363ae	PDS000002536.90	HA	9	28.7Kb	AAESZG010000006.1	342263	371054	incomplete(30)	integrase,recombinase	0	29	25	4	1	0	yes	7	PHAGE_Salmon_SPN3UB_NC_019545(19),PHAGE_Phage_Gifsy_1_NC_010392(15),PHAGE_Phage_Gifsy_2_NC_010393(14),PHAGE_Salmon_SEN34_NC_028699(9),PHAGE_Entero_mEp237_NC_019704(8),PHAGE_Entero_HK225_NC_019717(3),PHAGE_Salmon_118970_sal3_NC_031940(3),PHAGE_Salmon_ST64T_NC_004348(3),PHAGE_Cronob_phiES15_NC_018454(2),PHAGE_Entero_YYZ_2008_NC_011356(2),PHAGE_Synech_S_CRM01_NC_015569(1),PHAGE_Entero_P22_NC_002371(…	19	0.6551	0.5189
GCA_006158625.1	ZZ_936b6363ae	PDS000002536.90	HA	10	32Kb	AAESZG010000007.1	193663	225709	questionable(80)	integrase,tail,terminase,lysin	0	23	10	13	1	0	yes	7	PHAGE_Salmon_Fels_1_NC_010391(3),PHAGE_Phage_Gifsy_2_NC_010393(3),PHAGE_Phage_Gifsy_1_NC_010392(2),PHAGE_Cronob_vB_CsaM_GAP32_NC_019401(1),PHAGE_Escher_HK639_NC_016158(1),PHAGE_Salmon_ST64B_NC_004313(1),PHAGE_Pseudo_H101_NC_029094(1),PHAGE_Escher_RCS47_NC_042128(1),PHAGE_Entero_mEp235_NC_019708(1),PHAGE_Entero_lambda_NC_001416(1),PHAGE_Entero_HK106_NC_019768(1),PHAGE_Entero_HK022_NC_002166(1),PHA…	3	0.1304	0.4893
GCA_006158625.1	ZZ_936b6363ae	PDS000002536.90	HA	11	25.1Kb	AAESZG010000007.1	238779	263923	intact(110)	tail,plate,head,portal,terminase,lysis,lysin	0	32	29	3	1	0	no	7	PHAGE_Salmon_SEN34_NC_028699(23),PHAGE_Haemop_Aaphi23_NC_004827(5),PHAGE_Aggreg_S1249_NC_013597(5),PHAGE_Psychr_pOW20_A_NC_020841(4),PHAGE_Salmon_SJ46_NC_031129(3),PHAGE_Escher_HK639_NC_016158(2),PHAGE_Vibrio_CP_T1_NC_019457(2),PHAGE_Pectob_ZF40_NC_019522(2),PHAGE_Rhizob_RHEph04_NC_041908(2),PHAGE_Entero_P1_NC_005856(2),PHAGE_Klebsi_vB_KpnM_KpV79_NC_042041(2),PHAGE_Edward_GF_2_NC_026611(2),PHAGE_…	23	0.7187	0.5258
GCA_006158625.1	ZZ_936b6363ae	PDS000002536.90	HA	12	14.8Kb	AAESZG010000020.1	6233	21066	incomplete(50)	transposase,virion	0	18	12	6	1	0	no	8	PHAGE_Acinet_vB_AbaM_ME3_NC_041884(3),PHAGE_Bacill_Shanette_NC_028983(2),PHAGE_Bacill_JL_NC_028982(2),PHAGE_Entero_fiAA91_ss_NC_022750(2),PHAGE_Gordon_Smoothie_NC_030696(1),PHAGE_Bacill_Pookie_NC_027394(1),PHAGE_Pseudo_phiPsa374_NC_023601(1),PHAGE_Erwini_vB_EamM_ChrisDB_NC_031126(1),PHAGE_Burkho_KS14_NC_015273(1),PHAGE_Klebsi_phiKO2_NC_005857(1),PHAGE_Erwini_vB_EamM_Asesino_NC_031107(1),PHAGE_Erw…	4	0.1666	0.5032
GCA_001474835.1	ZZ_a688b301a6	PDS000004383.106	NHA	1	12.1Kb	JYSE01000010.1	42464	54586	questionable(75)	integrase,head	0	13	9	4	1	0	yes	3	PHAGE_Entero_P4_NC_001609(7),PHAGE_Entero_N15_NC_001901(1),PHAGE_Erwini_ENT90_NC_019932(1),PHAGE_Serrat_Eta_NC_021563(1),PHAGE_Ralsto_RSY1_NC_025115(1),PHAGE_Salmon_SP_004_NC_021774(1),PHAGE_Rueger_DSS3_P1_NC_025428(1),PHAGE_Klebsi_phiKO2_NC_005857(1),PHAGE_Shewan_1/41_NC_025458(1),PHAGE_Stenot_S1_NC_011589(1),PHAGE_Entero_WPhi_NC_005056(1),PHAGE_Proteu_VB_PmiS_Isfahan_NC_041925(1),PHAGE_Entero_m…	7	0.5384	0.4694
GCA_001474835.1	ZZ_a688b301a6	PDS000004383.106	NHA	2	7.8Kb	JYSE01000010.1	188824	196661	incomplete(30)	transposase,plate	0	8	6	2	1	0	no	6	PHAGE_Salmon_SJ46_NC_031129(2),PHAGE_Entero_mEp234_NC_019715(1),PHAGE_Mycoba_Enkosi_NC_028936(1),PHAGE_Entero_P1_NC_005856(1),PHAGE_Lister_vB_LmoS_293_NC_028929(1),PHAGE_Burkho_phi1026b_NC_005284(1),PHAGE_Escher_RCS47_NC_042128(1),PHAGE_Entero_HK022_NC_002166(1),PHAGE_Bacter_B124_14_NC_016770(1)	1	0.25	0.5175
GCA_001474835.1	ZZ_a688b301a6	PDS000004383.106	NHA	3	6.3Kb	JYSE01000016.1	61526	67888	incomplete(20)	tail	1	9	6	3	1	0	no	5	PHAGE_Shigel_SfIV_NC_022749(2),PHAGE_Oenoco_phiS13_NC_023560(1),PHAGE_Salmon_103203_sal5_NC_031946(1),PHAGE_Salmon_Marshall_NC_022772(1),PHAGE_Oenoco_phi9805_NC_023559(1),PHAGE_Salmon_SPN9CC_NC_017985(1),PHAGE_Burkho_phi6442_NC_009235(1),PHAGE_Salmon_118970_sal4_NC_030919(1),PHAGE_Salmon_vB_SalM_SJ2_NC_023856(1),PHAGE_Entero_UAB_Phi20_NC_031019(1),PHAGE_Salmon_Maynard_NC_022768(1),PHAGE_Salmon_ST…	2	0.2222	0.4584
GCA_001474835.1	ZZ_a688b301a6	PDS000004383.106	NHA	4	42.7Kb	JYSE01000022.1	143398	186122	incomplete(50)	lysis,integrase	0	59	51	8	1	0	yes	21	PHAGE_Salmon_118970_sal4_NC_030919(16),PHAGE_Entero_UAB_Phi20_NC_031019(13),PHAGE_Salmon_103203_sal5_NC_031946(12),PHAGE_Salmon_g341c_NC_013059(11),PHAGE_Entero_ST104_NC_005841(11),PHAGE_Salmon_vB_SemP_Emek_NC_018275(10),PHAGE_Entero_P22_NC_002371(9),PHAGE_Salmon_epsilon34_NC_011976(9),PHAGE_Salmon_BTP1_NC_042346(8),PHAGE_Salmon_SPN9CC_NC_017985(8),PHAGE_Salmon_ST64T_NC_004348(7),PHAGE_Salmon_SE1…	12	0.2711	0.4665
GCA_001474835.1	ZZ_a688b301a6	PDS000004383.106	NHA	5	45.9Kb	JYSE01000003.1	56989	102947	intact(140)	integrase,lysin,lysis,terminase,portal,head,tail,plate	0	67	59	8	1	0	yes	17	PHAGE_Salmon_SEN34_NC_028699(32),PHAGE_Salmon_SPN3UB_NC_019545(20),PHAGE_Phage_Gifsy_2_NC_010393(17),PHAGE_Phage_Gifsy_1_NC_010392(13),PHAGE_Entero_mEp237_NC_019704(10),PHAGE_Psychr_pOW20_A_NC_020841(5),PHAGE_Entero_HK225_NC_019717(5),PHAGE_Aggreg_S1249_NC_013597(5),PHAGE_Haemop_Aaphi23_NC_004827(4),PHAGE_Salmon_SJ46_NC_031129(4),PHAGE_Entero_phi80_NC_021190(3),PHAGE_Entero_YYZ_2008_NC_011356(3),…	32	0.4776	0.5086
GCA_001474835.1	ZZ_a688b301a6	PDS000004383.106	NHA	6	20.3Kb	JYSE01000006.1	18204	38546	questionable(80)	plate,tail,flippase,lysin	0	23	22	1	1	0	no	8	PHAGE_Burkho_BcepMu_NC_005882(14),PHAGE_Burkho_phiE255_NC_009237(14),PHAGE_Rhizob_RR1_B_NC_021557(6),PHAGE_Vibrio_X29_NC_024369(5),PHAGE_Pseudo_JBD67_NC_042135(3),PHAGE_Pseudo_JBD25_NC_027992(3),PHAGE_Shigel_SfIV_NC_022749(2),PHAGE_Entero_SfV_NC_003444(2),PHAGE_Pseudo_PPpW_3_NC_023006(2),PHAGE_Pseudo_JBD18_NC_027986(2),PHAGE_Entero_SfI_NC_027339(2),PHAGE_Pseudo_B3_NC_006548(2),PHAGE_Shigel_SfII_N…	14	0.6086	0.5017
GCA_001474835.1	ZZ_a688b301a6	PDS000004383.106	NHA	7	32Kb	JYSE01000008.1	780	32835	questionable(80)	integrase,tail,terminase,lysin	0	23	10	13	1	0	yes	7	PHAGE_Salmon_Fels_1_NC_010391(3),PHAGE_Phage_Gifsy_2_NC_010393(3),PHAGE_Phage_Gifsy_1_NC_010392(2),PHAGE_Cronob_vB_CsaM_GAP32_NC_019401(1),PHAGE_Escher_HK639_NC_016158(1),PHAGE_Salmon_ST64B_NC_004313(1),PHAGE_Pseudo_H101_NC_029094(1),PHAGE_Escher_RCS47_NC_042128(1),PHAGE_Entero_mEp235_NC_019708(1),PHAGE_Entero_lambda_NC_001416(1),PHAGE_Entero_HK106_NC_019768(1),PHAGE_Entero_HK022_NC_002166(1),PHA…	3	0.1304	0.4893
GCA_001474835.1	ZZ_a688b301a6	PDS000004383.106	NHA	8	17.7Kb	JYSE01000008.1	374446	392183	incomplete(60)	tail,head,capsid	1	22	17	5	1	0	no	12	PHAGE_Salmon_118970_sal3_NC_031940(5),PHAGE_Shigel_SfIV_NC_022749(4),PHAGE_Salmon_ST64B_NC_004313(3),PHAGE_Entero_SfV_NC_003444(3),PHAGE_Shigel_SfII_NC_021857(3),PHAGE_Entero_mEp390_NC_019721(2),PHAGE_Phage_Gifsy_1_NC_010392(2),PHAGE_Salmon_Fels_1_NC_010391(2),PHAGE_Entero_HK140_NC_019710(2),PHAGE_Phage_Gifsy_2_NC_010393(2),PHAGE_Salmon_SJ46_NC_031129(2),PHAGE_Bacter_APSE_2_NC_011551(1),PHAGE_Ent…	4	0.2272	0.4841
GCA_001474835.1	ZZ_a688b301a6	PDS000004383.106	NHA	9	35.1Kb	JYSE01000009.1	56580	91737	incomplete(60)	integrase,transposase,tail	0	23	7	16	1	0	yes	7	PHAGE_Salmon_SJ46_NC_031129(2),PHAGE_Mycoba_Shipwreck_NC_031261(1),PHAGE_Entero_vB_KleM_RaK2_NC_019526(1),PHAGE_Bacill_AR9_NC_031039(1),PHAGE_Cellul_phi38:1_NC_021796(1),PHAGE_Mycoba_Charlie_NC_023729(1),PHAGE_Pectob_CBB_NC_041878(1),PHAGE_Halocy_JM_2012_NC_017975(1),PHAGE_Mycoba_Squirty_NC_026588(1),PHAGE_Vibrio_PWH3a_P1_NC_020863(1),PHAGE_Brevib_Jenst_NC_028805(1),PHAGE_Serrat_BF_NC_041917(1),P…	1	0.0869	0.5604
GCA_006268055.1	ZZ_11294d122b	PDS000006321.200	HA	1	6.3Kb	AAEZVU010000001.1	146162	152524	incomplete(20)	tail	1	10	6	4	1	0	no	5	PHAGE_Shigel_SfIV_NC_022749(2),PHAGE_Oenoco_phiS13_NC_023560(1),PHAGE_Salmon_103203_sal5_NC_031946(1),PHAGE_Salmon_Marshall_NC_022772(1),PHAGE_Oenoco_phi9805_NC_023559(1),PHAGE_Burkho_phi6442_NC_009235(1),PHAGE_Salmon_SPN9CC_NC_017985(1),PHAGE_Salmon_118970_sal4_NC_030919(1),PHAGE_Salmon_vB_SalM_SJ2_NC_023856(1),PHAGE_Entero_UAB_Phi20_NC_031019(1),PHAGE_Salmon_Maynard_NC_022768(1),PHAGE_Salmon_ST…	2	0.2	0.4584
GCA_006268055.1	ZZ_11294d122b	PDS000006321.200	HA	2	10.3Kb	AAEZVU010000019.1	432	10751	incomplete(40)	tail,lysin,integrase	0	10	7	3	1	0	yes	7	PHAGE_Cronob_vB_CsaM_GAP32_NC_019401(1),PHAGE_Escher_HK639_NC_016158(1),PHAGE_Entero_N15_NC_001901(1),PHAGE_Salmon_SEN1_NC_029003(1),PHAGE_Entero_HK97_NC_002167(1),PHAGE_Entero_P1_NC_005856(1),PHAGE_Phage_Gifsy_2_NC_010393(1),PHAGE_Salmon_ST64B_NC_004313(1),PHAGE_Pseudo_H101_NC_029094(1),PHAGE_Pseudo_PPpW_3_NC_023006(1),PHAGE_Pectob_CBB_NC_041878(1),PHAGE_Escher_RCS47_NC_042128(1),PHAGE_Entero_mE…	1	0.1	0.5082
GCA_006268055.1	ZZ_11294d122b	PDS000006321.200	HA	3	43Kb	AAEZVU010000032.1	895	43942	intact(150)	tail,protease,portal,terminase,lysis,integrase	0	51	49	2	1	0	yes	3	PHAGE_Phage_Gifsy_2_NC_010393(47),PHAGE_Phage_Gifsy_1_NC_010392(28),PHAGE_Salmon_Fels_1_NC_010391(17),PHAGE_Salmon_SPN3UB_NC_019545(14),PHAGE_Entero_mEp460_NC_019716(14),PHAGE_Entero_cdtI_NC_009514(12),PHAGE_Salmon_SEN34_NC_028699(10),PHAGE_Entero_c_1_NC_019706(7),PHAGE_Entero_HK225_NC_019717(5),PHAGE_Entero_DE3_NC_042057(4),PHAGE_Entero_mEp237_NC_019704(4),PHAGE_Entero_mEp213_NC_019720(4),PHAGE_…	47	0.9215	0.5171
GCA_006268055.1	ZZ_11294d122b	PDS000006321.200	HA	4	18.8Kb	AAEZVU010000048.1	112	18987	questionable(70)	tail,flippase,lysin	0	21	21	0	1	0	no	7	PHAGE_Burkho_BcepMu_NC_005882(14),PHAGE_Burkho_phiE255_NC_009237(14),PHAGE_Rhizob_RR1_B_NC_021557(6),PHAGE_Vibrio_X29_NC_024369(5),PHAGE_Pseudo_JBD67_NC_042135(3),PHAGE_Pseudo_JBD25_NC_027992(3),PHAGE_Shigel_SfIV_NC_022749(2),PHAGE_Entero_SfV_NC_003444(2),PHAGE_Pseudo_PPpW_3_NC_023006(2),PHAGE_Pseudo_JBD18_NC_027986(2),PHAGE_Entero_SfI_NC_027339(2),PHAGE_Pseudo_B3_NC_006548(2),PHAGE_Shigel_SfII_N…	14	0.6666	0.514
GCA_006268055.1	ZZ_e28fff73a2	PDS000004371.140	HA	1	46Kb	AAFDIQ010000035.1	21	46029	intact(150)	tail,protease,portal,terminase,lysis,integrase	0	52	50	2	1	0	yes	3	PHAGE_Phage_Gifsy_2_NC_010393(48),PHAGE_Phage_Gifsy_1_NC_010392(28),PHAGE_Salmon_Fels_1_NC_010391(18),PHAGE_Salmon_SPN3UB_NC_019545(14),PHAGE_Entero_mEp460_NC_019716(14),PHAGE_Entero_cdtI_NC_009514(12),PHAGE_Salmon_SEN34_NC_028699(10),PHAGE_Entero_c_1_NC_019706(7),PHAGE_Entero_HK225_NC_019717(5),PHAGE_Entero_DE3_NC_042057(4),PHAGE_Entero_lambda_NC_001416(4),PHAGE_Entero_mEp237_NC_019704(4),PHAGE_…	48	0.923	0.5118
GCA_006268055.1	ZZ_e28fff73a2	PDS000004371.140	HA	2	20.9Kb	AAFDIQ010000037.1	12254	33233	questionable(80)	lysin,tail,flippase,plate	0	24	23	1	1	0	no	9	PHAGE_Burkho_BcepMu_NC_005882(14),PHAGE_Burkho_phiE255_NC_009237(14),PHAGE_Rhizob_RR1_B_NC_021557(6),PHAGE_Vibrio_X29_NC_024369(5),PHAGE_Pseudo_JBD67_NC_042135(3),PHAGE_Pseudo_JBD25_NC_027992(3),PHAGE_Shigel_SfIV_NC_022749(2),PHAGE_Entero_SfV_NC_003444(2),PHAGE_Pseudo_PPpW_3_NC_023006(2),PHAGE_Pseudo_JBD18_NC_027986(2),PHAGE_Entero_SfI_NC_027339(2),PHAGE_Pseudo_B3_NC_006548(2),PHAGE_Shigel_SfII_N…	14	0.5833	0.4974
GCA_006268055.1	ZZ_e28fff73a2	PDS000004371.140	HA	3	10.3Kb	AAFDIQ010000059.1	483	10802	incomplete(40)	tail,lysin,integrase	0	10	7	3	1	0	yes	7	PHAGE_Cronob_vB_CsaM_GAP32_NC_019401(1),PHAGE_Escher_HK639_NC_016158(1),PHAGE_Entero_N15_NC_001901(1),PHAGE_Salmon_SEN1_NC_029003(1),PHAGE_Entero_HK97_NC_002167(1),PHAGE_Entero_P1_NC_005856(1),PHAGE_Phage_Gifsy_2_NC_010393(1),PHAGE_Salmon_ST64B_NC_004313(1),PHAGE_Pseudo_H101_NC_029094(1),PHAGE_Pseudo_PPpW_3_NC_023006(1),PHAGE_Pectob_CBB_NC_041878(1),PHAGE_Escher_RCS47_NC_042128(1),PHAGE_Entero_mE…	1	0.1	0.5081
GCA_006268055.1	ZZ_e28fff73a2	PDS000004371.140	HA	4	7.8Kb	AAFDIQ010000077.1	1256	9093	incomplete(30)	transposase,plate	0	8	6	2	1	0	no	6	PHAGE_Salmon_SJ46_NC_031129(2),PHAGE_Entero_mEp234_NC_019715(1),PHAGE_Mycoba_Enkosi_NC_028936(1),PHAGE_Entero_P1_NC_005856(1),PHAGE_Lister_vB_LmoS_293_NC_028929(1),PHAGE_Burkho_phi1026b_NC_005284(1),PHAGE_Escher_RCS47_NC_042128(1),PHAGE_Entero_HK022_NC_002166(1),PHAGE_Bacter_B124_14_NC_016770(1)	1	0.25	0.5175
GCA_006341905.1	ZZ_5ceb8fd8d8	PDS000032619.10	NHA	1	33.1Kb	AAFFAY010000003.1	35163	68297	intact(130)	integrase,portal,terminase,capsid,tail,head	1	40	34	6	1	0	yes	14	PHAGE_Haemop_HP2_NC_003315(18),PHAGE_Haemop_HP1_NC_001697(18),PHAGE_Aeromo_phiO18P_NC_009542(17),PHAGE_Pasteu_F108_NC_008193(10),PHAGE_Vibrio_K139_NC_003313(10),PHAGE_Pseudo_phi3_NC_030940(9),PHAGE_Vibrio_8_NC_022747(8),PHAGE_Entero_186_NC_001317(6),PHAGE_Salmon_Fels_2_NC_010463(5),PHAGE_Entero_PsP3_NC_005340(3),PHAGE_Erwini_ENT90_NC_019932(3),PHAGE_Salmon_SEN1_NC_029003(3),PHAGE_Salmon_RE_2010_N…	18	0.45	0.5123
GCA_006341905.1	ZZ_5ceb8fd8d8	PDS000032619.10	NHA	2	7.8Kb	AAFFAY010000004.1	132751	140588	incomplete(30)	transposase,plate	0	8	6	2	1	0	no	6	PHAGE_Salmon_SJ46_NC_031129(2),PHAGE_Entero_mEp234_NC_019715(1),PHAGE_Mycoba_Enkosi_NC_028936(1),PHAGE_Entero_P1_NC_005856(1),PHAGE_Lister_vB_LmoS_293_NC_028929(1),PHAGE_Burkho_phi1026b_NC_005284(1),PHAGE_Escher_RCS47_NC_042128(1),PHAGE_Entero_HK022_NC_002166(1),PHAGE_Bacter_B124_14_NC_016770(1)	1	0.25	0.5175
GCA_006341905.1	ZZ_5ceb8fd8d8	PDS000032619.10	NHA	3	20.3Kb	AAFFAY010000029.1	12209	32551	questionable(80)	lysin,tail,flippase,plate	0	24	22	2	1	0	no	8	PHAGE_Burkho_BcepMu_NC_005882(14),PHAGE_Burkho_phiE255_NC_009237(14),PHAGE_Rhizob_RR1_B_NC_021557(6),PHAGE_Vibrio_X29_NC_024369(5),PHAGE_Pseudo_JBD67_NC_042135(3),PHAGE_Pseudo_JBD25_NC_027992(3),PHAGE_Shigel_SfIV_NC_022749(2),PHAGE_Entero_SfV_NC_003444(2),PHAGE_Pseudo_PPpW_3_NC_023006(2),PHAGE_Pseudo_JBD18_NC_027986(2),PHAGE_Entero_SfI_NC_027339(2),PHAGE_Pseudo_B3_NC_006548(2),PHAGE_Shigel_SfII_N…	14	0.5833	0.5017
GCA_006341905.1	ZZ_5ceb8fd8d8	PDS000032619.10	NHA	4	12.1Kb	AAFFAY010000042.1	22789	34911	questionable(75)	integrase,head	0	13	9	4	1	0	yes	3	PHAGE_Entero_P4_NC_001609(7),PHAGE_Entero_N15_NC_001901(1),PHAGE_Erwini_ENT90_NC_019932(1),PHAGE_Serrat_Eta_NC_021563(1),PHAGE_Ralsto_RSY1_NC_025115(1),PHAGE_Salmon_SP_004_NC_021774(1),PHAGE_Rueger_DSS3_P1_NC_025428(1),PHAGE_Klebsi_phiKO2_NC_005857(1),PHAGE_Shewan_1/41_NC_025458(1),PHAGE_Stenot_S1_NC_011589(1),PHAGE_Entero_WPhi_NC_005056(1),PHAGE_Proteu_VB_PmiS_Isfahan_NC_041925(1),PHAGE_Entero_m…	7	0.5384	0.4694
GCA_006341905.1	ZZ_5ceb8fd8d8	PDS000032619.10	NHA	5	29.1Kb	AAFFAY010000045.1	5197	34348	intact(120)	tail,plate,head,portal,terminase,lysis,lysin	0	40	36	4	1	0	no	11	PHAGE_Salmon_SEN34_NC_028699(25),PHAGE_Psychr_pOW20_A_NC_020841(5),PHAGE_Aggreg_S1249_NC_013597(5),PHAGE_Haemop_Aaphi23_NC_004827(4),PHAGE_Salmon_SJ46_NC_031129(4),PHAGE_Vibrio_CP_T1_NC_019457(3),PHAGE_Salmon_ST64B_NC_004313(2),PHAGE_Entero_phi80_NC_021190(2),PHAGE_Salmon_SPN3UB_NC_019545(2),PHAGE_Entero_HK225_NC_019717(2),PHAGE_Rhizob_RHEph04_NC_041908(2),PHAGE_Phage_Gifsy_2_NC_010393(2),PHAGE_E…	25	0.625	0.5113
GCA_006341905.1	ZZ_5ceb8fd8d8	PDS000032619.10	NHA	6	17.7Kb	AAFFAY010000046.1	14104	31841	incomplete(60)	tail,head,capsid	1	22	17	5	1	0	no	12	PHAGE_Salmon_118970_sal3_NC_031940(5),PHAGE_Shigel_SfIV_NC_022749(4),PHAGE_Salmon_ST64B_NC_004313(3),PHAGE_Entero_SfV_NC_003444(3),PHAGE_Shigel_SfII_NC_021857(3),PHAGE_Entero_mEp390_NC_019721(2),PHAGE_Phage_Gifsy_1_NC_010392(2),PHAGE_Salmon_Fels_1_NC_010391(2),PHAGE_Entero_HK140_NC_019710(2),PHAGE_Phage_Gifsy_2_NC_010393(2),PHAGE_Salmon_SJ46_NC_031129(2),PHAGE_Bacter_APSE_2_NC_011551(1),PHAGE_Ent…	4	0.2272	0.4841
GCA_006341905.1	ZZ_5ceb8fd8d8	PDS000032619.10	NHA	7	13.9Kb	AAFFAY010000049.1	2402	16336	questionable(70)	integrase,tail,terminase,lysin	0	23	10	13	1	0	yes	7	PHAGE_Salmon_Fels_1_NC_010391(3),PHAGE_Phage_Gifsy_2_NC_010393(3),PHAGE_Phage_Gifsy_1_NC_010392(2),PHAGE_Cronob_vB_CsaM_GAP32_NC_019401(1),PHAGE_Escher_HK639_NC_016158(1),PHAGE_Salmon_ST64B_NC_004313(1),PHAGE_Pseudo_H101_NC_029094(1),PHAGE_Escher_RCS47_NC_042128(1),PHAGE_Entero_mEp235_NC_019708(1),PHAGE_Entero_lambda_NC_001416(1),PHAGE_Entero_HK106_NC_019768(1),PHAGE_Entero_HK022_NC_002166(1),PHA…	3	0.1304	0.4635
GCA_006341905.1	ZZ_5ceb8fd8d8	PDS000032619.10	NHA	8	23.6Kb	AAFFAY010000053.1	3	23658	questionable(80)	terminase,coat,tail	0	34	31	3	1	0	no	8	PHAGE_Salmon_SPN3UB_NC_019545(24),PHAGE_Salmon_vB_SosS_Oslo_NC_018279(18),PHAGE_Entero_ES18_NC_006949(15),PHAGE_Pseudo_JBD44_NC_030929(9),PHAGE_Pseudo_YMC11/07/P54_PAE_BP_NC_030909(6),PHAGE_Pseudo_phi297_NC_016762(5),PHAGE_Mannhe_vB_MhS_587AP2_NC_028743(2),PHAGE_Bacter_APSE_2_NC_011551(2),PHAGE_Xantho_Xp10_NC_004902(2),PHAGE_Entero_cdtI_NC_009514(2),PHAGE_Entero_VT2_Sakai_NC_000902(2),PHAGE_Enter…	24	0.7058	0.5019
GCA_006341905.1	ZZ_5ceb8fd8d8	PDS000032619.10	NHA	9	20.5Kb	AAFFAY010000058.1	2314	22832	intact(150)	tail,head,portal,terminase,lysin	0	29	28	1	1	0	no	17	PHAGE_Entero_mEp235_NC_019708(7),PHAGE_Salmon_118970_sal3_NC_031940(7),PHAGE_Entero_HK446_NC_019714(6),PHAGE_Entero_mEpX1_NC_019709(5),PHAGE_Entero_HK106_NC_019768(4),PHAGE_Entero_HK544_NC_019767(4),PHAGE_Entero_mEp234_NC_019715(4),PHAGE_Cronob_ENT39118_NC_019934(4),PHAGE_Pseudo_phi2_NC_030931(4),PHAGE_Entero_mEp390_NC_019721(3),PHAGE_Escher_Seurat_NC_027378(3),PHAGE_Entero_HK542_NC_019769(3),PHA…	7	0.2413	0.5067
GCA_006341905.1	ZZ_5ceb8fd8d8	PDS000032619.10	NHA	10	19.8Kb	AAFFAY010000061.1	33	19915	incomplete(20)	lysis	0	21	20	1	1	0	no	7	PHAGE_Salmon_118970_sal4_NC_030919(10),PHAGE_Salmon_103203_sal5_NC_031946(8),PHAGE_Entero_UAB_Phi20_NC_031019(7),PHAGE_Salmon_epsilon34_NC_011976(7),PHAGE_Salmon_g341c_NC_013059(6),PHAGE_Salmon_ST160_NC_014900(5),PHAGE_Entero_P22_NC_002371(5),PHAGE_Salmon_SPN9CC_NC_017985(5),PHAGE_Entero_ST104_NC_005841(4),PHAGE_Salmon_BTP1_NC_042346(4),PHAGE_Salmon_ST64T_NC_004348(4),PHAGE_Salmon_SE1_NC_011802(3…	6	0.4761	0.4754
GCA_006389695.1	ZZ_bd6c4c987c	PDS000004383.106	NHA	1	45.9Kb	AAFGJY010000001.1	145210	191168	intact(140)	integrase,lysin,lysis,terminase,portal,head,tail,plate	0	67	59	8	1	0	yes	17	PHAGE_Salmon_SEN34_NC_028699(32),PHAGE_Salmon_SPN3UB_NC_019545(20),PHAGE_Phage_Gifsy_2_NC_010393(17),PHAGE_Phage_Gifsy_1_NC_010392(13),PHAGE_Entero_mEp237_NC_019704(10),PHAGE_Psychr_pOW20_A_NC_020841(5),PHAGE_Entero_HK225_NC_019717(5),PHAGE_Aggreg_S1249_NC_013597(5),PHAGE_Haemop_Aaphi23_NC_004827(4),PHAGE_Salmon_SJ46_NC_031129(4),PHAGE_Entero_phi80_NC_021190(3),PHAGE_Entero_YYZ_2008_NC_011356(3),…	32	0.4776	0.5086
GCA_006389695.1	ZZ_bd6c4c987c	PDS000004383.106	NHA	2	17.7Kb	AAFGJY010000008.1	159861	177598	incomplete(60)	tail,head,capsid	1	22	17	5	1	0	no	12	PHAGE_Salmon_118970_sal3_NC_031940(5),PHAGE_Shigel_SfIV_NC_022749(4),PHAGE_Salmon_ST64B_NC_004313(3),PHAGE_Entero_SfV_NC_003444(3),PHAGE_Shigel_SfII_NC_021857(3),PHAGE_Entero_mEp390_NC_019721(2),PHAGE_Phage_Gifsy_1_NC_010392(2),PHAGE_Salmon_Fels_1_NC_010391(2),PHAGE_Entero_HK140_NC_019710(2),PHAGE_Phage_Gifsy_2_NC_010393(2),PHAGE_Salmon_SJ46_NC_031129(2),PHAGE_Bacter_APSE_2_NC_011551(1),PHAGE_Ent…	4	0.2272	0.4841
GCA_006389695.1	ZZ_bd6c4c987c	PDS000004383.106	NHA	3	20.3Kb	AAFGJY010000012.1	113479	133821	questionable(80)	lysin,tail,flippase,plate	0	25	22	3	1	0	no	8	PHAGE_Burkho_BcepMu_NC_005882(14),PHAGE_Burkho_phiE255_NC_009237(14),PHAGE_Rhizob_RR1_B_NC_021557(6),PHAGE_Vibrio_X29_NC_024369(5),PHAGE_Pseudo_JBD67_NC_042135(3),PHAGE_Pseudo_JBD25_NC_027992(3),PHAGE_Shigel_SfIV_NC_022749(2),PHAGE_Entero_SfV_NC_003444(2),PHAGE_Pseudo_PPpW_3_NC_023006(2),PHAGE_Pseudo_JBD18_NC_027986(2),PHAGE_Entero_SfI_NC_027339(2),PHAGE_Pseudo_B3_NC_006548(2),PHAGE_Shigel_SfII_N…	14	0.56	0.5017
GCA_006389695.1	ZZ_bd6c4c987c	PDS000004383.106	NHA	4	27.8Kb	AAFGJY010000017.1	1	27828	incomplete(60)	tail,terminase,lysin,integrase	0	14	9	5	1	0	yes	7	PHAGE_Salmon_Fels_1_NC_010391(3),PHAGE_Phage_Gifsy_2_NC_010393(3),PHAGE_Phage_Gifsy_1_NC_010392(2),PHAGE_Cronob_vB_CsaM_GAP32_NC_019401(1),PHAGE_Escher_HK639_NC_016158(1),PHAGE_Salmon_ST64B_NC_004313(1),PHAGE_Pseudo_H101_NC_029094(1),PHAGE_Escher_RCS47_NC_042128(1),PHAGE_Entero_mEp235_NC_019708(1),PHAGE_Entero_lambda_NC_001416(1),PHAGE_Entero_HK106_NC_019768(1),PHAGE_Entero_HK022_NC_002166(1),PHA…	3	0.2142	0.4998
GCA_006389695.1	ZZ_bd6c4c987c	PDS000004383.106	NHA	5	49.9Kb	AAFGJY010000020.1	52398	102312	incomplete(60)	integrase,lysin,lysis	0	58	55	3	1	0	yes	23	PHAGE_Salmon_118970_sal4_NC_030919(16),PHAGE_Salmon_103203_sal5_NC_031946(11),PHAGE_Salmon_g341c_NC_013059(11),PHAGE_Salmon_vB_SemP_Emek_NC_018275(11),PHAGE_Entero_ST104_NC_005841(11),PHAGE_Entero_UAB_Phi20_NC_031019(11),PHAGE_Entero_P22_NC_002371(9),PHAGE_Salmon_epsilon34_NC_011976(9),PHAGE_Salmon_BTP1_NC_042346(8),PHAGE_Salmon_SPN9CC_NC_017985(7),PHAGE_Salmon_ST64T_NC_004348(7),PHAGE_Salmon_SE1…	11	0.2758	0.4818
GCA_006389695.1	ZZ_bd6c4c987c	PDS000004383.106	NHA	6	7.8Kb	AAFGJY010000021.1	14621	22458	incomplete(30)	transposase,plate	0	8	6	2	1	0	no	6	PHAGE_Salmon_SJ46_NC_031129(2),PHAGE_Entero_mEp234_NC_019715(1),PHAGE_Mycoba_Enkosi_NC_028936(1),PHAGE_Entero_P1_NC_005856(1),PHAGE_Lister_vB_LmoS_293_NC_028929(1),PHAGE_Burkho_phi1026b_NC_005284(1),PHAGE_Escher_RCS47_NC_042128(1),PHAGE_Entero_HK022_NC_002166(1),PHAGE_Bacter_B124_14_NC_016770(1)	1	0.25	0.5175
GCA_006391615.1	ZZ_d0c32b3626	PDS000004383.106	NHA	1	35.4Kb	AAFGOA010000012.1	2	35446	intact(130)	lysin,lysis,terminase,portal,head,tail,plate	0	54	49	5	1	0	no	15	PHAGE_Salmon_SEN34_NC_028699(28),PHAGE_Salmon_SPN3UB_NC_019545(13),PHAGE_Phage_Gifsy_2_NC_010393(8),PHAGE_Phage_Gifsy_1_NC_010392(6),PHAGE_Psychr_pOW20_A_NC_020841(5),PHAGE_Entero_mEp237_NC_019704(5),PHAGE_Aggreg_S1249_NC_013597(5),PHAGE_Haemop_Aaphi23_NC_004827(4),PHAGE_Salmon_SJ46_NC_031129(4),PHAGE_Entero_ES18_NC_006949(3),PHAGE_Vibrio_CP_T1_NC_019457(3),PHAGE_Entero_SfI_NC_027339(3),PHAGE_Sal…	28	0.5185	0.51
GCA_006391615.1	ZZ_d0c32b3626	PDS000004383.106	NHA	2	18.8Kb	AAFGOA010000019.1	568	19443	questionable(70)	tail,flippase,lysin	0	21	21	0	1	0	no	7	PHAGE_Burkho_BcepMu_NC_005882(14),PHAGE_Burkho_phiE255_NC_009237(14),PHAGE_Rhizob_RR1_B_NC_021557(6),PHAGE_Vibrio_X29_NC_024369(5),PHAGE_Pseudo_JBD67_NC_042135(3),PHAGE_Pseudo_JBD25_NC_027992(3),PHAGE_Shigel_SfIV_NC_022749(2),PHAGE_Entero_SfV_NC_003444(2),PHAGE_Pseudo_PPpW_3_NC_023006(2),PHAGE_Pseudo_JBD18_NC_027986(2),PHAGE_Entero_SfI_NC_027339(2),PHAGE_Pseudo_B3_NC_006548(2),PHAGE_Shigel_SfII_N…	14	0.6666	0.514
GCA_006391615.1	ZZ_d0c32b3626	PDS000004383.106	NHA	3	7.8Kb	AAFGOA010000040.1	1113	8950	incomplete(30)	transposase,plate	0	8	6	2	1	0	no	6	PHAGE_Salmon_SJ46_NC_031129(2),PHAGE_Entero_mEp234_NC_019715(1),PHAGE_Mycoba_Enkosi_NC_028936(1),PHAGE_Entero_P1_NC_005856(1),PHAGE_Lister_vB_LmoS_293_NC_028929(1),PHAGE_Burkho_phi1026b_NC_005284(1),PHAGE_Escher_RCS47_NC_042128(1),PHAGE_Entero_HK022_NC_002166(1),PHAGE_Bacter_B124_14_NC_016770(1)	1	0.25	0.5175
GCA_006391615.1	ZZ_d0c32b3626	PDS000004383.106	NHA	4	31.5Kb	AAFGOA010000054.1	126	31720	incomplete(50)	lysin,lysis	0	44	41	3	1	0	no	16	PHAGE_Salmon_118970_sal4_NC_030919(13),PHAGE_Salmon_103203_sal5_NC_031946(9),PHAGE_Entero_UAB_Phi20_NC_031019(9),PHAGE_Salmon_vB_SemP_Emek_NC_018275(8),PHAGE_Entero_ST104_NC_005841(8),PHAGE_Salmon_epsilon34_NC_011976(8),PHAGE_Entero_P22_NC_002371(7),PHAGE_Salmon_BTP1_NC_042346(7),PHAGE_Salmon_g341c_NC_013059(7),PHAGE_Salmon_SPN9CC_NC_017985(7),PHAGE_Salmon_ST64T_NC_004348(6),PHAGE_Salmon_SEN22_NC…	9	0.2954	0.4794
GCA_006391615.1	ZZ_d0c32b3626	PDS000004383.106	NHA	5	15.3Kb	AAFGOA010000065.1	325	15711	incomplete(60)	tail,terminase,lysin,integrase	0	14	9	5	1	0	yes	7	PHAGE_Salmon_Fels_1_NC_010391(3),PHAGE_Phage_Gifsy_2_NC_010393(3),PHAGE_Phage_Gifsy_1_NC_010392(2),PHAGE_Cronob_vB_CsaM_GAP32_NC_019401(1),PHAGE_Escher_HK639_NC_016158(1),PHAGE_Salmon_ST64B_NC_004313(1),PHAGE_Pseudo_H101_NC_029094(1),PHAGE_Escher_RCS47_NC_042128(1),PHAGE_Entero_mEp235_NC_019708(1),PHAGE_Entero_lambda_NC_001416(1),PHAGE_Entero_HK106_NC_019768(1),PHAGE_Entero_HK022_NC_002166(1),PHA…	3	0.2142	0.5138
GCA_006498515.1	ZZ_a7a026b646	PDS000004385.43	NHA	1	32Kb	AAFMGQ010000001.1	473119	505174	questionable(80)	integrase,tail,terminase,lysin	0	23	10	13	1	0	yes	7	PHAGE_Salmon_Fels_1_NC_010391(3),PHAGE_Phage_Gifsy_2_NC_010393(3),PHAGE_Phage_Gifsy_1_NC_010392(2),PHAGE_Cronob_vB_CsaM_GAP32_NC_019401(1),PHAGE_Escher_HK639_NC_016158(1),PHAGE_Salmon_ST64B_NC_004313(1),PHAGE_Pseudo_H101_NC_029094(1),PHAGE_Escher_RCS47_NC_042128(1),PHAGE_Entero_mEp235_NC_019708(1),PHAGE_Entero_lambda_NC_001416(1),PHAGE_Entero_HK106_NC_019768(1),PHAGE_Entero_HK022_NC_002166(1),PHA…	3	0.1304	0.4893
GCA_006498515.1	ZZ_a7a026b646	PDS000004385.43	NHA	2	27.1Kb	AAFMGQ010000003.1	290	27426	questionable(90)	tail,terminase,capsid,portal,integrase	0	24	22	2	1	0	yes	9	PHAGE_Aeromo_phiO18P_NC_009542(13),PHAGE_Haemop_HP2_NC_003315(12),PHAGE_Haemop_HP1_NC_001697(11),PHAGE_Vibrio_K139_NC_003313(9),PHAGE_Vibrio_8_NC_022747(8),PHAGE_Pasteu_F108_NC_008193(6),PHAGE_Pseudo_phi3_NC_030940(6),PHAGE_Salmon_SP_004_NC_021774(3),PHAGE_Entero_fiAA91_ss_NC_022750(2),PHAGE_Burkho_KL3_NC_015266(2),PHAGE_Escher_pro147_NC_028896(2),PHAGE_Escher_P2_NC_041848(2),PHAGE_Entero_P2_NC_0…	12	0.5416	0.5039
GCA_006498515.1	ZZ_a7a026b646	PDS000004385.43	NHA	3	12.1Kb	AAFMGQ010000003.1	55447	67569	questionable(75)	integrase,head	0	13	9	4	1	0	yes	3	PHAGE_Entero_P4_NC_001609(7),PHAGE_Entero_N15_NC_001901(1),PHAGE_Erwini_ENT90_NC_019932(1),PHAGE_Serrat_Eta_NC_021563(1),PHAGE_Ralsto_RSY1_NC_025115(1),PHAGE_Salmon_SP_004_NC_021774(1),PHAGE_Rueger_DSS3_P1_NC_025428(1),PHAGE_Klebsi_phiKO2_NC_005857(1),PHAGE_Shewan_1/41_NC_025458(1),PHAGE_Stenot_S1_NC_011589(1),PHAGE_Entero_WPhi_NC_005056(1),PHAGE_Proteu_VB_PmiS_Isfahan_NC_041925(1),PHAGE_Entero_m…	7	0.5384	0.4694
GCA_006498515.1	ZZ_a7a026b646	PDS000004385.43	NHA	4	7.8Kb	AAFMGQ010000003.1	201807	209644	incomplete(30)	transposase,plate	0	8	6	2	1	0	no	6	PHAGE_Salmon_SJ46_NC_031129(2),PHAGE_Entero_mEp234_NC_019715(1),PHAGE_Mycoba_Enkosi_NC_028936(1),PHAGE_Entero_P1_NC_005856(1),PHAGE_Lister_vB_LmoS_293_NC_028929(1),PHAGE_Burkho_phi1026b_NC_005284(1),PHAGE_Escher_RCS47_NC_042128(1),PHAGE_Entero_HK022_NC_002166(1),PHAGE_Bacter_B124_14_NC_016770(1)	1	0.25	0.5175
GCA_006498515.1	ZZ_a7a026b646	PDS000004385.43	NHA	5	6.3Kb	AAFMGQ010000004.1	198777	205139	incomplete(20)	tail	1	10	6	4	1	0	no	5	PHAGE_Shigel_SfIV_NC_022749(2),PHAGE_Oenoco_phiS13_NC_023560(1),PHAGE_Salmon_103203_sal5_NC_031946(1),PHAGE_Salmon_Marshall_NC_022772(1),PHAGE_Oenoco_phi9805_NC_023559(1),PHAGE_Burkho_phi6442_NC_009235(1),PHAGE_Salmon_SPN9CC_NC_017985(1),PHAGE_Salmon_118970_sal4_NC_030919(1),PHAGE_Salmon_vB_SalM_SJ2_NC_023856(1),PHAGE_Entero_UAB_Phi20_NC_031019(1),PHAGE_Salmon_Maynard_NC_022768(1),PHAGE_Salmon_ST…	2	0.2	0.4584
GCA_006498515.1	ZZ_a7a026b646	PDS000004385.43	NHA	6	45.7Kb	AAFMGQ010000006.1	80580	126307	intact(140)	tail,plate,head,portal,terminase,lysis,lysin,integrase	0	64	58	6	1	0	yes	17	PHAGE_Salmon_SEN34_NC_028699(32),PHAGE_Salmon_SPN3UB_NC_019545(18),PHAGE_Phage_Gifsy_2_NC_010393(17),PHAGE_Phage_Gifsy_1_NC_010392(13),PHAGE_Entero_mEp237_NC_019704(9),PHAGE_Psychr_pOW20_A_NC_020841(5),PHAGE_Entero_HK225_NC_019717(5),PHAGE_Aggreg_S1249_NC_013597(5),PHAGE_Haemop_Aaphi23_NC_004827(4),PHAGE_Salmon_SJ46_NC_031129(4),PHAGE_Entero_phi80_NC_021190(3),PHAGE_Entero_YYZ_2008_NC_011356(3),P…	32	0.5	0.5091
GCA_006498515.1	ZZ_a7a026b646	PDS000004385.43	NHA	7	41.7Kb	AAFMGQ010000006.1	326836	368592	incomplete(50)	lysis,integrase	0	59	52	7	1	0	yes	19	PHAGE_Salmon_118970_sal4_NC_030919(17),PHAGE_Entero_ST104_NC_005841(15),PHAGE_Entero_UAB_Phi20_NC_031019(15),PHAGE_Salmon_103203_sal5_NC_031946(12),PHAGE_Salmon_BTP1_NC_042346(11),PHAGE_Salmon_ST160_NC_014900(11),PHAGE_Salmon_SE1_NC_011802(9),PHAGE_Salmon_g341c_NC_013059(9),PHAGE_Salmon_vB_SemP_Emek_NC_018275(9),PHAGE_Entero_P22_NC_002371(8),PHAGE_Salmon_SPN9CC_NC_017985(8),PHAGE_Salmon_ST64T_NC_…	11	0.2881	0.4703
GCA_006498515.1	ZZ_a7a026b646	PDS000004385.43	NHA	8	23.5Kb	AAFMGQ010000009.1	185881	209408	questionable(90)	integrase,portal,terminase,capsid,tail	0	30	25	5	1	0	yes	12	PHAGE_Aeromo_phiO18P_NC_009542(13),PHAGE_Haemop_HP2_NC_003315(11),PHAGE_Haemop_HP1_NC_001697(11),PHAGE_Vibrio_K139_NC_003313(8),PHAGE_Vibrio_8_NC_022747(7),PHAGE_Pasteu_F108_NC_008193(6),PHAGE_Entero_186_NC_001317(6),PHAGE_Pseudo_phi3_NC_030940(5),PHAGE_Salmon_Fels_2_NC_010463(5),PHAGE_Entero_PsP3_NC_005340(3),PHAGE_Erwini_ENT90_NC_019932(3),PHAGE_Salmon_SEN1_NC_029003(3),PHAGE_Salmon_RE_2010_NC_…	11	0.4333	0.5024
GCA_006498515.1	ZZ_a7a026b646	PDS000004385.43	NHA	9	17.7Kb	AAFMGQ010000012.1	79724	97461	incomplete(60)	tail,head,capsid	1	22	17	5	1	0	no	12	PHAGE_Salmon_118970_sal3_NC_031940(5),PHAGE_Shigel_SfIV_NC_022749(4),PHAGE_Salmon_ST64B_NC_004313(3),PHAGE_Entero_SfV_NC_003444(3),PHAGE_Shigel_SfII_NC_021857(3),PHAGE_Entero_mEp390_NC_019721(2),PHAGE_Phage_Gifsy_1_NC_010392(2),PHAGE_Salmon_Fels_1_NC_010391(2),PHAGE_Entero_HK140_NC_019710(2),PHAGE_Phage_Gifsy_2_NC_010393(2),PHAGE_Salmon_SJ46_NC_031129(2),PHAGE_Bacter_APSE_2_NC_011551(1),PHAGE_Ent…	4	0.2272	0.4841
GCA_006498515.1	ZZ_a7a026b646	PDS000004385.43	NHA	10	20.3Kb	AAFMGQ010000014.1	50216	70558	questionable(80)	lysin,tail,flippase,plate	0	25	22	3	1	0	no	8	PHAGE_Burkho_BcepMu_NC_005882(14),PHAGE_Burkho_phiE255_NC_009237(14),PHAGE_Rhizob_RR1_B_NC_021557(6),PHAGE_Vibrio_X29_NC_024369(5),PHAGE_Pseudo_JBD67_NC_042135(3),PHAGE_Pseudo_JBD25_NC_027992(3),PHAGE_Shigel_SfIV_NC_022749(2),PHAGE_Entero_SfV_NC_003444(2),PHAGE_Pseudo_PPpW_3_NC_023006(2),PHAGE_Pseudo_JBD18_NC_027986(2),PHAGE_Entero_SfI_NC_027339(2),PHAGE_Pseudo_B3_NC_006548(2),PHAGE_Shigel_SfII_N…	14	0.56	0.5017
GCA_006556065.1	ZZ_edc2a82425	PDS000004371.140	HA	1	32Kb	AAFPOU010000001.1	725020	757075	questionable(80)	integrase,tail,terminase,lysin	0	23	10	13	1	0	yes	7	PHAGE_Salmon_Fels_1_NC_010391(3),PHAGE_Phage_Gifsy_2_NC_010393(3),PHAGE_Phage_Gifsy_1_NC_010392(2),PHAGE_Cronob_vB_CsaM_GAP32_NC_019401(1),PHAGE_Escher_HK639_NC_016158(1),PHAGE_Salmon_ST64B_NC_004313(1),PHAGE_Pseudo_H101_NC_029094(1),PHAGE_Escher_RCS47_NC_042128(1),PHAGE_Entero_mEp235_NC_019708(1),PHAGE_Entero_lambda_NC_001416(1),PHAGE_Entero_HK106_NC_019768(1),PHAGE_Entero_HK022_NC_002166(1),PHA…	3	0.1304	0.4893
GCA_006556065.1	ZZ_edc2a82425	PDS000004371.140	HA	2	17.7Kb	AAFPOU010000001.1	1098728	1116507	incomplete(60)	tail,head,capsid	1	21	16	5	1	0	no	11	PHAGE_Salmon_118970_sal3_NC_031940(5),PHAGE_Shigel_SfIV_NC_022749(4),PHAGE_Salmon_ST64B_NC_004313(3),PHAGE_Entero_SfV_NC_003444(3),PHAGE_Shigel_SfII_NC_021857(3),PHAGE_Entero_mEp390_NC_019721(2),PHAGE_Phage_Gifsy_1_NC_010392(2),PHAGE_Salmon_Fels_1_NC_010391(2),PHAGE_Entero_HK140_NC_019710(2),PHAGE_Phage_Gifsy_2_NC_010393(2),PHAGE_Salmon_SJ46_NC_031129(2),PHAGE_Bacter_APSE_2_NC_011551(1),PHAGE_Ent…	4	0.238	0.4836
GCA_006556065.1	ZZ_edc2a82425	PDS000004371.140	HA	3	5.1Kb	AAFPOU010000002.1	511743	516919	incomplete(30)	plate,transposase	0	5	4	1	1	0	no	4	PHAGE_Salmon_SJ46_NC_031129(2),PHAGE_Entero_mEp234_NC_019715(1),PHAGE_Escher_RCS47_NC_042128(1),PHAGE_Entero_P1_NC_005856(1),PHAGE_Entero_HK022_NC_002166(1),PHAGE_Bacter_B124_14_NC_016770(1),PHAGE_Lister_vB_LmoS_293_NC_028929(1)	1	0.4	0.4999
GCA_006556065.1	ZZ_edc2a82425	PDS000004371.140	HA	4	6.3Kb	AAFPOU010000005.1	286426	292788	incomplete(20)	tail	1	10	6	4	1	0	no	5	PHAGE_Shigel_SfIV_NC_022749(2),PHAGE_Oenoco_phiS13_NC_023560(1),PHAGE_Salmon_103203_sal5_NC_031946(1),PHAGE_Salmon_Marshall_NC_022772(1),PHAGE_Oenoco_phi9805_NC_023559(1),PHAGE_Burkho_phi6442_NC_009235(1),PHAGE_Salmon_SPN9CC_NC_017985(1),PHAGE_Salmon_118970_sal4_NC_030919(1),PHAGE_Salmon_vB_SalM_SJ2_NC_023856(1),PHAGE_Entero_UAB_Phi20_NC_031019(1),PHAGE_Salmon_Maynard_NC_022768(1),PHAGE_Salmon_ST…	2	0.2	0.4584
GCA_006556065.1	ZZ_edc2a82425	PDS000004371.140	HA	5	45.9Kb	AAFPOU010000008.1	145294	191220	intact(150)	integrase,lysis,terminase,portal,protease,tail	0	56	50	6	1	0	yes	5	PHAGE_Phage_Gifsy_2_NC_010393(46),PHAGE_Phage_Gifsy_1_NC_010392(27),PHAGE_Salmon_Fels_1_NC_010391(18),PHAGE_Salmon_SPN3UB_NC_019545(14),PHAGE_Entero_mEp460_NC_019716(13),PHAGE_Entero_cdtI_NC_009514(12),PHAGE_Salmon_SEN34_NC_028699(10),PHAGE_Entero_c_1_NC_019706(7),PHAGE_Entero_HK225_NC_019717(6),PHAGE_Entero_mEp237_NC_019704(5),PHAGE_Entero_DE3_NC_042057(4),PHAGE_Entero_lambda_NC_001416(4),PHAGE_…	46	0.8214	0.5108
GCA_006556065.1	ZZ_edc2a82425	PDS000004371.140	HA	6	20.9Kb	AAFPOU010000015.1	12249	33228	questionable(80)	lysin,tail,flippase,plate	0	24	23	1	1	0	no	9	PHAGE_Burkho_BcepMu_NC_005882(14),PHAGE_Burkho_phiE255_NC_009237(14),PHAGE_Rhizob_RR1_B_NC_021557(6),PHAGE_Vibrio_X29_NC_024369(5),PHAGE_Pseudo_JBD67_NC_042135(3),PHAGE_Pseudo_JBD25_NC_027992(3),PHAGE_Shigel_SfIV_NC_022749(2),PHAGE_Entero_SfV_NC_003444(2),PHAGE_Pseudo_PPpW_3_NC_023006(2),PHAGE_Pseudo_JBD18_NC_027986(2),PHAGE_Entero_SfI_NC_027339(2),PHAGE_Pseudo_B3_NC_006548(2),PHAGE_Shigel_SfII_N…	14	0.5833	0.4974
GCA_001474985.1	ZZ_f6b45b61aa	PDS000004383.106	NHA	1	32Kb	JYSU01000001.1	781	32836	questionable(80)	integrase,tail,terminase,lysin	0	23	10	13	1	0	yes	7	PHAGE_Salmon_Fels_1_NC_010391(3),PHAGE_Phage_Gifsy_2_NC_010393(3),PHAGE_Phage_Gifsy_1_NC_010392(2),PHAGE_Cronob_vB_CsaM_GAP32_NC_019401(1),PHAGE_Escher_HK639_NC_016158(1),PHAGE_Salmon_ST64B_NC_004313(1),PHAGE_Pseudo_H101_NC_029094(1),PHAGE_Escher_RCS47_NC_042128(1),PHAGE_Entero_mEp235_NC_019708(1),PHAGE_Entero_lambda_NC_001416(1),PHAGE_Entero_HK106_NC_019768(1),PHAGE_Entero_HK022_NC_002166(1),PHA…	3	0.1304	0.4893
GCA_001474985.1	ZZ_f6b45b61aa	PDS000004383.106	NHA	2	17.7Kb	JYSU01000001.1	374447	392184	incomplete(60)	tail,head,capsid	1	22	17	5	1	0	no	12	PHAGE_Salmon_118970_sal3_NC_031940(5),PHAGE_Shigel_SfIV_NC_022749(4),PHAGE_Salmon_ST64B_NC_004313(3),PHAGE_Entero_SfV_NC_003444(3),PHAGE_Shigel_SfII_NC_021857(3),PHAGE_Entero_mEp390_NC_019721(2),PHAGE_Phage_Gifsy_1_NC_010392(2),PHAGE_Salmon_Fels_1_NC_010391(2),PHAGE_Entero_HK140_NC_019710(2),PHAGE_Phage_Gifsy_2_NC_010393(2),PHAGE_Salmon_SJ46_NC_031129(2),PHAGE_Bacter_APSE_2_NC_011551(1),PHAGE_Ent…	4	0.2272	0.4841
GCA_001474985.1	ZZ_f6b45b61aa	PDS000004383.106	NHA	3	41.7Kb	JYSU01000023.1	87	41868	incomplete(60)	integrase,lysin,lysis	0	60	57	3	1	0	no	23	PHAGE_Salmon_118970_sal4_NC_030919(16),PHAGE_Entero_UAB_Phi20_NC_031019(13),PHAGE_Salmon_vB_SemP_Emek_NC_018275(12),PHAGE_Salmon_103203_sal5_NC_031946(11),PHAGE_Entero_ST104_NC_005841(11),PHAGE_Salmon_g341c_NC_013059(10),PHAGE_Entero_P22_NC_002371(9),PHAGE_Salmon_epsilon34_NC_011976(9),PHAGE_Salmon_BTP1_NC_042346(8),PHAGE_Salmon_SPN9CC_NC_017985(8),PHAGE_Salmon_ST64T_NC_004348(8),PHAGE_Salmon_ST1…	11	0.2666	0.4685
GCA_001474985.1	ZZ_f6b45b61aa	PDS000004383.106	NHA	4	5.1Kb	JYSU01000003.1	511637	516813	incomplete(30)	plate,transposase	0	5	4	1	1	0	no	4	PHAGE_Salmon_SJ46_NC_031129(2),PHAGE_Entero_mEp234_NC_019715(1),PHAGE_Escher_RCS47_NC_042128(1),PHAGE_Entero_P1_NC_005856(1),PHAGE_Entero_HK022_NC_002166(1),PHAGE_Bacter_B124_14_NC_016770(1),PHAGE_Lister_vB_LmoS_293_NC_028929(1)	1	0.4	0.4999
GCA_001474985.1	ZZ_f6b45b61aa	PDS000004383.106	NHA	5	20.3Kb	JYSU01000035.1	48453	68795	questionable(80)	lysin,tail,flippase,plate	0	25	22	3	1	0	no	8	PHAGE_Burkho_BcepMu_NC_005882(14),PHAGE_Burkho_phiE255_NC_009237(14),PHAGE_Rhizob_RR1_B_NC_021557(6),PHAGE_Vibrio_X29_NC_024369(5),PHAGE_Pseudo_JBD67_NC_042135(3),PHAGE_Pseudo_JBD25_NC_027992(3),PHAGE_Shigel_SfIV_NC_022749(2),PHAGE_Entero_SfV_NC_003444(2),PHAGE_Pseudo_PPpW_3_NC_023006(2),PHAGE_Pseudo_JBD18_NC_027986(2),PHAGE_Entero_SfI_NC_027339(2),PHAGE_Pseudo_B3_NC_006548(2),PHAGE_Shigel_SfII_N…	14	0.56	0.5017
GCA_001474985.1	ZZ_f6b45b61aa	PDS000004383.106	NHA	6	17.4Kb	JYSU01000039.1	1587	19044	questionable(75)	head,integrase	0	13	9	4	1	0	yes	3	PHAGE_Entero_P4_NC_001609(7),PHAGE_Entero_N15_NC_001901(1),PHAGE_Erwini_ENT90_NC_019932(1),PHAGE_Salmon_SP_004_NC_021774(1),PHAGE_Ralsto_RSY1_NC_025115(1),PHAGE_Serrat_Eta_NC_021563(1),PHAGE_Rueger_DSS3_P1_NC_025428(1),PHAGE_Klebsi_phiKO2_NC_005857(1),PHAGE_Stenot_S1_NC_011589(1),PHAGE_Shewan_1/41_NC_025458(1),PHAGE_Entero_WPhi_NC_005056(1),PHAGE_Proteu_VB_PmiS_Isfahan_NC_041925(1),PHAGE_Entero_m…	7	0.5384	0.496
GCA_001474985.1	ZZ_f6b45b61aa	PDS000004383.106	NHA	7	35.2Kb	JYSU01000005.1	15645	50943	questionable(90)	transposase,tail,integrase	0	31	11	20	1	0	yes	10	PHAGE_Salmon_SJ46_NC_031129(2),PHAGE_Entero_fiAA91_ss_NC_022750(2),PHAGE_Mycoba_Shipwreck_NC_031261(1),PHAGE_Rhodov_RS1_NC_020866(1),PHAGE_Entero_vB_KleM_RaK2_NC_019526(1),PHAGE_Bacill_AR9_NC_031039(1),PHAGE_Cellul_phi38:1_NC_021796(1),PHAGE_Rhodob_RC1_NC_020839(1),PHAGE_Mycoba_Charlie_NC_023729(1),PHAGE_Pectob_CBB_NC_041878(1),PHAGE_Mycoba_Squirty_NC_026588(1),PHAGE_Halocy_JM_2012_NC_017975(1),P…	2	0.0645	0.5612
GCA_006600085.1	ZZ_99a36e843d	PDS000009466.139	HA	1	32Kb	AAFSTO010000001.1	719311	751366	questionable(80)	integrase,tail,terminase,lysin	0	23	10	13	1	0	yes	7	PHAGE_Salmon_Fels_1_NC_010391(3),PHAGE_Phage_Gifsy_2_NC_010393(3),PHAGE_Phage_Gifsy_1_NC_010392(2),PHAGE_Cronob_vB_CsaM_GAP32_NC_019401(1),PHAGE_Escher_HK639_NC_016158(1),PHAGE_Salmon_ST64B_NC_004313(1),PHAGE_Pseudo_H101_NC_029094(1),PHAGE_Escher_RCS47_NC_042128(1),PHAGE_Entero_mEp235_NC_019708(1),PHAGE_Entero_lambda_NC_001416(1),PHAGE_Entero_HK106_NC_019768(1),PHAGE_Entero_HK022_NC_002166(1),PHA…	3	0.1304	0.4893
GCA_006600085.1	ZZ_99a36e843d	PDS000009466.139	HA	2	17.7Kb	AAFSTO010000001.1	1092976	1110719	incomplete(60)	tail,head,capsid	1	21	16	5	1	0	no	11	PHAGE_Salmon_118970_sal3_NC_031940(5),PHAGE_Shigel_SfIV_NC_022749(4),PHAGE_Salmon_ST64B_NC_004313(3),PHAGE_Entero_SfV_NC_003444(3),PHAGE_Shigel_SfII_NC_021857(3),PHAGE_Entero_mEp390_NC_019721(2),PHAGE_Phage_Gifsy_1_NC_010392(2),PHAGE_Salmon_Fels_1_NC_010391(2),PHAGE_Entero_HK140_NC_019710(2),PHAGE_Phage_Gifsy_2_NC_010393(2),PHAGE_Salmon_SJ46_NC_031129(2),PHAGE_Bacter_APSE_2_NC_011551(1),PHAGE_Ent…	4	0.238	0.4839
GCA_006600085.1	ZZ_99a36e843d	PDS000009466.139	HA	3	20.3Kb	AAFSTO010000002.1	722675	743017	questionable(80)	lysin,tail,flippase,plate	0	24	22	2	1	0	no	8	PHAGE_Burkho_BcepMu_NC_005882(14),PHAGE_Burkho_phiE255_NC_009237(14),PHAGE_Rhizob_RR1_B_NC_021557(6),PHAGE_Vibrio_X29_NC_024369(5),PHAGE_Pseudo_JBD67_NC_042135(3),PHAGE_Pseudo_JBD25_NC_027992(3),PHAGE_Shigel_SfIV_NC_022749(2),PHAGE_Entero_SfV_NC_003444(2),PHAGE_Pseudo_PPpW_3_NC_023006(2),PHAGE_Pseudo_JBD18_NC_027986(2),PHAGE_Entero_SfI_NC_027339(2),PHAGE_Pseudo_B3_NC_006548(2),PHAGE_Shigel_SfII_N…	14	0.5833	0.5017
GCA_006600085.1	ZZ_99a36e843d	PDS000009466.139	HA	4	52.8Kb	AAFSTO010000003.1	80655	133490	intact(150)	transposase,head,tail,capsid,portal,terminase,lysis,integrase	0	63	54	9	1	0	yes	17	PHAGE_Phage_Gifsy_2_NC_010393(31),PHAGE_Phage_Gifsy_1_NC_010392(30),PHAGE_Salmon_Fels_1_NC_010391(12),PHAGE_Entero_mEp237_NC_019704(11),PHAGE_Entero_DE3_NC_042057(10),PHAGE_Salmon_SPN3UB_NC_019545(10),PHAGE_Salmon_SEN34_NC_028699(9),PHAGE_Entero_HK225_NC_019717(9),PHAGE_Entero_mEp460_NC_019716(9),PHAGE_Entero_cdtI_NC_009514(9),PHAGE_Entero_lambda_NC_001416(8),PHAGE_Entero_phi80_NC_021190(7),PHAGE…	31	0.492	0.5079
GCA_006600085.1	ZZ_99a36e843d	PDS000009466.139	HA	5	7.8Kb	AAFSTO010000005.1	131634	139471	incomplete(30)	transposase,plate	0	8	6	2	1	0	no	6	PHAGE_Salmon_SJ46_NC_031129(2),PHAGE_Entero_mEp234_NC_019715(1),PHAGE_Mycoba_Enkosi_NC_028936(1),PHAGE_Entero_P1_NC_005856(1),PHAGE_Lister_vB_LmoS_293_NC_028929(1),PHAGE_Burkho_phi1026b_NC_005284(1),PHAGE_Escher_RCS47_NC_042128(1),PHAGE_Entero_HK022_NC_002166(1),PHAGE_Bacter_B124_14_NC_016770(1)	1	0.25	0.5176
GCA_006600085.1	ZZ_99a36e843d	PDS000009466.139	HA	6	6.3Kb	AAFSTO010000009.1	146094	152456	incomplete(20)	tail	1	10	6	4	1	0	no	5	PHAGE_Shigel_SfIV_NC_022749(2),PHAGE_Oenoco_phiS13_NC_023560(1),PHAGE_Salmon_103203_sal5_NC_031946(1),PHAGE_Salmon_Marshall_NC_022772(1),PHAGE_Oenoco_phi9805_NC_023559(1),PHAGE_Burkho_phi6442_NC_009235(1),PHAGE_Salmon_SPN9CC_NC_017985(1),PHAGE_Salmon_118970_sal4_NC_030919(1),PHAGE_Salmon_vB_SalM_SJ2_NC_023856(1),PHAGE_Entero_UAB_Phi20_NC_031019(1),PHAGE_Salmon_Maynard_NC_022768(1),PHAGE_Salmon_ST…	2	0.2	0.4584
GCA_006600085.1	ZZ_99a36e843d	PDS000009466.139	HA	7	12.1Kb	AAFSTO010000014.1	42729	54851	questionable(75)	integrase,head	0	13	9	4	1	0	yes	3	PHAGE_Entero_P4_NC_001609(7),PHAGE_Entero_N15_NC_001901(1),PHAGE_Erwini_ENT90_NC_019932(1),PHAGE_Serrat_Eta_NC_021563(1),PHAGE_Ralsto_RSY1_NC_025115(1),PHAGE_Salmon_SP_004_NC_021774(1),PHAGE_Rueger_DSS3_P1_NC_025428(1),PHAGE_Klebsi_phiKO2_NC_005857(1),PHAGE_Shewan_1/41_NC_025458(1),PHAGE_Stenot_S1_NC_011589(1),PHAGE_Entero_WPhi_NC_005056(1),PHAGE_Proteu_VB_PmiS_Isfahan_NC_041925(1),PHAGE_Entero_m…	7	0.5384	0.4695
GCA_006635885.1	ZZ_27809980ce	PDS000004383.106	NHA	1	45.9Kb	AAFVLC010000009.1	1348	47306	intact(140)	integrase,lysin,lysis,terminase,portal,head,tail,plate	0	67	59	8	1	0	yes	17	PHAGE_Salmon_SEN34_NC_028699(32),PHAGE_Salmon_SPN3UB_NC_019545(20),PHAGE_Phage_Gifsy_2_NC_010393(17),PHAGE_Phage_Gifsy_1_NC_010392(13),PHAGE_Entero_mEp237_NC_019704(10),PHAGE_Psychr_pOW20_A_NC_020841(5),PHAGE_Entero_HK225_NC_019717(5),PHAGE_Aggreg_S1249_NC_013597(5),PHAGE_Haemop_Aaphi23_NC_004827(4),PHAGE_Salmon_SJ46_NC_031129(4),PHAGE_Entero_phi80_NC_021190(3),PHAGE_Entero_YYZ_2008_NC_011356(3),…	32	0.4776	0.5086
GCA_006635885.1	ZZ_27809980ce	PDS000004383.106	NHA	2	47.7Kb	AAFVLC010000013.1	13572	61292	incomplete(60)	integrase,lysin,lysis	0	56	53	3	1	0	yes	23	PHAGE_Salmon_118970_sal4_NC_030919(15),PHAGE_Salmon_g341c_NC_013059(11),PHAGE_Entero_UAB_Phi20_NC_031019(11),PHAGE_Salmon_103203_sal5_NC_031946(10),PHAGE_Salmon_vB_SemP_Emek_NC_018275(10),PHAGE_Entero_ST104_NC_005841(10),PHAGE_Entero_P22_NC_002371(9),PHAGE_Salmon_epsilon34_NC_011976(9),PHAGE_Salmon_BTP1_NC_042346(7),PHAGE_Salmon_ST64T_NC_004348(7),PHAGE_Salmon_SPN9CC_NC_017985(6),PHAGE_Salmon_ST1…	10	0.2678	0.4873
GCA_006635885.1	ZZ_27809980ce	PDS000004383.106	NHA	3	7.8Kb	AAFVLC010000040.1	1717	9554	incomplete(30)	transposase,plate	0	8	6	2	1	0	no	6	PHAGE_Salmon_SJ46_NC_031129(2),PHAGE_Entero_mEp234_NC_019715(1),PHAGE_Mycoba_Enkosi_NC_028936(1),PHAGE_Entero_P1_NC_005856(1),PHAGE_Lister_vB_LmoS_293_NC_028929(1),PHAGE_Burkho_phi1026b_NC_005284(1),PHAGE_Escher_RCS47_NC_042128(1),PHAGE_Entero_HK022_NC_002166(1),PHAGE_Bacter_B124_14_NC_016770(1)	1	0.25	0.5175
GCA_006635885.1	ZZ_27809980ce	PDS000004383.106	NHA	4	10.3Kb	AAFVLC010000065.1	650	10969	incomplete(40)	tail,lysin,integrase	0	10	7	3	1	0	yes	7	PHAGE_Cronob_vB_CsaM_GAP32_NC_019401(1),PHAGE_Escher_HK639_NC_016158(1),PHAGE_Entero_N15_NC_001901(1),PHAGE_Salmon_SEN1_NC_029003(1),PHAGE_Entero_HK97_NC_002167(1),PHAGE_Entero_P1_NC_005856(1),PHAGE_Phage_Gifsy_2_NC_010393(1),PHAGE_Salmon_ST64B_NC_004313(1),PHAGE_Pseudo_H101_NC_029094(1),PHAGE_Pseudo_PPpW_3_NC_023006(1),PHAGE_Pectob_CBB_NC_041878(1),PHAGE_Escher_RCS47_NC_042128(1),PHAGE_Entero_mE…	1	0.1	0.5082
GCA_006635885.1	ZZ_27809980ce	PDS000004383.106	NHA	5	17.9Kb	AAFVLC010000097.1	128	18080	questionable(70)	tail,flippase,lysin	0	21	20	1	1	0	no	7	PHAGE_Burkho_BcepMu_NC_005882(13),PHAGE_Burkho_phiE255_NC_009237(13),PHAGE_Rhizob_RR1_B_NC_021557(6),PHAGE_Vibrio_X29_NC_024369(5),PHAGE_Pseudo_JBD67_NC_042135(3),PHAGE_Shigel_SfIV_NC_022749(2),PHAGE_Entero_SfV_NC_003444(2),PHAGE_Pseudo_PPpW_3_NC_023006(2),PHAGE_Pseudo_JBD18_NC_027986(2),PHAGE_Entero_SfI_NC_027339(2),PHAGE_Pseudo_B3_NC_006548(2),PHAGE_Pseudo_JBD25_NC_027992(2),PHAGE_Shigel_SfII_N…	13	0.619	0.5205
GCA_006757795.1	ZZ_3c0551ff16	PDS000004383.106	NHA	1	6.3Kb	AAGEPE010000005.1	29233	35595	incomplete(20)	tail	1	10	6	4	1	0	no	5	PHAGE_Shigel_SfIV_NC_022749(2),PHAGE_Oenoco_phiS13_NC_023560(1),PHAGE_Salmon_103203_sal5_NC_031946(1),PHAGE_Salmon_Marshall_NC_022772(1),PHAGE_Oenoco_phi9805_NC_023559(1),PHAGE_Burkho_phi6442_NC_009235(1),PHAGE_Salmon_SPN9CC_NC_017985(1),PHAGE_Salmon_118970_sal4_NC_030919(1),PHAGE_Salmon_vB_SalM_SJ2_NC_023856(1),PHAGE_Entero_UAB_Phi20_NC_031019(1),PHAGE_Salmon_Maynard_NC_022768(1),PHAGE_Salmon_ST…	2	0.2	0.4584
GCA_006757795.1	ZZ_3c0551ff16	PDS000004383.106	NHA	2	7.8Kb	AAGEPE010000006.1	144076	151913	incomplete(30)	transposase,plate	0	8	6	2	1	0	no	6	PHAGE_Salmon_SJ46_NC_031129(2),PHAGE_Entero_mEp234_NC_019715(1),PHAGE_Mycoba_Enkosi_NC_028936(1),PHAGE_Entero_P1_NC_005856(1),PHAGE_Lister_vB_LmoS_293_NC_028929(1),PHAGE_Burkho_phi1026b_NC_005284(1),PHAGE_Escher_RCS47_NC_042128(1),PHAGE_Entero_HK022_NC_002166(1),PHAGE_Bacter_B124_14_NC_016770(1)	1	0.25	0.5175
GCA_006757795.1	ZZ_3c0551ff16	PDS000004383.106	NHA	3	17.7Kb	AAGEPE010000009.1	158846	176583	incomplete(60)	tail,head,capsid	1	22	17	5	1	0	no	12	PHAGE_Salmon_118970_sal3_NC_031940(5),PHAGE_Shigel_SfIV_NC_022749(4),PHAGE_Salmon_ST64B_NC_004313(3),PHAGE_Entero_SfV_NC_003444(3),PHAGE_Shigel_SfII_NC_021857(3),PHAGE_Entero_mEp390_NC_019721(2),PHAGE_Phage_Gifsy_1_NC_010392(2),PHAGE_Salmon_Fels_1_NC_010391(2),PHAGE_Entero_HK140_NC_019710(2),PHAGE_Phage_Gifsy_2_NC_010393(2),PHAGE_Salmon_SJ46_NC_031129(2),PHAGE_Bacter_APSE_2_NC_011551(1),PHAGE_Ent…	4	0.2272	0.484
GCA_006757795.1	ZZ_3c0551ff16	PDS000004383.106	NHA	4	18Kb	AAGEPE010000011.1	145294	163363	incomplete(20)	integrase	0	29	25	4	1	0	yes	6	PHAGE_Salmon_SPN3UB_NC_019545(19),PHAGE_Phage_Gifsy_2_NC_010393(16),PHAGE_Phage_Gifsy_1_NC_010392(13),PHAGE_Entero_mEp237_NC_019704(9),PHAGE_Salmon_SEN34_NC_028699(9),PHAGE_Entero_HK225_NC_019717(4),PHAGE_Entero_YYZ_2008_NC_011356(3),PHAGE_Entero_phi80_NC_021190(2),PHAGE_Entero_BP_4795_NC_004813(2),PHAGE_Entero_phiP27_NC_003356(2),PHAGE_Salmon_BTP1_NC_042346(2),PHAGE_Shigel_POCJ13_NC_025434(2),PH…	16	0.6551	0.5044
GCA_006757795.1	ZZ_3c0551ff16	PDS000004383.106	NHA	5	41.8Kb	AAGEPE010000013.1	68201	110096	intact(150)	tail,plate,lysin,head,terminase,capsid,portal,integrase	0	36	35	1	1	0	yes	5	PHAGE_Salmon_SP_004_NC_021774(29),PHAGE_Salmon_SEN1_NC_029003(23),PHAGE_Entero_186_NC_001317(23),PHAGE_Entero_PsP3_NC_005340(23),PHAGE_Entero_fiAA91_ss_NC_022750(12),PHAGE_Escher_P2_NC_041848(11),PHAGE_Entero_WPhi_NC_005056(10),PHAGE_Yersin_L_413C_NC_004745(9),PHAGE_Escher_pro483_NC_028943(7),PHAGE_Escher_pro147_NC_028896(6),PHAGE_Entero_P2_NC_001895(4),PHAGE_Salmon_SEN5_NC_028701(3),PHAGE_Erwini…	29	0.8055	0.5228
GCA_006757795.1	ZZ_3c0551ff16	PDS000004383.106	NHA	6	48Kb	AAGEPE010000026.1	13572	61583	incomplete(50)	integrase,lysin	0	56	53	3	1	0	yes	23	PHAGE_Salmon_118970_sal4_NC_030919(15),PHAGE_Entero_UAB_Phi20_NC_031019(12),PHAGE_Salmon_g341c_NC_013059(11),PHAGE_Salmon_103203_sal5_NC_031946(10),PHAGE_Salmon_vB_SemP_Emek_NC_018275(10),PHAGE_Entero_ST104_NC_005841(10),PHAGE_Salmon_epsilon34_NC_011976(9),PHAGE_Entero_P22_NC_002371(8),PHAGE_Salmon_BTP1_NC_042346(7),PHAGE_Salmon_ST64T_NC_004348(7),PHAGE_Salmon_SPN9CC_NC_017985(6),PHAGE_Salmon_ST1…	11	0.2678	0.4862
GCA_006757795.1	ZZ_3c0551ff16	PDS000004383.106	NHA	7	32Kb	AAGEPE010000038.1	759	32814	questionable(80)	integrase,tail,terminase,lysin	0	23	10	13	1	0	yes	7	PHAGE_Salmon_Fels_1_NC_010391(3),PHAGE_Phage_Gifsy_2_NC_010393(3),PHAGE_Phage_Gifsy_1_NC_010392(2),PHAGE_Cronob_vB_CsaM_GAP32_NC_019401(1),PHAGE_Escher_HK639_NC_016158(1),PHAGE_Salmon_ST64B_NC_004313(1),PHAGE_Pseudo_H101_NC_029094(1),PHAGE_Escher_RCS47_NC_042128(1),PHAGE_Entero_mEp235_NC_019708(1),PHAGE_Entero_lambda_NC_001416(1),PHAGE_Entero_HK106_NC_019768(1),PHAGE_Entero_HK022_NC_002166(1),PHA…	3	0.1304	0.4893
GCA_006757795.1	ZZ_3c0551ff16	PDS000004383.106	NHA	8	19.4Kb	AAGEPE010000040.1	355	19774	questionable(80)	lysin,tail,flippase,plate	0	23	21	2	1	0	no	8	PHAGE_Burkho_BcepMu_NC_005882(13),PHAGE_Burkho_phiE255_NC_009237(13),PHAGE_Rhizob_RR1_B_NC_021557(6),PHAGE_Vibrio_X29_NC_024369(5),PHAGE_Pseudo_JBD67_NC_042135(3),PHAGE_Shigel_SfIV_NC_022749(2),PHAGE_Entero_SfV_NC_003444(2),PHAGE_Pseudo_PPpW_3_NC_023006(2),PHAGE_Pseudo_JBD18_NC_027986(2),PHAGE_Entero_SfI_NC_027339(2),PHAGE_Pseudo_B3_NC_006548(2),PHAGE_Pseudo_JBD25_NC_027992(2),PHAGE_Shigel_SfII_N…	13	0.5652	0.5072
GCA_006757795.1	ZZ_3c0551ff16	PDS000004383.106	NHA	9	19.3Kb	AAGEPE010000048.1	561	19955	questionable(90)	plate,tail,head,portal,terminase,lysis,lysin	0	26	24	2	1	0	no	4	PHAGE_Salmon_SEN34_NC_028699(21),PHAGE_Aggreg_S1249_NC_013597(5),PHAGE_Psychr_pOW20_A_NC_020841(4),PHAGE_Haemop_Aaphi23_NC_004827(4),PHAGE_Salmon_ST64B_NC_004313(2),PHAGE_Vibrio_CP_T1_NC_019457(2),PHAGE_Salmon_Fels_1_NC_010391(2),PHAGE_Rhizob_RHEph04_NC_041908(2),PHAGE_Rhizob_RHEph06_NC_027296(2),PHAGE_Salmon_BP63_NC_031250(2),PHAGE_Entero_DE3_NC_042057(1),PHAGE_Entero_Tyrion_NC_031077(1),PHAGE_E…	21	0.8076	0.5341
GCA_006758235.1	ZZ_8037daa5ba	PDS000004383.106	NHA	1	41.8Kb	AAGEPG010000003.1	141238	183050	intact(120)	integrase,lysin,lysis,terminase,portal,head,tail,plate	0	52	48	4	1	0	yes	11	PHAGE_Salmon_SEN34_NC_028699(29),PHAGE_Salmon_SPN3UB_NC_019545(19),PHAGE_Phage_Gifsy_2_NC_010393(17),PHAGE_Phage_Gifsy_1_NC_010392(13),PHAGE_Entero_mEp237_NC_019704(9),PHAGE_Aggreg_S1249_NC_013597(5),PHAGE_Psychr_pOW20_A_NC_020841(4),PHAGE_Haemop_Aaphi23_NC_004827(4),PHAGE_Entero_HK225_NC_019717(4),PHAGE_Entero_YYZ_2008_NC_011356(3),PHAGE_Entero_ES18_NC_006949(3),PHAGE_Salmon_Fels_1_NC_010391(3),…	29	0.5576	0.5119
GCA_006758235.1	ZZ_8037daa5ba	PDS000004383.106	NHA	2	35.1Kb	AAGEPG010000011.1	52333	87499	incomplete(60)	integrase,transposase,tail	0	23	7	16	1	0	yes	7	PHAGE_Salmon_SJ46_NC_031129(2),PHAGE_Mycoba_Shipwreck_NC_031261(1),PHAGE_Entero_vB_KleM_RaK2_NC_019526(1),PHAGE_Bacill_AR9_NC_031039(1),PHAGE_Cellul_phi38:1_NC_021796(1),PHAGE_Mycoba_Charlie_NC_023729(1),PHAGE_Pectob_CBB_NC_041878(1),PHAGE_Halocy_JM_2012_NC_017975(1),PHAGE_Mycoba_Squirty_NC_026588(1),PHAGE_Vibrio_PWH3a_P1_NC_020863(1),PHAGE_Brevib_Jenst_NC_028805(1),PHAGE_Serrat_BF_NC_041917(1),P…	1	0.0869	0.5604
GCA_006758235.1	ZZ_8037daa5ba	PDS000004383.106	NHA	3	13.9Kb	AAGEPG010000022.1	4942	18876	questionable(70)	integrase,tail,terminase,lysin	0	23	10	13	1	0	yes	7	PHAGE_Salmon_Fels_1_NC_010391(3),PHAGE_Phage_Gifsy_2_NC_010393(3),PHAGE_Phage_Gifsy_1_NC_010392(2),PHAGE_Cronob_vB_CsaM_GAP32_NC_019401(1),PHAGE_Escher_HK639_NC_016158(1),PHAGE_Salmon_ST64B_NC_004313(1),PHAGE_Pseudo_H101_NC_029094(1),PHAGE_Escher_RCS47_NC_042128(1),PHAGE_Entero_mEp235_NC_019708(1),PHAGE_Entero_lambda_NC_001416(1),PHAGE_Entero_HK106_NC_019768(1),PHAGE_Entero_HK022_NC_002166(1),PHA…	3	0.1304	0.4636
GCA_006758235.1	ZZ_8037daa5ba	PDS000004383.106	NHA	4	50.3Kb	AAGEPG010000025.1	19441	69801	incomplete(60)	integrase,lysin,tail	0	56	53	3	1	0	yes	24	PHAGE_Salmon_118970_sal4_NC_030919(13),PHAGE_Salmon_g341c_NC_013059(12),PHAGE_Salmon_vB_SemP_Emek_NC_018275(11),PHAGE_Entero_ST104_NC_005841(11),PHAGE_Entero_UAB_Phi20_NC_031019(11),PHAGE_Salmon_epsilon34_NC_011976(10),PHAGE_Salmon_103203_sal5_NC_031946(8),PHAGE_Salmon_BTP1_NC_042346(8),PHAGE_Entero_P22_NC_002371(7),PHAGE_Salmon_ST64T_NC_004348(7),PHAGE_Shigel_Sf6_NC_005344(6),PHAGE_Salmon_SE1_NC…	10	0.2321	0.4933
GCA_006758235.1	ZZ_8037daa5ba	PDS000004383.106	NHA	5	30Kb	AAGEPG010000034.1	11149	41173	intact(150)	tail,plate,lysin,head,terminase,capsid,portal,integrase	0	36	35	1	1	0	yes	5	PHAGE_Salmon_SP_004_NC_021774(29),PHAGE_Salmon_SEN1_NC_029003(23),PHAGE_Entero_186_NC_001317(23),PHAGE_Entero_PsP3_NC_005340(23),PHAGE_Entero_fiAA91_ss_NC_022750(12),PHAGE_Escher_P2_NC_041848(11),PHAGE_Entero_WPhi_NC_005056(10),PHAGE_Yersin_L_413C_NC_004745(9),PHAGE_Escher_pro483_NC_028943(7),PHAGE_Escher_pro147_NC_028896(6),PHAGE_Entero_P2_NC_001895(4),PHAGE_Salmon_SEN5_NC_028701(3),PHAGE_Erwini…	29	0.8055	0.522
GCA_006758235.1	ZZ_8037daa5ba	PDS000004383.106	NHA	6	17.7Kb	AAGEPG010000041.1	17622	35359	incomplete(60)	tail,head,capsid	1	22	17	5	1	0	no	12	PHAGE_Salmon_118970_sal3_NC_031940(5),PHAGE_Shigel_SfIV_NC_022749(4),PHAGE_Salmon_ST64B_NC_004313(3),PHAGE_Entero_SfV_NC_003444(3),PHAGE_Shigel_SfII_NC_021857(3),PHAGE_Entero_mEp390_NC_019721(2),PHAGE_Phage_Gifsy_1_NC_010392(2),PHAGE_Salmon_Fels_1_NC_010391(2),PHAGE_Entero_HK140_NC_019710(2),PHAGE_Phage_Gifsy_2_NC_010393(2),PHAGE_Salmon_SJ46_NC_031129(2),PHAGE_Bacter_APSE_2_NC_011551(1),PHAGE_Ent…	4	0.2272	0.4841
GCA_006758235.1	ZZ_8037daa5ba	PDS000004383.106	NHA	7	17.9Kb	AAGEPG010000082.1	78	18030	questionable(70)	tail,flippase,lysin	0	21	20	1	1	0	no	7	PHAGE_Burkho_BcepMu_NC_005882(13),PHAGE_Burkho_phiE255_NC_009237(13),PHAGE_Rhizob_RR1_B_NC_021557(6),PHAGE_Vibrio_X29_NC_024369(5),PHAGE_Pseudo_JBD67_NC_042135(3),PHAGE_Shigel_SfIV_NC_022749(2),PHAGE_Entero_SfV_NC_003444(2),PHAGE_Pseudo_PPpW_3_NC_023006(2),PHAGE_Pseudo_JBD18_NC_027986(2),PHAGE_Entero_SfI_NC_027339(2),PHAGE_Pseudo_B3_NC_006548(2),PHAGE_Pseudo_JBD25_NC_027992(2),PHAGE_Shigel_SfII_N…	13	0.619	0.5205
GCA_006867365.1	ZZ_3c82beb8e9	PDS000004383.106	NHA	1	43.6Kb	AAGLVZ010000015.1	64	43675	intact(140)	tail,plate,head,portal,terminase,lysis,lysin,integrase	0	60	54	6	1	0	yes	14	PHAGE_Salmon_SEN34_NC_028699(32),PHAGE_Salmon_SPN3UB_NC_019545(18),PHAGE_Phage_Gifsy_2_NC_010393(17),PHAGE_Phage_Gifsy_1_NC_010392(13),PHAGE_Entero_mEp237_NC_019704(8),PHAGE_Psychr_pOW20_A_NC_020841(5),PHAGE_Aggreg_S1249_NC_013597(5),PHAGE_Haemop_Aaphi23_NC_004827(4),PHAGE_Entero_HK225_NC_019717(4),PHAGE_Salmon_SJ46_NC_031129(4),PHAGE_Entero_YYZ_2008_NC_011356(3),PHAGE_Entero_ES18_NC_006949(3),PH…	32	0.5333	0.5137
GCA_006867365.1	ZZ_3c82beb8e9	PDS000004383.106	NHA	2	7.8Kb	AAGLVZ010000017.1	1075	8912	incomplete(30)	transposase,plate	0	8	6	2	1	0	no	6	PHAGE_Salmon_SJ46_NC_031129(2),PHAGE_Entero_mEp234_NC_019715(1),PHAGE_Mycoba_Enkosi_NC_028936(1),PHAGE_Entero_P1_NC_005856(1),PHAGE_Lister_vB_LmoS_293_NC_028929(1),PHAGE_Burkho_phi1026b_NC_005284(1),PHAGE_Escher_RCS47_NC_042128(1),PHAGE_Entero_HK022_NC_002166(1),PHAGE_Bacter_B124_14_NC_016770(1)	1	0.25	0.5175
GCA_006867365.1	ZZ_3c82beb8e9	PDS000004383.106	NHA	3	49Kb	AAGLVZ010000022.1	16019	65095	incomplete(60)	integrase,lysin,lysis	0	57	54	3	1	0	yes	23	PHAGE_Salmon_118970_sal4_NC_030919(15),PHAGE_Salmon_g341c_NC_013059(11),PHAGE_Salmon_vB_SemP_Emek_NC_018275(11),PHAGE_Entero_ST104_NC_005841(11),PHAGE_Entero_UAB_Phi20_NC_031019(11),PHAGE_Salmon_103203_sal5_NC_031946(10),PHAGE_Entero_P22_NC_002371(9),PHAGE_Salmon_epsilon34_NC_011976(9),PHAGE_Salmon_BTP1_NC_042346(8),PHAGE_Salmon_ST64T_NC_004348(7),PHAGE_Salmon_SE1_NC_011802(6),PHAGE_Salmon_SPN9CC…	10	0.2631	0.4826
GCA_006867365.1	ZZ_3c82beb8e9	PDS000004383.106	NHA	4	21.8Kb	AAGLVZ010000031.1	30429	52260	questionable(75)	integrase,head	0	10	8	2	1	0	yes	2	PHAGE_Entero_P4_NC_001609(7),PHAGE_Entero_N15_NC_001901(1),PHAGE_Erwini_ENT90_NC_019932(1),PHAGE_Serrat_Eta_NC_021563(1),PHAGE_Ralsto_RSY1_NC_025115(1),PHAGE_Salmon_SP_004_NC_021774(1),PHAGE_Rueger_DSS3_P1_NC_025428(1),PHAGE_Klebsi_phiKO2_NC_005857(1),PHAGE_Shewan_1/41_NC_025458(1),PHAGE_Stenot_S1_NC_011589(1),PHAGE_Entero_WPhi_NC_005056(1),PHAGE_Proteu_VB_PmiS_Isfahan_NC_041925(1),PHAGE_Entero_m…	7	0.7	0.5376
GCA_006867365.1	ZZ_3c82beb8e9	PDS000004383.106	NHA	5	17.7Kb	AAGLVZ010000032.1	31290	49027	incomplete(60)	tail,head,capsid	1	22	17	5	1	0	no	12	PHAGE_Salmon_118970_sal3_NC_031940(5),PHAGE_Shigel_SfIV_NC_022749(4),PHAGE_Salmon_ST64B_NC_004313(3),PHAGE_Entero_SfV_NC_003444(3),PHAGE_Shigel_SfII_NC_021857(3),PHAGE_Entero_mEp390_NC_019721(2),PHAGE_Phage_Gifsy_1_NC_010392(2),PHAGE_Salmon_Fels_1_NC_010391(2),PHAGE_Entero_HK140_NC_019710(2),PHAGE_Phage_Gifsy_2_NC_010393(2),PHAGE_Salmon_SJ46_NC_031129(2),PHAGE_Bacter_APSE_2_NC_011551(1),PHAGE_Ent…	4	0.2272	0.4841
GCA_006867365.1	ZZ_3c82beb8e9	PDS000004383.106	NHA	6	18.8Kb	AAGLVZ010000056.1	135	19010	questionable(70)	tail,flippase,lysin	0	21	21	0	1	0	no	7	PHAGE_Burkho_BcepMu_NC_005882(14),PHAGE_Burkho_phiE255_NC_009237(14),PHAGE_Rhizob_RR1_B_NC_021557(6),PHAGE_Vibrio_X29_NC_024369(5),PHAGE_Pseudo_JBD67_NC_042135(3),PHAGE_Pseudo_JBD25_NC_027992(3),PHAGE_Shigel_SfIV_NC_022749(2),PHAGE_Entero_SfV_NC_003444(2),PHAGE_Pseudo_PPpW_3_NC_023006(2),PHAGE_Pseudo_JBD18_NC_027986(2),PHAGE_Entero_SfI_NC_027339(2),PHAGE_Pseudo_B3_NC_006548(2),PHAGE_Shigel_SfII_N…	14	0.6666	0.514
GCA_006867365.1	ZZ_3c82beb8e9	PDS000004383.106	NHA	7	16.6Kb	AAGLVZ010000065.1	1122	17739	incomplete(60)	tail,terminase,lysin,integrase	0	14	9	5	1	0	yes	7	PHAGE_Salmon_Fels_1_NC_010391(3),PHAGE_Phage_Gifsy_2_NC_010393(3),PHAGE_Phage_Gifsy_1_NC_010392(2),PHAGE_Cronob_vB_CsaM_GAP32_NC_019401(1),PHAGE_Escher_HK639_NC_016158(1),PHAGE_Salmon_ST64B_NC_004313(1),PHAGE_Pseudo_H101_NC_029094(1),PHAGE_Escher_RCS47_NC_042128(1),PHAGE_Entero_mEp235_NC_019708(1),PHAGE_Entero_lambda_NC_001416(1),PHAGE_Entero_HK106_NC_019768(1),PHAGE_Entero_HK022_NC_002166(1),PHA…	3	0.2142	0.489
GCA_006882345.1	ZZ_055fa55b79	PDS000009466.139	HA	1	7.8Kb	AAGNBT010000005.1	99610	107447	incomplete(30)	transposase,plate	0	8	6	2	1	0	no	6	PHAGE_Salmon_SJ46_NC_031129(2),PHAGE_Entero_mEp234_NC_019715(1),PHAGE_Mycoba_Enkosi_NC_028936(1),PHAGE_Entero_P1_NC_005856(1),PHAGE_Lister_vB_LmoS_293_NC_028929(1),PHAGE_Burkho_phi1026b_NC_005284(1),PHAGE_Escher_RCS47_NC_042128(1),PHAGE_Entero_HK022_NC_002166(1),PHAGE_Bacter_B124_14_NC_016770(1)	1	0.25	0.5175
GCA_006882345.1	ZZ_055fa55b79	PDS000009466.139	HA	2	6.3Kb	AAGNBT010000010.1	61482	67844	incomplete(20)	tail	1	9	6	3	1	0	no	5	PHAGE_Shigel_SfIV_NC_022749(2),PHAGE_Oenoco_phiS13_NC_023560(1),PHAGE_Salmon_103203_sal5_NC_031946(1),PHAGE_Salmon_Marshall_NC_022772(1),PHAGE_Oenoco_phi9805_NC_023559(1),PHAGE_Salmon_SPN9CC_NC_017985(1),PHAGE_Burkho_phi6442_NC_009235(1),PHAGE_Salmon_118970_sal4_NC_030919(1),PHAGE_Salmon_vB_SalM_SJ2_NC_023856(1),PHAGE_Entero_UAB_Phi20_NC_031019(1),PHAGE_Salmon_Maynard_NC_022768(1),PHAGE_Salmon_ST…	2	0.2222	0.4584
GCA_006882345.1	ZZ_055fa55b79	PDS000009466.139	HA	3	20.3Kb	AAGNBT010000034.1	12230	32572	questionable(80)	lysin,tail,flippase,plate	0	24	22	2	1	0	no	8	PHAGE_Burkho_BcepMu_NC_005882(14),PHAGE_Burkho_phiE255_NC_009237(14),PHAGE_Rhizob_RR1_B_NC_021557(6),PHAGE_Vibrio_X29_NC_024369(5),PHAGE_Pseudo_JBD67_NC_042135(3),PHAGE_Pseudo_JBD25_NC_027992(3),PHAGE_Shigel_SfIV_NC_022749(2),PHAGE_Entero_SfV_NC_003444(2),PHAGE_Pseudo_PPpW_3_NC_023006(2),PHAGE_Pseudo_JBD18_NC_027986(2),PHAGE_Entero_SfI_NC_027339(2),PHAGE_Pseudo_B3_NC_006548(2),PHAGE_Shigel_SfII_N…	14	0.5833	0.5018
GCA_006882345.1	ZZ_055fa55b79	PDS000009466.139	HA	4	13.9Kb	AAGNBT010000043.1	2270	16204	questionable(70)	integrase,tail,terminase,lysin	0	22	10	12	1	0	yes	7	PHAGE_Salmon_Fels_1_NC_010391(3),PHAGE_Phage_Gifsy_2_NC_010393(3),PHAGE_Phage_Gifsy_1_NC_010392(2),PHAGE_Cronob_vB_CsaM_GAP32_NC_019401(1),PHAGE_Escher_HK639_NC_016158(1),PHAGE_Salmon_ST64B_NC_004313(1),PHAGE_Pseudo_H101_NC_029094(1),PHAGE_Escher_RCS47_NC_042128(1),PHAGE_Entero_mEp235_NC_019708(1),PHAGE_Entero_lambda_NC_001416(1),PHAGE_Entero_HK106_NC_019768(1),PHAGE_Entero_HK022_NC_002166(1),PHA…	3	0.1363	0.4636
GCA_006882345.1	ZZ_055fa55b79	PDS000009466.139	HA	5	34.4Kb	AAGNBT010000045.1	764	35168	intact(150)	transposase,head,tail,capsid,portal,terminase,lysis	0	43	40	3	1	0	no	10	PHAGE_Phage_Gifsy_1_NC_010392(25),PHAGE_Phage_Gifsy_2_NC_010393(24),PHAGE_Salmon_Fels_1_NC_010391(11),PHAGE_Entero_DE3_NC_042057(10),PHAGE_Entero_mEp460_NC_019716(9),PHAGE_Entero_cdtI_NC_009514(9),PHAGE_Entero_lambda_NC_001416(8),PHAGE_Salmon_SEN34_NC_028699(7),PHAGE_Entero_mEp237_NC_019704(6),PHAGE_Entero_HK630_NC_019723(6),PHAGE_Entero_HK629_NC_019711(5),PHAGE_Salmon_SPN3UB_NC_019545(5),PHAGE_E…	24	0.5813	0.5177
GCA_006897065.1	ZZ_db6e82f15e	PDS000029303.44	NHA	1	7.8Kb	AAGNYD010000011.1	34524	42361	incomplete(30)	transposase,plate	0	8	6	2	1	0	no	6	PHAGE_Salmon_SJ46_NC_031129(2),PHAGE_Entero_mEp234_NC_019715(1),PHAGE_Mycoba_Enkosi_NC_028936(1),PHAGE_Entero_P1_NC_005856(1),PHAGE_Lister_vB_LmoS_293_NC_028929(1),PHAGE_Burkho_phi1026b_NC_005284(1),PHAGE_Escher_RCS47_NC_042128(1),PHAGE_Entero_HK022_NC_002166(1),PHAGE_Bacter_B124_14_NC_016770(1)	1	0.25	0.5174
GCA_006897065.1	ZZ_db6e82f15e	PDS000029303.44	NHA	2	44.2Kb	AAGNYD010000029.1	936	45212	intact(150)	tail,protease,portal,terminase,lysis,integrase	0	51	50	1	1	0	yes	3	PHAGE_Phage_Gifsy_2_NC_010393(48),PHAGE_Phage_Gifsy_1_NC_010392(28),PHAGE_Salmon_Fels_1_NC_010391(18),PHAGE_Salmon_SPN3UB_NC_019545(14),PHAGE_Entero_mEp460_NC_019716(14),PHAGE_Entero_cdtI_NC_009514(12),PHAGE_Salmon_SEN34_NC_028699(10),PHAGE_Entero_c_1_NC_019706(7),PHAGE_Entero_HK225_NC_019717(5),PHAGE_Entero_DE3_NC_042057(4),PHAGE_Entero_lambda_NC_001416(4),PHAGE_Entero_mEp237_NC_019704(4),PHAGE_…	48	0.9411	0.5161
GCA_006897065.1	ZZ_db6e82f15e	PDS000029303.44	NHA	3	17.7Kb	AAGNYD010000032.1	28725	46477	incomplete(60)	tail,head,capsid	1	21	16	5	1	0	no	11	PHAGE_Salmon_118970_sal3_NC_031940(5),PHAGE_Shigel_SfIV_NC_022749(4),PHAGE_Salmon_ST64B_NC_004313(3),PHAGE_Entero_SfV_NC_003444(3),PHAGE_Shigel_SfII_NC_021857(3),PHAGE_Entero_mEp390_NC_019721(2),PHAGE_Phage_Gifsy_1_NC_010392(2),PHAGE_Salmon_Fels_1_NC_010391(2),PHAGE_Entero_HK140_NC_019710(2),PHAGE_Phage_Gifsy_2_NC_010393(2),PHAGE_Salmon_SJ46_NC_031129(2),PHAGE_Bacter_APSE_2_NC_011551(1),PHAGE_Ent…	4	0.238	0.4838
GCA_006897065.1	ZZ_db6e82f15e	PDS000029303.44	NHA	4	20Kb	AAGNYD010000045.1	276	20332	questionable(80)	lysin,tail,flippase,plate	0	24	22	2	1	0	no	9	PHAGE_Burkho_BcepMu_NC_005882(13),PHAGE_Burkho_phiE255_NC_009237(13),PHAGE_Rhizob_RR1_B_NC_021557(6),PHAGE_Vibrio_X29_NC_024369(5),PHAGE_Pseudo_JBD67_NC_042135(3),PHAGE_Shigel_SfIV_NC_022749(2),PHAGE_Entero_SfV_NC_003444(2),PHAGE_Pseudo_PPpW_3_NC_023006(2),PHAGE_Pseudo_JBD18_NC_027986(2),PHAGE_Entero_SfI_NC_027339(2),PHAGE_Pseudo_B3_NC_006548(2),PHAGE_Pseudo_JBD25_NC_027992(2),PHAGE_Shigel_SfII_N…	13	0.5416	0.5025
GCA_006897065.1	ZZ_db6e82f15e	PDS000029303.44	NHA	5	15.3Kb	AAGNYD010000063.1	419	15805	incomplete(60)	tail,terminase,lysin,integrase	0	14	9	5	1	0	yes	7	PHAGE_Salmon_Fels_1_NC_010391(3),PHAGE_Phage_Gifsy_2_NC_010393(3),PHAGE_Phage_Gifsy_1_NC_010392(2),PHAGE_Cronob_vB_CsaM_GAP32_NC_019401(1),PHAGE_Escher_HK639_NC_016158(1),PHAGE_Salmon_ST64B_NC_004313(1),PHAGE_Pseudo_H101_NC_029094(1),PHAGE_Escher_RCS47_NC_042128(1),PHAGE_Entero_mEp235_NC_019708(1),PHAGE_Entero_lambda_NC_001416(1),PHAGE_Entero_HK106_NC_019768(1),PHAGE_Entero_HK022_NC_002166(1),PHA…	3	0.2142	0.5138
GCA_006926155.1	ZZ_d6b4a0dc74	PDS000029303.44	NHA	1	33Kb	AAGQCT010000002.1	187442	220458	intact(130)	integrase,portal,terminase,capsid,tail,head	1	40	33	7	1	0	yes	14	PHAGE_Haemop_HP2_NC_003315(17),PHAGE_Aeromo_phiO18P_NC_009542(17),PHAGE_Haemop_HP1_NC_001697(17),PHAGE_Pasteu_F108_NC_008193(10),PHAGE_Vibrio_K139_NC_003313(10),PHAGE_Vibrio_8_NC_022747(8),PHAGE_Pseudo_phi3_NC_030940(8),PHAGE_Entero_186_NC_001317(6),PHAGE_Salmon_Fels_2_NC_010463(5),PHAGE_Entero_PsP3_NC_005340(3),PHAGE_Erwini_ENT90_NC_019932(3),PHAGE_Salmon_SEN1_NC_029003(3),PHAGE_Salmon_RE_2010_N…	17	0.425	0.5114
GCA_006926155.1	ZZ_d6b4a0dc74	PDS000029303.44	NHA	2	32Kb	AAGQCT010000003.1	229735	261790	questionable(80)	integrase,tail,terminase,lysin	0	23	10	13	1	0	yes	7	PHAGE_Salmon_Fels_1_NC_010391(3),PHAGE_Phage_Gifsy_2_NC_010393(3),PHAGE_Phage_Gifsy_1_NC_010392(2),PHAGE_Cronob_vB_CsaM_GAP32_NC_019401(1),PHAGE_Escher_HK639_NC_016158(1),PHAGE_Salmon_ST64B_NC_004313(1),PHAGE_Pseudo_H101_NC_029094(1),PHAGE_Escher_RCS47_NC_042128(1),PHAGE_Entero_mEp235_NC_019708(1),PHAGE_Entero_lambda_NC_001416(1),PHAGE_Entero_HK106_NC_019768(1),PHAGE_Entero_HK022_NC_002166(1),PHA…	3	0.1304	0.4893
GCA_006926155.1	ZZ_d6b4a0dc74	PDS000029303.44	NHA	3	6.3Kb	AAGQCT010000008.1	146179	152541	incomplete(20)	tail	1	10	6	4	1	0	no	5	PHAGE_Shigel_SfIV_NC_022749(2),PHAGE_Oenoco_phiS13_NC_023560(1),PHAGE_Salmon_103203_sal5_NC_031946(1),PHAGE_Salmon_Marshall_NC_022772(1),PHAGE_Oenoco_phi9805_NC_023559(1),PHAGE_Burkho_phi6442_NC_009235(1),PHAGE_Salmon_SPN9CC_NC_017985(1),PHAGE_Salmon_118970_sal4_NC_030919(1),PHAGE_Salmon_vB_SalM_SJ2_NC_023856(1),PHAGE_Entero_UAB_Phi20_NC_031019(1),PHAGE_Salmon_Maynard_NC_022768(1),PHAGE_Salmon_ST…	2	0.2	0.4584
GCA_006926155.1	ZZ_d6b4a0dc74	PDS000029303.44	NHA	4	7.8Kb	AAGQCT010000014.1	81187	89024	incomplete(30)	transposase,plate	0	8	6	2	1	0	no	6	PHAGE_Salmon_SJ46_NC_031129(2),PHAGE_Entero_mEp234_NC_019715(1),PHAGE_Mycoba_Enkosi_NC_028936(1),PHAGE_Entero_P1_NC_005856(1),PHAGE_Lister_vB_LmoS_293_NC_028929(1),PHAGE_Burkho_phi1026b_NC_005284(1),PHAGE_Escher_RCS47_NC_042128(1),PHAGE_Entero_HK022_NC_002166(1),PHAGE_Bacter_B124_14_NC_016770(1)	1	0.25	0.5174
GCA_006926155.1	ZZ_d6b4a0dc74	PDS000029303.44	NHA	5	20.9Kb	AAGQCT010000023.1	38804	59783	questionable(80)	lysin,tail,flippase,plate	0	24	23	1	1	0	no	9	PHAGE_Burkho_BcepMu_NC_005882(14),PHAGE_Burkho_phiE255_NC_009237(14),PHAGE_Rhizob_RR1_B_NC_021557(6),PHAGE_Vibrio_X29_NC_024369(5),PHAGE_Pseudo_JBD67_NC_042135(3),PHAGE_Pseudo_JBD25_NC_027992(3),PHAGE_Shigel_SfIV_NC_022749(2),PHAGE_Entero_SfV_NC_003444(2),PHAGE_Pseudo_PPpW_3_NC_023006(2),PHAGE_Pseudo_JBD18_NC_027986(2),PHAGE_Entero_SfI_NC_027339(2),PHAGE_Pseudo_B3_NC_006548(2),PHAGE_Shigel_SfII_N…	14	0.5833	0.4974
GCA_006926155.1	ZZ_d6b4a0dc74	PDS000029303.44	NHA	6	44.2Kb	AAGQCT010000030.1	841	45117	intact(150)	tail,protease,portal,terminase,lysis,integrase	0	51	50	1	1	0	yes	3	PHAGE_Phage_Gifsy_2_NC_010393(48),PHAGE_Phage_Gifsy_1_NC_010392(28),PHAGE_Salmon_Fels_1_NC_010391(18),PHAGE_Salmon_SPN3UB_NC_019545(14),PHAGE_Entero_mEp460_NC_019716(14),PHAGE_Entero_cdtI_NC_009514(12),PHAGE_Salmon_SEN34_NC_028699(10),PHAGE_Entero_c_1_NC_019706(7),PHAGE_Entero_HK225_NC_019717(5),PHAGE_Entero_DE3_NC_042057(4),PHAGE_Entero_lambda_NC_001416(4),PHAGE_Entero_mEp237_NC_019704(4),PHAGE_…	48	0.9411	0.5161
GCA_006926155.1	ZZ_d6b4a0dc74	PDS000029303.44	NHA	7	15.4Kb	AAGQCT010000037.1	17654	33104	incomplete(50)	tail,head,capsid	1	18	14	4	1	0	no	10	PHAGE_Salmon_118970_sal3_NC_031940(5),PHAGE_Shigel_SfIV_NC_022749(4),PHAGE_Salmon_ST64B_NC_004313(3),PHAGE_Entero_SfV_NC_003444(3),PHAGE_Shigel_SfII_NC_021857(3),PHAGE_Entero_mEp390_NC_019721(2),PHAGE_Entero_HK140_NC_019710(2),PHAGE_Salmon_SJ46_NC_031129(2),PHAGE_Bacter_APSE_2_NC_011551(1),PHAGE_Entero_Tyrion_NC_031077(1),PHAGE_Escher_D108_NC_013594(1),PHAGE_Pseudo_PMG1_NC_016765(1),PHAGE_Escher_…	4	0.2777	0.4806
GCA_006930435.1	ZZ_15fc601679	PDS000032614.60	HA	1	17.7Kb	AAGQMU010000001.1	2848	20618	incomplete(60)	tail,capsid,head	1	23	16	7	1	0	no	11	PHAGE_Salmon_118970_sal3_NC_031940(5),PHAGE_Shigel_SfIV_NC_022749(4),PHAGE_Salmon_ST64B_NC_004313(3),PHAGE_Entero_SfV_NC_003444(3),PHAGE_Shigel_SfII_NC_021857(3),PHAGE_Entero_mEp390_NC_019721(2),PHAGE_Phage_Gifsy_1_NC_010392(2),PHAGE_Salmon_Fels_1_NC_010391(2),PHAGE_Entero_HK140_NC_019710(2),PHAGE_Phage_Gifsy_2_NC_010393(2),PHAGE_Salmon_SJ46_NC_031129(2),PHAGE_Bacter_APSE_2_NC_011551(1),PHAGE_Ent…	4	0.2173	0.4837
GCA_006930435.1	ZZ_15fc601679	PDS000032614.60	HA	2	21.5Kb	AAGQMU010000001.1	362161	383710	incomplete(60)	integrase,lysin,tail,terminase	0	13	9	4	1	0	yes	7	PHAGE_Salmon_Fels_1_NC_010391(3),PHAGE_Phage_Gifsy_1_NC_010392(2),PHAGE_Phage_Gifsy_2_NC_010393(2),PHAGE_Escher_HK639_NC_016158(1),PHAGE_Cronob_vB_CsaM_GAP32_NC_019401(1),PHAGE_Salmon_ST64B_NC_004313(1),PHAGE_Pseudo_H101_NC_029094(1),PHAGE_Entero_mEp235_NC_019708(1),PHAGE_Escher_RCS47_NC_042128(1),PHAGE_Entero_lambda_NC_001416(1),PHAGE_Entero_HK106_NC_019768(1),PHAGE_Entero_HK022_NC_002166(1),PHA…	3	0.2307	0.5169
GCA_006930435.1	ZZ_15fc601679	PDS000032614.60	HA	3	6.3Kb	AAGQMU010000002.1	118521	124883	incomplete(20)	tail	1	10	6	4	1	0	no	5	PHAGE_Shigel_SfIV_NC_022749(2),PHAGE_Oenoco_phiS13_NC_023560(1),PHAGE_Salmon_103203_sal5_NC_031946(1),PHAGE_Salmon_Marshall_NC_022772(1),PHAGE_Oenoco_phi9805_NC_023559(1),PHAGE_Burkho_phi6442_NC_009235(1),PHAGE_Salmon_SPN9CC_NC_017985(1),PHAGE_Salmon_118970_sal4_NC_030919(1),PHAGE_Salmon_vB_SalM_SJ2_NC_023856(1),PHAGE_Entero_UAB_Phi20_NC_031019(1),PHAGE_Salmon_Maynard_NC_022768(1),PHAGE_Salmon_ST…	2	0.2	0.4584
GCA_006930435.1	ZZ_15fc601679	PDS000032614.60	HA	4	7.8Kb	AAGQMU010000008.1	77120	84957	incomplete(30)	transposase,plate	0	8	6	2	1	0	no	6	PHAGE_Salmon_SJ46_NC_031129(2),PHAGE_Entero_mEp234_NC_019715(1),PHAGE_Mycoba_Enkosi_NC_028936(1),PHAGE_Entero_P1_NC_005856(1),PHAGE_Lister_vB_LmoS_293_NC_028929(1),PHAGE_Burkho_phi1026b_NC_005284(1),PHAGE_Escher_RCS47_NC_042128(1),PHAGE_Entero_HK022_NC_002166(1),PHAGE_Bacter_B124_14_NC_016770(1)	1	0.25	0.5175
GCA_006930435.1	ZZ_15fc601679	PDS000032614.60	HA	5	20.9Kb	AAGQMU010000028.1	12252	33231	questionable(80)	lysin,tail,flippase,plate	0	24	23	1	1	0	no	9	PHAGE_Burkho_BcepMu_NC_005882(14),PHAGE_Burkho_phiE255_NC_009237(14),PHAGE_Rhizob_RR1_B_NC_021557(6),PHAGE_Vibrio_X29_NC_024369(5),PHAGE_Pseudo_JBD67_NC_042135(3),PHAGE_Pseudo_JBD25_NC_027992(3),PHAGE_Shigel_SfIV_NC_022749(2),PHAGE_Entero_SfV_NC_003444(2),PHAGE_Pseudo_PPpW_3_NC_023006(2),PHAGE_Pseudo_JBD18_NC_027986(2),PHAGE_Entero_SfI_NC_027339(2),PHAGE_Pseudo_B3_NC_006548(2),PHAGE_Shigel_SfII_N…	14	0.5833	0.4975
GCA_006930435.1	ZZ_15fc601679	PDS000032614.60	HA	6	26Kb	AAGQMU010000030.1	8897	34985	questionable(90)	terminase,portal,head,capsid,tail,plate	0	35	32	3	1	0	no	11	PHAGE_Edward_GF_2_NC_026611(15),PHAGE_Aeromo_vB_AsaM_56_NC_019527(13),PHAGE_Acinet_phiAC_1_NC_028995(9),PHAGE_Salmon_SEN34_NC_028699(8),PHAGE_Acinet_WCHABP1_NC_041966(6),PHAGE_Burkho_Bcep43_NC_005342(6),PHAGE_Acinet_AB1_NC_042028(6),PHAGE_Phage_Gifsy_1_NC_010392(5),PHAGE_Salmon_SPN3UB_NC_019545(5),PHAGE_Phage_Gifsy_2_NC_010393(5),PHAGE_Xantho_OP2_NC_007710(5),PHAGE_Acinet_IME_AB2_NC_041857(4),PHA…	15	0.4285	0.5293
GCA_006930435.1	ZZ_15fc601679	PDS000032614.60	HA	7	31.6Kb	AAGQMU010000031.1	2183	33851	intact(150)	tail,protease,portal,terminase,lysis	0	41	41	0	1	0	no	2	PHAGE_Phage_Gifsy_2_NC_010393(40),PHAGE_Phage_Gifsy_1_NC_010392(23),PHAGE_Salmon_Fels_1_NC_010391(15),PHAGE_Entero_mEp460_NC_019716(14),PHAGE_Entero_cdtI_NC_009514(12),PHAGE_Salmon_SPN3UB_NC_019545(10),PHAGE_Salmon_SEN34_NC_028699(9),PHAGE_Entero_c_1_NC_019706(7),PHAGE_Entero_DE3_NC_042057(4),PHAGE_Entero_mEp213_NC_019720(4),PHAGE_Entero_lambda_NC_001416(3),PHAGE_Entero_mEp237_NC_019704(3),PHAGE_…	40	0.9756	0.5171
GCA_006940515.1	ZZ_e6cf2c2225	PDS000032614.60	HA	1	6.3Kb	AAGRDZ010000001.1	170385	176747	incomplete(20)	tail	1	10	6	4	1	0	no	5	PHAGE_Shigel_SfIV_NC_022749(2),PHAGE_Oenoco_phiS13_NC_023560(1),PHAGE_Salmon_103203_sal5_NC_031946(1),PHAGE_Salmon_Marshall_NC_022772(1),PHAGE_Oenoco_phi9805_NC_023559(1),PHAGE_Burkho_phi6442_NC_009235(1),PHAGE_Salmon_SPN9CC_NC_017985(1),PHAGE_Salmon_118970_sal4_NC_030919(1),PHAGE_Salmon_vB_SalM_SJ2_NC_023856(1),PHAGE_Entero_UAB_Phi20_NC_031019(1),PHAGE_Salmon_Maynard_NC_022768(1),PHAGE_Salmon_ST…	2	0.2	0.4584
GCA_006940515.1	ZZ_e6cf2c2225	PDS000032614.60	HA	2	32Kb	AAGRDZ010000002.1	232511	264566	questionable(80)	integrase,tail,terminase,lysin	0	23	10	13	1	0	yes	7	PHAGE_Salmon_Fels_1_NC_010391(3),PHAGE_Phage_Gifsy_2_NC_010393(3),PHAGE_Phage_Gifsy_1_NC_010392(2),PHAGE_Cronob_vB_CsaM_GAP32_NC_019401(1),PHAGE_Escher_HK639_NC_016158(1),PHAGE_Salmon_ST64B_NC_004313(1),PHAGE_Pseudo_H101_NC_029094(1),PHAGE_Escher_RCS47_NC_042128(1),PHAGE_Entero_mEp235_NC_019708(1),PHAGE_Entero_lambda_NC_001416(1),PHAGE_Entero_HK106_NC_019768(1),PHAGE_Entero_HK022_NC_002166(1),PHA…	3	0.1304	0.4893
GCA_006940515.1	ZZ_e6cf2c2225	PDS000032614.60	HA	3	7.8Kb	AAGRDZ010000004.1	34586	42423	incomplete(30)	transposase,plate	0	8	6	2	1	0	no	6	PHAGE_Salmon_SJ46_NC_031129(2),PHAGE_Entero_mEp234_NC_019715(1),PHAGE_Mycoba_Enkosi_NC_028936(1),PHAGE_Entero_P1_NC_005856(1),PHAGE_Lister_vB_LmoS_293_NC_028929(1),PHAGE_Burkho_phi1026b_NC_005284(1),PHAGE_Escher_RCS47_NC_042128(1),PHAGE_Entero_HK022_NC_002166(1),PHAGE_Bacter_B124_14_NC_016770(1)	1	0.25	0.5175
GCA_006940515.1	ZZ_e6cf2c2225	PDS000032614.60	HA	4	20.9Kb	AAGRDZ010000030.1	12241	33220	questionable(80)	lysin,tail,flippase,plate	0	24	23	1	1	0	no	9	PHAGE_Burkho_BcepMu_NC_005882(14),PHAGE_Burkho_phiE255_NC_009237(14),PHAGE_Rhizob_RR1_B_NC_021557(6),PHAGE_Vibrio_X29_NC_024369(5),PHAGE_Pseudo_JBD67_NC_042135(3),PHAGE_Pseudo_JBD25_NC_027992(3),PHAGE_Shigel_SfIV_NC_022749(2),PHAGE_Entero_SfV_NC_003444(2),PHAGE_Pseudo_PPpW_3_NC_023006(2),PHAGE_Pseudo_JBD18_NC_027986(2),PHAGE_Entero_SfI_NC_027339(2),PHAGE_Pseudo_B3_NC_006548(2),PHAGE_Shigel_SfII_N…	14	0.5833	0.4974
GCA_006940515.1	ZZ_e6cf2c2225	PDS000032614.60	HA	5	34.4Kb	AAGRDZ010000036.1	1	34438	intact(150)	tail,protease,portal,terminase,lysis	0	44	43	1	1	0	no	2	PHAGE_Phage_Gifsy_2_NC_010393(42),PHAGE_Phage_Gifsy_1_NC_010392(25),PHAGE_Salmon_Fels_1_NC_010391(16),PHAGE_Entero_mEp460_NC_019716(14),PHAGE_Entero_cdtI_NC_009514(12),PHAGE_Salmon_SPN3UB_NC_019545(11),PHAGE_Salmon_SEN34_NC_028699(9),PHAGE_Entero_c_1_NC_019706(7),PHAGE_Entero_DE3_NC_042057(5),PHAGE_Entero_lambda_NC_001416(4),PHAGE_Entero_mEp213_NC_019720(4),PHAGE_Entero_mEp237_NC_019704(3),PHAGE_…	42	0.9545	0.5194
GCA_006940515.1	ZZ_e6cf2c2225	PDS000032614.60	HA	6	26Kb	AAGRDZ010000037.1	9603	35691	questionable(90)	terminase,portal,head,capsid,tail,plate	0	35	32	3	1	0	no	11	PHAGE_Edward_GF_2_NC_026611(15),PHAGE_Aeromo_vB_AsaM_56_NC_019527(13),PHAGE_Acinet_phiAC_1_NC_028995(9),PHAGE_Salmon_SEN34_NC_028699(8),PHAGE_Acinet_WCHABP1_NC_041966(6),PHAGE_Burkho_Bcep43_NC_005342(6),PHAGE_Acinet_AB1_NC_042028(6),PHAGE_Phage_Gifsy_1_NC_010392(5),PHAGE_Salmon_SPN3UB_NC_019545(5),PHAGE_Phage_Gifsy_2_NC_010393(5),PHAGE_Xantho_OP2_NC_007710(5),PHAGE_Acinet_IME_AB2_NC_041857(4),PHA…	15	0.4285	0.5293
GCA_001479185.1	ZZ_de27cd484a	PDS000004385.43	NHA	1	32Kb	JYVM01000014.1	405266	437321	questionable(80)	integrase,tail,terminase,lysin	0	23	10	13	1	0	yes	7	PHAGE_Salmon_Fels_1_NC_010391(3),PHAGE_Phage_Gifsy_2_NC_010393(3),PHAGE_Phage_Gifsy_1_NC_010392(2),PHAGE_Cronob_vB_CsaM_GAP32_NC_019401(1),PHAGE_Escher_HK639_NC_016158(1),PHAGE_Salmon_ST64B_NC_004313(1),PHAGE_Pseudo_H101_NC_029094(1),PHAGE_Escher_RCS47_NC_042128(1),PHAGE_Entero_mEp235_NC_019708(1),PHAGE_Entero_lambda_NC_001416(1),PHAGE_Entero_HK106_NC_019768(1),PHAGE_Entero_HK022_NC_002166(1),PHA…	3	0.1304	0.4893
GCA_001479185.1	ZZ_de27cd484a	PDS000004385.43	NHA	2	26.5Kb	JYVM01000016.1	5113	31641	questionable(75)	head,integrase	0	13	9	4	1	0	yes	3	PHAGE_Entero_P4_NC_001609(7),PHAGE_Entero_N15_NC_001901(1),PHAGE_Erwini_ENT90_NC_019932(1),PHAGE_Salmon_SP_004_NC_021774(1),PHAGE_Ralsto_RSY1_NC_025115(1),PHAGE_Serrat_Eta_NC_021563(1),PHAGE_Rueger_DSS3_P1_NC_025428(1),PHAGE_Klebsi_phiKO2_NC_005857(1),PHAGE_Stenot_S1_NC_011589(1),PHAGE_Shewan_1/41_NC_025458(1),PHAGE_Entero_WPhi_NC_005056(1),PHAGE_Proteu_VB_PmiS_Isfahan_NC_041925(1),PHAGE_Entero_m…	7	0.5384	0.499
GCA_001479185.1	ZZ_de27cd484a	PDS000004385.43	NHA	3	29.3Kb	JYVM01000016.1	68027	97404	intact(110)	integrase,portal,terminase,capsid,tail,head	0	31	29	2	1	0	yes	10	PHAGE_Haemop_HP2_NC_003315(18),PHAGE_Aeromo_phiO18P_NC_009542(17),PHAGE_Haemop_HP1_NC_001697(17),PHAGE_Vibrio_K139_NC_003313(11),PHAGE_Pasteu_F108_NC_008193(10),PHAGE_Vibrio_8_NC_022747(9),PHAGE_Pseudo_phi3_NC_030940(9),PHAGE_Salmon_SP_004_NC_021774(4),PHAGE_Entero_fiAA91_ss_NC_022750(2),PHAGE_Burkho_KL3_NC_015266(2),PHAGE_Escher_pro147_NC_028896(2),PHAGE_Escher_P2_NC_041848(2),PHAGE_Entero_P88_N…	18	0.5806	0.4985
GCA_001479185.1	ZZ_de27cd484a	PDS000004385.43	NHA	4	6.3Kb	JYVM01000019.1	61522	67884	incomplete(20)	tail	1	9	6	3	1	0	no	5	PHAGE_Shigel_SfIV_NC_022749(2),PHAGE_Oenoco_phiS13_NC_023560(1),PHAGE_Salmon_103203_sal5_NC_031946(1),PHAGE_Salmon_Marshall_NC_022772(1),PHAGE_Oenoco_phi9805_NC_023559(1),PHAGE_Salmon_SPN9CC_NC_017985(1),PHAGE_Burkho_phi6442_NC_009235(1),PHAGE_Salmon_118970_sal4_NC_030919(1),PHAGE_Salmon_vB_SalM_SJ2_NC_023856(1),PHAGE_Entero_UAB_Phi20_NC_031019(1),PHAGE_Salmon_Maynard_NC_022768(1),PHAGE_Salmon_ST…	2	0.2222	0.4584
GCA_001479185.1	ZZ_de27cd484a	PDS000004385.43	NHA	5	41.7Kb	JYVM01000002.1	131119	172875	incomplete(50)	lysis,integrase	0	59	52	7	1	0	yes	19	PHAGE_Salmon_118970_sal4_NC_030919(17),PHAGE_Entero_ST104_NC_005841(15),PHAGE_Entero_UAB_Phi20_NC_031019(15),PHAGE_Salmon_103203_sal5_NC_031946(12),PHAGE_Salmon_BTP1_NC_042346(11),PHAGE_Salmon_ST160_NC_014900(11),PHAGE_Salmon_SE1_NC_011802(9),PHAGE_Salmon_g341c_NC_013059(9),PHAGE_Salmon_vB_SemP_Emek_NC_018275(9),PHAGE_Entero_P22_NC_002371(8),PHAGE_Salmon_SPN9CC_NC_017985(8),PHAGE_Salmon_ST64T_NC_…	11	0.2881	0.4703
GCA_001479185.1	ZZ_de27cd484a	PDS000004385.43	NHA	6	7.8Kb	JYVM01000025.1	114610	122447	incomplete(30)	transposase,plate	0	8	6	2	1	0	no	6	PHAGE_Salmon_SJ46_NC_031129(2),PHAGE_Entero_mEp234_NC_019715(1),PHAGE_Mycoba_Enkosi_NC_028936(1),PHAGE_Entero_P1_NC_005856(1),PHAGE_Lister_vB_LmoS_293_NC_028929(1),PHAGE_Burkho_phi1026b_NC_005284(1),PHAGE_Escher_RCS47_NC_042128(1),PHAGE_Entero_HK022_NC_002166(1),PHAGE_Bacter_B124_14_NC_016770(1)	1	0.25	0.5175
GCA_001479185.1	ZZ_de27cd484a	PDS000004385.43	NHA	7	20.3Kb	JYVM01000038.1	18203	38545	questionable(80)	plate,tail,flippase,lysin	0	23	22	1	1	0	no	8	PHAGE_Burkho_BcepMu_NC_005882(14),PHAGE_Burkho_phiE255_NC_009237(14),PHAGE_Rhizob_RR1_B_NC_021557(6),PHAGE_Vibrio_X29_NC_024369(5),PHAGE_Pseudo_JBD67_NC_042135(3),PHAGE_Pseudo_JBD25_NC_027992(3),PHAGE_Shigel_SfIV_NC_022749(2),PHAGE_Entero_SfV_NC_003444(2),PHAGE_Pseudo_PPpW_3_NC_023006(2),PHAGE_Pseudo_JBD18_NC_027986(2),PHAGE_Entero_SfI_NC_027339(2),PHAGE_Pseudo_B3_NC_006548(2),PHAGE_Shigel_SfII_N…	14	0.6086	0.5017
GCA_001479185.1	ZZ_de27cd484a	PDS000004385.43	NHA	8	17.7Kb	JYVM01000006.1	2380	20117	incomplete(60)	tail,capsid,head	1	24	17	7	1	0	no	12	PHAGE_Salmon_118970_sal3_NC_031940(5),PHAGE_Shigel_SfIV_NC_022749(4),PHAGE_Salmon_ST64B_NC_004313(3),PHAGE_Entero_SfV_NC_003444(3),PHAGE_Shigel_SfII_NC_021857(3),PHAGE_Entero_mEp390_NC_019721(2),PHAGE_Phage_Gifsy_1_NC_010392(2),PHAGE_Salmon_Fels_1_NC_010391(2),PHAGE_Entero_HK140_NC_019710(2),PHAGE_Phage_Gifsy_2_NC_010393(2),PHAGE_Salmon_SJ46_NC_031129(2),PHAGE_Bacter_APSE_2_NC_011551(1),PHAGE_Ent…	4	0.2083	0.4841
GCA_007021805.1	ZZ_eaf1212ef9	PDS000006321.200	HA	1	6.8Kb	AAGWMK010000001.1	60957	67845	incomplete(40)	integrase,transposase,tail	1	11	6	5	1	0	yes	5	PHAGE_Salmon_epsilon34_NC_011976(2),PHAGE_Oenoco_phiS13_NC_023560(1),PHAGE_Salmon_103203_sal5_NC_031946(1),PHAGE_Salmon_Marshall_NC_022772(1),PHAGE_Oenoco_phi9805_NC_023559(1),PHAGE_Shigel_SfIV_NC_022749(1),PHAGE_Salmon_SPN9CC_NC_017985(1),PHAGE_Salmon_118970_sal4_NC_030919(1),PHAGE_Salmon_vB_SalM_SJ2_NC_023856(1),PHAGE_Entero_UAB_Phi20_NC_031019(1),PHAGE_Salmon_Maynard_NC_022768(1),PHAGE_Salmon_…	2	0.1818	0.4571
GCA_007021805.1	ZZ_eaf1212ef9	PDS000006321.200	HA	2	48.1Kb	AAGWMK010000001.1	499636	547745	intact(150)	integrase,lysis,terminase,portal,protease,tail,transposase	0	60	52	8	1	0	yes	7	PHAGE_Phage_Gifsy_2_NC_010393(46),PHAGE_Phage_Gifsy_1_NC_010392(27),PHAGE_Salmon_Fels_1_NC_010391(17),PHAGE_Salmon_SPN3UB_NC_019545(14),PHAGE_Entero_mEp460_NC_019716(13),PHAGE_Entero_cdtI_NC_009514(12),PHAGE_Salmon_SEN34_NC_028699(10),PHAGE_Entero_c_1_NC_019706(7),PHAGE_Entero_HK225_NC_019717(6),PHAGE_Entero_mEp237_NC_019704(5),PHAGE_Entero_DE3_NC_042057(4),PHAGE_Entero_phi80_NC_021190(4),PHAGE_E…	46	0.7666	0.5082
GCA_007021805.1	ZZ_eaf1212ef9	PDS000006321.200	HA	3	5.8Kb	AAGWMK010000001.1	1034510	1040334	intact(133)	coat	0	8	8	0	1	0	no	2	PHAGE_Entero_I2_2_NC_001332(8),PHAGE_Entero_Ike_NC_002014(6),PHAGE_Entero_fd_NC_025824(5),PHAGE_Entero_M13_NC_003287(5),PHAGE_Entero_If1_NC_001954(4)	7	1	0.4101
GCA_007021805.1	ZZ_eaf1212ef9	PDS000006321.200	HA	4	32Kb	AAGWMK010000001.1	1364411	1396466	questionable(80)	integrase,tail,terminase,lysin	0	23	10	13	1	0	yes	7	PHAGE_Salmon_Fels_1_NC_010391(3),PHAGE_Phage_Gifsy_2_NC_010393(3),PHAGE_Phage_Gifsy_1_NC_010392(2),PHAGE_Cronob_vB_CsaM_GAP32_NC_019401(1),PHAGE_Escher_HK639_NC_016158(1),PHAGE_Salmon_ST64B_NC_004313(1),PHAGE_Pseudo_H101_NC_029094(1),PHAGE_Escher_RCS47_NC_042128(1),PHAGE_Entero_mEp235_NC_019708(1),PHAGE_Entero_lambda_NC_001416(1),PHAGE_Entero_HK106_NC_019768(1),PHAGE_Entero_HK022_NC_002166(1),PHA…	3	0.1304	0.4893
GCA_007021805.1	ZZ_eaf1212ef9	PDS000006321.200	HA	5	17.7Kb	AAGWMK010000001.1	1738077	1755821	incomplete(60)	tail,head,capsid	1	21	16	5	1	0	no	11	PHAGE_Salmon_118970_sal3_NC_031940(5),PHAGE_Shigel_SfIV_NC_022749(4),PHAGE_Salmon_ST64B_NC_004313(3),PHAGE_Entero_SfV_NC_003444(3),PHAGE_Shigel_SfII_NC_021857(3),PHAGE_Entero_mEp390_NC_019721(2),PHAGE_Phage_Gifsy_1_NC_010392(2),PHAGE_Salmon_Fels_1_NC_010391(2),PHAGE_Entero_HK140_NC_019710(2),PHAGE_Phage_Gifsy_2_NC_010393(2),PHAGE_Salmon_SJ46_NC_031129(2),PHAGE_Bacter_APSE_2_NC_011551(1),PHAGE_Ent…	4	0.238	0.4839
GCA_007021805.1	ZZ_eaf1212ef9	PDS000006321.200	HA	6	5.1Kb	AAGWMK010000002.1	511360	516536	incomplete(30)	plate,transposase	0	5	4	1	1	0	no	4	PHAGE_Salmon_SJ46_NC_031129(2),PHAGE_Entero_mEp234_NC_019715(1),PHAGE_Escher_RCS47_NC_042128(1),PHAGE_Entero_P1_NC_005856(1),PHAGE_Entero_HK022_NC_002166(1),PHAGE_Bacter_B124_14_NC_016770(1),PHAGE_Lister_vB_LmoS_293_NC_028929(1)	1	0.4	0.4999
GCA_007021805.1	ZZ_eaf1212ef9	PDS000006321.200	HA	7	26.5Kb	AAGWMK010000002.1	636240	662768	questionable(75)	head,integrase	0	13	9	4	1	0	yes	3	PHAGE_Entero_P4_NC_001609(7),PHAGE_Entero_N15_NC_001901(1),PHAGE_Erwini_ENT90_NC_019932(1),PHAGE_Salmon_SP_004_NC_021774(1),PHAGE_Ralsto_RSY1_NC_025115(1),PHAGE_Serrat_Eta_NC_021563(1),PHAGE_Rueger_DSS3_P1_NC_025428(1),PHAGE_Klebsi_phiKO2_NC_005857(1),PHAGE_Stenot_S1_NC_011589(1),PHAGE_Shewan_1/41_NC_025458(1),PHAGE_Entero_WPhi_NC_005056(1),PHAGE_Proteu_VB_PmiS_Isfahan_NC_041925(1),PHAGE_Entero_m…	7	0.5384	0.4991
GCA_007021805.1	ZZ_eaf1212ef9	PDS000006321.200	HA	8	20.3Kb	AAGWMK010000013.1	12243	32585	questionable(80)	lysin,tail,flippase,plate	0	24	22	2	1	0	no	8	PHAGE_Burkho_BcepMu_NC_005882(14),PHAGE_Burkho_phiE255_NC_009237(14),PHAGE_Rhizob_RR1_B_NC_021557(6),PHAGE_Vibrio_X29_NC_024369(5),PHAGE_Pseudo_JBD67_NC_042135(3),PHAGE_Pseudo_JBD25_NC_027992(3),PHAGE_Shigel_SfIV_NC_022749(2),PHAGE_Entero_SfV_NC_003444(2),PHAGE_Pseudo_PPpW_3_NC_023006(2),PHAGE_Pseudo_JBD18_NC_027986(2),PHAGE_Entero_SfI_NC_027339(2),PHAGE_Pseudo_B3_NC_006548(2),PHAGE_Shigel_SfII_N…	14	0.5833	0.5017
GCA_007177435.1	ZZ_c2bddc111c	PDS000032619.10	NHA	1	29.1Kb	AAHFRZ010000001.1	1	29164	intact(120)	lysin,lysis,terminase,portal,head,tail,plate	0	40	36	4	1	0	no	11	PHAGE_Salmon_SEN34_NC_028699(24),PHAGE_Psychr_pOW20_A_NC_020841(5),PHAGE_Aggreg_S1249_NC_013597(5),PHAGE_Haemop_Aaphi23_NC_004827(4),PHAGE_Salmon_SJ46_NC_031129(4),PHAGE_Salmon_SPN3UB_NC_019545(3),PHAGE_Vibrio_CP_T1_NC_019457(3),PHAGE_Salmon_ST64B_NC_004313(2),PHAGE_Entero_phi80_NC_021190(2),PHAGE_Entero_HK225_NC_019717(2),PHAGE_Rhizob_RHEph04_NC_041908(2),PHAGE_Phage_Gifsy_2_NC_010393(2),PHAGE_E…	24	0.6	0.5113
GCA_007177435.1	ZZ_c2bddc111c	PDS000032619.10	NHA	2	32Kb	AAHFRZ010000001.1	822252	854307	questionable(80)	integrase,tail,terminase,lysin	0	23	10	13	1	0	yes	7	PHAGE_Salmon_Fels_1_NC_010391(3),PHAGE_Phage_Gifsy_2_NC_010393(3),PHAGE_Phage_Gifsy_1_NC_010392(2),PHAGE_Cronob_vB_CsaM_GAP32_NC_019401(1),PHAGE_Escher_HK639_NC_016158(1),PHAGE_Salmon_ST64B_NC_004313(1),PHAGE_Pseudo_H101_NC_029094(1),PHAGE_Escher_RCS47_NC_042128(1),PHAGE_Entero_mEp235_NC_019708(1),PHAGE_Entero_lambda_NC_001416(1),PHAGE_Entero_HK106_NC_019768(1),PHAGE_Entero_HK022_NC_002166(1),PHA…	3	0.1304	0.4893
GCA_007177435.1	ZZ_c2bddc111c	PDS000032619.10	NHA	3	17.7Kb	AAHFRZ010000001.1	1195919	1213656	incomplete(60)	tail,head,capsid	1	22	17	5	1	0	no	12	PHAGE_Salmon_118970_sal3_NC_031940(5),PHAGE_Shigel_SfIV_NC_022749(4),PHAGE_Salmon_ST64B_NC_004313(3),PHAGE_Entero_SfV_NC_003444(3),PHAGE_Shigel_SfII_NC_021857(3),PHAGE_Entero_mEp390_NC_019721(2),PHAGE_Phage_Gifsy_1_NC_010392(2),PHAGE_Salmon_Fels_1_NC_010391(2),PHAGE_Entero_HK140_NC_019710(2),PHAGE_Phage_Gifsy_2_NC_010393(2),PHAGE_Salmon_SJ46_NC_031129(2),PHAGE_Bacter_APSE_2_NC_011551(1),PHAGE_Ent…	4	0.2272	0.4841
GCA_007177435.1	ZZ_c2bddc111c	PDS000032619.10	NHA	4	20.3Kb	AAHFRZ010000002.1	723272	743614	questionable(80)	lysin,tail,flippase,plate	0	24	22	2	1	0	no	8	PHAGE_Burkho_BcepMu_NC_005882(14),PHAGE_Burkho_phiE255_NC_009237(14),PHAGE_Rhizob_RR1_B_NC_021557(6),PHAGE_Vibrio_X29_NC_024369(5),PHAGE_Pseudo_JBD67_NC_042135(3),PHAGE_Pseudo_JBD25_NC_027992(3),PHAGE_Shigel_SfIV_NC_022749(2),PHAGE_Entero_SfV_NC_003444(2),PHAGE_Pseudo_PPpW_3_NC_023006(2),PHAGE_Pseudo_JBD18_NC_027986(2),PHAGE_Entero_SfI_NC_027339(2),PHAGE_Pseudo_B3_NC_006548(2),PHAGE_Shigel_SfII_N…	14	0.5833	0.5017
GCA_007177435.1	ZZ_c2bddc111c	PDS000032619.10	NHA	5	33.1Kb	AAHFRZ010000003.1	187429	220563	intact(130)	integrase,portal,terminase,capsid,tail,head	1	40	34	6	1	0	yes	14	PHAGE_Haemop_HP2_NC_003315(18),PHAGE_Haemop_HP1_NC_001697(18),PHAGE_Aeromo_phiO18P_NC_009542(17),PHAGE_Pasteu_F108_NC_008193(10),PHAGE_Vibrio_K139_NC_003313(10),PHAGE_Pseudo_phi3_NC_030940(9),PHAGE_Vibrio_8_NC_022747(8),PHAGE_Entero_186_NC_001317(6),PHAGE_Salmon_Fels_2_NC_010463(5),PHAGE_Entero_PsP3_NC_005340(3),PHAGE_Erwini_ENT90_NC_019932(3),PHAGE_Salmon_SEN1_NC_029003(3),PHAGE_Salmon_RE_2010_N…	18	0.45	0.5123
GCA_007177435.1	ZZ_c2bddc111c	PDS000032619.10	NHA	6	5.1Kb	AAHFRZ010000003.1	541650	546826	incomplete(30)	plate,transposase	0	5	4	1	1	0	no	4	PHAGE_Salmon_SJ46_NC_031129(2),PHAGE_Entero_mEp234_NC_019715(1),PHAGE_Escher_RCS47_NC_042128(1),PHAGE_Entero_P1_NC_005856(1),PHAGE_Entero_HK022_NC_002166(1),PHAGE_Bacter_B124_14_NC_016770(1),PHAGE_Lister_vB_LmoS_293_NC_028929(1)	1	0.4	0.4999
GCA_007177435.1	ZZ_c2bddc111c	PDS000032619.10	NHA	7	26.5Kb	AAHFRZ010000003.1	666528	693056	questionable(75)	head,integrase	0	13	9	4	1	0	yes	3	PHAGE_Entero_P4_NC_001609(7),PHAGE_Entero_N15_NC_001901(1),PHAGE_Erwini_ENT90_NC_019932(1),PHAGE_Salmon_SP_004_NC_021774(1),PHAGE_Ralsto_RSY1_NC_025115(1),PHAGE_Serrat_Eta_NC_021563(1),PHAGE_Rueger_DSS3_P1_NC_025428(1),PHAGE_Klebsi_phiKO2_NC_005857(1),PHAGE_Stenot_S1_NC_011589(1),PHAGE_Shewan_1/41_NC_025458(1),PHAGE_Entero_WPhi_NC_005056(1),PHAGE_Proteu_VB_PmiS_Isfahan_NC_041925(1),PHAGE_Entero_m…	7	0.5384	0.499
GCA_007177435.1	ZZ_c2bddc111c	PDS000032619.10	NHA	8	22.8Kb	AAHFRZ010000019.1	279	23082	questionable(80)	terminase,coat,tail	0	33	30	3	1	0	no	7	PHAGE_Salmon_SPN3UB_NC_019545(24),PHAGE_Salmon_vB_SosS_Oslo_NC_018279(18),PHAGE_Entero_ES18_NC_006949(15),PHAGE_Pseudo_JBD44_NC_030929(9),PHAGE_Pseudo_YMC11/07/P54_PAE_BP_NC_030909(6),PHAGE_Pseudo_phi297_NC_016762(5),PHAGE_Mannhe_vB_MhS_587AP2_NC_028743(2),PHAGE_Xantho_Xp10_NC_004902(2),PHAGE_Entero_VT2_Sakai_NC_000902(2),PHAGE_Entero_DE3_NC_042057(1),PHAGE_Bacter_APSE_2_NC_011551(1),PHAGE_Salmon…	24	0.7272	0.5034
GCA_007177435.1	ZZ_c2bddc111c	PDS000032619.10	NHA	9	19.7Kb	AAHFRZ010000020.1	2381	22136	intact(150)	tail,head,portal,terminase,lysin	0	27	26	1	1	0	no	17	PHAGE_Entero_mEp235_NC_019708(7),PHAGE_Salmon_118970_sal3_NC_031940(7),PHAGE_Entero_HK446_NC_019714(6),PHAGE_Entero_mEpX1_NC_019709(5),PHAGE_Entero_HK106_NC_019768(4),PHAGE_Entero_HK544_NC_019767(4),PHAGE_Entero_mEp234_NC_019715(4),PHAGE_Cronob_ENT39118_NC_019934(4),PHAGE_Pseudo_phi2_NC_030931(4),PHAGE_Entero_mEp390_NC_019721(3),PHAGE_Escher_Seurat_NC_027378(3),PHAGE_Entero_HK542_NC_019769(3),PHA…	7	0.2592	0.5053
GCA_007177435.1	ZZ_c2bddc111c	PDS000032619.10	NHA	10	20Kb	AAHFRZ010000022.1	33	20110	incomplete(20)	lysis	0	21	20	1	1	0	no	7	PHAGE_Salmon_118970_sal4_NC_030919(10),PHAGE_Salmon_103203_sal5_NC_031946(8),PHAGE_Entero_UAB_Phi20_NC_031019(7),PHAGE_Salmon_epsilon34_NC_011976(7),PHAGE_Salmon_g341c_NC_013059(6),PHAGE_Salmon_SPN9CC_NC_017985(6),PHAGE_Salmon_ST160_NC_014900(5),PHAGE_Entero_ST104_NC_005841(4),PHAGE_Entero_P22_NC_002371(4),PHAGE_Salmon_BTP1_NC_042346(4),PHAGE_Salmon_ST64T_NC_004348(4),PHAGE_Salmon_SE1_NC_011802(3…	6	0.4761	0.475
GCA_007178515.1	ZZ_b983e6f533	PDS000032619.10	NHA	1	29.1Kb	AAHFTW010000001.1	1	29164	intact(120)	lysin,lysis,terminase,portal,head,tail,plate	0	40	36	4	1	0	no	11	PHAGE_Salmon_SEN34_NC_028699(24),PHAGE_Psychr_pOW20_A_NC_020841(5),PHAGE_Aggreg_S1249_NC_013597(5),PHAGE_Haemop_Aaphi23_NC_004827(4),PHAGE_Salmon_SJ46_NC_031129(4),PHAGE_Salmon_SPN3UB_NC_019545(3),PHAGE_Vibrio_CP_T1_NC_019457(3),PHAGE_Salmon_ST64B_NC_004313(2),PHAGE_Entero_phi80_NC_021190(2),PHAGE_Entero_HK225_NC_019717(2),PHAGE_Rhizob_RHEph04_NC_041908(2),PHAGE_Phage_Gifsy_2_NC_010393(2),PHAGE_E…	24	0.6	0.5113
GCA_007178515.1	ZZ_b983e6f533	PDS000032619.10	NHA	2	32Kb	AAHFTW010000001.1	822253	854308	questionable(80)	integrase,tail,terminase,lysin	0	23	10	13	1	0	yes	7	PHAGE_Salmon_Fels_1_NC_010391(3),PHAGE_Phage_Gifsy_2_NC_010393(3),PHAGE_Phage_Gifsy_1_NC_010392(2),PHAGE_Cronob_vB_CsaM_GAP32_NC_019401(1),PHAGE_Escher_HK639_NC_016158(1),PHAGE_Salmon_ST64B_NC_004313(1),PHAGE_Pseudo_H101_NC_029094(1),PHAGE_Escher_RCS47_NC_042128(1),PHAGE_Entero_mEp235_NC_019708(1),PHAGE_Entero_lambda_NC_001416(1),PHAGE_Entero_HK106_NC_019768(1),PHAGE_Entero_HK022_NC_002166(1),PHA…	3	0.1304	0.4893
GCA_007178515.1	ZZ_b983e6f533	PDS000032619.10	NHA	3	33.1Kb	AAHFTW010000004.1	187429	220563	intact(130)	integrase,portal,terminase,capsid,tail,head	1	40	34	6	1	0	yes	14	PHAGE_Haemop_HP2_NC_003315(18),PHAGE_Haemop_HP1_NC_001697(18),PHAGE_Aeromo_phiO18P_NC_009542(17),PHAGE_Pasteu_F108_NC_008193(10),PHAGE_Vibrio_K139_NC_003313(10),PHAGE_Pseudo_phi3_NC_030940(9),PHAGE_Vibrio_8_NC_022747(8),PHAGE_Entero_186_NC_001317(6),PHAGE_Salmon_Fels_2_NC_010463(5),PHAGE_Entero_PsP3_NC_005340(3),PHAGE_Erwini_ENT90_NC_019932(3),PHAGE_Salmon_SEN1_NC_029003(3),PHAGE_Salmon_RE_2010_N…	18	0.45	0.5123
GCA_007178515.1	ZZ_b983e6f533	PDS000032619.10	NHA	4	12.1Kb	AAHFTW010000005.1	42739	54861	questionable(75)	integrase,head	0	13	9	4	1	0	yes	3	PHAGE_Entero_P4_NC_001609(7),PHAGE_Entero_N15_NC_001901(1),PHAGE_Erwini_ENT90_NC_019932(1),PHAGE_Serrat_Eta_NC_021563(1),PHAGE_Ralsto_RSY1_NC_025115(1),PHAGE_Salmon_SP_004_NC_021774(1),PHAGE_Rueger_DSS3_P1_NC_025428(1),PHAGE_Klebsi_phiKO2_NC_005857(1),PHAGE_Shewan_1/41_NC_025458(1),PHAGE_Stenot_S1_NC_011589(1),PHAGE_Entero_WPhi_NC_005056(1),PHAGE_Proteu_VB_PmiS_Isfahan_NC_041925(1),PHAGE_Entero_m…	7	0.5384	0.4694
GCA_007178515.1	ZZ_b983e6f533	PDS000032619.10	NHA	5	7.8Kb	AAHFTW010000005.1	189099	196936	incomplete(30)	transposase,plate	0	8	6	2	1	0	no	6	PHAGE_Salmon_SJ46_NC_031129(2),PHAGE_Entero_mEp234_NC_019715(1),PHAGE_Mycoba_Enkosi_NC_028936(1),PHAGE_Entero_P1_NC_005856(1),PHAGE_Lister_vB_LmoS_293_NC_028929(1),PHAGE_Burkho_phi1026b_NC_005284(1),PHAGE_Escher_RCS47_NC_042128(1),PHAGE_Entero_HK022_NC_002166(1),PHAGE_Bacter_B124_14_NC_016770(1)	1	0.25	0.5175
GCA_007178515.1	ZZ_b983e6f533	PDS000032619.10	NHA	6	17.7Kb	AAHFTW010000007.1	2154	19891	incomplete(60)	tail,capsid,head	1	24	17	7	1	0	no	12	PHAGE_Salmon_118970_sal3_NC_031940(5),PHAGE_Shigel_SfIV_NC_022749(4),PHAGE_Salmon_ST64B_NC_004313(3),PHAGE_Entero_SfV_NC_003444(3),PHAGE_Shigel_SfII_NC_021857(3),PHAGE_Entero_mEp390_NC_019721(2),PHAGE_Phage_Gifsy_1_NC_010392(2),PHAGE_Salmon_Fels_1_NC_010391(2),PHAGE_Entero_HK140_NC_019710(2),PHAGE_Phage_Gifsy_2_NC_010393(2),PHAGE_Salmon_SJ46_NC_031129(2),PHAGE_Bacter_APSE_2_NC_011551(1),PHAGE_Ent…	4	0.2083	0.4841
GCA_007178515.1	ZZ_b983e6f533	PDS000032619.10	NHA	7	20.5Kb	AAHFTW010000008.1	204073	224593	incomplete(20)	lysis	0	22	21	1	1	0	no	7	PHAGE_Salmon_118970_sal4_NC_030919(11),PHAGE_Salmon_103203_sal5_NC_031946(9),PHAGE_Entero_UAB_Phi20_NC_031019(9),PHAGE_Salmon_SPN9CC_NC_017985(7),PHAGE_Salmon_epsilon34_NC_011976(7),PHAGE_Salmon_g341c_NC_013059(6),PHAGE_Salmon_ST160_NC_014900(5),PHAGE_Entero_P22_NC_002371(4),PHAGE_Entero_ST104_NC_005841(4),PHAGE_Salmon_BTP1_NC_042346(4),PHAGE_Salmon_ST64T_NC_004348(4),PHAGE_Salmon_SE1_NC_011802(3…	8	0.5	0.4747
GCA_007178515.1	ZZ_b983e6f533	PDS000032619.10	NHA	8	6.3Kb	AAHFTW010000009.1	146115	152477	incomplete(20)	tail	1	10	6	4	1	0	no	5	PHAGE_Shigel_SfIV_NC_022749(2),PHAGE_Oenoco_phiS13_NC_023560(1),PHAGE_Salmon_103203_sal5_NC_031946(1),PHAGE_Salmon_Marshall_NC_022772(1),PHAGE_Oenoco_phi9805_NC_023559(1),PHAGE_Burkho_phi6442_NC_009235(1),PHAGE_Salmon_SPN9CC_NC_017985(1),PHAGE_Salmon_118970_sal4_NC_030919(1),PHAGE_Salmon_vB_SalM_SJ2_NC_023856(1),PHAGE_Entero_UAB_Phi20_NC_031019(1),PHAGE_Salmon_Maynard_NC_022768(1),PHAGE_Salmon_ST…	2	0.2	0.4584
GCA_007178515.1	ZZ_b983e6f533	PDS000032619.10	NHA	9	20.3Kb	AAHFTW010000017.1	12251	32593	questionable(80)	lysin,tail,flippase,plate	0	24	22	2	1	0	no	8	PHAGE_Burkho_BcepMu_NC_005882(14),PHAGE_Burkho_phiE255_NC_009237(14),PHAGE_Rhizob_RR1_B_NC_021557(6),PHAGE_Vibrio_X29_NC_024369(5),PHAGE_Pseudo_JBD67_NC_042135(3),PHAGE_Pseudo_JBD25_NC_027992(3),PHAGE_Shigel_SfIV_NC_022749(2),PHAGE_Entero_SfV_NC_003444(2),PHAGE_Pseudo_PPpW_3_NC_023006(2),PHAGE_Pseudo_JBD18_NC_027986(2),PHAGE_Entero_SfI_NC_027339(2),PHAGE_Pseudo_B3_NC_006548(2),PHAGE_Shigel_SfII_N…	14	0.5833	0.5017
GCA_007178515.1	ZZ_b983e6f533	PDS000032619.10	NHA	10	26.9Kb	AAHFTW010000022.1	279	27239	questionable(80)	terminase,coat,tail	0	35	32	3	1	0	no	7	PHAGE_Salmon_SPN3UB_NC_019545(26),PHAGE_Salmon_vB_SosS_Oslo_NC_018279(20),PHAGE_Entero_ES18_NC_006949(16),PHAGE_Pseudo_JBD44_NC_030929(9),PHAGE_Pseudo_YMC11/07/P54_PAE_BP_NC_030909(6),PHAGE_Pseudo_phi297_NC_016762(5),PHAGE_Mannhe_vB_MhS_587AP2_NC_028743(2),PHAGE_Xantho_Xp10_NC_004902(2),PHAGE_Phage_Gifsy_1_NC_010392(2),PHAGE_Entero_cdtI_NC_009514(2),PHAGE_Entero_VT2_Sakai_NC_000902(2),PHAGE_Enter…	26	0.7428	0.5002
GCA_007178515.1	ZZ_b983e6f533	PDS000032619.10	NHA	11	23.4Kb	AAHFTW010000025.1	175	23618	intact(150)	tail,head,portal,terminase,lysin	0	29	28	1	1	0	no	17	PHAGE_Entero_mEp235_NC_019708(7),PHAGE_Salmon_118970_sal3_NC_031940(7),PHAGE_Entero_HK446_NC_019714(6),PHAGE_Entero_mEpX1_NC_019709(5),PHAGE_Entero_HK106_NC_019768(4),PHAGE_Entero_HK544_NC_019767(4),PHAGE_Entero_mEp234_NC_019715(4),PHAGE_Escher_Seurat_NC_027378(4),PHAGE_Cronob_ENT39118_NC_019934(4),PHAGE_Pseudo_phi2_NC_030931(4),PHAGE_Entero_mEp390_NC_019721(3),PHAGE_Entero_HK542_NC_019769(3),PHA…	7	0.2413	0.5026
GCA_007178855.1	ZZ_79b7069bf3	PDS000004383.106	NHA	1	5.1Kb	AAHFYO010000001.1	511561	516737	incomplete(30)	plate,transposase	0	5	4	1	1	0	no	4	PHAGE_Salmon_SJ46_NC_031129(2),PHAGE_Entero_mEp234_NC_019715(1),PHAGE_Escher_RCS47_NC_042128(1),PHAGE_Entero_P1_NC_005856(1),PHAGE_Entero_HK022_NC_002166(1),PHAGE_Bacter_B124_14_NC_016770(1),PHAGE_Lister_vB_LmoS_293_NC_028929(1)	1	0.4	0.4999
GCA_007178855.1	ZZ_79b7069bf3	PDS000004383.106	NHA	2	26.5Kb	AAHFYO010000001.1	636439	662967	questionable(75)	head,integrase	0	13	9	4	1	0	yes	3	PHAGE_Entero_P4_NC_001609(7),PHAGE_Entero_N15_NC_001901(1),PHAGE_Erwini_ENT90_NC_019932(1),PHAGE_Salmon_SP_004_NC_021774(1),PHAGE_Ralsto_RSY1_NC_025115(1),PHAGE_Serrat_Eta_NC_021563(1),PHAGE_Rueger_DSS3_P1_NC_025428(1),PHAGE_Klebsi_phiKO2_NC_005857(1),PHAGE_Stenot_S1_NC_011589(1),PHAGE_Shewan_1/41_NC_025458(1),PHAGE_Entero_WPhi_NC_005056(1),PHAGE_Proteu_VB_PmiS_Isfahan_NC_041925(1),PHAGE_Entero_m…	7	0.5384	0.4991
GCA_007178855.1	ZZ_79b7069bf3	PDS000004383.106	NHA	3	32Kb	AAHFYO010000002.1	344712	376767	questionable(80)	integrase,tail,terminase,lysin	0	23	10	13	1	0	yes	7	PHAGE_Salmon_Fels_1_NC_010391(3),PHAGE_Phage_Gifsy_2_NC_010393(3),PHAGE_Phage_Gifsy_1_NC_010392(2),PHAGE_Cronob_vB_CsaM_GAP32_NC_019401(1),PHAGE_Escher_HK639_NC_016158(1),PHAGE_Salmon_ST64B_NC_004313(1),PHAGE_Pseudo_H101_NC_029094(1),PHAGE_Escher_RCS47_NC_042128(1),PHAGE_Entero_mEp235_NC_019708(1),PHAGE_Entero_lambda_NC_001416(1),PHAGE_Entero_HK106_NC_019768(1),PHAGE_Entero_HK022_NC_002166(1),PHA…	3	0.1304	0.4893
GCA_007178855.1	ZZ_79b7069bf3	PDS000004383.106	NHA	4	45.7Kb	AAHFYO010000003.1	80580	126307	intact(140)	tail,plate,head,portal,terminase,lysis,lysin,integrase	0	64	58	6	1	0	yes	17	PHAGE_Salmon_SEN34_NC_028699(32),PHAGE_Salmon_SPN3UB_NC_019545(18),PHAGE_Phage_Gifsy_2_NC_010393(17),PHAGE_Phage_Gifsy_1_NC_010392(13),PHAGE_Entero_mEp237_NC_019704(9),PHAGE_Psychr_pOW20_A_NC_020841(5),PHAGE_Entero_HK225_NC_019717(5),PHAGE_Aggreg_S1249_NC_013597(5),PHAGE_Haemop_Aaphi23_NC_004827(4),PHAGE_Salmon_SJ46_NC_031129(4),PHAGE_Entero_phi80_NC_021190(3),PHAGE_Entero_YYZ_2008_NC_011356(3),P…	32	0.5	0.5091
GCA_007178855.1	ZZ_79b7069bf3	PDS000004383.106	NHA	5	42.7Kb	AAHFYO010000003.1	326835	369559	incomplete(50)	lysis,integrase	0	59	51	8	1	0	yes	21	PHAGE_Salmon_118970_sal4_NC_030919(16),PHAGE_Entero_UAB_Phi20_NC_031019(13),PHAGE_Salmon_103203_sal5_NC_031946(12),PHAGE_Salmon_g341c_NC_013059(11),PHAGE_Entero_ST104_NC_005841(11),PHAGE_Salmon_vB_SemP_Emek_NC_018275(10),PHAGE_Entero_P22_NC_002371(9),PHAGE_Salmon_epsilon34_NC_011976(9),PHAGE_Salmon_BTP1_NC_042346(8),PHAGE_Salmon_SPN9CC_NC_017985(8),PHAGE_Salmon_ST64T_NC_004348(7),PHAGE_Salmon_SE1…	12	0.2711	0.4665
GCA_007178855.1	ZZ_79b7069bf3	PDS000004383.106	NHA	6	6.3Kb	AAHFYO010000009.1	170250	176612	incomplete(20)	tail	1	10	6	4	1	0	no	5	PHAGE_Shigel_SfIV_NC_022749(2),PHAGE_Oenoco_phiS13_NC_023560(1),PHAGE_Salmon_103203_sal5_NC_031946(1),PHAGE_Salmon_Marshall_NC_022772(1),PHAGE_Oenoco_phi9805_NC_023559(1),PHAGE_Burkho_phi6442_NC_009235(1),PHAGE_Salmon_SPN9CC_NC_017985(1),PHAGE_Salmon_118970_sal4_NC_030919(1),PHAGE_Salmon_vB_SalM_SJ2_NC_023856(1),PHAGE_Entero_UAB_Phi20_NC_031019(1),PHAGE_Salmon_Maynard_NC_022768(1),PHAGE_Salmon_ST…	2	0.2	0.4584
GCA_007178855.1	ZZ_79b7069bf3	PDS000004383.106	NHA	7	17.7Kb	AAHFYO010000011.1	159958	177695	incomplete(60)	tail,head,capsid	1	22	17	5	1	0	no	12	PHAGE_Salmon_118970_sal3_NC_031940(5),PHAGE_Shigel_SfIV_NC_022749(4),PHAGE_Salmon_ST64B_NC_004313(3),PHAGE_Entero_SfV_NC_003444(3),PHAGE_Shigel_SfII_NC_021857(3),PHAGE_Entero_mEp390_NC_019721(2),PHAGE_Phage_Gifsy_1_NC_010392(2),PHAGE_Salmon_Fels_1_NC_010391(2),PHAGE_Entero_HK140_NC_019710(2),PHAGE_Phage_Gifsy_2_NC_010393(2),PHAGE_Salmon_SJ46_NC_031129(2),PHAGE_Bacter_APSE_2_NC_011551(1),PHAGE_Ent…	4	0.2272	0.4841
GCA_007178855.1	ZZ_79b7069bf3	PDS000004383.106	NHA	8	20.3Kb	AAHFYO010000020.1	12243	32585	questionable(80)	lysin,tail,flippase,plate	0	24	22	2	1	0	no	8	PHAGE_Burkho_BcepMu_NC_005882(14),PHAGE_Burkho_phiE255_NC_009237(14),PHAGE_Rhizob_RR1_B_NC_021557(6),PHAGE_Vibrio_X29_NC_024369(5),PHAGE_Pseudo_JBD67_NC_042135(3),PHAGE_Pseudo_JBD25_NC_027992(3),PHAGE_Shigel_SfIV_NC_022749(2),PHAGE_Entero_SfV_NC_003444(2),PHAGE_Pseudo_PPpW_3_NC_023006(2),PHAGE_Pseudo_JBD18_NC_027986(2),PHAGE_Entero_SfI_NC_027339(2),PHAGE_Pseudo_B3_NC_006548(2),PHAGE_Shigel_SfII_N…	14	0.5833	0.5017
GCA_007179225.1	ZZ_d2fc265cf8	PDS000032619.10	NHA	1	29.1Kb	AAHFVG010000009.1	1	29164	intact(110)	lysin,lysis,terminase,portal,head,tail,plate	0	39	36	3	1	0	no	11	PHAGE_Salmon_SEN34_NC_028699(24),PHAGE_Psychr_pOW20_A_NC_020841(5),PHAGE_Aggreg_S1249_NC_013597(5),PHAGE_Haemop_Aaphi23_NC_004827(4),PHAGE_Salmon_SJ46_NC_031129(4),PHAGE_Salmon_SPN3UB_NC_019545(3),PHAGE_Vibrio_CP_T1_NC_019457(3),PHAGE_Salmon_ST64B_NC_004313(2),PHAGE_Entero_phi80_NC_021190(2),PHAGE_Entero_HK225_NC_019717(2),PHAGE_Rhizob_RHEph04_NC_041908(2),PHAGE_Phage_Gifsy_2_NC_010393(2),PHAGE_E…	24	0.6153	0.5113
GCA_007179225.1	ZZ_d2fc265cf8	PDS000032619.10	NHA	2	33.1Kb	AAHFVG010000021.1	35190	68324	intact(130)	integrase,portal,terminase,capsid,tail,head	1	40	34	6	1	0	yes	14	PHAGE_Haemop_HP2_NC_003315(18),PHAGE_Haemop_HP1_NC_001697(18),PHAGE_Aeromo_phiO18P_NC_009542(17),PHAGE_Pasteu_F108_NC_008193(10),PHAGE_Vibrio_K139_NC_003313(10),PHAGE_Pseudo_phi3_NC_030940(9),PHAGE_Vibrio_8_NC_022747(8),PHAGE_Entero_186_NC_001317(6),PHAGE_Salmon_Fels_2_NC_010463(5),PHAGE_Entero_PsP3_NC_005340(3),PHAGE_Erwini_ENT90_NC_019932(3),PHAGE_Salmon_SEN1_NC_029003(3),PHAGE_Salmon_RE_2010_N…	18	0.45	0.5123
GCA_007179225.1	ZZ_d2fc265cf8	PDS000032619.10	NHA	3	19.4Kb	AAHFVG010000045.1	326	19745	questionable(80)	lysin,tail,flippase,plate	0	23	21	2	1	0	no	8	PHAGE_Burkho_BcepMu_NC_005882(13),PHAGE_Burkho_phiE255_NC_009237(13),PHAGE_Rhizob_RR1_B_NC_021557(6),PHAGE_Vibrio_X29_NC_024369(5),PHAGE_Pseudo_JBD67_NC_042135(3),PHAGE_Shigel_SfIV_NC_022749(2),PHAGE_Entero_SfV_NC_003444(2),PHAGE_Pseudo_PPpW_3_NC_023006(2),PHAGE_Pseudo_JBD18_NC_027986(2),PHAGE_Entero_SfI_NC_027339(2),PHAGE_Pseudo_B3_NC_006548(2),PHAGE_Pseudo_JBD25_NC_027992(2),PHAGE_Shigel_SfII_N…	13	0.5652	0.5072
GCA_007179225.1	ZZ_d2fc265cf8	PDS000032619.10	NHA	4	7.8Kb	AAHFVG010000048.1	1135	8972	incomplete(30)	transposase,plate	0	8	6	2	1	0	no	6	PHAGE_Salmon_SJ46_NC_031129(2),PHAGE_Entero_mEp234_NC_019715(1),PHAGE_Mycoba_Enkosi_NC_028936(1),PHAGE_Entero_P1_NC_005856(1),PHAGE_Lister_vB_LmoS_293_NC_028929(1),PHAGE_Burkho_phi1026b_NC_005284(1),PHAGE_Escher_RCS47_NC_042128(1),PHAGE_Entero_HK022_NC_002166(1),PHAGE_Bacter_B124_14_NC_016770(1)	1	0.25	0.5175
GCA_007179225.1	ZZ_d2fc265cf8	PDS000032619.10	NHA	5	22.8Kb	AAHFVG010000056.1	279	23082	questionable(80)	terminase,coat,tail	0	33	30	3	1	0	no	7	PHAGE_Salmon_SPN3UB_NC_019545(24),PHAGE_Salmon_vB_SosS_Oslo_NC_018279(18),PHAGE_Entero_ES18_NC_006949(15),PHAGE_Pseudo_JBD44_NC_030929(9),PHAGE_Pseudo_YMC11/07/P54_PAE_BP_NC_030909(6),PHAGE_Pseudo_phi297_NC_016762(5),PHAGE_Mannhe_vB_MhS_587AP2_NC_028743(2),PHAGE_Xantho_Xp10_NC_004902(2),PHAGE_Entero_VT2_Sakai_NC_000902(2),PHAGE_Entero_DE3_NC_042057(1),PHAGE_Bacter_APSE_2_NC_011551(1),PHAGE_Salmon…	24	0.7272	0.5034
GCA_007179225.1	ZZ_d2fc265cf8	PDS000032619.10	NHA	6	19.7Kb	AAHFVG010000063.1	2381	22136	intact(150)	tail,head,portal,terminase,lysin	0	27	26	1	1	0	no	17	PHAGE_Entero_mEp235_NC_019708(7),PHAGE_Salmon_118970_sal3_NC_031940(7),PHAGE_Entero_HK446_NC_019714(6),PHAGE_Entero_mEpX1_NC_019709(5),PHAGE_Entero_HK106_NC_019768(4),PHAGE_Entero_HK544_NC_019767(4),PHAGE_Entero_mEp234_NC_019715(4),PHAGE_Cronob_ENT39118_NC_019934(4),PHAGE_Pseudo_phi2_NC_030931(4),PHAGE_Entero_mEp390_NC_019721(3),PHAGE_Escher_Seurat_NC_027378(3),PHAGE_Entero_HK542_NC_019769(3),PHA…	7	0.2592	0.5053
GCA_007179225.1	ZZ_d2fc265cf8	PDS000032619.10	NHA	7	19.2Kb	AAHFVG010000069.1	33	19271	incomplete(20)	lysis	0	20	19	1	1	0	no	7	PHAGE_Salmon_118970_sal4_NC_030919(9),PHAGE_Entero_UAB_Phi20_NC_031019(7),PHAGE_Salmon_103203_sal5_NC_031946(7),PHAGE_Salmon_epsilon34_NC_011976(7),PHAGE_Salmon_g341c_NC_013059(6),PHAGE_Salmon_ST160_NC_014900(5),PHAGE_Salmon_SPN9CC_NC_017985(5),PHAGE_Entero_ST104_NC_005841(4),PHAGE_Entero_P22_NC_002371(4),PHAGE_Salmon_BTP1_NC_042346(4),PHAGE_Salmon_ST64T_NC_004348(4),PHAGE_Salmon_SE1_NC_011802(3)…	6	0.45	0.4769
GCA_007183595.1	ZZ_7aaabcf026	PDS000032619.10	NHA	1	29.1Kb	AAHGEB010000001.1	1	29164	intact(120)	lysin,lysis,terminase,portal,head,tail,plate	0	40	36	4	1	0	no	11	PHAGE_Salmon_SEN34_NC_028699(24),PHAGE_Psychr_pOW20_A_NC_020841(5),PHAGE_Aggreg_S1249_NC_013597(5),PHAGE_Haemop_Aaphi23_NC_004827(4),PHAGE_Salmon_SJ46_NC_031129(4),PHAGE_Salmon_SPN3UB_NC_019545(3),PHAGE_Vibrio_CP_T1_NC_019457(3),PHAGE_Salmon_ST64B_NC_004313(2),PHAGE_Entero_phi80_NC_021190(2),PHAGE_Entero_HK225_NC_019717(2),PHAGE_Rhizob_RHEph04_NC_041908(2),PHAGE_Phage_Gifsy_2_NC_010393(2),PHAGE_E…	24	0.6	0.5113
GCA_007183595.1	ZZ_7aaabcf026	PDS000032619.10	NHA	2	32Kb	AAHGEB010000001.1	822259	854314	questionable(80)	integrase,tail,terminase,lysin	0	23	10	13	1	0	yes	7	PHAGE_Salmon_Fels_1_NC_010391(3),PHAGE_Phage_Gifsy_2_NC_010393(3),PHAGE_Phage_Gifsy_1_NC_010392(2),PHAGE_Cronob_vB_CsaM_GAP32_NC_019401(1),PHAGE_Escher_HK639_NC_016158(1),PHAGE_Salmon_ST64B_NC_004313(1),PHAGE_Pseudo_H101_NC_029094(1),PHAGE_Escher_RCS47_NC_042128(1),PHAGE_Entero_mEp235_NC_019708(1),PHAGE_Entero_lambda_NC_001416(1),PHAGE_Entero_HK106_NC_019768(1),PHAGE_Entero_HK022_NC_002166(1),PHA…	3	0.1304	0.4893
GCA_007183595.1	ZZ_7aaabcf026	PDS000032619.10	NHA	3	33.1Kb	AAHGEB010000002.1	187429	220563	intact(130)	integrase,portal,terminase,capsid,tail,head	1	40	34	6	1	0	yes	14	PHAGE_Haemop_HP2_NC_003315(18),PHAGE_Haemop_HP1_NC_001697(18),PHAGE_Aeromo_phiO18P_NC_009542(17),PHAGE_Pasteu_F108_NC_008193(10),PHAGE_Vibrio_K139_NC_003313(10),PHAGE_Pseudo_phi3_NC_030940(9),PHAGE_Vibrio_8_NC_022747(8),PHAGE_Entero_186_NC_001317(6),PHAGE_Salmon_Fels_2_NC_010463(5),PHAGE_Entero_PsP3_NC_005340(3),PHAGE_Erwini_ENT90_NC_019932(3),PHAGE_Salmon_SEN1_NC_029003(3),PHAGE_Salmon_RE_2010_N…	18	0.45	0.5123
GCA_007183595.1	ZZ_7aaabcf026	PDS000032619.10	NHA	4	5.1Kb	AAHGEB010000002.1	541644	546820	incomplete(30)	plate,transposase	0	5	4	1	1	0	no	4	PHAGE_Salmon_SJ46_NC_031129(2),PHAGE_Entero_mEp234_NC_019715(1),PHAGE_Escher_RCS47_NC_042128(1),PHAGE_Entero_P1_NC_005856(1),PHAGE_Entero_HK022_NC_002166(1),PHAGE_Bacter_B124_14_NC_016770(1),PHAGE_Lister_vB_LmoS_293_NC_028929(1)	1	0.4	0.4999
GCA_007183595.1	ZZ_7aaabcf026	PDS000032619.10	NHA	5	26.5Kb	AAHGEB010000002.1	666522	693050	questionable(75)	head,integrase	0	13	9	4	1	0	yes	3	PHAGE_Entero_P4_NC_001609(7),PHAGE_Entero_N15_NC_001901(1),PHAGE_Erwini_ENT90_NC_019932(1),PHAGE_Salmon_SP_004_NC_021774(1),PHAGE_Ralsto_RSY1_NC_025115(1),PHAGE_Serrat_Eta_NC_021563(1),PHAGE_Rueger_DSS3_P1_NC_025428(1),PHAGE_Klebsi_phiKO2_NC_005857(1),PHAGE_Stenot_S1_NC_011589(1),PHAGE_Shewan_1/41_NC_025458(1),PHAGE_Entero_WPhi_NC_005056(1),PHAGE_Proteu_VB_PmiS_Isfahan_NC_041925(1),PHAGE_Entero_m…	7	0.5384	0.499
GCA_007183595.1	ZZ_7aaabcf026	PDS000032619.10	NHA	6	17.7Kb	AAHGEB010000007.1	159996	177733	incomplete(60)	tail,head,capsid	1	22	17	5	1	0	no	12	PHAGE_Salmon_118970_sal3_NC_031940(5),PHAGE_Shigel_SfIV_NC_022749(4),PHAGE_Salmon_ST64B_NC_004313(3),PHAGE_Entero_SfV_NC_003444(3),PHAGE_Shigel_SfII_NC_021857(3),PHAGE_Entero_mEp390_NC_019721(2),PHAGE_Phage_Gifsy_1_NC_010392(2),PHAGE_Salmon_Fels_1_NC_010391(2),PHAGE_Entero_HK140_NC_019710(2),PHAGE_Phage_Gifsy_2_NC_010393(2),PHAGE_Salmon_SJ46_NC_031129(2),PHAGE_Bacter_APSE_2_NC_011551(1),PHAGE_Ent…	4	0.2272	0.4841
GCA_007183595.1	ZZ_7aaabcf026	PDS000032619.10	NHA	7	20.3Kb	AAHGEB010000015.1	38984	59326	questionable(80)	lysin,tail,flippase,plate	0	24	22	2	1	0	no	8	PHAGE_Burkho_BcepMu_NC_005882(14),PHAGE_Burkho_phiE255_NC_009237(14),PHAGE_Rhizob_RR1_B_NC_021557(6),PHAGE_Vibrio_X29_NC_024369(5),PHAGE_Pseudo_JBD67_NC_042135(3),PHAGE_Pseudo_JBD25_NC_027992(3),PHAGE_Shigel_SfIV_NC_022749(2),PHAGE_Entero_SfV_NC_003444(2),PHAGE_Pseudo_PPpW_3_NC_023006(2),PHAGE_Pseudo_JBD18_NC_027986(2),PHAGE_Entero_SfI_NC_027339(2),PHAGE_Pseudo_B3_NC_006548(2),PHAGE_Shigel_SfII_N…	14	0.5833	0.5017
GCA_007183595.1	ZZ_7aaabcf026	PDS000032619.10	NHA	8	26.9Kb	AAHGEB010000026.1	279	27239	questionable(80)	terminase,coat,tail	0	35	32	3	1	0	no	7	PHAGE_Salmon_SPN3UB_NC_019545(26),PHAGE_Salmon_vB_SosS_Oslo_NC_018279(20),PHAGE_Entero_ES18_NC_006949(16),PHAGE_Pseudo_JBD44_NC_030929(9),PHAGE_Pseudo_YMC11/07/P54_PAE_BP_NC_030909(6),PHAGE_Pseudo_phi297_NC_016762(5),PHAGE_Mannhe_vB_MhS_587AP2_NC_028743(2),PHAGE_Xantho_Xp10_NC_004902(2),PHAGE_Phage_Gifsy_1_NC_010392(2),PHAGE_Entero_cdtI_NC_009514(2),PHAGE_Entero_VT2_Sakai_NC_000902(2),PHAGE_Enter…	26	0.7428	0.5002
GCA_007183595.1	ZZ_7aaabcf026	PDS000032619.10	NHA	9	23.4Kb	AAHGEB010000029.1	175	23618	intact(150)	tail,head,portal,terminase,lysin	0	29	28	1	1	0	no	17	PHAGE_Entero_mEp235_NC_019708(7),PHAGE_Salmon_118970_sal3_NC_031940(7),PHAGE_Entero_HK446_NC_019714(6),PHAGE_Entero_mEpX1_NC_019709(5),PHAGE_Entero_HK106_NC_019768(4),PHAGE_Entero_HK544_NC_019767(4),PHAGE_Entero_mEp234_NC_019715(4),PHAGE_Escher_Seurat_NC_027378(4),PHAGE_Cronob_ENT39118_NC_019934(4),PHAGE_Pseudo_phi2_NC_030931(4),PHAGE_Entero_mEp390_NC_019721(3),PHAGE_Entero_HK542_NC_019769(3),PHA…	7	0.2413	0.5025
GCA_007183595.1	ZZ_7aaabcf026	PDS000032619.10	NHA	10	20.1Kb	AAHGEB010000031.1	33	20194	incomplete(20)	lysis	0	21	20	1	1	0	no	7	PHAGE_Salmon_118970_sal4_NC_030919(10),PHAGE_Salmon_103203_sal5_NC_031946(8),PHAGE_Entero_UAB_Phi20_NC_031019(7),PHAGE_Salmon_epsilon34_NC_011976(7),PHAGE_Salmon_g341c_NC_013059(6),PHAGE_Salmon_SPN9CC_NC_017985(6),PHAGE_Salmon_ST160_NC_014900(5),PHAGE_Entero_ST104_NC_005841(4),PHAGE_Entero_P22_NC_002371(4),PHAGE_Salmon_BTP1_NC_042346(4),PHAGE_Salmon_ST64T_NC_004348(4),PHAGE_Salmon_SE1_NC_011802(3…	6	0.4761	0.4748
GCA_007187035.1	ZZ_37c22b6d91	PDS000032619.10	NHA	1	32Kb	AAHGJO010000001.1	298082	330137	questionable(80)	integrase,tail,terminase,lysin	0	23	10	13	1	0	yes	7	PHAGE_Salmon_Fels_1_NC_010391(3),PHAGE_Phage_Gifsy_2_NC_010393(3),PHAGE_Phage_Gifsy_1_NC_010392(2),PHAGE_Cronob_vB_CsaM_GAP32_NC_019401(1),PHAGE_Escher_HK639_NC_016158(1),PHAGE_Salmon_ST64B_NC_004313(1),PHAGE_Pseudo_H101_NC_029094(1),PHAGE_Escher_RCS47_NC_042128(1),PHAGE_Entero_mEp235_NC_019708(1),PHAGE_Entero_lambda_NC_001416(1),PHAGE_Entero_HK106_NC_019768(1),PHAGE_Entero_HK022_NC_002166(1),PHA…	3	0.1304	0.4893
GCA_007187035.1	ZZ_37c22b6d91	PDS000032619.10	NHA	2	33.1Kb	AAHGJO010000002.1	187429	220563	intact(130)	integrase,portal,terminase,capsid,tail,head	1	40	34	6	1	0	yes	14	PHAGE_Haemop_HP2_NC_003315(18),PHAGE_Haemop_HP1_NC_001697(18),PHAGE_Aeromo_phiO18P_NC_009542(17),PHAGE_Pasteu_F108_NC_008193(10),PHAGE_Vibrio_K139_NC_003313(10),PHAGE_Pseudo_phi3_NC_030940(9),PHAGE_Vibrio_8_NC_022747(8),PHAGE_Entero_186_NC_001317(6),PHAGE_Salmon_Fels_2_NC_010463(5),PHAGE_Entero_PsP3_NC_005340(3),PHAGE_Erwini_ENT90_NC_019932(3),PHAGE_Salmon_SEN1_NC_029003(3),PHAGE_Salmon_RE_2010_N…	18	0.45	0.5123
GCA_007187035.1	ZZ_37c22b6d91	PDS000032619.10	NHA	3	17.7Kb	AAHGJO010000006.1	157962	175699	incomplete(60)	tail,head,capsid	1	22	17	5	1	0	no	12	PHAGE_Salmon_118970_sal3_NC_031940(5),PHAGE_Shigel_SfIV_NC_022749(4),PHAGE_Salmon_ST64B_NC_004313(3),PHAGE_Entero_SfV_NC_003444(3),PHAGE_Shigel_SfII_NC_021857(3),PHAGE_Entero_mEp390_NC_019721(2),PHAGE_Phage_Gifsy_1_NC_010392(2),PHAGE_Salmon_Fels_1_NC_010391(2),PHAGE_Entero_HK140_NC_019710(2),PHAGE_Phage_Gifsy_2_NC_010393(2),PHAGE_Salmon_SJ46_NC_031129(2),PHAGE_Bacter_APSE_2_NC_011551(1),PHAGE_Ent…	4	0.2272	0.4841
GCA_007187035.1	ZZ_37c22b6d91	PDS000032619.10	NHA	4	7.8Kb	AAHGJO010000010.1	81206	89043	incomplete(30)	transposase,plate	0	8	6	2	1	0	no	6	PHAGE_Salmon_SJ46_NC_031129(2),PHAGE_Entero_mEp234_NC_019715(1),PHAGE_Mycoba_Enkosi_NC_028936(1),PHAGE_Entero_P1_NC_005856(1),PHAGE_Lister_vB_LmoS_293_NC_028929(1),PHAGE_Burkho_phi1026b_NC_005284(1),PHAGE_Escher_RCS47_NC_042128(1),PHAGE_Entero_HK022_NC_002166(1),PHAGE_Bacter_B124_14_NC_016770(1)	1	0.25	0.5175
GCA_007187035.1	ZZ_37c22b6d91	PDS000032619.10	NHA	5	12.1Kb	AAHGJO010000019.1	17182	29304	questionable(75)	integrase,head	0	13	9	4	1	0	yes	3	PHAGE_Entero_P4_NC_001609(7),PHAGE_Entero_N15_NC_001901(1),PHAGE_Erwini_ENT90_NC_019932(1),PHAGE_Serrat_Eta_NC_021563(1),PHAGE_Ralsto_RSY1_NC_025115(1),PHAGE_Salmon_SP_004_NC_021774(1),PHAGE_Rueger_DSS3_P1_NC_025428(1),PHAGE_Klebsi_phiKO2_NC_005857(1),PHAGE_Shewan_1/41_NC_025458(1),PHAGE_Stenot_S1_NC_011589(1),PHAGE_Entero_WPhi_NC_005056(1),PHAGE_Proteu_VB_PmiS_Isfahan_NC_041925(1),PHAGE_Entero_m…	7	0.5384	0.4694
GCA_007187035.1	ZZ_37c22b6d91	PDS000032619.10	NHA	6	19.4Kb	AAHGJO010000042.1	329	19748	questionable(80)	lysin,tail,flippase,plate	0	23	21	2	1	0	no	8	PHAGE_Burkho_BcepMu_NC_005882(13),PHAGE_Burkho_phiE255_NC_009237(13),PHAGE_Rhizob_RR1_B_NC_021557(6),PHAGE_Vibrio_X29_NC_024369(5),PHAGE_Pseudo_JBD67_NC_042135(3),PHAGE_Shigel_SfIV_NC_022749(2),PHAGE_Entero_SfV_NC_003444(2),PHAGE_Pseudo_PPpW_3_NC_023006(2),PHAGE_Pseudo_JBD18_NC_027986(2),PHAGE_Entero_SfI_NC_027339(2),PHAGE_Pseudo_B3_NC_006548(2),PHAGE_Pseudo_JBD25_NC_027992(2),PHAGE_Shigel_SfII_N…	13	0.5652	0.5072
GCA_007187035.1	ZZ_37c22b6d91	PDS000032619.10	NHA	7	22.8Kb	AAHGJO010000048.1	279	23082	questionable(80)	terminase,coat,tail	0	33	30	3	1	0	no	7	PHAGE_Salmon_SPN3UB_NC_019545(24),PHAGE_Salmon_vB_SosS_Oslo_NC_018279(18),PHAGE_Entero_ES18_NC_006949(15),PHAGE_Pseudo_JBD44_NC_030929(9),PHAGE_Pseudo_YMC11/07/P54_PAE_BP_NC_030909(6),PHAGE_Pseudo_phi297_NC_016762(5),PHAGE_Mannhe_vB_MhS_587AP2_NC_028743(2),PHAGE_Xantho_Xp10_NC_004902(2),PHAGE_Entero_VT2_Sakai_NC_000902(2),PHAGE_Entero_DE3_NC_042057(1),PHAGE_Bacter_APSE_2_NC_011551(1),PHAGE_Salmon…	24	0.7272	0.5034
GCA_007187035.1	ZZ_37c22b6d91	PDS000032619.10	NHA	8	19.7Kb	AAHGJO010000052.1	2381	22136	intact(150)	tail,head,portal,terminase,lysin	0	27	26	1	1	0	no	17	PHAGE_Entero_mEp235_NC_019708(7),PHAGE_Salmon_118970_sal3_NC_031940(7),PHAGE_Entero_HK446_NC_019714(6),PHAGE_Entero_mEpX1_NC_019709(5),PHAGE_Entero_HK106_NC_019768(4),PHAGE_Entero_HK544_NC_019767(4),PHAGE_Entero_mEp234_NC_019715(4),PHAGE_Cronob_ENT39118_NC_019934(4),PHAGE_Pseudo_phi2_NC_030931(4),PHAGE_Entero_mEp390_NC_019721(3),PHAGE_Escher_Seurat_NC_027378(3),PHAGE_Entero_HK542_NC_019769(3),PHA…	7	0.2592	0.5054
GCA_007187035.1	ZZ_37c22b6d91	PDS000032619.10	NHA	9	19.7Kb	AAHGJO010000056.1	530	20264	questionable(80)	tail,head,portal,terminase,lysis,lysin	0	27	25	2	1	0	no	5	PHAGE_Salmon_SEN34_NC_028699(21),PHAGE_Aggreg_S1249_NC_013597(4),PHAGE_Psychr_pOW20_A_NC_020841(3),PHAGE_Haemop_Aaphi23_NC_004827(3),PHAGE_Salmon_ST64B_NC_004313(2),PHAGE_Vibrio_CP_T1_NC_019457(2),PHAGE_Salmon_Fels_1_NC_010391(2),PHAGE_Salmon_SPN3UB_NC_019545(2),PHAGE_Rhizob_RHEph04_NC_041908(2),PHAGE_Phage_Gifsy_2_NC_010393(2),PHAGE_Rhizob_RHEph06_NC_027296(2),PHAGE_Salmon_BP63_NC_031250(2),PHAG…	21	0.7777	0.5352
GCA_007187035.1	ZZ_37c22b6d91	PDS000032619.10	NHA	10	18.1Kb	AAHGJO010000061.1	3	18114	incomplete(10)	NA	0	19	19	0	1	0	no	7	PHAGE_Salmon_118970_sal4_NC_030919(9),PHAGE_Entero_UAB_Phi20_NC_031019(8),PHAGE_Salmon_103203_sal5_NC_031946(7),PHAGE_Salmon_epsilon34_NC_011976(7),PHAGE_Salmon_g341c_NC_013059(6),PHAGE_Salmon_SPN9CC_NC_017985(5),PHAGE_Salmon_ST160_NC_014900(5),PHAGE_Entero_ST104_NC_005841(4),PHAGE_Salmon_BTP1_NC_042346(4),PHAGE_Salmon_ST64T_NC_004348(4),PHAGE_Entero_P22_NC_002371(3),PHAGE_Salmon_SE1_NC_011802(3)…	7	0.4736	0.4867
GCA_007187255.1	ZZ_753ac1f40a	PDS000032619.10	NHA	1	32Kb	AAHGKJ010000001.1	706312	738367	questionable(80)	integrase,tail,terminase,lysin	0	23	10	13	1	0	yes	7	PHAGE_Salmon_Fels_1_NC_010391(3),PHAGE_Phage_Gifsy_2_NC_010393(3),PHAGE_Phage_Gifsy_1_NC_010392(2),PHAGE_Cronob_vB_CsaM_GAP32_NC_019401(1),PHAGE_Escher_HK639_NC_016158(1),PHAGE_Salmon_ST64B_NC_004313(1),PHAGE_Pseudo_H101_NC_029094(1),PHAGE_Escher_RCS47_NC_042128(1),PHAGE_Entero_mEp235_NC_019708(1),PHAGE_Entero_lambda_NC_001416(1),PHAGE_Entero_HK106_NC_019768(1),PHAGE_Entero_HK022_NC_002166(1),PHA…	3	0.1304	0.4893
GCA_007187255.1	ZZ_753ac1f40a	PDS000032619.10	NHA	2	33.1Kb	AAHGKJ010000003.1	187429	220563	intact(130)	integrase,portal,terminase,capsid,tail,head	1	40	34	6	1	0	yes	14	PHAGE_Haemop_HP2_NC_003315(18),PHAGE_Haemop_HP1_NC_001697(18),PHAGE_Aeromo_phiO18P_NC_009542(17),PHAGE_Pasteu_F108_NC_008193(10),PHAGE_Vibrio_K139_NC_003313(10),PHAGE_Pseudo_phi3_NC_030940(9),PHAGE_Vibrio_8_NC_022747(8),PHAGE_Entero_186_NC_001317(6),PHAGE_Salmon_Fels_2_NC_010463(5),PHAGE_Entero_PsP3_NC_005340(3),PHAGE_Erwini_ENT90_NC_019932(3),PHAGE_Salmon_SEN1_NC_029003(3),PHAGE_Salmon_RE_2010_N…	18	0.45	0.5123
GCA_007187255.1	ZZ_753ac1f40a	PDS000032619.10	NHA	3	12.1Kb	AAHGKJ010000005.1	42739	54861	questionable(75)	integrase,head	0	13	9	4	1	0	yes	3	PHAGE_Entero_P4_NC_001609(7),PHAGE_Entero_N15_NC_001901(1),PHAGE_Erwini_ENT90_NC_019932(1),PHAGE_Serrat_Eta_NC_021563(1),PHAGE_Ralsto_RSY1_NC_025115(1),PHAGE_Salmon_SP_004_NC_021774(1),PHAGE_Rueger_DSS3_P1_NC_025428(1),PHAGE_Klebsi_phiKO2_NC_005857(1),PHAGE_Shewan_1/41_NC_025458(1),PHAGE_Stenot_S1_NC_011589(1),PHAGE_Entero_WPhi_NC_005056(1),PHAGE_Proteu_VB_PmiS_Isfahan_NC_041925(1),PHAGE_Entero_m…	7	0.5384	0.4694
GCA_007187255.1	ZZ_753ac1f40a	PDS000032619.10	NHA	4	7.8Kb	AAHGKJ010000005.1	189099	196936	incomplete(30)	transposase,plate	0	8	6	2	1	0	no	6	PHAGE_Salmon_SJ46_NC_031129(2),PHAGE_Entero_mEp234_NC_019715(1),PHAGE_Mycoba_Enkosi_NC_028936(1),PHAGE_Entero_P1_NC_005856(1),PHAGE_Lister_vB_LmoS_293_NC_028929(1),PHAGE_Burkho_phi1026b_NC_005284(1),PHAGE_Escher_RCS47_NC_042128(1),PHAGE_Entero_HK022_NC_002166(1),PHAGE_Bacter_B124_14_NC_016770(1)	1	0.25	0.5175
GCA_007187255.1	ZZ_753ac1f40a	PDS000032619.10	NHA	5	17.7Kb	AAHGKJ010000008.1	158875	176612	incomplete(60)	tail,head,capsid	1	22	17	5	1	0	no	12	PHAGE_Salmon_118970_sal3_NC_031940(5),PHAGE_Shigel_SfIV_NC_022749(4),PHAGE_Salmon_ST64B_NC_004313(3),PHAGE_Entero_SfV_NC_003444(3),PHAGE_Shigel_SfII_NC_021857(3),PHAGE_Entero_mEp390_NC_019721(2),PHAGE_Phage_Gifsy_1_NC_010392(2),PHAGE_Salmon_Fels_1_NC_010391(2),PHAGE_Entero_HK140_NC_019710(2),PHAGE_Phage_Gifsy_2_NC_010393(2),PHAGE_Salmon_SJ46_NC_031129(2),PHAGE_Bacter_APSE_2_NC_011551(1),PHAGE_Ent…	4	0.2272	0.4841
GCA_007187255.1	ZZ_753ac1f40a	PDS000032619.10	NHA	6	6.3Kb	AAHGKJ010000010.1	108002	114364	incomplete(20)	tail	1	10	6	4	1	0	no	5	PHAGE_Shigel_SfIV_NC_022749(2),PHAGE_Oenoco_phiS13_NC_023560(1),PHAGE_Salmon_103203_sal5_NC_031946(1),PHAGE_Salmon_Marshall_NC_022772(1),PHAGE_Oenoco_phi9805_NC_023559(1),PHAGE_Burkho_phi6442_NC_009235(1),PHAGE_Salmon_SPN9CC_NC_017985(1),PHAGE_Salmon_118970_sal4_NC_030919(1),PHAGE_Salmon_vB_SalM_SJ2_NC_023856(1),PHAGE_Entero_UAB_Phi20_NC_031019(1),PHAGE_Salmon_Maynard_NC_022768(1),PHAGE_Salmon_ST…	2	0.2	0.4584
GCA_007187255.1	ZZ_753ac1f40a	PDS000032619.10	NHA	7	29.1Kb	AAHGKJ010000013.1	1	29164	intact(110)	lysin,lysis,terminase,portal,head,tail,plate	0	39	36	3	1	0	no	11	PHAGE_Salmon_SEN34_NC_028699(24),PHAGE_Psychr_pOW20_A_NC_020841(5),PHAGE_Aggreg_S1249_NC_013597(5),PHAGE_Haemop_Aaphi23_NC_004827(4),PHAGE_Salmon_SJ46_NC_031129(4),PHAGE_Salmon_SPN3UB_NC_019545(3),PHAGE_Vibrio_CP_T1_NC_019457(3),PHAGE_Salmon_ST64B_NC_004313(2),PHAGE_Entero_phi80_NC_021190(2),PHAGE_Entero_HK225_NC_019717(2),PHAGE_Rhizob_RHEph04_NC_041908(2),PHAGE_Phage_Gifsy_2_NC_010393(2),PHAGE_E…	24	0.6153	0.5113
GCA_007187255.1	ZZ_753ac1f40a	PDS000032619.10	NHA	8	20.3Kb	AAHGKJ010000017.1	38921	59263	questionable(80)	lysin,tail,flippase,plate	0	24	22	2	1	0	no	8	PHAGE_Burkho_BcepMu_NC_005882(14),PHAGE_Burkho_phiE255_NC_009237(14),PHAGE_Rhizob_RR1_B_NC_021557(6),PHAGE_Vibrio_X29_NC_024369(5),PHAGE_Pseudo_JBD67_NC_042135(3),PHAGE_Pseudo_JBD25_NC_027992(3),PHAGE_Shigel_SfIV_NC_022749(2),PHAGE_Entero_SfV_NC_003444(2),PHAGE_Pseudo_PPpW_3_NC_023006(2),PHAGE_Pseudo_JBD18_NC_027986(2),PHAGE_Entero_SfI_NC_027339(2),PHAGE_Pseudo_B3_NC_006548(2),PHAGE_Shigel_SfII_N…	14	0.5833	0.5017
GCA_007187255.1	ZZ_753ac1f40a	PDS000032619.10	NHA	9	26.9Kb	AAHGKJ010000028.1	279	27239	questionable(80)	terminase,coat,tail	0	35	32	3	1	0	no	7	PHAGE_Salmon_SPN3UB_NC_019545(26),PHAGE_Salmon_vB_SosS_Oslo_NC_018279(20),PHAGE_Entero_ES18_NC_006949(16),PHAGE_Pseudo_JBD44_NC_030929(9),PHAGE_Pseudo_YMC11/07/P54_PAE_BP_NC_030909(6),PHAGE_Pseudo_phi297_NC_016762(5),PHAGE_Mannhe_vB_MhS_587AP2_NC_028743(2),PHAGE_Xantho_Xp10_NC_004902(2),PHAGE_Phage_Gifsy_1_NC_010392(2),PHAGE_Entero_cdtI_NC_009514(2),PHAGE_Entero_VT2_Sakai_NC_000902(2),PHAGE_Enter…	26	0.7428	0.5002
GCA_007187255.1	ZZ_753ac1f40a	PDS000032619.10	NHA	10	23.4Kb	AAHGKJ010000030.1	175	23618	intact(150)	tail,head,portal,terminase,lysin	0	29	28	1	1	0	no	17	PHAGE_Entero_mEp235_NC_019708(7),PHAGE_Salmon_118970_sal3_NC_031940(7),PHAGE_Entero_HK446_NC_019714(6),PHAGE_Entero_mEpX1_NC_019709(5),PHAGE_Entero_HK106_NC_019768(4),PHAGE_Entero_HK544_NC_019767(4),PHAGE_Entero_mEp234_NC_019715(4),PHAGE_Escher_Seurat_NC_027378(4),PHAGE_Cronob_ENT39118_NC_019934(4),PHAGE_Pseudo_phi2_NC_030931(4),PHAGE_Entero_mEp390_NC_019721(3),PHAGE_Entero_HK542_NC_019769(3),PHA…	7	0.2413	0.5026
GCA_007187255.1	ZZ_753ac1f40a	PDS000032619.10	NHA	11	20.1Kb	AAHGKJ010000032.1	33	20194	incomplete(20)	lysis	0	21	20	1	1	0	no	7	PHAGE_Salmon_118970_sal4_NC_030919(10),PHAGE_Salmon_103203_sal5_NC_031946(8),PHAGE_Entero_UAB_Phi20_NC_031019(7),PHAGE_Salmon_epsilon34_NC_011976(7),PHAGE_Salmon_g341c_NC_013059(6),PHAGE_Salmon_SPN9CC_NC_017985(6),PHAGE_Salmon_ST160_NC_014900(5),PHAGE_Entero_ST104_NC_005841(4),PHAGE_Entero_P22_NC_002371(4),PHAGE_Salmon_BTP1_NC_042346(4),PHAGE_Salmon_ST64T_NC_004348(4),PHAGE_Salmon_SE1_NC_011802(3…	6	0.4761	0.4748
GCA_007191095.1	ZZ_27ef3d34bf	PDS000004383.106	NHA	1	16.6Kb	AAHGSK010000007.1	1728	18345	incomplete(60)	tail,terminase,lysin,integrase	0	14	9	5	1	0	yes	7	PHAGE_Salmon_Fels_1_NC_010391(3),PHAGE_Phage_Gifsy_2_NC_010393(3),PHAGE_Phage_Gifsy_1_NC_010392(2),PHAGE_Cronob_vB_CsaM_GAP32_NC_019401(1),PHAGE_Escher_HK639_NC_016158(1),PHAGE_Salmon_ST64B_NC_004313(1),PHAGE_Pseudo_H101_NC_029094(1),PHAGE_Escher_RCS47_NC_042128(1),PHAGE_Entero_mEp235_NC_019708(1),PHAGE_Entero_lambda_NC_001416(1),PHAGE_Entero_HK106_NC_019768(1),PHAGE_Entero_HK022_NC_002166(1),PHA…	3	0.2142	0.489
GCA_007191095.1	ZZ_27ef3d34bf	PDS000004383.106	NHA	2	7.8Kb	AAHGSK010000017.1	34589	42426	incomplete(30)	transposase,plate	0	8	6	2	1	0	no	6	PHAGE_Salmon_SJ46_NC_031129(2),PHAGE_Entero_mEp234_NC_019715(1),PHAGE_Mycoba_Enkosi_NC_028936(1),PHAGE_Entero_P1_NC_005856(1),PHAGE_Lister_vB_LmoS_293_NC_028929(1),PHAGE_Burkho_phi1026b_NC_005284(1),PHAGE_Escher_RCS47_NC_042128(1),PHAGE_Entero_HK022_NC_002166(1),PHAGE_Bacter_B124_14_NC_016770(1)	1	0.25	0.5175
GCA_007191095.1	ZZ_27ef3d34bf	PDS000004383.106	NHA	3	20.9Kb	AAHGSK010000022.1	37864	58802	intact(150)	tail,plate,lysin,head,terminase,capsid,portal	0	27	27	0	1	0	no	2	PHAGE_Salmon_SP_004_NC_021774(24),PHAGE_Salmon_SEN1_NC_029003(23),PHAGE_Entero_186_NC_001317(23),PHAGE_Entero_PsP3_NC_005340(23),PHAGE_Entero_WPhi_NC_005056(5),PHAGE_Escher_P2_NC_041848(5),PHAGE_Entero_fiAA91_ss_NC_022750(5),PHAGE_Escher_pro483_NC_028943(5),PHAGE_Yersin_L_413C_NC_004745(3),PHAGE_Erwini_ENT90_NC_019932(2),PHAGE_Salmon_RE_2010_NC_019488(2),PHAGE_Salmon_SEN5_NC_028701(2),PHAGE_Salmo…	24	0.8888	0.5537
GCA_007191095.1	ZZ_27ef3d34bf	PDS000004383.106	NHA	4	47.5Kb	AAHGSK010000023.1	13572	61126	incomplete(50)	integrase,lysin	0	55	52	3	1	0	yes	23	PHAGE_Salmon_118970_sal4_NC_030919(14),PHAGE_Salmon_g341c_NC_013059(11),PHAGE_Entero_UAB_Phi20_NC_031019(11),PHAGE_Salmon_vB_SemP_Emek_NC_018275(10),PHAGE_Entero_ST104_NC_005841(10),PHAGE_Salmon_103203_sal5_NC_031946(9),PHAGE_Salmon_epsilon34_NC_011976(9),PHAGE_Entero_P22_NC_002371(8),PHAGE_Salmon_BTP1_NC_042346(7),PHAGE_Salmon_ST64T_NC_004348(7),PHAGE_Salmon_SPN9CC_NC_017985(6),PHAGE_Salmon_ST16…	10	0.2545	0.488
GCA_007191095.1	ZZ_27ef3d34bf	PDS000004383.106	NHA	5	26.1Kb	AAHGSK010000064.1	554	26659	questionable(90)	tail,head,portal,terminase,lysis,lysin	0	40	38	2	1	0	no	9	PHAGE_Salmon_SEN34_NC_028699(24),PHAGE_Salmon_SPN3UB_NC_019545(12),PHAGE_Phage_Gifsy_2_NC_010393(8),PHAGE_Phage_Gifsy_1_NC_010392(6),PHAGE_Aggreg_S1249_NC_013597(4),PHAGE_Psychr_pOW20_A_NC_020841(3),PHAGE_Haemop_Aaphi23_NC_004827(3),PHAGE_Entero_ES18_NC_006949(3),PHAGE_Entero_mEp237_NC_019704(3),PHAGE_Salmon_ST64B_NC_004313(2),PHAGE_Shigel_POCJ13_NC_025434(2),PHAGE_Rhizob_RHEph04_NC_041908(2),PHA…	24	0.6	0.5274
GCA_007191095.1	ZZ_27ef3d34bf	PDS000004383.106	NHA	6	17.9Kb	AAHGSK010000078.1	541	18493	questionable(70)	tail,flippase,lysin	0	21	20	1	1	0	no	7	PHAGE_Burkho_BcepMu_NC_005882(13),PHAGE_Burkho_phiE255_NC_009237(13),PHAGE_Rhizob_RR1_B_NC_021557(6),PHAGE_Vibrio_X29_NC_024369(5),PHAGE_Pseudo_JBD67_NC_042135(3),PHAGE_Shigel_SfIV_NC_022749(2),PHAGE_Entero_SfV_NC_003444(2),PHAGE_Pseudo_PPpW_3_NC_023006(2),PHAGE_Pseudo_JBD18_NC_027986(2),PHAGE_Entero_SfI_NC_027339(2),PHAGE_Pseudo_B3_NC_006548(2),PHAGE_Pseudo_JBD25_NC_027992(2),PHAGE_Shigel_SfII_N…	13	0.619	0.5205
GCA_002031465.1	ZZ_ec60b92096	PDS000004385.43	NHA	1	20.3Kb	MXGP01000017.1	48251	68593	questionable(80)	lysin,tail,flippase,plate	0	25	22	3	1	0	no	8	PHAGE_Burkho_BcepMu_NC_005882(14),PHAGE_Burkho_phiE255_NC_009237(14),PHAGE_Rhizob_RR1_B_NC_021557(6),PHAGE_Vibrio_X29_NC_024369(5),PHAGE_Pseudo_JBD67_NC_042135(3),PHAGE_Pseudo_JBD25_NC_027992(3),PHAGE_Shigel_SfIV_NC_022749(2),PHAGE_Entero_SfV_NC_003444(2),PHAGE_Pseudo_PPpW_3_NC_023006(2),PHAGE_Pseudo_JBD18_NC_027986(2),PHAGE_Entero_SfI_NC_027339(2),PHAGE_Pseudo_B3_NC_006548(2),PHAGE_Shigel_SfII_N…	14	0.56	0.5017
GCA_002031465.1	ZZ_ec60b92096	PDS000004385.43	NHA	2	30.5Kb	MXGP01000019.1	895	31479	intact(100)	tail,terminase,capsid,portal,integrase	0	26	24	2	1	0	yes	9	PHAGE_Haemop_HP2_NC_003315(14),PHAGE_Aeromo_phiO18P_NC_009542(14),PHAGE_Haemop_HP1_NC_001697(13),PHAGE_Vibrio_K139_NC_003313(9),PHAGE_Pasteu_F108_NC_008193(8),PHAGE_Vibrio_8_NC_022747(8),PHAGE_Pseudo_phi3_NC_030940(8),PHAGE_Salmon_SP_004_NC_021774(3),PHAGE_Burkho_KL3_NC_015266(2),PHAGE_Escher_pro147_NC_028896(2),PHAGE_Escher_P2_NC_041848(2),PHAGE_Entero_P2_NC_001895(2),PHAGE_Escher_pro483_NC_0289…	14	0.5384	0.5089
GCA_002031465.1	ZZ_ec60b92096	PDS000004385.43	NHA	3	12.1Kb	MXGP01000019.1	58234	70356	questionable(75)	integrase,head	0	13	9	4	1	0	yes	3	PHAGE_Entero_P4_NC_001609(7),PHAGE_Entero_N15_NC_001901(1),PHAGE_Erwini_ENT90_NC_019932(1),PHAGE_Serrat_Eta_NC_021563(1),PHAGE_Ralsto_RSY1_NC_025115(1),PHAGE_Salmon_SP_004_NC_021774(1),PHAGE_Rueger_DSS3_P1_NC_025428(1),PHAGE_Klebsi_phiKO2_NC_005857(1),PHAGE_Shewan_1/41_NC_025458(1),PHAGE_Stenot_S1_NC_011589(1),PHAGE_Entero_WPhi_NC_005056(1),PHAGE_Proteu_VB_PmiS_Isfahan_NC_041925(1),PHAGE_Entero_m…	7	0.5384	0.4694
GCA_002031465.1	ZZ_ec60b92096	PDS000004385.43	NHA	4	28.9Kb	MXGP01000001.1	73145	102070	questionable(70)	integrase,lysin,tail,terminase	0	22	10	12	1	0	yes	7	PHAGE_Salmon_Fels_1_NC_010391(3),PHAGE_Phage_Gifsy_2_NC_010393(3),PHAGE_Phage_Gifsy_1_NC_010392(2),PHAGE_Escher_HK639_NC_016158(1),PHAGE_Cronob_vB_CsaM_GAP32_NC_019401(1),PHAGE_Salmon_ST64B_NC_004313(1),PHAGE_Pseudo_H101_NC_029094(1),PHAGE_Entero_mEp235_NC_019708(1),PHAGE_Escher_RCS47_NC_042128(1),PHAGE_Entero_lambda_NC_001416(1),PHAGE_Entero_HK106_NC_019768(1),PHAGE_Entero_HK022_NC_002166(1),PHA…	3	0.1363	0.4773
GCA_002031465.1	ZZ_ec60b92096	PDS000004385.43	NHA	5	45.9Kb	MXGP01000001.1	506337	552295	intact(140)	integrase,lysin,lysis,terminase,portal,head,tail,plate	0	67	59	8	1	0	yes	17	PHAGE_Salmon_SEN34_NC_028699(32),PHAGE_Salmon_SPN3UB_NC_019545(20),PHAGE_Phage_Gifsy_2_NC_010393(17),PHAGE_Phage_Gifsy_1_NC_010392(13),PHAGE_Entero_mEp237_NC_019704(10),PHAGE_Psychr_pOW20_A_NC_020841(5),PHAGE_Entero_HK225_NC_019717(5),PHAGE_Aggreg_S1249_NC_013597(5),PHAGE_Haemop_Aaphi23_NC_004827(4),PHAGE_Salmon_SJ46_NC_031129(4),PHAGE_Entero_phi80_NC_021190(3),PHAGE_Entero_YYZ_2008_NC_011356(3),…	32	0.4776	0.5087
GCA_002031465.1	ZZ_ec60b92096	PDS000004385.43	NHA	6	44.5Kb	MXGP01000020.1	222	44779	incomplete(60)	lysis,lysin,integrase	0	54	52	2	1	0	yes	19	PHAGE_Salmon_118970_sal4_NC_030919(16),PHAGE_Entero_ST104_NC_005841(15),PHAGE_Entero_UAB_Phi20_NC_031019(13),PHAGE_Salmon_BTP1_NC_042346(11),PHAGE_Salmon_ST160_NC_014900(11),PHAGE_Salmon_103203_sal5_NC_031946(10),PHAGE_Salmon_vB_SemP_Emek_NC_018275(10),PHAGE_Salmon_SE1_NC_011802(9),PHAGE_Entero_P22_NC_002371(8),PHAGE_Salmon_g341c_NC_013059(8),PHAGE_Salmon_epsilon34_NC_011976(8),PHAGE_Salmon_ST64T…	11	0.2962	0.4812
GCA_002031465.1	ZZ_ec60b92096	PDS000004385.43	NHA	7	5.1Kb	MXGP01000008.1	130441	135617	incomplete(30)	plate,transposase	0	5	4	1	1	0	no	4	PHAGE_Salmon_SJ46_NC_031129(2),PHAGE_Entero_mEp234_NC_019715(1),PHAGE_Escher_RCS47_NC_042128(1),PHAGE_Entero_P1_NC_005856(1),PHAGE_Entero_HK022_NC_002166(1),PHAGE_Bacter_B124_14_NC_016770(1),PHAGE_Lister_vB_LmoS_293_NC_028929(1)	1	0.4	0.4999
GCA_007216075.1	ZZ_88be1d3691	PDS000004371.140	HA	1	32Kb	AAHIQH010000001.1	99485	131540	questionable(80)	integrase,tail,terminase,lysin	0	22	10	12	1	0	yes	7	PHAGE_Salmon_Fels_1_NC_010391(3),PHAGE_Phage_Gifsy_2_NC_010393(3),PHAGE_Phage_Gifsy_1_NC_010392(2),PHAGE_Cronob_vB_CsaM_GAP32_NC_019401(1),PHAGE_Escher_HK639_NC_016158(1),PHAGE_Salmon_ST64B_NC_004313(1),PHAGE_Pseudo_H101_NC_029094(1),PHAGE_Escher_RCS47_NC_042128(1),PHAGE_Entero_mEp235_NC_019708(1),PHAGE_Entero_lambda_NC_001416(1),PHAGE_Entero_HK106_NC_019768(1),PHAGE_Entero_HK022_NC_002166(1),PHA…	3	0.1363	0.4893
GCA_007216075.1	ZZ_88be1d3691	PDS000004371.140	HA	2	57.7Kb	AAHIQH010000001.1	473193	530910	intact(150)	tail,head,capsid,protease,portal,terminase,lysis,integrase	1	69	64	5	1	0	yes	11	PHAGE_Phage_Gifsy_2_NC_010393(48),PHAGE_Phage_Gifsy_1_NC_010392(29),PHAGE_Salmon_Fels_1_NC_010391(18),PHAGE_Entero_mEp460_NC_019716(15),PHAGE_Salmon_SPN3UB_NC_019545(14),PHAGE_Entero_cdtI_NC_009514(13),PHAGE_Salmon_SEN34_NC_028699(10),PHAGE_Entero_c_1_NC_019706(8),PHAGE_Salmon_118970_sal3_NC_031940(6),PHAGE_Entero_HK225_NC_019717(5),PHAGE_Entero_mEp213_NC_019720(5),PHAGE_Entero_YYZ_2008_NC_011356…	49	0.6956	0.5075
GCA_007216075.1	ZZ_88be1d3691	PDS000004371.140	HA	3	7.8Kb	AAHIQH010000015.1	77121	84958	incomplete(30)	transposase,plate	0	8	6	2	1	0	no	6	PHAGE_Salmon_SJ46_NC_031129(2),PHAGE_Entero_mEp234_NC_019715(1),PHAGE_Mycoba_Enkosi_NC_028936(1),PHAGE_Entero_P1_NC_005856(1),PHAGE_Lister_vB_LmoS_293_NC_028929(1),PHAGE_Burkho_phi1026b_NC_005284(1),PHAGE_Escher_RCS47_NC_042128(1),PHAGE_Entero_HK022_NC_002166(1),PHAGE_Bacter_B124_14_NC_016770(1)	1	0.25	0.5175
GCA_007216075.1	ZZ_88be1d3691	PDS000004371.140	HA	4	20.9Kb	AAHIQH010000019.1	48167	69146	questionable(80)	lysin,tail,flippase,plate	0	25	23	2	1	0	no	9	PHAGE_Burkho_BcepMu_NC_005882(14),PHAGE_Burkho_phiE255_NC_009237(14),PHAGE_Rhizob_RR1_B_NC_021557(6),PHAGE_Vibrio_X29_NC_024369(5),PHAGE_Pseudo_JBD67_NC_042135(3),PHAGE_Pseudo_JBD25_NC_027992(3),PHAGE_Shigel_SfIV_NC_022749(2),PHAGE_Entero_SfV_NC_003444(2),PHAGE_Pseudo_PPpW_3_NC_023006(2),PHAGE_Pseudo_JBD18_NC_027986(2),PHAGE_Entero_SfI_NC_027339(2),PHAGE_Pseudo_B3_NC_006548(2),PHAGE_Shigel_SfII_N…	14	0.56	0.4974
GCA_007216855.1	ZZ_3202e38748	PDS000002536.90	HA	1	5.1Kb	AAHISG010000001.1	512072	517248	incomplete(30)	plate,transposase	0	5	4	1	1	0	no	4	PHAGE_Salmon_SJ46_NC_031129(2),PHAGE_Entero_mEp234_NC_019715(1),PHAGE_Escher_RCS47_NC_042128(1),PHAGE_Entero_P1_NC_005856(1),PHAGE_Entero_HK022_NC_002166(1),PHAGE_Bacter_B124_14_NC_016770(1),PHAGE_Lister_vB_LmoS_293_NC_028929(1)	1	0.4	0.4999
GCA_007216855.1	ZZ_3202e38748	PDS000002536.90	HA	2	32Kb	AAHISG010000003.1	193488	225534	questionable(80)	integrase,tail,terminase,lysin	0	23	10	13	1	0	yes	7	PHAGE_Salmon_Fels_1_NC_010391(3),PHAGE_Phage_Gifsy_2_NC_010393(3),PHAGE_Phage_Gifsy_1_NC_010392(2),PHAGE_Cronob_vB_CsaM_GAP32_NC_019401(1),PHAGE_Escher_HK639_NC_016158(1),PHAGE_Salmon_ST64B_NC_004313(1),PHAGE_Pseudo_H101_NC_029094(1),PHAGE_Escher_RCS47_NC_042128(1),PHAGE_Entero_mEp235_NC_019708(1),PHAGE_Entero_lambda_NC_001416(1),PHAGE_Entero_HK106_NC_019768(1),PHAGE_Entero_HK022_NC_002166(1),PHA…	3	0.1304	0.4893
GCA_007216855.1	ZZ_3202e38748	PDS000002536.90	HA	3	17.7Kb	AAHISG010000003.1	567185	584928	incomplete(60)	tail,head,capsid	1	21	16	5	1	0	no	11	PHAGE_Salmon_118970_sal3_NC_031940(5),PHAGE_Shigel_SfIV_NC_022749(4),PHAGE_Salmon_ST64B_NC_004313(3),PHAGE_Entero_SfV_NC_003444(3),PHAGE_Shigel_SfII_NC_021857(3),PHAGE_Entero_mEp390_NC_019721(2),PHAGE_Phage_Gifsy_1_NC_010392(2),PHAGE_Salmon_Fels_1_NC_010391(2),PHAGE_Entero_HK140_NC_019710(2),PHAGE_Phage_Gifsy_2_NC_010393(2),PHAGE_Salmon_SJ46_NC_031129(2),PHAGE_Bacter_APSE_2_NC_011551(1),PHAGE_Ent…	4	0.238	0.4839
GCA_007216855.1	ZZ_3202e38748	PDS000002536.90	HA	4	6.3Kb	AAHISG010000004.1	286490	292852	incomplete(20)	tail	1	10	6	4	1	0	no	5	PHAGE_Shigel_SfIV_NC_022749(2),PHAGE_Oenoco_phiS13_NC_023560(1),PHAGE_Salmon_103203_sal5_NC_031946(1),PHAGE_Salmon_Marshall_NC_022772(1),PHAGE_Oenoco_phi9805_NC_023559(1),PHAGE_Burkho_phi6442_NC_009235(1),PHAGE_Salmon_SPN9CC_NC_017985(1),PHAGE_Salmon_118970_sal4_NC_030919(1),PHAGE_Salmon_vB_SalM_SJ2_NC_023856(1),PHAGE_Entero_UAB_Phi20_NC_031019(1),PHAGE_Salmon_Maynard_NC_022768(1),PHAGE_Salmon_ST…	2	0.2	0.4584
GCA_007216855.1	ZZ_3202e38748	PDS000002536.90	HA	5	33.7Kb	AAHISG010000004.1	535483	569202	questionable(70)	transposase,lysis,lysin,head	0	43	43	0	1	0	no	17	PHAGE_Salmon_BTP1_NC_042346(15),PHAGE_Salmon_ST64T_NC_004348(13),PHAGE_Salmon_SPN9CC_NC_017985(11),PHAGE_Salmon_vB_SemP_Emek_NC_018275(10),PHAGE_Salmon_SEN22_NC_028696(10),PHAGE_Salmon_103203_sal5_NC_031946(8),PHAGE_Salmon_118970_sal4_NC_030919(8),PHAGE_Entero_ST104_NC_005841(8),PHAGE_Entero_UAB_Phi20_NC_031019(8),PHAGE_Salmon_g341c_NC_013059(7),PHAGE_Salmon_ST160_NC_014900(6),PHAGE_Salmon_SE1_NC…	15	0.3488	0.4785
GCA_007216855.1	ZZ_3202e38748	PDS000002536.90	HA	6	30.5Kb	AAHISG010000005.1	434187	464759	intact(150)	transposase,tail,head,capsid,portal,terminase,lysis,lysin	0	32	30	2	1	0	no	6	PHAGE_Phage_Gifsy_1_NC_010392(24),PHAGE_Entero_mEp460_NC_019716(10),PHAGE_Entero_cdtI_NC_009514(10),PHAGE_Entero_DE3_NC_042057(9),PHAGE_Salmon_Fels_1_NC_010391(9),PHAGE_Phage_Gifsy_2_NC_010393(9),PHAGE_Entero_lambda_NC_001416(7),PHAGE_Entero_phi80_NC_021190(6),PHAGE_Entero_mEp237_NC_019704(5),PHAGE_Entero_N15_NC_001901(5),PHAGE_Entero_HK225_NC_019717(4),PHAGE_Entero_HK630_NC_019723(3),PHAGE_Enter…	24	0.75	0.5367
GCA_007216855.1	ZZ_3202e38748	PDS000002536.90	HA	7	25.7Kb	AAHISG010000007.1	179458	205226	incomplete(40)	lysin,tail,terminase	1	35	28	7	1	0	no	17	PHAGE_Pectob_ZF40_NC_019522(12),PHAGE_Pseudo_F116_NC_006552(3),PHAGE_Salmon_ST64B_NC_004313(2),PHAGE_Salmon_103203_sal5_NC_031946(2),PHAGE_Phage_Gifsy_1_NC_010392(2),PHAGE_Pseudo_H66_NC_042342(2),PHAGE_Salmon_SPN3UB_NC_019545(2),PHAGE_Phage_Gifsy_2_NC_010393(2),PHAGE_Salmon_SPN1S_NC_016761(2),PHAGE_Escher_HK639_NC_016158(2),PHAGE_Entero_Tyrion_NC_031077(2),PHAGE_Pseudo_PMG1_NC_016765(2),PHAGE_Ent…	12	0.3428	0.4871
GCA_007216855.1	ZZ_3202e38748	PDS000002536.90	HA	8	17Kb	AAHISG010000013.1	74356	91418	incomplete(20)	integrase	0	22	13	9	1	0	yes	10	PHAGE_Shigel_POCJ13_NC_025434(3),PHAGE_Shigel_Stx_NC_029120(3),PHAGE_Phage_Gifsy_1_NC_010392(2),PHAGE_Entero_mEp237_NC_019704(2),PHAGE_Salmon_SPN3UB_NC_019545(2),PHAGE_Phage_Gifsy_2_NC_010393(2),PHAGE_Erwini_PEp14_NC_016767(2),PHAGE_Entero_mEp213_NC_019720(2),PHAGE_Entero_Tyrion_NC_031077(1),PHAGE_Entero_P22_NC_002371(1),PHAGE_Edward_PEi20_NC_028683(1),PHAGE_Nitrin_1M3_16_NC_024217(1),PHAGE_Salmo…	3	0.1363	0.4908
GCA_007216855.1	ZZ_3202e38748	PDS000002536.90	HA	9	14.8Kb	AAHISG010000015.1	6233	21066	incomplete(50)	transposase,virion	0	20	12	8	1	0	no	8	PHAGE_Acinet_vB_AbaM_ME3_NC_041884(3),PHAGE_Bacill_Shanette_NC_028983(2),PHAGE_Bacill_JL_NC_028982(2),PHAGE_Entero_fiAA91_ss_NC_022750(2),PHAGE_Gordon_Smoothie_NC_030696(1),PHAGE_Bacill_Pookie_NC_027394(1),PHAGE_Pseudo_phiPsa374_NC_023601(1),PHAGE_Erwini_vB_EamM_ChrisDB_NC_031126(1),PHAGE_Burkho_KS14_NC_015273(1),PHAGE_Klebsi_phiKO2_NC_005857(1),PHAGE_Erwini_vB_EamM_Asesino_NC_031107(1),PHAGE_Erw…	4	0.15	0.5032
GCA_007216855.1	ZZ_3202e38748	PDS000002536.90	HA	10	20.9Kb	AAHISG010000019.1	12249	33232	questionable(80)	lysin,tail,flippase,plate	0	24	23	1	1	0	no	9	PHAGE_Burkho_BcepMu_NC_005882(14),PHAGE_Burkho_phiE255_NC_009237(14),PHAGE_Rhizob_RR1_B_NC_021557(5),PHAGE_Vibrio_X29_NC_024369(4),PHAGE_Pseudo_JBD67_NC_042135(3),PHAGE_Pseudo_JBD25_NC_027992(3),PHAGE_Shigel_SfIV_NC_022749(2),PHAGE_Entero_SfV_NC_003444(2),PHAGE_Pseudo_PPpW_3_NC_023006(2),PHAGE_Pseudo_JBD18_NC_027986(2),PHAGE_Entero_SfI_NC_027339(2),PHAGE_Pseudo_B3_NC_006548(2),PHAGE_Bacter_Lily_N…	14	0.5833	0.4984
GCA_007241895.1	ZZ_a3d19ed741	PDS000002536.90	HA	1	17.7Kb	AAHKHR010000001.1	2254	19997	incomplete(60)	tail,capsid,head	1	23	16	7	1	0	no	11	PHAGE_Salmon_118970_sal3_NC_031940(5),PHAGE_Shigel_SfIV_NC_022749(4),PHAGE_Salmon_ST64B_NC_004313(3),PHAGE_Entero_SfV_NC_003444(3),PHAGE_Shigel_SfII_NC_021857(3),PHAGE_Entero_mEp390_NC_019721(2),PHAGE_Phage_Gifsy_1_NC_010392(2),PHAGE_Salmon_Fels_1_NC_010391(2),PHAGE_Entero_HK140_NC_019710(2),PHAGE_Phage_Gifsy_2_NC_010393(2),PHAGE_Salmon_SJ46_NC_031129(2),PHAGE_Bacter_APSE_2_NC_011551(1),PHAGE_Ent…	4	0.2173	0.4839
GCA_007241895.1	ZZ_a3d19ed741	PDS000002536.90	HA	2	6.3Kb	AAHKHR010000004.1	212095	218457	incomplete(20)	tail	1	10	6	4	1	0	no	5	PHAGE_Shigel_SfIV_NC_022749(2),PHAGE_Oenoco_phiS13_NC_023560(1),PHAGE_Salmon_103203_sal5_NC_031946(1),PHAGE_Salmon_Marshall_NC_022772(1),PHAGE_Oenoco_phi9805_NC_023559(1),PHAGE_Burkho_phi6442_NC_009235(1),PHAGE_Salmon_SPN9CC_NC_017985(1),PHAGE_Salmon_118970_sal4_NC_030919(1),PHAGE_Salmon_vB_SalM_SJ2_NC_023856(1),PHAGE_Entero_UAB_Phi20_NC_031019(1),PHAGE_Salmon_Maynard_NC_022768(1),PHAGE_Salmon_ST…	2	0.2	0.4584
GCA_007241895.1	ZZ_a3d19ed741	PDS000002536.90	HA	3	17Kb	AAHKHR010000007.1	228080	245142	incomplete(20)	integrase	0	23	13	10	1	0	yes	10	PHAGE_Shigel_POCJ13_NC_025434(3),PHAGE_Shigel_Stx_NC_029120(3),PHAGE_Phage_Gifsy_1_NC_010392(2),PHAGE_Entero_mEp237_NC_019704(2),PHAGE_Salmon_SPN3UB_NC_019545(2),PHAGE_Phage_Gifsy_2_NC_010393(2),PHAGE_Erwini_PEp14_NC_016767(2),PHAGE_Entero_mEp213_NC_019720(2),PHAGE_Entero_Tyrion_NC_031077(1),PHAGE_Entero_P22_NC_002371(1),PHAGE_Edward_PEi20_NC_028683(1),PHAGE_Nitrin_1M3_16_NC_024217(1),PHAGE_Salmo…	3	0.1304	0.4908
GCA_007241895.1	ZZ_a3d19ed741	PDS000002536.90	HA	4	33.8Kb	AAHKHR010000008.1	181104	214922	questionable(70)	transposase,lysis,lysin,head	0	45	44	1	1	0	no	17	PHAGE_Salmon_BTP1_NC_042346(15),PHAGE_Salmon_ST64T_NC_004348(14),PHAGE_Salmon_SPN9CC_NC_017985(11),PHAGE_Salmon_vB_SemP_Emek_NC_018275(10),PHAGE_Salmon_SEN22_NC_028696(10),PHAGE_Entero_ST104_NC_005841(9),PHAGE_Entero_UAB_Phi20_NC_031019(9),PHAGE_Salmon_103203_sal5_NC_031946(8),PHAGE_Salmon_118970_sal4_NC_030919(8),PHAGE_Salmon_g341c_NC_013059(7),PHAGE_Salmon_ST160_NC_014900(7),PHAGE_Salmon_SE1_NC…	15	0.3333	0.4787
GCA_007241895.1	ZZ_a3d19ed741	PDS000002536.90	HA	5	20.9Kb	AAHKHR010000010.1	167461	188444	questionable(80)	lysin,tail,flippase,plate	0	25	23	2	1	0	no	9	PHAGE_Burkho_BcepMu_NC_005882(14),PHAGE_Burkho_phiE255_NC_009237(14),PHAGE_Rhizob_RR1_B_NC_021557(5),PHAGE_Vibrio_X29_NC_024369(4),PHAGE_Pseudo_JBD67_NC_042135(3),PHAGE_Pseudo_JBD25_NC_027992(3),PHAGE_Shigel_SfIV_NC_022749(2),PHAGE_Entero_SfV_NC_003444(2),PHAGE_Pseudo_PPpW_3_NC_023006(2),PHAGE_Pseudo_JBD18_NC_027986(2),PHAGE_Entero_SfI_NC_027339(2),PHAGE_Pseudo_B3_NC_006548(2),PHAGE_Bacter_Lily_N…	14	0.56	0.4984
GCA_007241895.1	ZZ_a3d19ed741	PDS000002536.90	HA	6	7.8Kb	AAHKHR010000012.1	132464	140301	incomplete(30)	transposase,plate	0	8	6	2	1	0	no	6	PHAGE_Salmon_SJ46_NC_031129(2),PHAGE_Entero_mEp234_NC_019715(1),PHAGE_Mycoba_Enkosi_NC_028936(1),PHAGE_Entero_P1_NC_005856(1),PHAGE_Lister_vB_LmoS_293_NC_028929(1),PHAGE_Burkho_phi1026b_NC_005284(1),PHAGE_Escher_RCS47_NC_042128(1),PHAGE_Entero_HK022_NC_002166(1),PHAGE_Bacter_B124_14_NC_016770(1)	1	0.25	0.5175
GCA_007241895.1	ZZ_a3d19ed741	PDS000002536.90	HA	7	15.3Kb	AAHKHR010000024.1	361	15747	incomplete(60)	tail,terminase,lysin,integrase	0	14	9	5	1	0	yes	7	PHAGE_Salmon_Fels_1_NC_010391(3),PHAGE_Phage_Gifsy_2_NC_010393(3),PHAGE_Phage_Gifsy_1_NC_010392(2),PHAGE_Cronob_vB_CsaM_GAP32_NC_019401(1),PHAGE_Escher_HK639_NC_016158(1),PHAGE_Salmon_ST64B_NC_004313(1),PHAGE_Pseudo_H101_NC_029094(1),PHAGE_Escher_RCS47_NC_042128(1),PHAGE_Entero_mEp235_NC_019708(1),PHAGE_Entero_lambda_NC_001416(1),PHAGE_Entero_HK106_NC_019768(1),PHAGE_Entero_HK022_NC_002166(1),PHA…	3	0.2142	0.5138
GCA_007241895.1	ZZ_a3d19ed741	PDS000002536.90	HA	8	24.3Kb	AAHKHR010000034.1	415	24780	intact(150)	lysin,lysis,terminase,portal,head,capsid,tail	0	25	25	0	1	0	no	4	PHAGE_Phage_Gifsy_1_NC_010392(22),PHAGE_Entero_mEp460_NC_019716(10),PHAGE_Entero_cdtI_NC_009514(10),PHAGE_Entero_DE3_NC_042057(9),PHAGE_Salmon_Fels_1_NC_010391(9),PHAGE_Phage_Gifsy_2_NC_010393(7),PHAGE_Entero_lambda_NC_001416(7),PHAGE_Entero_phi80_NC_021190(6),PHAGE_Entero_N15_NC_001901(5),PHAGE_Entero_mEp237_NC_019704(5),PHAGE_Entero_HK225_NC_019717(4),PHAGE_Entero_HK630_NC_019723(3),PHAGE_Enter…	22	0.88	0.5481
GCA_007275755.1	ZZ_fe9c3119ab	PDS000009466.139	HA	1	32Kb	AAHMWR010000001.1	99346	131401	questionable(80)	integrase,tail,terminase,lysin	0	22	10	12	1	0	yes	7	PHAGE_Salmon_Fels_1_NC_010391(3),PHAGE_Phage_Gifsy_2_NC_010393(3),PHAGE_Phage_Gifsy_1_NC_010392(2),PHAGE_Cronob_vB_CsaM_GAP32_NC_019401(1),PHAGE_Escher_HK639_NC_016158(1),PHAGE_Salmon_ST64B_NC_004313(1),PHAGE_Pseudo_H101_NC_029094(1),PHAGE_Escher_RCS47_NC_042128(1),PHAGE_Entero_mEp235_NC_019708(1),PHAGE_Entero_lambda_NC_001416(1),PHAGE_Entero_HK106_NC_019768(1),PHAGE_Entero_HK022_NC_002166(1),PHA…	3	0.1363	0.4893
GCA_007275755.1	ZZ_fe9c3119ab	PDS000009466.139	HA	2	62.9Kb	AAHMWR010000001.1	473011	535914	intact(150)	tail,head,capsid,portal,terminase,lysis,integrase	1	72	63	9	1	0	yes	20	PHAGE_Phage_Gifsy_1_NC_010392(31),PHAGE_Phage_Gifsy_2_NC_010393(31),PHAGE_Salmon_Fels_1_NC_010391(13),PHAGE_Entero_mEp237_NC_019704(11),PHAGE_Entero_DE3_NC_042057(10),PHAGE_Salmon_SPN3UB_NC_019545(10),PHAGE_Entero_mEp460_NC_019716(10),PHAGE_Entero_cdtI_NC_009514(10),PHAGE_Salmon_SEN34_NC_028699(9),PHAGE_Entero_HK225_NC_019717(8),PHAGE_Entero_lambda_NC_001416(8),PHAGE_Entero_phi80_NC_021190(7),PHA…	32	0.4305	0.5072
GCA_007275755.1	ZZ_fe9c3119ab	PDS000009466.139	HA	3	6.3Kb	AAHMWR010000003.1	198698	205060	incomplete(20)	tail	1	10	6	4	1	0	no	5	PHAGE_Shigel_SfIV_NC_022749(2),PHAGE_Oenoco_phiS13_NC_023560(1),PHAGE_Salmon_103203_sal5_NC_031946(1),PHAGE_Salmon_Marshall_NC_022772(1),PHAGE_Oenoco_phi9805_NC_023559(1),PHAGE_Burkho_phi6442_NC_009235(1),PHAGE_Salmon_SPN9CC_NC_017985(1),PHAGE_Salmon_118970_sal4_NC_030919(1),PHAGE_Salmon_vB_SalM_SJ2_NC_023856(1),PHAGE_Entero_UAB_Phi20_NC_031019(1),PHAGE_Salmon_Maynard_NC_022768(1),PHAGE_Salmon_ST…	2	0.2	0.4584
GCA_007275755.1	ZZ_fe9c3119ab	PDS000009466.139	HA	4	20.3Kb	AAHMWR010000008.1	167458	187800	questionable(80)	lysin,tail,flippase,plate	0	25	22	3	1	0	no	8	PHAGE_Burkho_BcepMu_NC_005882(14),PHAGE_Burkho_phiE255_NC_009237(14),PHAGE_Rhizob_RR1_B_NC_021557(6),PHAGE_Vibrio_X29_NC_024369(5),PHAGE_Pseudo_JBD67_NC_042135(3),PHAGE_Pseudo_JBD25_NC_027992(3),PHAGE_Shigel_SfIV_NC_022749(2),PHAGE_Entero_SfV_NC_003444(2),PHAGE_Pseudo_PPpW_3_NC_023006(2),PHAGE_Pseudo_JBD18_NC_027986(2),PHAGE_Entero_SfI_NC_027339(2),PHAGE_Pseudo_B3_NC_006548(2),PHAGE_Shigel_SfII_N…	14	0.56	0.5018
GCA_007275755.1	ZZ_fe9c3119ab	PDS000009466.139	HA	5	7.8Kb	AAHMWR010000010.1	77120	84957	incomplete(30)	transposase,plate	0	8	6	2	1	0	no	6	PHAGE_Salmon_SJ46_NC_031129(2),PHAGE_Entero_mEp234_NC_019715(1),PHAGE_Mycoba_Enkosi_NC_028936(1),PHAGE_Entero_P1_NC_005856(1),PHAGE_Lister_vB_LmoS_293_NC_028929(1),PHAGE_Burkho_phi1026b_NC_005284(1),PHAGE_Escher_RCS47_NC_042128(1),PHAGE_Entero_HK022_NC_002166(1),PHAGE_Bacter_B124_14_NC_016770(1)	1	0.25	0.5175
GCA_007275755.1	ZZ_fe9c3119ab	PDS000009466.139	HA	6	12.1Kb	AAHMWR010000013.1	42528	54650	questionable(75)	integrase,head	0	13	9	4	1	0	yes	3	PHAGE_Entero_P4_NC_001609(7),PHAGE_Entero_N15_NC_001901(1),PHAGE_Erwini_ENT90_NC_019932(1),PHAGE_Serrat_Eta_NC_021563(1),PHAGE_Ralsto_RSY1_NC_025115(1),PHAGE_Salmon_SP_004_NC_021774(1),PHAGE_Rueger_DSS3_P1_NC_025428(1),PHAGE_Klebsi_phiKO2_NC_005857(1),PHAGE_Shewan_1/41_NC_025458(1),PHAGE_Stenot_S1_NC_011589(1),PHAGE_Entero_WPhi_NC_005056(1),PHAGE_Proteu_VB_PmiS_Isfahan_NC_041925(1),PHAGE_Entero_m…	7	0.5384	0.4694
GCA_007275755.1	ZZ_fe9c3119ab	PDS000009466.139	HA	7	7.3Kb	AAHMWR010000018.1	1	7320	incomplete(40)	tail,head,transposase	0	8	7	1	1	0	no	7	PHAGE_Salmon_SJ46_NC_031129(2),PHAGE_Pseudo_F116_NC_006552(1),PHAGE_Phage_Gifsy_2_NC_010393(1),PHAGE_Salmon_RE_2010_NC_019488(1),PHAGE_Salmon_ST64B_NC_004313(1),PHAGE_Stenot_S1_NC_011589(1),PHAGE_Entero_mEp390_NC_019721(1),PHAGE_Entero_phi80_NC_021190(1),PHAGE_Salmon_118970_sal3_NC_031940(1),PHAGE_Entero_186_NC_001317(1),PHAGE_Stenot_Smp131_NC_023588(1),PHAGE_Entero_HK140_NC_019710(1),PHAGE_Salmo…	1	0.25	0.4568
GCA_007302895.1	ZZ_ff604098ab	PDS000002536.90	HA	1	6.3Kb	AAHOSR010000001.1	212018	218380	incomplete(20)	tail	1	9	6	3	1	0	no	5	PHAGE_Shigel_SfIV_NC_022749(2),PHAGE_Oenoco_phiS13_NC_023560(1),PHAGE_Salmon_103203_sal5_NC_031946(1),PHAGE_Salmon_Marshall_NC_022772(1),PHAGE_Oenoco_phi9805_NC_023559(1),PHAGE_Burkho_phi6442_NC_009235(1),PHAGE_Salmon_SPN9CC_NC_017985(1),PHAGE_Salmon_118970_sal4_NC_030919(1),PHAGE_Salmon_vB_SalM_SJ2_NC_023856(1),PHAGE_Entero_UAB_Phi20_NC_031019(1),PHAGE_Salmon_Maynard_NC_022768(1),PHAGE_Salmon_ST…	2	0.2222	0.4584
GCA_007302895.1	ZZ_ff604098ab	PDS000002536.90	HA	2	43.9Kb	AAHOSR010000001.1	461011	504912	questionable(90)	transposase,capsid,lysis,lysin,head,plate	0	63	61	2	1	0	no	20	PHAGE_Entero_UAB_Phi20_NC_031019(24),PHAGE_Entero_P22_NC_002371(18),PHAGE_Salmon_ST64T_NC_004348(16),PHAGE_Salmon_BTP1_NC_042346(15),PHAGE_Salmon_vB_SemP_Emek_NC_018275(13),PHAGE_Salmon_118970_sal4_NC_030919(11),PHAGE_Salmon_103203_sal5_NC_031946(10),PHAGE_Salmon_SE1_NC_011802(10),PHAGE_Entero_ST104_NC_005841(10),PHAGE_Salmon_SPN9CC_NC_017985(9),PHAGE_Salmon_ST160_NC_014900(9),PHAGE_Salmon_g341c_…	21	0.3809	0.4718
GCA_007302895.1	ZZ_ff604098ab	PDS000002536.90	HA	3	32Kb	AAHOSR010000002.1	99466	131512	questionable(80)	integrase,tail,terminase,lysin	0	23	10	13	1	0	yes	7	PHAGE_Salmon_Fels_1_NC_010391(3),PHAGE_Phage_Gifsy_2_NC_010393(3),PHAGE_Phage_Gifsy_1_NC_010392(2),PHAGE_Cronob_vB_CsaM_GAP32_NC_019401(1),PHAGE_Escher_HK639_NC_016158(1),PHAGE_Salmon_ST64B_NC_004313(1),PHAGE_Pseudo_H101_NC_029094(1),PHAGE_Escher_RCS47_NC_042128(1),PHAGE_Entero_mEp235_NC_019708(1),PHAGE_Entero_lambda_NC_001416(1),PHAGE_Entero_HK106_NC_019768(1),PHAGE_Entero_HK022_NC_002166(1),PHA…	3	0.1304	0.4893
GCA_007302895.1	ZZ_ff604098ab	PDS000002536.90	HA	4	17.7Kb	AAHOSR010000002.1	473163	490906	incomplete(60)	tail,head,capsid	1	21	16	5	1	0	no	11	PHAGE_Salmon_118970_sal3_NC_031940(5),PHAGE_Shigel_SfIV_NC_022749(4),PHAGE_Salmon_ST64B_NC_004313(3),PHAGE_Entero_SfV_NC_003444(3),PHAGE_Shigel_SfII_NC_021857(3),PHAGE_Entero_mEp390_NC_019721(2),PHAGE_Phage_Gifsy_1_NC_010392(2),PHAGE_Salmon_Fels_1_NC_010391(2),PHAGE_Entero_HK140_NC_019710(2),PHAGE_Phage_Gifsy_2_NC_010393(2),PHAGE_Salmon_SJ46_NC_031129(2),PHAGE_Bacter_APSE_2_NC_011551(1),PHAGE_Ent…	4	0.238	0.4839
GCA_007302895.1	ZZ_ff604098ab	PDS000002536.90	HA	5	29.6Kb	AAHOSR010000004.1	115	29714	intact(150)	lysis,terminase,portal,head,capsid,tail,transposase	0	30	28	2	1	0	no	4	PHAGE_Phage_Gifsy_1_NC_010392(24),PHAGE_Entero_mEp460_NC_019716(10),PHAGE_Entero_cdtI_NC_009514(10),PHAGE_Entero_DE3_NC_042057(9),PHAGE_Phage_Gifsy_2_NC_010393(9),PHAGE_Salmon_Fels_1_NC_010391(9),PHAGE_Entero_lambda_NC_001416(7),PHAGE_Entero_phi80_NC_021190(6),PHAGE_Entero_N15_NC_001901(5),PHAGE_Entero_mEp237_NC_019704(5),PHAGE_Entero_HK225_NC_019717(4),PHAGE_Entero_HK630_NC_019723(3),PHAGE_Enter…	24	0.8	0.5364
GCA_007302895.1	ZZ_ff604098ab	PDS000002536.90	HA	6	7.8Kb	AAHOSR010000012.1	77109	84946	incomplete(30)	transposase,plate	0	8	6	2	1	0	no	6	PHAGE_Salmon_SJ46_NC_031129(2),PHAGE_Entero_mEp234_NC_019715(1),PHAGE_Mycoba_Enkosi_NC_028936(1),PHAGE_Entero_P1_NC_005856(1),PHAGE_Lister_vB_LmoS_293_NC_028929(1),PHAGE_Burkho_phi1026b_NC_005284(1),PHAGE_Escher_RCS47_NC_042128(1),PHAGE_Entero_HK022_NC_002166(1),PHAGE_Bacter_B124_14_NC_016770(1)	1	0.25	0.5175
GCA_007302895.1	ZZ_ff604098ab	PDS000002536.90	HA	7	17Kb	AAHOSR010000013.1	97918	114980	incomplete(20)	integrase	0	23	13	10	1	0	yes	10	PHAGE_Shigel_POCJ13_NC_025434(3),PHAGE_Shigel_Stx_NC_029120(3),PHAGE_Phage_Gifsy_1_NC_010392(2),PHAGE_Entero_mEp237_NC_019704(2),PHAGE_Salmon_SPN3UB_NC_019545(2),PHAGE_Phage_Gifsy_2_NC_010393(2),PHAGE_Erwini_PEp14_NC_016767(2),PHAGE_Entero_mEp213_NC_019720(2),PHAGE_Entero_Tyrion_NC_031077(1),PHAGE_Entero_P22_NC_002371(1),PHAGE_Edward_PEi20_NC_028683(1),PHAGE_Nitrin_1M3_16_NC_024217(1),PHAGE_Salmo…	3	0.1304	0.4908
GCA_007302895.1	ZZ_ff604098ab	PDS000002536.90	HA	8	17.9Kb	AAHOSR010000018.1	81325	99261	incomplete(10)	NA	1	27	23	4	1	0	no	12	PHAGE_Pectob_ZF40_NC_019522(12),PHAGE_Escher_HK639_NC_016158(2),PHAGE_Salmon_ST64B_NC_004313(2),PHAGE_Salmon_103203_sal5_NC_031946(2),PHAGE_Pseudo_PMG1_NC_016765(2),PHAGE_Entero_VT2phi_272_NC_028656(2),PHAGE_Phage_Gifsy_1_NC_010392(2),PHAGE_Salmon_Fels_1_NC_010391(2),PHAGE_Pseudo_H66_NC_042342(2),PHAGE_Salmon_SPN3UB_NC_019545(2),PHAGE_Pseudo_F116_NC_006552(2),PHAGE_Phage_Gifsy_2_NC_010393(2),PHAG…	12	0.4444	0.4725
GCA_007302895.1	ZZ_ff604098ab	PDS000002536.90	HA	9	20.9Kb	AAHOSR010000027.1	12249	33232	questionable(80)	lysin,tail,flippase,plate	0	24	23	1	1	0	no	9	PHAGE_Burkho_BcepMu_NC_005882(14),PHAGE_Burkho_phiE255_NC_009237(14),PHAGE_Rhizob_RR1_B_NC_021557(5),PHAGE_Vibrio_X29_NC_024369(4),PHAGE_Pseudo_JBD67_NC_042135(3),PHAGE_Pseudo_JBD25_NC_027992(3),PHAGE_Shigel_SfIV_NC_022749(2),PHAGE_Entero_SfV_NC_003444(2),PHAGE_Pseudo_PPpW_3_NC_023006(2),PHAGE_Pseudo_JBD18_NC_027986(2),PHAGE_Entero_SfI_NC_027339(2),PHAGE_Pseudo_B3_NC_006548(2),PHAGE_Bacter_Lily_N…	14	0.5833	0.4984
GCA_007387165.1	ZZ_b3d1e08782	PDS000009466.139	HA	1	6.3Kb	AAHUUI010000005.1	107279	113641	incomplete(20)	tail	1	10	6	4	1	0	no	5	PHAGE_Shigel_SfIV_NC_022749(2),PHAGE_Oenoco_phiS13_NC_023560(1),PHAGE_Salmon_103203_sal5_NC_031946(1),PHAGE_Salmon_Marshall_NC_022772(1),PHAGE_Oenoco_phi9805_NC_023559(1),PHAGE_Burkho_phi6442_NC_009235(1),PHAGE_Salmon_SPN9CC_NC_017985(1),PHAGE_Salmon_118970_sal4_NC_030919(1),PHAGE_Salmon_vB_SalM_SJ2_NC_023856(1),PHAGE_Entero_UAB_Phi20_NC_031019(1),PHAGE_Salmon_Maynard_NC_022768(1),PHAGE_Salmon_ST…	2	0.2	0.4584
GCA_007387165.1	ZZ_b3d1e08782	PDS000009466.139	HA	2	32Kb	AAHUUI010000006.1	21154	53209	questionable(80)	integrase,tail,terminase,lysin	0	23	10	13	1	0	yes	7	PHAGE_Salmon_Fels_1_NC_010391(3),PHAGE_Phage_Gifsy_2_NC_010393(3),PHAGE_Phage_Gifsy_1_NC_010392(2),PHAGE_Cronob_vB_CsaM_GAP32_NC_019401(1),PHAGE_Escher_HK639_NC_016158(1),PHAGE_Salmon_ST64B_NC_004313(1),PHAGE_Pseudo_H101_NC_029094(1),PHAGE_Escher_RCS47_NC_042128(1),PHAGE_Entero_mEp235_NC_019708(1),PHAGE_Entero_lambda_NC_001416(1),PHAGE_Entero_HK106_NC_019768(1),PHAGE_Entero_HK022_NC_002166(1),PHA…	3	0.1304	0.4893
GCA_007387165.1	ZZ_b3d1e08782	PDS000009466.139	HA	3	20.3Kb	AAHUUI010000026.1	38850	59192	questionable(80)	lysin,tail,flippase,plate	0	24	22	2	1	0	no	8	PHAGE_Burkho_BcepMu_NC_005882(14),PHAGE_Burkho_phiE255_NC_009237(14),PHAGE_Rhizob_RR1_B_NC_021557(6),PHAGE_Vibrio_X29_NC_024369(5),PHAGE_Pseudo_JBD67_NC_042135(3),PHAGE_Pseudo_JBD25_NC_027992(3),PHAGE_Shigel_SfIV_NC_022749(2),PHAGE_Entero_SfV_NC_003444(2),PHAGE_Pseudo_PPpW_3_NC_023006(2),PHAGE_Pseudo_JBD18_NC_027986(2),PHAGE_Entero_SfI_NC_027339(2),PHAGE_Pseudo_B3_NC_006548(2),PHAGE_Shigel_SfII_N…	14	0.5833	0.5017
GCA_007387165.1	ZZ_b3d1e08782	PDS000009466.139	HA	4	51.3Kb	AAHUUI010000032.1	772	52099	intact(150)	transposase,head,tail,capsid,portal,terminase,lysis,integrase	0	59	53	6	1	0	yes	16	PHAGE_Phage_Gifsy_2_NC_010393(31),PHAGE_Phage_Gifsy_1_NC_010392(30),PHAGE_Salmon_Fels_1_NC_010391(12),PHAGE_Entero_DE3_NC_042057(10),PHAGE_Entero_mEp237_NC_019704(10),PHAGE_Salmon_SPN3UB_NC_019545(10),PHAGE_Salmon_SEN34_NC_028699(9),PHAGE_Entero_mEp460_NC_019716(9),PHAGE_Entero_cdtI_NC_009514(9),PHAGE_Entero_lambda_NC_001416(8),PHAGE_Entero_HK225_NC_019717(8),PHAGE_Entero_phi80_NC_021190(6),PHAGE…	31	0.5254	0.5117
GCA_007387165.1	ZZ_b3d1e08782	PDS000009466.139	HA	5	7.8Kb	AAHUUI010000043.1	1147	8984	incomplete(30)	transposase,plate	0	8	6	2	1	0	no	6	PHAGE_Salmon_SJ46_NC_031129(2),PHAGE_Entero_mEp234_NC_019715(1),PHAGE_Mycoba_Enkosi_NC_028936(1),PHAGE_Entero_P1_NC_005856(1),PHAGE_Lister_vB_LmoS_293_NC_028929(1),PHAGE_Burkho_phi1026b_NC_005284(1),PHAGE_Escher_RCS47_NC_042128(1),PHAGE_Entero_HK022_NC_002166(1),PHAGE_Bacter_B124_14_NC_016770(1)	1	0.25	0.5175
GCA_007387165.1	ZZ_b3d1e08782	PDS000009466.139	HA	6	17.7Kb	AAHUUI010000045.1	17544	35286	incomplete(60)	tail,head,capsid	1	21	16	5	1	0	no	11	PHAGE_Salmon_118970_sal3_NC_031940(5),PHAGE_Shigel_SfIV_NC_022749(4),PHAGE_Salmon_ST64B_NC_004313(3),PHAGE_Entero_SfV_NC_003444(3),PHAGE_Shigel_SfII_NC_021857(3),PHAGE_Entero_mEp390_NC_019721(2),PHAGE_Phage_Gifsy_1_NC_010392(2),PHAGE_Salmon_Fels_1_NC_010391(2),PHAGE_Entero_HK140_NC_019710(2),PHAGE_Phage_Gifsy_2_NC_010393(2),PHAGE_Salmon_SJ46_NC_031129(2),PHAGE_Bacter_APSE_2_NC_011551(1),PHAGE_Ent…	4	0.238	0.484
GCA_007411645.1	ZZ_f2de6f3ba2	PDS000029303.44	NHA	1	6.3Kb	AAHWPY010000001.1	146090	152452	incomplete(20)	tail	1	10	6	4	1	0	no	5	PHAGE_Shigel_SfIV_NC_022749(2),PHAGE_Oenoco_phiS13_NC_023560(1),PHAGE_Salmon_103203_sal5_NC_031946(1),PHAGE_Salmon_Marshall_NC_022772(1),PHAGE_Oenoco_phi9805_NC_023559(1),PHAGE_Burkho_phi6442_NC_009235(1),PHAGE_Salmon_SPN9CC_NC_017985(1),PHAGE_Salmon_118970_sal4_NC_030919(1),PHAGE_Salmon_vB_SalM_SJ2_NC_023856(1),PHAGE_Entero_UAB_Phi20_NC_031019(1),PHAGE_Salmon_Maynard_NC_022768(1),PHAGE_Salmon_ST…	2	0.2	0.4584
GCA_007411645.1	ZZ_f2de6f3ba2	PDS000029303.44	NHA	2	17.7Kb	AAHWPY010000004.1	157415	175167	incomplete(60)	tail,head,capsid	1	21	16	5	1	0	no	11	PHAGE_Salmon_118970_sal3_NC_031940(5),PHAGE_Shigel_SfIV_NC_022749(4),PHAGE_Salmon_ST64B_NC_004313(3),PHAGE_Entero_SfV_NC_003444(3),PHAGE_Shigel_SfII_NC_021857(3),PHAGE_Entero_mEp390_NC_019721(2),PHAGE_Phage_Gifsy_1_NC_010392(2),PHAGE_Salmon_Fels_1_NC_010391(2),PHAGE_Entero_HK140_NC_019710(2),PHAGE_Phage_Gifsy_2_NC_010393(2),PHAGE_Salmon_SJ46_NC_031129(2),PHAGE_Bacter_APSE_2_NC_011551(1),PHAGE_Ent…	4	0.238	0.4838
GCA_007411645.1	ZZ_f2de6f3ba2	PDS000029303.44	NHA	3	32Kb	AAHWPY010000027.1	21166	53221	questionable(80)	integrase,tail,terminase,lysin	0	23	10	13	1	0	yes	7	PHAGE_Salmon_Fels_1_NC_010391(3),PHAGE_Phage_Gifsy_2_NC_010393(3),PHAGE_Phage_Gifsy_1_NC_010392(2),PHAGE_Cronob_vB_CsaM_GAP32_NC_019401(1),PHAGE_Escher_HK639_NC_016158(1),PHAGE_Salmon_ST64B_NC_004313(1),PHAGE_Pseudo_H101_NC_029094(1),PHAGE_Escher_RCS47_NC_042128(1),PHAGE_Entero_mEp235_NC_019708(1),PHAGE_Entero_lambda_NC_001416(1),PHAGE_Entero_HK106_NC_019768(1),PHAGE_Entero_HK022_NC_002166(1),PHA…	3	0.1304	0.4893
GCA_007411645.1	ZZ_f2de6f3ba2	PDS000029303.44	NHA	4	44.2Kb	AAHWPY010000033.1	926	45202	intact(150)	tail,protease,portal,terminase,lysis,integrase	0	51	50	1	1	0	yes	3	PHAGE_Phage_Gifsy_2_NC_010393(48),PHAGE_Phage_Gifsy_1_NC_010392(28),PHAGE_Salmon_Fels_1_NC_010391(18),PHAGE_Salmon_SPN3UB_NC_019545(14),PHAGE_Entero_mEp460_NC_019716(14),PHAGE_Entero_cdtI_NC_009514(12),PHAGE_Salmon_SEN34_NC_028699(10),PHAGE_Entero_c_1_NC_019706(7),PHAGE_Entero_HK225_NC_019717(5),PHAGE_Entero_DE3_NC_042057(4),PHAGE_Entero_lambda_NC_001416(4),PHAGE_Entero_mEp237_NC_019704(4),PHAGE_…	48	0.9411	0.5161
GCA_007411645.1	ZZ_f2de6f3ba2	PDS000029303.44	NHA	5	7.8Kb	AAHWPY010000038.1	1505	9342	incomplete(30)	transposase,plate	0	8	6	2	1	0	no	6	PHAGE_Salmon_SJ46_NC_031129(2),PHAGE_Entero_mEp234_NC_019715(1),PHAGE_Mycoba_Enkosi_NC_028936(1),PHAGE_Entero_P1_NC_005856(1),PHAGE_Lister_vB_LmoS_293_NC_028929(1),PHAGE_Burkho_phi1026b_NC_005284(1),PHAGE_Escher_RCS47_NC_042128(1),PHAGE_Entero_HK022_NC_002166(1),PHAGE_Bacter_B124_14_NC_016770(1)	1	0.25	0.5174
GCA_007411645.1	ZZ_f2de6f3ba2	PDS000029303.44	NHA	6	20Kb	AAHWPY010000040.1	321	20377	questionable(80)	lysin,tail,flippase,plate	0	24	22	2	1	0	no	9	PHAGE_Burkho_BcepMu_NC_005882(13),PHAGE_Burkho_phiE255_NC_009237(13),PHAGE_Rhizob_RR1_B_NC_021557(6),PHAGE_Vibrio_X29_NC_024369(5),PHAGE_Pseudo_JBD67_NC_042135(3),PHAGE_Shigel_SfIV_NC_022749(2),PHAGE_Entero_SfV_NC_003444(2),PHAGE_Pseudo_PPpW_3_NC_023006(2),PHAGE_Pseudo_JBD18_NC_027986(2),PHAGE_Entero_SfI_NC_027339(2),PHAGE_Pseudo_B3_NC_006548(2),PHAGE_Pseudo_JBD25_NC_027992(2),PHAGE_Shigel_SfII_N…	13	0.5416	0.5025
GCA_007446005.1	ZZ_5c81c1e8b8	PDS000006321.200	HA	1	32Kb	AAHZDE010000001.1	624474	656529	questionable(80)	integrase,tail,terminase,lysin	0	22	10	12	1	0	yes	7	PHAGE_Salmon_Fels_1_NC_010391(3),PHAGE_Phage_Gifsy_2_NC_010393(3),PHAGE_Phage_Gifsy_1_NC_010392(2),PHAGE_Cronob_vB_CsaM_GAP32_NC_019401(1),PHAGE_Escher_HK639_NC_016158(1),PHAGE_Salmon_ST64B_NC_004313(1),PHAGE_Pseudo_H101_NC_029094(1),PHAGE_Escher_RCS47_NC_042128(1),PHAGE_Entero_mEp235_NC_019708(1),PHAGE_Entero_lambda_NC_001416(1),PHAGE_Entero_HK106_NC_019768(1),PHAGE_Entero_HK022_NC_002166(1),PHA…	3	0.1363	0.4893
GCA_007446005.1	ZZ_5c81c1e8b8	PDS000006321.200	HA	2	6.3Kb	AAHZDE010000008.1	146132	152494	incomplete(20)	tail	1	10	6	4	1	0	no	5	PHAGE_Shigel_SfIV_NC_022749(2),PHAGE_Oenoco_phiS13_NC_023560(1),PHAGE_Salmon_103203_sal5_NC_031946(1),PHAGE_Salmon_Marshall_NC_022772(1),PHAGE_Oenoco_phi9805_NC_023559(1),PHAGE_Burkho_phi6442_NC_009235(1),PHAGE_Salmon_SPN9CC_NC_017985(1),PHAGE_Salmon_118970_sal4_NC_030919(1),PHAGE_Salmon_vB_SalM_SJ2_NC_023856(1),PHAGE_Entero_UAB_Phi20_NC_031019(1),PHAGE_Salmon_Maynard_NC_022768(1),PHAGE_Salmon_ST…	2	0.2	0.4584
GCA_007446005.1	ZZ_5c81c1e8b8	PDS000006321.200	HA	3	47.8Kb	AAHZDE010000011.1	80580	128458	intact(150)	transposase,tail,protease,portal,terminase,lysis,integrase	0	61	55	6	1	0	yes	8	PHAGE_Phage_Gifsy_2_NC_010393(48),PHAGE_Phage_Gifsy_1_NC_010392(28),PHAGE_Salmon_Fels_1_NC_010391(17),PHAGE_Salmon_SPN3UB_NC_019545(14),PHAGE_Entero_mEp460_NC_019716(14),PHAGE_Entero_cdtI_NC_009514(12),PHAGE_Salmon_SEN34_NC_028699(10),PHAGE_Entero_c_1_NC_019706(7),PHAGE_Entero_HK225_NC_019717(6),PHAGE_Entero_mEp237_NC_019704(5),PHAGE_Entero_DE3_NC_042057(4),PHAGE_Entero_mEp213_NC_019720(4),PHAGE_…	48	0.7868	0.5086
GCA_007446005.1	ZZ_5c81c1e8b8	PDS000006321.200	HA	4	42Kb	AAHZDE010000020.1	2326	44342	questionable(80)	lysis,head,capsid,plate	0	63	62	1	1	0	yes	13	PHAGE_Entero_UAB_Phi20_NC_031019(33),PHAGE_Salmon_118970_sal4_NC_030919(28),PHAGE_Salmon_103203_sal5_NC_031946(27),PHAGE_Entero_P22_NC_002371(15),PHAGE_Salmon_BTP1_NC_042346(13),PHAGE_Salmon_vB_SemP_Emek_NC_018275(12),PHAGE_Salmon_ST160_NC_014900(9),PHAGE_Salmon_SE1_NC_011802(8),PHAGE_Salmon_ST64T_NC_004348(8),PHAGE_Entero_ES18_NC_006949(8),PHAGE_Salmon_SPN9CC_NC_017985(6),PHAGE_Entero_ST104_NC_0…	26	0.5238	0.4661
GCA_007446005.1	ZZ_5c81c1e8b8	PDS000006321.200	HA	5	20.3Kb	AAHZDE010000024.1	38847	59189	questionable(80)	lysin,tail,flippase,plate	0	24	22	2	1	0	no	8	PHAGE_Burkho_BcepMu_NC_005882(14),PHAGE_Burkho_phiE255_NC_009237(14),PHAGE_Rhizob_RR1_B_NC_021557(6),PHAGE_Vibrio_X29_NC_024369(5),PHAGE_Pseudo_JBD67_NC_042135(3),PHAGE_Pseudo_JBD25_NC_027992(3),PHAGE_Shigel_SfIV_NC_022749(2),PHAGE_Entero_SfV_NC_003444(2),PHAGE_Pseudo_PPpW_3_NC_023006(2),PHAGE_Pseudo_JBD18_NC_027986(2),PHAGE_Entero_SfI_NC_027339(2),PHAGE_Pseudo_B3_NC_006548(2),PHAGE_Shigel_SfII_N…	14	0.5833	0.5017
GCA_007446005.1	ZZ_5c81c1e8b8	PDS000006321.200	HA	6	7.8Kb	AAHZDE010000033.1	1529	9366	incomplete(30)	transposase,plate	0	8	6	2	1	0	no	6	PHAGE_Salmon_SJ46_NC_031129(2),PHAGE_Entero_mEp234_NC_019715(1),PHAGE_Mycoba_Enkosi_NC_028936(1),PHAGE_Entero_P1_NC_005856(1),PHAGE_Lister_vB_LmoS_293_NC_028929(1),PHAGE_Burkho_phi1026b_NC_005284(1),PHAGE_Escher_RCS47_NC_042128(1),PHAGE_Entero_HK022_NC_002166(1),PHAGE_Bacter_B124_14_NC_016770(1)	1	0.25	0.5175
GCA_007446005.1	ZZ_5c81c1e8b8	PDS000006321.200	HA	7	12.6Kb	AAHZDE010000052.1	1	12651	incomplete(60)	tail,head,capsid	0	16	13	3	1	0	no	9	PHAGE_Salmon_118970_sal3_NC_031940(5),PHAGE_Shigel_SfIV_NC_022749(4),PHAGE_Salmon_ST64B_NC_004313(3),PHAGE_Entero_SfV_NC_003444(3),PHAGE_Shigel_SfII_NC_021857(3),PHAGE_Phage_Gifsy_1_NC_010392(2),PHAGE_Salmon_Fels_1_NC_010391(2),PHAGE_Phage_Gifsy_2_NC_010393(2),PHAGE_Bacter_APSE_2_NC_011551(1),PHAGE_Entero_Tyrion_NC_031077(1),PHAGE_Escher_D108_NC_013594(1),PHAGE_Pseudo_PMG1_NC_016765(1),PHAGE_Endo…	4	0.3125	0.4793
GCA_007599695.1	ZZ_b1d3da0d00	PDS000029303.44	NHA	1	6.3Kb	AAIKCD010000002.1	212095	218457	incomplete(20)	tail	1	10	6	4	1	0	no	5	PHAGE_Shigel_SfIV_NC_022749(2),PHAGE_Oenoco_phiS13_NC_023560(1),PHAGE_Salmon_103203_sal5_NC_031946(1),PHAGE_Salmon_Marshall_NC_022772(1),PHAGE_Oenoco_phi9805_NC_023559(1),PHAGE_Burkho_phi6442_NC_009235(1),PHAGE_Salmon_SPN9CC_NC_017985(1),PHAGE_Salmon_118970_sal4_NC_030919(1),PHAGE_Salmon_vB_SalM_SJ2_NC_023856(1),PHAGE_Entero_UAB_Phi20_NC_031019(1),PHAGE_Salmon_Maynard_NC_022768(1),PHAGE_Salmon_ST…	2	0.2	0.4584
GCA_007599695.1	ZZ_b1d3da0d00	PDS000029303.44	NHA	2	17.7Kb	AAIKCD010000005.1	2980	20732	incomplete(60)	tail,capsid,head	1	23	16	7	1	0	no	11	PHAGE_Salmon_118970_sal3_NC_031940(5),PHAGE_Shigel_SfIV_NC_022749(4),PHAGE_Salmon_ST64B_NC_004313(3),PHAGE_Entero_SfV_NC_003444(3),PHAGE_Shigel_SfII_NC_021857(3),PHAGE_Entero_mEp390_NC_019721(2),PHAGE_Phage_Gifsy_1_NC_010392(2),PHAGE_Salmon_Fels_1_NC_010391(2),PHAGE_Entero_HK140_NC_019710(2),PHAGE_Phage_Gifsy_2_NC_010393(2),PHAGE_Salmon_SJ46_NC_031129(2),PHAGE_Bacter_APSE_2_NC_011551(1),PHAGE_Ent…	4	0.2173	0.4838
GCA_007599695.1	ZZ_b1d3da0d00	PDS000029303.44	NHA	3	20.9Kb	AAIKCD010000008.1	167495	188474	questionable(80)	lysin,tail,flippase,plate	0	25	23	2	1	0	no	9	PHAGE_Burkho_BcepMu_NC_005882(14),PHAGE_Burkho_phiE255_NC_009237(14),PHAGE_Rhizob_RR1_B_NC_021557(6),PHAGE_Vibrio_X29_NC_024369(5),PHAGE_Pseudo_JBD67_NC_042135(3),PHAGE_Pseudo_JBD25_NC_027992(3),PHAGE_Shigel_SfIV_NC_022749(2),PHAGE_Entero_SfV_NC_003444(2),PHAGE_Pseudo_PPpW_3_NC_023006(2),PHAGE_Pseudo_JBD18_NC_027986(2),PHAGE_Entero_SfI_NC_027339(2),PHAGE_Pseudo_B3_NC_006548(2),PHAGE_Shigel_SfII_N…	14	0.56	0.4974
GCA_007599695.1	ZZ_b1d3da0d00	PDS000029303.44	NHA	4	45.6Kb	AAIKCD010000009.1	80410	126106	intact(150)	tail,protease,portal,terminase,lysis,integrase	0	56	52	4	1	0	yes	5	PHAGE_Phage_Gifsy_2_NC_010393(48),PHAGE_Phage_Gifsy_1_NC_010392(28),PHAGE_Salmon_Fels_1_NC_010391(18),PHAGE_Salmon_SPN3UB_NC_019545(14),PHAGE_Entero_mEp460_NC_019716(14),PHAGE_Entero_cdtI_NC_009514(12),PHAGE_Salmon_SEN34_NC_028699(10),PHAGE_Entero_c_1_NC_019706(7),PHAGE_Entero_HK225_NC_019717(6),PHAGE_Entero_mEp237_NC_019704(5),PHAGE_Entero_DE3_NC_042057(4),PHAGE_Entero_lambda_NC_001416(4),PHAGE_…	48	0.8571	0.5111
GCA_007599695.1	ZZ_b1d3da0d00	PDS000029303.44	NHA	5	7.8Kb	AAIKCD010000015.1	77120	84957	incomplete(30)	transposase,plate	0	8	6	2	1	0	no	6	PHAGE_Salmon_SJ46_NC_031129(2),PHAGE_Entero_mEp234_NC_019715(1),PHAGE_Mycoba_Enkosi_NC_028936(1),PHAGE_Entero_P1_NC_005856(1),PHAGE_Lister_vB_LmoS_293_NC_028929(1),PHAGE_Burkho_phi1026b_NC_005284(1),PHAGE_Escher_RCS47_NC_042128(1),PHAGE_Entero_HK022_NC_002166(1),PHAGE_Bacter_B124_14_NC_016770(1)	1	0.25	0.5174
GCA_007599695.1	ZZ_b1d3da0d00	PDS000029303.44	NHA	6	13.9Kb	AAIKCD010000019.1	4125	18059	questionable(70)	integrase,tail,terminase,lysin	0	23	10	13	1	0	yes	7	PHAGE_Salmon_Fels_1_NC_010391(3),PHAGE_Phage_Gifsy_2_NC_010393(3),PHAGE_Phage_Gifsy_1_NC_010392(2),PHAGE_Cronob_vB_CsaM_GAP32_NC_019401(1),PHAGE_Escher_HK639_NC_016158(1),PHAGE_Salmon_ST64B_NC_004313(1),PHAGE_Pseudo_H101_NC_029094(1),PHAGE_Escher_RCS47_NC_042128(1),PHAGE_Entero_mEp235_NC_019708(1),PHAGE_Entero_lambda_NC_001416(1),PHAGE_Entero_HK106_NC_019768(1),PHAGE_Entero_HK022_NC_002166(1),PHA…	3	0.1304	0.4635
GCA_002063255.1	ZZ_6818abce8d	PDS000032619.10	NHA	1	28.7Kb	MXXA01000016.1	41166	69894	intact(120)	tail,plate,head,portal,terminase,lysis,lysin	0	41	37	4	1	0	no	11	PHAGE_Salmon_SEN34_NC_028699(25),PHAGE_Psychr_pOW20_A_NC_020841(5),PHAGE_Aggreg_S1249_NC_013597(5),PHAGE_Haemop_Aaphi23_NC_004827(4),PHAGE_Salmon_SJ46_NC_031129(4),PHAGE_Salmon_SPN3UB_NC_019545(3),PHAGE_Vibrio_CP_T1_NC_019457(3),PHAGE_Salmon_ST64B_NC_004313(2),PHAGE_Entero_phi80_NC_021190(2),PHAGE_Entero_HK225_NC_019717(2),PHAGE_Rhizob_RHEph04_NC_041908(2),PHAGE_Phage_Gifsy_2_NC_010393(2),PHAGE_V…	25	0.6097	0.5108
GCA_002063255.1	ZZ_6818abce8d	PDS000032619.10	NHA	2	12.1Kb	MXXA01000017.1	42589	54711	questionable(75)	integrase,head	0	13	9	4	1	0	yes	3	PHAGE_Entero_P4_NC_001609(7),PHAGE_Entero_N15_NC_001901(1),PHAGE_Erwini_ENT90_NC_019932(1),PHAGE_Serrat_Eta_NC_021563(1),PHAGE_Ralsto_RSY1_NC_025115(1),PHAGE_Salmon_SP_004_NC_021774(1),PHAGE_Rueger_DSS3_P1_NC_025428(1),PHAGE_Klebsi_phiKO2_NC_005857(1),PHAGE_Shewan_1/41_NC_025458(1),PHAGE_Stenot_S1_NC_011589(1),PHAGE_Entero_WPhi_NC_005056(1),PHAGE_Proteu_VB_PmiS_Isfahan_NC_041925(1),PHAGE_Entero_m…	7	0.5384	0.4694
GCA_002063255.1	ZZ_6818abce8d	PDS000032619.10	NHA	3	7.8Kb	MXXA01000001.1	77344	85181	incomplete(30)	transposase,plate	0	8	6	2	1	0	no	6	PHAGE_Salmon_SJ46_NC_031129(2),PHAGE_Entero_mEp234_NC_019715(1),PHAGE_Mycoba_Enkosi_NC_028936(1),PHAGE_Entero_P1_NC_005856(1),PHAGE_Lister_vB_LmoS_293_NC_028929(1),PHAGE_Burkho_phi1026b_NC_005284(1),PHAGE_Escher_RCS47_NC_042128(1),PHAGE_Entero_HK022_NC_002166(1),PHAGE_Bacter_B124_14_NC_016770(1)	1	0.25	0.5175
GCA_002063255.1	ZZ_6818abce8d	PDS000032619.10	NHA	4	25.5Kb	MXXA01000029.1	367	25957	questionable(80)	terminase,coat,tail	0	34	31	3	1	0	no	7	PHAGE_Salmon_SPN3UB_NC_019545(25),PHAGE_Salmon_vB_SosS_Oslo_NC_018279(19),PHAGE_Entero_ES18_NC_006949(16),PHAGE_Pseudo_JBD44_NC_030929(9),PHAGE_Pseudo_YMC11/07/P54_PAE_BP_NC_030909(6),PHAGE_Pseudo_phi297_NC_016762(5),PHAGE_Mannhe_vB_MhS_587AP2_NC_028743(2),PHAGE_Xantho_Xp10_NC_004902(2),PHAGE_Phage_Gifsy_1_NC_010392(2),PHAGE_Entero_VT2_Sakai_NC_000902(2),PHAGE_Entero_DE3_NC_042057(1),PHAGE_Bacter…	25	0.7352	0.5033
GCA_002063255.1	ZZ_6818abce8d	PDS000032619.10	NHA	5	20.3Kb	MXXA01000002.1	18275	38617	questionable(80)	plate,tail,flippase,lysin	0	23	22	1	1	0	no	8	PHAGE_Burkho_BcepMu_NC_005882(14),PHAGE_Burkho_phiE255_NC_009237(14),PHAGE_Rhizob_RR1_B_NC_021557(6),PHAGE_Vibrio_X29_NC_024369(5),PHAGE_Pseudo_JBD67_NC_042135(3),PHAGE_Pseudo_JBD25_NC_027992(3),PHAGE_Shigel_SfIV_NC_022749(2),PHAGE_Entero_SfV_NC_003444(2),PHAGE_Pseudo_PPpW_3_NC_023006(2),PHAGE_Pseudo_JBD18_NC_027986(2),PHAGE_Entero_SfI_NC_027339(2),PHAGE_Pseudo_B3_NC_006548(2),PHAGE_Shigel_SfII_N…	14	0.6086	0.5017
GCA_002063255.1	ZZ_6818abce8d	PDS000032619.10	NHA	6	19.4Kb	MXXA01000031.1	3	19417	incomplete(20)	lysis	0	21	20	1	1	0	no	7	PHAGE_Salmon_118970_sal4_NC_030919(10),PHAGE_Salmon_103203_sal5_NC_031946(8),PHAGE_Entero_UAB_Phi20_NC_031019(7),PHAGE_Salmon_epsilon34_NC_011976(7),PHAGE_Salmon_g341c_NC_013059(6),PHAGE_Entero_P22_NC_002371(5),PHAGE_Salmon_SPN9CC_NC_017985(5),PHAGE_Salmon_ST160_NC_014900(5),PHAGE_Entero_ST104_NC_005841(4),PHAGE_Salmon_BTP1_NC_042346(4),PHAGE_Salmon_ST64T_NC_004348(4),PHAGE_Salmon_SE1_NC_011802(3…	6	0.4761	0.4758
GCA_002063255.1	ZZ_6818abce8d	PDS000032619.10	NHA	7	17.8Kb	MXXA01000032.1	1	17864	intact(150)	tail,terminase,portal,head	0	22	21	1	1	0	no	13	PHAGE_Entero_mEp235_NC_019708(7),PHAGE_Entero_HK446_NC_019714(6),PHAGE_Entero_mEpX1_NC_019709(5),PHAGE_Entero_HK106_NC_019768(4),PHAGE_Entero_HK544_NC_019767(4),PHAGE_Entero_mEp234_NC_019715(4),PHAGE_Escher_Seurat_NC_027378(4),PHAGE_Pseudo_phi2_NC_030931(4),PHAGE_Entero_HK542_NC_019769(3),PHAGE_Escher_HK75_NC_016160(3),PHAGE_Entero_HK97_NC_002167(3),PHAGE_Salmon_118970_sal3_NC_031940(3),PHAGE_Esc…	7	0.3181	0.5115
GCA_002063255.1	ZZ_6818abce8d	PDS000032619.10	NHA	8	17.7Kb	MXXA01000006.1	233293	251030	incomplete(60)	tail,head,capsid	1	22	17	5	1	0	no	12	PHAGE_Salmon_118970_sal3_NC_031940(5),PHAGE_Shigel_SfIV_NC_022749(4),PHAGE_Salmon_ST64B_NC_004313(3),PHAGE_Entero_SfV_NC_003444(3),PHAGE_Shigel_SfII_NC_021857(3),PHAGE_Entero_mEp390_NC_019721(2),PHAGE_Phage_Gifsy_1_NC_010392(2),PHAGE_Salmon_Fels_1_NC_010391(2),PHAGE_Entero_HK140_NC_019710(2),PHAGE_Phage_Gifsy_2_NC_010393(2),PHAGE_Salmon_SJ46_NC_031129(2),PHAGE_Bacter_APSE_2_NC_011551(1),PHAGE_Ent…	4	0.2272	0.4841
GCA_002063255.1	ZZ_6818abce8d	PDS000032619.10	NHA	9	32Kb	MXXA01000007.1	118512	150567	questionable(70)	integrase,lysin,tail,terminase	0	13	9	4	1	0	yes	7	PHAGE_Salmon_Fels_1_NC_010391(3),PHAGE_Phage_Gifsy_2_NC_010393(3),PHAGE_Phage_Gifsy_1_NC_010392(2),PHAGE_Escher_HK639_NC_016158(1),PHAGE_Cronob_vB_CsaM_GAP32_NC_019401(1),PHAGE_Salmon_ST64B_NC_004313(1),PHAGE_Pseudo_H101_NC_029094(1),PHAGE_Entero_mEp235_NC_019708(1),PHAGE_Escher_RCS47_NC_042128(1),PHAGE_Entero_lambda_NC_001416(1),PHAGE_Entero_HK106_NC_019768(1),PHAGE_Entero_HK022_NC_002166(1),PHA…	3	0.2307	0.4893
GCA_007694745.1	ZZ_ea04578211	PDS000004385.43	NHA	1	43.1Kb	AAIPRE010000023.1	14358	57534	incomplete(50)	integrase,lysin	0	54	50	4	1	0	yes	19	PHAGE_Salmon_118970_sal4_NC_030919(15),PHAGE_Entero_ST104_NC_005841(14),PHAGE_Entero_UAB_Phi20_NC_031019(13),PHAGE_Salmon_ST160_NC_014900(11),PHAGE_Salmon_BTP1_NC_042346(10),PHAGE_Salmon_103203_sal5_NC_031946(9),PHAGE_Salmon_g341c_NC_013059(9),PHAGE_Salmon_vB_SemP_Emek_NC_018275(9),PHAGE_Salmon_SE1_NC_011802(8),PHAGE_Salmon_ST64T_NC_004348(8),PHAGE_Entero_P22_NC_002371(7),PHAGE_Salmon_SEN22_NC_02…	10	0.2777	0.487
GCA_007694745.1	ZZ_ea04578211	PDS000004385.43	NHA	2	41.9Kb	AAIPRE010000034.1	921	42891	intact(140)	tail,plate,head,portal,terminase,lysis,lysin,integrase	0	57	52	5	1	0	yes	12	PHAGE_Salmon_SEN34_NC_028699(32),PHAGE_Salmon_SPN3UB_NC_019545(18),PHAGE_Phage_Gifsy_2_NC_010393(17),PHAGE_Phage_Gifsy_1_NC_010392(13),PHAGE_Entero_mEp237_NC_019704(8),PHAGE_Psychr_pOW20_A_NC_020841(5),PHAGE_Aggreg_S1249_NC_013597(5),PHAGE_Haemop_Aaphi23_NC_004827(4),PHAGE_Entero_HK225_NC_019717(4),PHAGE_Entero_YYZ_2008_NC_011356(3),PHAGE_Salmon_SJ46_NC_031129(3),PHAGE_Entero_ES18_NC_006949(3),PH…	32	0.5614	0.5178
GCA_007694745.1	ZZ_ea04578211	PDS000004385.43	NHA	3	30.3Kb	AAIPRE010000055.1	623	30948	intact(120)	integrase,portal,terminase,capsid,tail,head	0	31	29	2	1	0	yes	10	PHAGE_Haemop_HP2_NC_003315(18),PHAGE_Aeromo_phiO18P_NC_009542(17),PHAGE_Haemop_HP1_NC_001697(17),PHAGE_Vibrio_K139_NC_003313(11),PHAGE_Pasteu_F108_NC_008193(10),PHAGE_Vibrio_8_NC_022747(9),PHAGE_Pseudo_phi3_NC_030940(9),PHAGE_Salmon_SP_004_NC_021774(4),PHAGE_Entero_fiAA91_ss_NC_022750(2),PHAGE_Burkho_KL3_NC_015266(2),PHAGE_Escher_pro147_NC_028896(2),PHAGE_Escher_P2_NC_041848(2),PHAGE_Entero_P88_N…	18	0.5806	0.5161
GCA_007694745.1	ZZ_ea04578211	PDS000004385.43	NHA	4	7.8Kb	AAIPRE010000056.1	1109	8946	incomplete(30)	transposase,plate	0	8	6	2	1	0	no	6	PHAGE_Salmon_SJ46_NC_031129(2),PHAGE_Entero_mEp234_NC_019715(1),PHAGE_Mycoba_Enkosi_NC_028936(1),PHAGE_Entero_P1_NC_005856(1),PHAGE_Lister_vB_LmoS_293_NC_028929(1),PHAGE_Burkho_phi1026b_NC_005284(1),PHAGE_Escher_RCS47_NC_042128(1),PHAGE_Entero_HK022_NC_002166(1),PHAGE_Bacter_B124_14_NC_016770(1)	1	0.25	0.5175
GCA_007694745.1	ZZ_ea04578211	PDS000004385.43	NHA	5	15.3Kb	AAIPRE010000064.1	380	15766	incomplete(60)	tail,terminase,lysin,integrase	0	14	9	5	1	0	yes	7	PHAGE_Salmon_Fels_1_NC_010391(3),PHAGE_Phage_Gifsy_2_NC_010393(3),PHAGE_Phage_Gifsy_1_NC_010392(2),PHAGE_Cronob_vB_CsaM_GAP32_NC_019401(1),PHAGE_Escher_HK639_NC_016158(1),PHAGE_Salmon_ST64B_NC_004313(1),PHAGE_Pseudo_H101_NC_029094(1),PHAGE_Escher_RCS47_NC_042128(1),PHAGE_Entero_mEp235_NC_019708(1),PHAGE_Entero_lambda_NC_001416(1),PHAGE_Entero_HK106_NC_019768(1),PHAGE_Entero_HK022_NC_002166(1),PHA…	3	0.2142	0.5137
GCA_007694745.1	ZZ_ea04578211	PDS000004385.43	NHA	6	13.2Kb	AAIPRE010000073.1	360	13645	incomplete(30)	transposase,integrase	0	12	8	4	1	0	yes	7	PHAGE_Entero_fiAA91_ss_NC_022750(2),PHAGE_Mycoba_Shipwreck_NC_031261(1),PHAGE_Acinet_Acj9_NC_014663(1),PHAGE_Acinet_Acj61_NC_014661(1),PHAGE_Acidia_virus_NC_029316(1),PHAGE_Escher_D108_NC_013594(1),PHAGE_Entero_P1_NC_005856(1),PHAGE_Mycoba_Charlie_NC_023729(1),PHAGE_Burkho_KS14_NC_015273(1),PHAGE_Entero_Mu_NC_000929(1),PHAGE_Brevib_Jenst_NC_028805(1),PHAGE_Bacill_BM15_NC_042140(1),PHAGE_Strept_98…	2	0.1666	0.4924
GCA_007694745.1	ZZ_ea04578211	PDS000004385.43	NHA	7	17.9Kb	AAIPRE010000092.1	134	18086	questionable(70)	tail,flippase,lysin	0	21	20	1	1	0	no	7	PHAGE_Burkho_BcepMu_NC_005882(13),PHAGE_Burkho_phiE255_NC_009237(13),PHAGE_Rhizob_RR1_B_NC_021557(6),PHAGE_Vibrio_X29_NC_024369(5),PHAGE_Pseudo_JBD67_NC_042135(3),PHAGE_Shigel_SfIV_NC_022749(2),PHAGE_Entero_SfV_NC_003444(2),PHAGE_Pseudo_PPpW_3_NC_023006(2),PHAGE_Pseudo_JBD18_NC_027986(2),PHAGE_Entero_SfI_NC_027339(2),PHAGE_Pseudo_B3_NC_006548(2),PHAGE_Pseudo_JBD25_NC_027992(2),PHAGE_Shigel_SfII_N…	13	0.619	0.5206
GCA_007694745.1	ZZ_ea04578211	PDS000004385.43	NHA	8	8.8Kb	AAIPRE010000203.1	3552	12361	incomplete(30)	integrase,transposase	0	9	7	2	1	0	yes	6	PHAGE_Entero_fiAA91_ss_NC_022750(2),PHAGE_Acinet_Acj9_NC_014663(1),PHAGE_Mycoba_Shipwreck_NC_031261(1),PHAGE_Acinet_Acj61_NC_014661(1),PHAGE_Escher_D108_NC_013594(1),PHAGE_Acidia_virus_NC_029316(1),PHAGE_Entero_P1_NC_005856(1),PHAGE_Mycoba_Charlie_NC_023729(1),PHAGE_Burkho_KS14_NC_015273(1),PHAGE_Entero_Mu_NC_000929(1),PHAGE_Brevib_Jenst_NC_028805(1),PHAGE_Bacill_BM15_NC_042140(1),PHAGE_Strept_98…	2	0.2222	0.5321
GCA_007709625.1	ZZ_20dbe2bc7a	PDS000002536.90	HA	1	5.1Kb	AAIQOR010000001.1	464188	469364	incomplete(30)	plate,transposase	0	5	4	1	1	0	no	4	PHAGE_Salmon_SJ46_NC_031129(2),PHAGE_Entero_mEp234_NC_019715(1),PHAGE_Escher_RCS47_NC_042128(1),PHAGE_Entero_P1_NC_005856(1),PHAGE_Entero_HK022_NC_002166(1),PHAGE_Bacter_B124_14_NC_016770(1),PHAGE_Lister_vB_LmoS_293_NC_028929(1)	1	0.4	0.4999
GCA_007709625.1	ZZ_20dbe2bc7a	PDS000002536.90	HA	2	32Kb	AAIQOR010000002.1	99346	131392	questionable(80)	integrase,tail,terminase,lysin	0	23	10	13	1	0	yes	7	PHAGE_Salmon_Fels_1_NC_010391(3),PHAGE_Phage_Gifsy_2_NC_010393(3),PHAGE_Phage_Gifsy_1_NC_010392(2),PHAGE_Cronob_vB_CsaM_GAP32_NC_019401(1),PHAGE_Escher_HK639_NC_016158(1),PHAGE_Salmon_ST64B_NC_004313(1),PHAGE_Pseudo_H101_NC_029094(1),PHAGE_Escher_RCS47_NC_042128(1),PHAGE_Entero_mEp235_NC_019708(1),PHAGE_Entero_lambda_NC_001416(1),PHAGE_Entero_HK106_NC_019768(1),PHAGE_Entero_HK022_NC_002166(1),PHA…	3	0.1304	0.4894
GCA_007709625.1	ZZ_20dbe2bc7a	PDS000002536.90	HA	3	11.9Kb	AAIQOR010000002.1	473043	484950	incomplete(50)	tail,head,capsid	1	15	11	4	1	0	no	8	PHAGE_Shigel_SfIV_NC_022749(3),PHAGE_Entero_SfV_NC_003444(3),PHAGE_Salmon_ST64B_NC_004313(2),PHAGE_Entero_mEp390_NC_019721(2),PHAGE_Entero_HK140_NC_019710(2),PHAGE_Salmon_118970_sal3_NC_031940(2),PHAGE_Shigel_SfII_NC_021857(2),PHAGE_Salmon_SJ46_NC_031129(2),PHAGE_Bacter_APSE_2_NC_011551(1),PHAGE_Entero_Tyrion_NC_031077(1),PHAGE_Escher_D108_NC_013594(1),PHAGE_Pseudo_PMG1_NC_016765(1),PHAGE_Escher_…	3	0.2	0.4607
GCA_007709625.1	ZZ_20dbe2bc7a	PDS000002536.90	HA	4	6.3Kb	AAIQOR010000003.1	211884	218246	incomplete(20)	tail	1	10	6	4	1	0	no	5	PHAGE_Shigel_SfIV_NC_022749(2),PHAGE_Oenoco_phiS13_NC_023560(1),PHAGE_Salmon_103203_sal5_NC_031946(1),PHAGE_Salmon_Marshall_NC_022772(1),PHAGE_Oenoco_phi9805_NC_023559(1),PHAGE_Burkho_phi6442_NC_009235(1),PHAGE_Salmon_SPN9CC_NC_017985(1),PHAGE_Salmon_118970_sal4_NC_030919(1),PHAGE_Salmon_vB_SalM_SJ2_NC_023856(1),PHAGE_Entero_UAB_Phi20_NC_031019(1),PHAGE_Salmon_Maynard_NC_022768(1),PHAGE_Salmon_ST…	2	0.2	0.4584
GCA_007709625.1	ZZ_20dbe2bc7a	PDS000002536.90	HA	5	9.6Kb	AAIQOR010000003.1	460877	470528	incomplete(20)	transposase	0	7	7	0	1	0	no	2	PHAGE_Salmon_BTP1_NC_042346(6),PHAGE_Salmon_g341c_NC_013059(4),PHAGE_Salmon_SPN1S_NC_016761(3),PHAGE_Salmon_SPN9CC_NC_017985(3),PHAGE_Salmon_ST64T_NC_004348(3),PHAGE_Entero_ST104_NC_005841(2),PHAGE_Salmon_epsilon34_NC_011976(2),PHAGE_Salmon_ST160_NC_014900(1),PHAGE_Cronob_ENT47670_NC_019927(1),PHAGE_Shigel_SfIV_NC_022749(1),PHAGE_Pseudo_PMG1_NC_016765(1)	6	0.8571	0.4473
GCA_007709625.1	ZZ_20dbe2bc7a	PDS000002536.90	HA	6	30.5Kb	AAIQOR010000004.1	415	30987	intact(150)	lysin,lysis,terminase,portal,head,capsid,tail,transposase	0	32	30	2	1	0	no	6	PHAGE_Phage_Gifsy_1_NC_010392(24),PHAGE_Entero_mEp460_NC_019716(10),PHAGE_Entero_cdtI_NC_009514(10),PHAGE_Entero_DE3_NC_042057(9),PHAGE_Salmon_Fels_1_NC_010391(9),PHAGE_Phage_Gifsy_2_NC_010393(9),PHAGE_Entero_lambda_NC_001416(7),PHAGE_Entero_phi80_NC_021190(6),PHAGE_Entero_mEp237_NC_019704(5),PHAGE_Entero_N15_NC_001901(5),PHAGE_Entero_HK225_NC_019717(4),PHAGE_Entero_HK630_NC_019723(3),PHAGE_Enter…	24	0.75	0.5367
GCA_007709625.1	ZZ_20dbe2bc7a	PDS000002536.90	HA	7	20.9Kb	AAIQOR010000024.1	12254	33237	questionable(80)	lysin,tail,flippase,plate	0	24	23	1	1	0	no	9	PHAGE_Burkho_BcepMu_NC_005882(14),PHAGE_Burkho_phiE255_NC_009237(14),PHAGE_Rhizob_RR1_B_NC_021557(5),PHAGE_Vibrio_X29_NC_024369(4),PHAGE_Pseudo_JBD67_NC_042135(3),PHAGE_Pseudo_JBD25_NC_027992(3),PHAGE_Shigel_SfIV_NC_022749(2),PHAGE_Entero_SfV_NC_003444(2),PHAGE_Pseudo_PPpW_3_NC_023006(2),PHAGE_Pseudo_JBD18_NC_027986(2),PHAGE_Entero_SfI_NC_027339(2),PHAGE_Pseudo_B3_NC_006548(2),PHAGE_Bacter_Lily_N…	14	0.5833	0.4984
GCA_007709625.1	ZZ_20dbe2bc7a	PDS000002536.90	HA	8	22.8Kb	AAIQOR010000031.1	584	23480	incomplete(60)	lysin,lysis,terminase,capsid	0	35	35	0	1	0	no	19	PHAGE_Salmon_vB_SemP_Emek_NC_018275(10),PHAGE_Salmon_ST64T_NC_004348(10),PHAGE_Entero_UAB_Phi20_NC_031019(9),PHAGE_Salmon_SEN22_NC_028696(9),PHAGE_Salmon_103203_sal5_NC_031946(8),PHAGE_Salmon_118970_sal4_NC_030919(8),PHAGE_Salmon_BTP1_NC_042346(8),PHAGE_Salmon_SPN9CC_NC_017985(7),PHAGE_Entero_ST104_NC_005841(7),PHAGE_Salmon_ST160_NC_014900(6),PHAGE_Salmon_SE1_NC_011802(5),PHAGE_Stx2_c_1717_NC_011…	9	0.2857	0.4915
GCA_007836975.1	ZZ_38fb6d96ce	PDS000032614.60	HA	1	32Kb	AAIZGD010000001.1	630700	662755	questionable(80)	integrase,tail,terminase,lysin	0	23	10	13	1	0	yes	7	PHAGE_Salmon_Fels_1_NC_010391(3),PHAGE_Phage_Gifsy_2_NC_010393(3),PHAGE_Phage_Gifsy_1_NC_010392(2),PHAGE_Cronob_vB_CsaM_GAP32_NC_019401(1),PHAGE_Escher_HK639_NC_016158(1),PHAGE_Salmon_ST64B_NC_004313(1),PHAGE_Pseudo_H101_NC_029094(1),PHAGE_Escher_RCS47_NC_042128(1),PHAGE_Entero_mEp235_NC_019708(1),PHAGE_Entero_lambda_NC_001416(1),PHAGE_Entero_HK106_NC_019768(1),PHAGE_Entero_HK022_NC_002166(1),PHA…	3	0.1304	0.4893
GCA_007836975.1	ZZ_38fb6d96ce	PDS000032614.60	HA	2	17.7Kb	AAIZGD010000001.1	1004408	1022169	incomplete(60)	tail,head,capsid	1	21	16	5	1	0	no	11	PHAGE_Salmon_118970_sal3_NC_031940(5),PHAGE_Shigel_SfIV_NC_022749(4),PHAGE_Salmon_ST64B_NC_004313(3),PHAGE_Entero_SfV_NC_003444(3),PHAGE_Shigel_SfII_NC_021857(3),PHAGE_Entero_mEp390_NC_019721(2),PHAGE_Phage_Gifsy_1_NC_010392(2),PHAGE_Salmon_Fels_1_NC_010391(2),PHAGE_Entero_HK140_NC_019710(2),PHAGE_Phage_Gifsy_2_NC_010393(2),PHAGE_Salmon_SJ46_NC_031129(2),PHAGE_Bacter_APSE_2_NC_011551(1),PHAGE_Ent…	4	0.238	0.4837
GCA_007836975.1	ZZ_38fb6d96ce	PDS000032614.60	HA	3	6.3Kb	AAIZGD010000002.1	435044	441406	incomplete(20)	tail	1	10	6	4	1	0	no	5	PHAGE_Shigel_SfIV_NC_022749(2),PHAGE_Oenoco_phiS13_NC_023560(1),PHAGE_Salmon_103203_sal5_NC_031946(1),PHAGE_Salmon_Marshall_NC_022772(1),PHAGE_Oenoco_phi9805_NC_023559(1),PHAGE_Burkho_phi6442_NC_009235(1),PHAGE_Salmon_SPN9CC_NC_017985(1),PHAGE_Salmon_118970_sal4_NC_030919(1),PHAGE_Salmon_vB_SalM_SJ2_NC_023856(1),PHAGE_Entero_UAB_Phi20_NC_031019(1),PHAGE_Salmon_Maynard_NC_022768(1),PHAGE_Salmon_ST…	2	0.2	0.4584
GCA_007836975.1	ZZ_38fb6d96ce	PDS000032614.60	HA	4	5.1Kb	AAIZGD010000003.1	511207	516383	incomplete(30)	plate,transposase	0	5	4	1	1	0	no	4	PHAGE_Salmon_SJ46_NC_031129(2),PHAGE_Entero_mEp234_NC_019715(1),PHAGE_Escher_RCS47_NC_042128(1),PHAGE_Entero_P1_NC_005856(1),PHAGE_Entero_HK022_NC_002166(1),PHAGE_Bacter_B124_14_NC_016770(1),PHAGE_Lister_vB_LmoS_293_NC_028929(1)	1	0.4	0.4999
GCA_007836975.1	ZZ_38fb6d96ce	PDS000032614.60	HA	5	38.9Kb	AAIZGD010000009.1	86200	125129	questionable(70)	integrase,lysin,lysis,terminase	2	35	32	3	1	0	yes	19	PHAGE_Salmon_vB_SemP_Emek_NC_018275(9),PHAGE_Entero_P22_NC_002371(5),PHAGE_Salmon_103203_sal5_NC_031946(5),PHAGE_Salmon_BTP1_NC_042346(5),PHAGE_Salmon_118970_sal4_NC_030919(5),PHAGE_Entero_ES18_NC_006949(4),PHAGE_Salmon_vB_SosS_Oslo_NC_018279(4),PHAGE_Salmon_g341c_NC_013059(4),PHAGE_Salmon_ST64B_NC_004313(3),PHAGE_Salmon_ST64T_NC_004348(3),PHAGE_Salmon_SE1_NC_011802(3),PHAGE_Salmon_SEN34_NC_02869…	9	0.2571	0.4844
GCA_007836975.1	ZZ_38fb6d96ce	PDS000032614.60	HA	6	20.9Kb	AAIZGD010000014.1	12252	33231	questionable(80)	lysin,tail,flippase,plate	0	24	23	1	1	0	no	9	PHAGE_Burkho_BcepMu_NC_005882(14),PHAGE_Burkho_phiE255_NC_009237(14),PHAGE_Rhizob_RR1_B_NC_021557(6),PHAGE_Vibrio_X29_NC_024369(5),PHAGE_Pseudo_JBD67_NC_042135(3),PHAGE_Pseudo_JBD25_NC_027992(3),PHAGE_Shigel_SfIV_NC_022749(2),PHAGE_Entero_SfV_NC_003444(2),PHAGE_Pseudo_PPpW_3_NC_023006(2),PHAGE_Pseudo_JBD18_NC_027986(2),PHAGE_Entero_SfI_NC_027339(2),PHAGE_Pseudo_B3_NC_006548(2),PHAGE_Shigel_SfII_N…	14	0.5833	0.4975
GCA_007836975.1	ZZ_38fb6d96ce	PDS000032614.60	HA	7	34.3Kb	AAIZGD010000016.1	1	34384	intact(150)	tail,protease,portal,terminase,lysis	0	44	43	1	1	0	no	2	PHAGE_Phage_Gifsy_2_NC_010393(42),PHAGE_Phage_Gifsy_1_NC_010392(25),PHAGE_Salmon_Fels_1_NC_010391(16),PHAGE_Entero_mEp460_NC_019716(14),PHAGE_Entero_cdtI_NC_009514(12),PHAGE_Salmon_SPN3UB_NC_019545(11),PHAGE_Salmon_SEN34_NC_028699(9),PHAGE_Entero_c_1_NC_019706(7),PHAGE_Entero_DE3_NC_042057(5),PHAGE_Entero_lambda_NC_001416(4),PHAGE_Entero_mEp213_NC_019720(4),PHAGE_Entero_mEp237_NC_019704(3),PHAGE_…	42	0.9545	0.5195
GCA_008449245.1	ZZ_15e1f59574	PDS000032614.60	HA	1	7.8Kb	AAKLTZ010000002.1	145799	153636	incomplete(30)	transposase,plate	0	8	6	2	1	0	no	6	PHAGE_Salmon_SJ46_NC_031129(2),PHAGE_Entero_mEp234_NC_019715(1),PHAGE_Mycoba_Enkosi_NC_028936(1),PHAGE_Entero_P1_NC_005856(1),PHAGE_Lister_vB_LmoS_293_NC_028929(1),PHAGE_Burkho_phi1026b_NC_005284(1),PHAGE_Escher_RCS47_NC_042128(1),PHAGE_Entero_HK022_NC_002166(1),PHAGE_Bacter_B124_14_NC_016770(1)	1	0.25	0.5175
GCA_008449245.1	ZZ_15e1f59574	PDS000032614.60	HA	2	42Kb	AAKLTZ010000003.1	182317	224333	questionable(80)	lysis,head,capsid,plate	0	65	62	3	1	0	yes	14	PHAGE_Entero_UAB_Phi20_NC_031019(32),PHAGE_Salmon_118970_sal4_NC_030919(27),PHAGE_Salmon_103203_sal5_NC_031946(26),PHAGE_Entero_P22_NC_002371(14),PHAGE_Salmon_BTP1_NC_042346(13),PHAGE_Salmon_vB_SemP_Emek_NC_018275(12),PHAGE_Salmon_SE1_NC_011802(8),PHAGE_Salmon_ST160_NC_014900(8),PHAGE_Entero_ES18_NC_006949(8),PHAGE_Salmon_ST64T_NC_004348(7),PHAGE_Salmon_SPN9CC_NC_017985(6),PHAGE_Salmon_vB_SosS_Os…	25	0.4923	0.466
GCA_008449245.1	ZZ_15e1f59574	PDS000032614.60	HA	3	17.7Kb	AAKLTZ010000010.1	158918	176688	incomplete(60)	tail,head,capsid	1	21	16	5	1	0	no	11	PHAGE_Salmon_118970_sal3_NC_031940(5),PHAGE_Shigel_SfIV_NC_022749(4),PHAGE_Salmon_ST64B_NC_004313(3),PHAGE_Entero_SfV_NC_003444(3),PHAGE_Shigel_SfII_NC_021857(3),PHAGE_Entero_mEp390_NC_019721(2),PHAGE_Phage_Gifsy_1_NC_010392(2),PHAGE_Salmon_Fels_1_NC_010391(2),PHAGE_Entero_HK140_NC_019710(2),PHAGE_Phage_Gifsy_2_NC_010393(2),PHAGE_Salmon_SJ46_NC_031129(2),PHAGE_Bacter_APSE_2_NC_011551(1),PHAGE_Ent…	4	0.238	0.4837
GCA_008449245.1	ZZ_15e1f59574	PDS000032614.60	HA	4	21.6Kb	AAKLTZ010000014.1	91434	113091	incomplete(60)	integrase,lysin,tail,terminase	0	13	9	4	1	0	yes	7	PHAGE_Salmon_Fels_1_NC_010391(3),PHAGE_Phage_Gifsy_2_NC_010393(3),PHAGE_Phage_Gifsy_1_NC_010392(2),PHAGE_Escher_HK639_NC_016158(1),PHAGE_Cronob_vB_CsaM_GAP32_NC_019401(1),PHAGE_Salmon_ST64B_NC_004313(1),PHAGE_Pseudo_H101_NC_029094(1),PHAGE_Entero_mEp235_NC_019708(1),PHAGE_Escher_RCS47_NC_042128(1),PHAGE_Entero_lambda_NC_001416(1),PHAGE_Entero_HK106_NC_019768(1),PHAGE_Entero_HK022_NC_002166(1),PHA…	3	0.2307	0.5165
GCA_008449245.1	ZZ_15e1f59574	PDS000032614.60	HA	5	20.9Kb	AAKLTZ010000022.1	38847	59826	questionable(80)	lysin,tail,flippase,plate	0	24	23	1	1	0	no	9	PHAGE_Burkho_BcepMu_NC_005882(14),PHAGE_Burkho_phiE255_NC_009237(14),PHAGE_Rhizob_RR1_B_NC_021557(6),PHAGE_Vibrio_X29_NC_024369(5),PHAGE_Pseudo_JBD67_NC_042135(3),PHAGE_Pseudo_JBD25_NC_027992(3),PHAGE_Shigel_SfIV_NC_022749(2),PHAGE_Entero_SfV_NC_003444(2),PHAGE_Pseudo_PPpW_3_NC_023006(2),PHAGE_Pseudo_JBD18_NC_027986(2),PHAGE_Entero_SfI_NC_027339(2),PHAGE_Pseudo_B3_NC_006548(2),PHAGE_Shigel_SfII_N…	14	0.5833	0.4975
GCA_008449245.1	ZZ_15e1f59574	PDS000032614.60	HA	6	30.4Kb	AAKLTZ010000028.1	8310	38709	incomplete(40)	integrase,recombinase	0	30	28	2	1	0	yes	18	PHAGE_Salmon_SEN34_NC_028699(8),PHAGE_Salmon_SPN3UB_NC_019545(6),PHAGE_Phage_Gifsy_1_NC_010392(5),PHAGE_Phage_Gifsy_2_NC_010393(4),PHAGE_Entero_mEpX1_NC_019709(3),PHAGE_Salmon_BTP1_NC_042346(3),PHAGE_Entero_HK225_NC_019717(3),PHAGE_Entero_YYZ_2008_NC_011356(3),PHAGE_Salmon_vB_SosS_Oslo_NC_018279(3),PHAGE_Stx2_c_1717_NC_011357(3),PHAGE_Entero_mEp237_NC_019704(3),PHAGE_Salmon_vB_SemP_Emek_NC_018275…	8	0.2666	0.5103
GCA_008449245.1	ZZ_15e1f59574	PDS000032614.60	HA	7	24.9Kb	AAKLTZ010000029.1	9603	34550	questionable(80)	terminase,portal,head,capsid,tail,plate	0	34	31	3	1	0	no	11	PHAGE_Edward_GF_2_NC_026611(15),PHAGE_Aeromo_vB_AsaM_56_NC_019527(13),PHAGE_Acinet_phiAC_1_NC_028995(9),PHAGE_Salmon_SEN34_NC_028699(8),PHAGE_Acinet_WCHABP1_NC_041966(6),PHAGE_Burkho_Bcep43_NC_005342(6),PHAGE_Acinet_AB1_NC_042028(6),PHAGE_Salmon_SPN3UB_NC_019545(5),PHAGE_Xantho_OP2_NC_007710(5),PHAGE_Phage_Gifsy_1_NC_010392(4),PHAGE_Acinet_IME_AB2_NC_041857(4),PHAGE_Burkho_Bcep781_NC_004333(4),PH…	15	0.4411	0.5289
GCA_008449245.1	ZZ_15e1f59574	PDS000032614.60	HA	8	26.1Kb	AAKLTZ010000035.1	1	26129	intact(150)	tail,protease,portal,terminase,lysis	0	29	28	1	1	0	no	2	PHAGE_Phage_Gifsy_2_NC_010393(27),PHAGE_Salmon_Fels_1_NC_010391(16),PHAGE_Entero_mEp460_NC_019716(14),PHAGE_Entero_cdtI_NC_009514(12),PHAGE_Phage_Gifsy_1_NC_010392(11),PHAGE_Entero_c_1_NC_019706(7),PHAGE_Entero_DE3_NC_042057(5),PHAGE_Entero_mEp213_NC_019720(4),PHAGE_Entero_lambda_NC_001416(4),PHAGE_Entero_HK630_NC_019723(2),PHAGE_Salmon_SEN34_NC_028699(2),PHAGE_Entero_N15_NC_001901(1),PHAGE_Salmo…	27	0.931	0.5319
GCA_008470325.1	ZZ_00d5350eac	PDS000029303.44	NHA	1	6.3Kb	AAKNBI010000001.1	146107	152469	incomplete(20)	tail	1	10	6	4	1	0	no	5	PHAGE_Shigel_SfIV_NC_022749(2),PHAGE_Oenoco_phiS13_NC_023560(1),PHAGE_Salmon_103203_sal5_NC_031946(1),PHAGE_Salmon_Marshall_NC_022772(1),PHAGE_Oenoco_phi9805_NC_023559(1),PHAGE_Burkho_phi6442_NC_009235(1),PHAGE_Salmon_SPN9CC_NC_017985(1),PHAGE_Salmon_118970_sal4_NC_030919(1),PHAGE_Salmon_vB_SalM_SJ2_NC_023856(1),PHAGE_Entero_UAB_Phi20_NC_031019(1),PHAGE_Salmon_Maynard_NC_022768(1),PHAGE_Salmon_ST…	2	0.2	0.4584
GCA_008470325.1	ZZ_00d5350eac	PDS000029303.44	NHA	2	17.7Kb	AAKNBI010000004.1	95564	113316	incomplete(60)	tail,head,capsid	1	21	16	5	1	0	no	11	PHAGE_Salmon_118970_sal3_NC_031940(5),PHAGE_Shigel_SfIV_NC_022749(4),PHAGE_Salmon_ST64B_NC_004313(3),PHAGE_Entero_SfV_NC_003444(3),PHAGE_Shigel_SfII_NC_021857(3),PHAGE_Entero_mEp390_NC_019721(2),PHAGE_Phage_Gifsy_1_NC_010392(2),PHAGE_Salmon_Fels_1_NC_010391(2),PHAGE_Entero_HK140_NC_019710(2),PHAGE_Phage_Gifsy_2_NC_010393(2),PHAGE_Salmon_SJ46_NC_031129(2),PHAGE_Bacter_APSE_2_NC_011551(1),PHAGE_Ent…	4	0.238	0.4838
GCA_008470325.1	ZZ_00d5350eac	PDS000029303.44	NHA	3	45.6Kb	AAKNBI010000010.1	33274	78970	intact(150)	tail,protease,portal,terminase,lysis,integrase	0	56	52	4	1	0	yes	5	PHAGE_Phage_Gifsy_2_NC_010393(48),PHAGE_Phage_Gifsy_1_NC_010392(28),PHAGE_Salmon_Fels_1_NC_010391(18),PHAGE_Salmon_SPN3UB_NC_019545(14),PHAGE_Entero_mEp460_NC_019716(14),PHAGE_Entero_cdtI_NC_009514(12),PHAGE_Salmon_SEN34_NC_028699(10),PHAGE_Entero_c_1_NC_019706(7),PHAGE_Entero_HK225_NC_019717(6),PHAGE_Entero_mEp237_NC_019704(5),PHAGE_Entero_DE3_NC_042057(4),PHAGE_Entero_lambda_NC_001416(4),PHAGE_…	48	0.8571	0.5111
GCA_008470325.1	ZZ_00d5350eac	PDS000029303.44	NHA	4	13.9Kb	AAKNBI010000046.1	4892	18826	questionable(70)	integrase,tail,terminase,lysin	0	23	10	13	1	0	yes	7	PHAGE_Salmon_Fels_1_NC_010391(3),PHAGE_Phage_Gifsy_2_NC_010393(3),PHAGE_Phage_Gifsy_1_NC_010392(2),PHAGE_Cronob_vB_CsaM_GAP32_NC_019401(1),PHAGE_Escher_HK639_NC_016158(1),PHAGE_Salmon_ST64B_NC_004313(1),PHAGE_Pseudo_H101_NC_029094(1),PHAGE_Escher_RCS47_NC_042128(1),PHAGE_Entero_mEp235_NC_019708(1),PHAGE_Entero_lambda_NC_001416(1),PHAGE_Entero_HK106_NC_019768(1),PHAGE_Entero_HK022_NC_002166(1),PHA…	3	0.1304	0.4635
GCA_008470325.1	ZZ_00d5350eac	PDS000029303.44	NHA	5	17.9Kb	AAKNBI010000085.1	331	18283	questionable(70)	lysin,tail,flippase	0	22	20	2	1	0	no	7	PHAGE_Burkho_BcepMu_NC_005882(13),PHAGE_Burkho_phiE255_NC_009237(13),PHAGE_Rhizob_RR1_B_NC_021557(6),PHAGE_Vibrio_X29_NC_024369(5),PHAGE_Pseudo_JBD67_NC_042135(3),PHAGE_Shigel_SfIV_NC_022749(2),PHAGE_Entero_SfV_NC_003444(2),PHAGE_Pseudo_PPpW_3_NC_023006(2),PHAGE_Pseudo_JBD18_NC_027986(2),PHAGE_Entero_SfI_NC_027339(2),PHAGE_Pseudo_B3_NC_006548(2),PHAGE_Pseudo_JBD25_NC_027992(2),PHAGE_Shigel_SfII_N…	13	0.5909	0.5203
GCA_008476715.1	ZZ_e2d2d2ae38	PDS000004385.43	NHA	1	29.3Kb	AAKNOB010000020.1	6458	35835	intact(110)	head,tail,terminase,capsid,portal,integrase	0	32	29	3	1	0	yes	10	PHAGE_Haemop_HP2_NC_003315(18),PHAGE_Aeromo_phiO18P_NC_009542(17),PHAGE_Haemop_HP1_NC_001697(17),PHAGE_Vibrio_K139_NC_003313(11),PHAGE_Pasteu_F108_NC_008193(10),PHAGE_Vibrio_8_NC_022747(9),PHAGE_Pseudo_phi3_NC_030940(9),PHAGE_Salmon_SP_004_NC_021774(4),PHAGE_Burkho_KL3_NC_015266(2),PHAGE_Escher_pro147_NC_028896(2),PHAGE_Escher_P2_NC_041848(2),PHAGE_Entero_P88_NC_026014(2),PHAGE_Entero_P2_NC_00189…	18	0.5625	0.4985
GCA_008476715.1	ZZ_e2d2d2ae38	PDS000004385.43	NHA	2	44.7Kb	AAKNOB010000038.1	4262	49042	incomplete(60)	integrase,lysin,lysis	0	58	54	4	1	0	yes	19	PHAGE_Salmon_118970_sal4_NC_030919(17),PHAGE_Entero_ST104_NC_005841(15),PHAGE_Entero_UAB_Phi20_NC_031019(14),PHAGE_Salmon_BTP1_NC_042346(12),PHAGE_Salmon_ST160_NC_014900(12),PHAGE_Salmon_103203_sal5_NC_031946(11),PHAGE_Salmon_vB_SemP_Emek_NC_018275(10),PHAGE_Entero_P22_NC_002371(9),PHAGE_Salmon_SE1_NC_011802(9),PHAGE_Salmon_g341c_NC_013059(9),PHAGE_Salmon_ST64T_NC_004348(9),PHAGE_Salmon_SEN22_NC_…	12	0.2931	0.4809
GCA_008476715.1	ZZ_e2d2d2ae38	PDS000004385.43	NHA	3	7.8Kb	AAKNOB010000044.1	1173	9010	incomplete(30)	transposase,plate	0	8	6	2	1	0	no	6	PHAGE_Salmon_SJ46_NC_031129(2),PHAGE_Entero_mEp234_NC_019715(1),PHAGE_Mycoba_Enkosi_NC_028936(1),PHAGE_Entero_P1_NC_005856(1),PHAGE_Lister_vB_LmoS_293_NC_028929(1),PHAGE_Burkho_phi1026b_NC_005284(1),PHAGE_Escher_RCS47_NC_042128(1),PHAGE_Entero_HK022_NC_002166(1),PHAGE_Bacter_B124_14_NC_016770(1)	1	0.25	0.5175
GCA_008476715.1	ZZ_e2d2d2ae38	PDS000004385.43	NHA	4	19.4Kb	AAKNOB010000046.1	185	19604	questionable(80)	lysin,tail,flippase,plate	0	23	21	2	1	0	no	8	PHAGE_Burkho_BcepMu_NC_005882(13),PHAGE_Burkho_phiE255_NC_009237(13),PHAGE_Rhizob_RR1_B_NC_021557(6),PHAGE_Vibrio_X29_NC_024369(5),PHAGE_Pseudo_JBD67_NC_042135(3),PHAGE_Shigel_SfIV_NC_022749(2),PHAGE_Entero_SfV_NC_003444(2),PHAGE_Pseudo_PPpW_3_NC_023006(2),PHAGE_Pseudo_JBD18_NC_027986(2),PHAGE_Entero_SfI_NC_027339(2),PHAGE_Pseudo_B3_NC_006548(2),PHAGE_Pseudo_JBD25_NC_027992(2),PHAGE_Shigel_SfII_N…	13	0.5652	0.5072
GCA_008476715.1	ZZ_e2d2d2ae38	PDS000004385.43	NHA	5	31.7Kb	AAKNOB010000054.1	900	32686	intact(130)	tail,plate,head,portal,terminase,lysis,lysin	0	46	42	4	1	0	no	10	PHAGE_Salmon_SEN34_NC_028699(28),PHAGE_Salmon_SPN3UB_NC_019545(11),PHAGE_Phage_Gifsy_2_NC_010393(8),PHAGE_Phage_Gifsy_1_NC_010392(6),PHAGE_Psychr_pOW20_A_NC_020841(5),PHAGE_Aggreg_S1249_NC_013597(5),PHAGE_Haemop_Aaphi23_NC_004827(4),PHAGE_Salmon_SJ46_NC_031129(3),PHAGE_Entero_ES18_NC_006949(3),PHAGE_Vibrio_CP_T1_NC_019457(3),PHAGE_Entero_mEp237_NC_019704(3),PHAGE_Salmon_ST64B_NC_004313(2),PHAGE_S…	28	0.6086	0.5215
GCA_008476715.1	ZZ_e2d2d2ae38	PDS000004385.43	NHA	6	10.3Kb	AAKNOB010000066.1	589	10908	incomplete(40)	tail,lysin,integrase	0	10	7	3	1	0	yes	7	PHAGE_Cronob_vB_CsaM_GAP32_NC_019401(1),PHAGE_Escher_HK639_NC_016158(1),PHAGE_Entero_N15_NC_001901(1),PHAGE_Salmon_SEN1_NC_029003(1),PHAGE_Entero_HK97_NC_002167(1),PHAGE_Entero_P1_NC_005856(1),PHAGE_Phage_Gifsy_2_NC_010393(1),PHAGE_Salmon_ST64B_NC_004313(1),PHAGE_Pseudo_H101_NC_029094(1),PHAGE_Pseudo_PPpW_3_NC_023006(1),PHAGE_Pectob_CBB_NC_041878(1),PHAGE_Escher_RCS47_NC_042128(1),PHAGE_Entero_mE…	1	0.1	0.5082
GCA_008504205.1	ZZ_5cbc487811	PDS000009466.139	HA	1	32Kb	AAKPNS010000002.1	161542	193597	questionable(80)	integrase,tail,terminase,lysin	0	23	10	13	1	0	yes	7	PHAGE_Salmon_Fels_1_NC_010391(3),PHAGE_Phage_Gifsy_2_NC_010393(3),PHAGE_Phage_Gifsy_1_NC_010392(2),PHAGE_Cronob_vB_CsaM_GAP32_NC_019401(1),PHAGE_Escher_HK639_NC_016158(1),PHAGE_Salmon_ST64B_NC_004313(1),PHAGE_Pseudo_H101_NC_029094(1),PHAGE_Escher_RCS47_NC_042128(1),PHAGE_Entero_mEp235_NC_019708(1),PHAGE_Entero_lambda_NC_001416(1),PHAGE_Entero_HK106_NC_019768(1),PHAGE_Entero_HK022_NC_002166(1),PHA…	3	0.1304	0.4893
GCA_008504205.1	ZZ_5cbc487811	PDS000009466.139	HA	2	6.3Kb	AAKPNS010000011.1	61483	67845	incomplete(20)	tail	1	9	6	3	1	0	no	5	PHAGE_Shigel_SfIV_NC_022749(2),PHAGE_Oenoco_phiS13_NC_023560(1),PHAGE_Salmon_103203_sal5_NC_031946(1),PHAGE_Salmon_Marshall_NC_022772(1),PHAGE_Oenoco_phi9805_NC_023559(1),PHAGE_Salmon_SPN9CC_NC_017985(1),PHAGE_Burkho_phi6442_NC_009235(1),PHAGE_Salmon_118970_sal4_NC_030919(1),PHAGE_Salmon_vB_SalM_SJ2_NC_023856(1),PHAGE_Entero_UAB_Phi20_NC_031019(1),PHAGE_Salmon_Maynard_NC_022768(1),PHAGE_Salmon_ST…	2	0.2222	0.4584
GCA_008504205.1	ZZ_5cbc487811	PDS000009466.139	HA	3	48.2Kb	AAKPNS010000030.1	1090	49344	intact(150)	tail,capsid,head,portal,terminase,lysis,integrase	0	54	48	6	1	0	yes	12	PHAGE_Phage_Gifsy_1_NC_010392(30),PHAGE_Phage_Gifsy_2_NC_010393(30),PHAGE_Salmon_Fels_1_NC_010391(12),PHAGE_Entero_DE3_NC_042057(10),PHAGE_Entero_mEp237_NC_019704(10),PHAGE_Salmon_SPN3UB_NC_019545(10),PHAGE_Salmon_SEN34_NC_028699(9),PHAGE_Entero_mEp460_NC_019716(9),PHAGE_Entero_cdtI_NC_009514(9),PHAGE_Entero_lambda_NC_001416(8),PHAGE_Entero_HK225_NC_019717(8),PHAGE_Entero_phi80_NC_021190(6),PHAGE…	30	0.5555	0.5153
GCA_008504205.1	ZZ_5cbc487811	PDS000009466.139	HA	4	17.7Kb	AAKPNS010000037.1	17578	35321	incomplete(60)	tail,head,capsid	1	21	16	5	1	0	no	11	PHAGE_Salmon_118970_sal3_NC_031940(5),PHAGE_Shigel_SfIV_NC_022749(4),PHAGE_Salmon_ST64B_NC_004313(3),PHAGE_Entero_SfV_NC_003444(3),PHAGE_Shigel_SfII_NC_021857(3),PHAGE_Entero_mEp390_NC_019721(2),PHAGE_Phage_Gifsy_1_NC_010392(2),PHAGE_Salmon_Fels_1_NC_010391(2),PHAGE_Entero_HK140_NC_019710(2),PHAGE_Phage_Gifsy_2_NC_010393(2),PHAGE_Salmon_SJ46_NC_031129(2),PHAGE_Bacter_APSE_2_NC_011551(1),PHAGE_Ent…	4	0.238	0.4839
GCA_008504205.1	ZZ_5cbc487811	PDS000009466.139	HA	5	17.9Kb	AAKPNS010000056.1	316	18268	questionable(70)	lysin,tail,flippase	0	22	20	2	1	0	no	7	PHAGE_Burkho_BcepMu_NC_005882(13),PHAGE_Burkho_phiE255_NC_009237(13),PHAGE_Rhizob_RR1_B_NC_021557(6),PHAGE_Vibrio_X29_NC_024369(5),PHAGE_Pseudo_JBD67_NC_042135(3),PHAGE_Shigel_SfIV_NC_022749(2),PHAGE_Entero_SfV_NC_003444(2),PHAGE_Pseudo_PPpW_3_NC_023006(2),PHAGE_Pseudo_JBD18_NC_027986(2),PHAGE_Entero_SfI_NC_027339(2),PHAGE_Pseudo_B3_NC_006548(2),PHAGE_Pseudo_JBD25_NC_027992(2),PHAGE_Shigel_SfII_N…	13	0.5909	0.5207
GCA_008515585.1	ZZ_d061db3cf4	PDS000004385.43	NHA	1	45.9Kb	AAKQJQ010000004.1	145294	191252	intact(140)	integrase,lysin,lysis,terminase,portal,head,tail,plate	0	67	59	8	1	0	yes	17	PHAGE_Salmon_SEN34_NC_028699(32),PHAGE_Salmon_SPN3UB_NC_019545(20),PHAGE_Phage_Gifsy_2_NC_010393(17),PHAGE_Phage_Gifsy_1_NC_010392(13),PHAGE_Entero_mEp237_NC_019704(10),PHAGE_Psychr_pOW20_A_NC_020841(5),PHAGE_Entero_HK225_NC_019717(5),PHAGE_Aggreg_S1249_NC_013597(5),PHAGE_Haemop_Aaphi23_NC_004827(4),PHAGE_Salmon_SJ46_NC_031129(4),PHAGE_Entero_phi80_NC_021190(3),PHAGE_Entero_YYZ_2008_NC_011356(3),…	32	0.4776	0.5087
GCA_008515585.1	ZZ_d061db3cf4	PDS000004385.43	NHA	2	6.3Kb	AAKQJQ010000006.1	146102	152464	incomplete(20)	tail	1	10	6	4	1	0	no	5	PHAGE_Shigel_SfIV_NC_022749(2),PHAGE_Oenoco_phiS13_NC_023560(1),PHAGE_Salmon_103203_sal5_NC_031946(1),PHAGE_Salmon_Marshall_NC_022772(1),PHAGE_Oenoco_phi9805_NC_023559(1),PHAGE_Burkho_phi6442_NC_009235(1),PHAGE_Salmon_SPN9CC_NC_017985(1),PHAGE_Salmon_118970_sal4_NC_030919(1),PHAGE_Salmon_vB_SalM_SJ2_NC_023856(1),PHAGE_Entero_UAB_Phi20_NC_031019(1),PHAGE_Salmon_Maynard_NC_022768(1),PHAGE_Salmon_ST…	2	0.2	0.4584
GCA_008515585.1	ZZ_d061db3cf4	PDS000004385.43	NHA	3	21.6Kb	AAKQJQ010000009.1	155086	176743	incomplete(60)	integrase,lysin,tail,terminase	0	13	9	4	1	0	yes	7	PHAGE_Salmon_Fels_1_NC_010391(3),PHAGE_Phage_Gifsy_2_NC_010393(3),PHAGE_Phage_Gifsy_1_NC_010392(2),PHAGE_Escher_HK639_NC_016158(1),PHAGE_Cronob_vB_CsaM_GAP32_NC_019401(1),PHAGE_Salmon_ST64B_NC_004313(1),PHAGE_Pseudo_H101_NC_029094(1),PHAGE_Entero_mEp235_NC_019708(1),PHAGE_Escher_RCS47_NC_042128(1),PHAGE_Entero_lambda_NC_001416(1),PHAGE_Entero_HK106_NC_019768(1),PHAGE_Entero_HK022_NC_002166(1),PHA…	3	0.2307	0.5165
GCA_008515585.1	ZZ_d061db3cf4	PDS000004385.43	NHA	4	7.8Kb	AAKQJQ010000011.1	99197	107034	incomplete(30)	transposase,plate	0	8	6	2	1	0	no	6	PHAGE_Salmon_SJ46_NC_031129(2),PHAGE_Entero_mEp234_NC_019715(1),PHAGE_Mycoba_Enkosi_NC_028936(1),PHAGE_Entero_P1_NC_005856(1),PHAGE_Lister_vB_LmoS_293_NC_028929(1),PHAGE_Burkho_phi1026b_NC_005284(1),PHAGE_Escher_RCS47_NC_042128(1),PHAGE_Entero_HK022_NC_002166(1),PHAGE_Bacter_B124_14_NC_016770(1)	1	0.25	0.5175
GCA_008515585.1	ZZ_d061db3cf4	PDS000004385.43	NHA	5	17.7Kb	AAKQJQ010000022.1	57000	74737	incomplete(60)	tail,head,capsid	1	22	17	5	1	0	no	12	PHAGE_Salmon_118970_sal3_NC_031940(5),PHAGE_Shigel_SfIV_NC_022749(4),PHAGE_Salmon_ST64B_NC_004313(3),PHAGE_Entero_SfV_NC_003444(3),PHAGE_Shigel_SfII_NC_021857(3),PHAGE_Entero_mEp390_NC_019721(2),PHAGE_Phage_Gifsy_1_NC_010392(2),PHAGE_Salmon_Fels_1_NC_010391(2),PHAGE_Entero_HK140_NC_019710(2),PHAGE_Phage_Gifsy_2_NC_010393(2),PHAGE_Salmon_SJ46_NC_031129(2),PHAGE_Bacter_APSE_2_NC_011551(1),PHAGE_Ent…	4	0.2272	0.4841
GCA_008515585.1	ZZ_d061db3cf4	PDS000004385.43	NHA	6	43.6Kb	AAKQJQ010000027.1	16988	60591	incomplete(50)	integrase,lysin	0	55	51	4	1	0	yes	19	PHAGE_Salmon_118970_sal4_NC_030919(16),PHAGE_Entero_ST104_NC_005841(14),PHAGE_Entero_UAB_Phi20_NC_031019(14),PHAGE_Salmon_ST160_NC_014900(11),PHAGE_Salmon_103203_sal5_NC_031946(10),PHAGE_Salmon_BTP1_NC_042346(10),PHAGE_Salmon_g341c_NC_013059(9),PHAGE_Salmon_vB_SemP_Emek_NC_018275(9),PHAGE_Salmon_SE1_NC_011802(8),PHAGE_Salmon_ST64T_NC_004348(8),PHAGE_Entero_P22_NC_002371(7),PHAGE_Salmon_SEN22_NC_0…	10	0.2909	0.4853
GCA_008515585.1	ZZ_d061db3cf4	PDS000004385.43	NHA	7	35.6Kb	AAKQJQ010000033.1	9441	45108	intact(120)	integrase,portal,terminase,capsid,tail,head	0	31	29	2	1	0	yes	10	PHAGE_Haemop_HP2_NC_003315(18),PHAGE_Aeromo_phiO18P_NC_009542(17),PHAGE_Haemop_HP1_NC_001697(17),PHAGE_Vibrio_K139_NC_003313(11),PHAGE_Pasteu_F108_NC_008193(10),PHAGE_Vibrio_8_NC_022747(9),PHAGE_Pseudo_phi3_NC_030940(9),PHAGE_Salmon_SP_004_NC_021774(4),PHAGE_Entero_fiAA91_ss_NC_022750(2),PHAGE_Burkho_KL3_NC_015266(2),PHAGE_Escher_pro147_NC_028896(2),PHAGE_Escher_P2_NC_041848(2),PHAGE_Entero_P88_N…	18	0.5806	0.5133
GCA_008515585.1	ZZ_d061db3cf4	PDS000004385.43	NHA	8	17.9Kb	AAKQJQ010000048.1	566	18518	questionable(70)	tail,flippase,lysin	0	21	20	1	1	0	no	7	PHAGE_Burkho_BcepMu_NC_005882(13),PHAGE_Burkho_phiE255_NC_009237(13),PHAGE_Rhizob_RR1_B_NC_021557(6),PHAGE_Vibrio_X29_NC_024369(5),PHAGE_Pseudo_JBD67_NC_042135(3),PHAGE_Shigel_SfIV_NC_022749(2),PHAGE_Entero_SfV_NC_003444(2),PHAGE_Pseudo_PPpW_3_NC_023006(2),PHAGE_Pseudo_JBD18_NC_027986(2),PHAGE_Entero_SfI_NC_027339(2),PHAGE_Pseudo_B3_NC_006548(2),PHAGE_Pseudo_JBD25_NC_027992(2),PHAGE_Shigel_SfII_N…	13	0.619	0.5206
GCA_008758525.1	ZZ_0f26103942	PDS000009466.139	HA	1	32Kb	AALEON010000001.1	420112	452167	questionable(80)	integrase,tail,terminase,lysin	0	23	10	13	1	0	yes	7	PHAGE_Salmon_Fels_1_NC_010391(3),PHAGE_Phage_Gifsy_2_NC_010393(3),PHAGE_Phage_Gifsy_1_NC_010392(2),PHAGE_Cronob_vB_CsaM_GAP32_NC_019401(1),PHAGE_Escher_HK639_NC_016158(1),PHAGE_Salmon_ST64B_NC_004313(1),PHAGE_Pseudo_H101_NC_029094(1),PHAGE_Escher_RCS47_NC_042128(1),PHAGE_Entero_mEp235_NC_019708(1),PHAGE_Entero_lambda_NC_001416(1),PHAGE_Entero_HK106_NC_019768(1),PHAGE_Entero_HK022_NC_002166(1),PHA…	3	0.1304	0.4893
GCA_008758525.1	ZZ_0f26103942	PDS000009466.139	HA	2	17.7Kb	AALEON010000001.1	793777	811520	incomplete(60)	tail,head,capsid	1	21	16	5	1	0	no	11	PHAGE_Salmon_118970_sal3_NC_031940(5),PHAGE_Shigel_SfIV_NC_022749(4),PHAGE_Salmon_ST64B_NC_004313(3),PHAGE_Entero_SfV_NC_003444(3),PHAGE_Shigel_SfII_NC_021857(3),PHAGE_Entero_mEp390_NC_019721(2),PHAGE_Phage_Gifsy_1_NC_010392(2),PHAGE_Salmon_Fels_1_NC_010391(2),PHAGE_Entero_HK140_NC_019710(2),PHAGE_Phage_Gifsy_2_NC_010393(2),PHAGE_Salmon_SJ46_NC_031129(2),PHAGE_Bacter_APSE_2_NC_011551(1),PHAGE_Ent…	4	0.238	0.4839
GCA_008758525.1	ZZ_0f26103942	PDS000009466.139	HA	3	6.3Kb	AALEON010000003.1	286378	292740	incomplete(20)	tail	1	10	6	4	1	0	no	5	PHAGE_Shigel_SfIV_NC_022749(2),PHAGE_Oenoco_phiS13_NC_023560(1),PHAGE_Salmon_103203_sal5_NC_031946(1),PHAGE_Salmon_Marshall_NC_022772(1),PHAGE_Oenoco_phi9805_NC_023559(1),PHAGE_Burkho_phi6442_NC_009235(1),PHAGE_Salmon_SPN9CC_NC_017985(1),PHAGE_Salmon_118970_sal4_NC_030919(1),PHAGE_Salmon_vB_SalM_SJ2_NC_023856(1),PHAGE_Entero_UAB_Phi20_NC_031019(1),PHAGE_Salmon_Maynard_NC_022768(1),PHAGE_Salmon_ST…	2	0.2	0.4584
GCA_008758525.1	ZZ_0f26103942	PDS000009466.139	HA	4	12.1Kb	AALEON010000004.1	42729	54851	questionable(75)	integrase,head	0	13	9	4	1	0	yes	3	PHAGE_Entero_P4_NC_001609(7),PHAGE_Entero_N15_NC_001901(1),PHAGE_Erwini_ENT90_NC_019932(1),PHAGE_Serrat_Eta_NC_021563(1),PHAGE_Ralsto_RSY1_NC_025115(1),PHAGE_Salmon_SP_004_NC_021774(1),PHAGE_Rueger_DSS3_P1_NC_025428(1),PHAGE_Klebsi_phiKO2_NC_005857(1),PHAGE_Shewan_1/41_NC_025458(1),PHAGE_Stenot_S1_NC_011589(1),PHAGE_Entero_WPhi_NC_005056(1),PHAGE_Proteu_VB_PmiS_Isfahan_NC_041925(1),PHAGE_Entero_m…	7	0.5384	0.4694
GCA_008758525.1	ZZ_0f26103942	PDS000009466.139	HA	5	7.8Kb	AALEON010000004.1	189091	196928	incomplete(30)	transposase,plate	0	8	6	2	1	0	no	6	PHAGE_Salmon_SJ46_NC_031129(2),PHAGE_Entero_mEp234_NC_019715(1),PHAGE_Mycoba_Enkosi_NC_028936(1),PHAGE_Entero_P1_NC_005856(1),PHAGE_Lister_vB_LmoS_293_NC_028929(1),PHAGE_Burkho_phi1026b_NC_005284(1),PHAGE_Escher_RCS47_NC_042128(1),PHAGE_Entero_HK022_NC_002166(1),PHAGE_Bacter_B124_14_NC_016770(1)	1	0.25	0.5175
GCA_008758525.1	ZZ_0f26103942	PDS000009466.139	HA	6	32.7Kb	AALEON010000006.1	187429	220210	intact(130)	integrase,portal,terminase,capsid,tail,head	1	40	35	5	1	0	yes	15	PHAGE_Haemop_HP2_NC_003315(18),PHAGE_Aeromo_phiO18P_NC_009542(18),PHAGE_Haemop_HP1_NC_001697(18),PHAGE_Pasteu_F108_NC_008193(11),PHAGE_Vibrio_K139_NC_003313(11),PHAGE_Vibrio_8_NC_022747(9),PHAGE_Pseudo_phi3_NC_030940(9),PHAGE_Entero_186_NC_001317(5),PHAGE_Salmon_Fels_2_NC_010463(5),PHAGE_Entero_PsP3_NC_005340(3),PHAGE_Erwini_ENT90_NC_019932(3),PHAGE_Salmon_SEN1_NC_029003(3),PHAGE_Salmon_RE_2010_N…	18	0.45	0.5134
GCA_008758525.1	ZZ_0f26103942	PDS000009466.139	HA	7	53.1Kb	AALEON010000008.1	145294	198435	intact(150)	integrase,lysis,terminase,portal,head,capsid,tail,transposase	0	65	54	11	1	0	yes	18	PHAGE_Phage_Gifsy_1_NC_010392(30),PHAGE_Phage_Gifsy_2_NC_010393(30),PHAGE_Salmon_Fels_1_NC_010391(12),PHAGE_Entero_mEp237_NC_019704(11),PHAGE_Entero_DE3_NC_042057(10),PHAGE_Salmon_SPN3UB_NC_019545(10),PHAGE_Salmon_SEN34_NC_028699(9),PHAGE_Entero_HK225_NC_019717(9),PHAGE_Entero_mEp460_NC_019716(9),PHAGE_Entero_cdtI_NC_009514(9),PHAGE_Entero_lambda_NC_001416(8),PHAGE_Entero_phi80_NC_021190(7),PHAGE…	30	0.4615	0.5073
GCA_008758525.1	ZZ_0f26103942	PDS000009466.139	HA	8	20.3Kb	AALEON010000014.1	12266	32608	questionable(80)	lysin,tail,flippase,plate	0	24	22	2	1	0	no	8	PHAGE_Burkho_BcepMu_NC_005882(14),PHAGE_Burkho_phiE255_NC_009237(14),PHAGE_Rhizob_RR1_B_NC_021557(6),PHAGE_Vibrio_X29_NC_024369(5),PHAGE_Pseudo_JBD67_NC_042135(3),PHAGE_Pseudo_JBD25_NC_027992(3),PHAGE_Shigel_SfIV_NC_022749(2),PHAGE_Entero_SfV_NC_003444(2),PHAGE_Pseudo_PPpW_3_NC_023006(2),PHAGE_Pseudo_JBD18_NC_027986(2),PHAGE_Entero_SfI_NC_027339(2),PHAGE_Pseudo_B3_NC_006548(2),PHAGE_Shigel_SfII_N…	14	0.5833	0.5018
GCA_004223665.1	ZZ_0d412cc9dc	PDS000004371.140	HA	1	32Kb	AAACVT010000001.1	727577	759632	questionable(80)	integrase,tail,terminase,lysin	0	23	10	13	1	0	yes	7	PHAGE_Salmon_Fels_1_NC_010391(3),PHAGE_Phage_Gifsy_2_NC_010393(3),PHAGE_Phage_Gifsy_1_NC_010392(2),PHAGE_Cronob_vB_CsaM_GAP32_NC_019401(1),PHAGE_Escher_HK639_NC_016158(1),PHAGE_Salmon_ST64B_NC_004313(1),PHAGE_Pseudo_H101_NC_029094(1),PHAGE_Escher_RCS47_NC_042128(1),PHAGE_Entero_mEp235_NC_019708(1),PHAGE_Entero_lambda_NC_001416(1),PHAGE_Entero_HK106_NC_019768(1),PHAGE_Entero_HK022_NC_002166(1),PHA…	3	0.1304	0.4893
GCA_004223665.1	ZZ_0d412cc9dc	PDS000004371.140	HA	2	17.7Kb	AAACVT010000001.1	1101285	1119046	incomplete(60)	tail,head,capsid	1	21	16	5	1	0	no	11	PHAGE_Salmon_118970_sal3_NC_031940(5),PHAGE_Shigel_SfIV_NC_022749(4),PHAGE_Salmon_ST64B_NC_004313(3),PHAGE_Entero_SfV_NC_003444(3),PHAGE_Shigel_SfII_NC_021857(3),PHAGE_Entero_mEp390_NC_019721(2),PHAGE_Phage_Gifsy_1_NC_010392(2),PHAGE_Salmon_Fels_1_NC_010391(2),PHAGE_Entero_HK140_NC_019710(2),PHAGE_Phage_Gifsy_2_NC_010393(2),PHAGE_Salmon_SJ46_NC_031129(2),PHAGE_Bacter_APSE_2_NC_011551(1),PHAGE_Ent…	4	0.238	0.4837
GCA_004223665.1	ZZ_0d412cc9dc	PDS000004371.140	HA	3	7.8Kb	AAACVT010000003.1	211889	219726	incomplete(30)	transposase,plate	0	8	6	2	1	0	no	6	PHAGE_Salmon_SJ46_NC_031129(2),PHAGE_Entero_mEp234_NC_019715(1),PHAGE_Mycoba_Enkosi_NC_028936(1),PHAGE_Entero_P1_NC_005856(1),PHAGE_Lister_vB_LmoS_293_NC_028929(1),PHAGE_Burkho_phi1026b_NC_005284(1),PHAGE_Escher_RCS47_NC_042128(1),PHAGE_Entero_HK022_NC_002166(1),PHAGE_Bacter_B124_14_NC_016770(1)	1	0.25	0.5175
GCA_004223665.1	ZZ_0d412cc9dc	PDS000004371.140	HA	4	6.3Kb	AAACVT010000004.1	212085	218447	incomplete(20)	tail	1	10	6	4	1	0	no	5	PHAGE_Shigel_SfIV_NC_022749(2),PHAGE_Oenoco_phiS13_NC_023560(1),PHAGE_Salmon_103203_sal5_NC_031946(1),PHAGE_Salmon_Marshall_NC_022772(1),PHAGE_Oenoco_phi9805_NC_023559(1),PHAGE_Burkho_phi6442_NC_009235(1),PHAGE_Salmon_SPN9CC_NC_017985(1),PHAGE_Salmon_118970_sal4_NC_030919(1),PHAGE_Salmon_vB_SalM_SJ2_NC_023856(1),PHAGE_Entero_UAB_Phi20_NC_031019(1),PHAGE_Salmon_Maynard_NC_022768(1),PHAGE_Salmon_ST…	2	0.2	0.4584
GCA_004223665.1	ZZ_0d412cc9dc	PDS000004371.140	HA	5	54.1Kb	AAACVT010000009.1	130938	185112	intact(150)	integrase,lysis,terminase,portal,protease,tail	0	48	48	0	1	0	yes	3	PHAGE_Phage_Gifsy_2_NC_010393(46),PHAGE_Phage_Gifsy_1_NC_010392(27),PHAGE_Salmon_Fels_1_NC_010391(16),PHAGE_Salmon_SPN3UB_NC_019545(15),PHAGE_Entero_mEp460_NC_019716(13),PHAGE_Entero_cdtI_NC_009514(12),PHAGE_Salmon_SEN34_NC_028699(10),PHAGE_Entero_c_1_NC_019706(7),PHAGE_Entero_HK225_NC_019717(6),PHAGE_Entero_mEp237_NC_019704(5),PHAGE_Entero_DE3_NC_042057(4),PHAGE_Entero_mEp213_NC_019720(4),PHAGE_…	46	0.9583	0.5138
GCA_004223665.1	ZZ_0d412cc9dc	PDS000004371.140	HA	6	20.9Kb	AAACVT010000018.1	12239	33218	questionable(80)	lysin,tail,flippase,plate	0	24	23	1	1	0	no	9	PHAGE_Burkho_BcepMu_NC_005882(14),PHAGE_Burkho_phiE255_NC_009237(14),PHAGE_Rhizob_RR1_B_NC_021557(6),PHAGE_Vibrio_X29_NC_024369(5),PHAGE_Pseudo_JBD67_NC_042135(3),PHAGE_Pseudo_JBD25_NC_027992(3),PHAGE_Shigel_SfIV_NC_022749(2),PHAGE_Entero_SfV_NC_003444(2),PHAGE_Pseudo_PPpW_3_NC_023006(2),PHAGE_Pseudo_JBD18_NC_027986(2),PHAGE_Entero_SfI_NC_027339(2),PHAGE_Pseudo_B3_NC_006548(2),PHAGE_Shigel_SfII_N…	14	0.5833	0.4975
GCA_008836165.1	ZZ_469aec6651	PDS000002536.90	HA	1	30Kb	AALIMY010000001.1	434187	464208	intact(150)	transposase,tail,head,capsid,portal,terminase,lysis,lysin	0	31	29	2	1	0	no	5	PHAGE_Phage_Gifsy_1_NC_010392(24),PHAGE_Entero_mEp460_NC_019716(10),PHAGE_Entero_cdtI_NC_009514(10),PHAGE_Entero_DE3_NC_042057(9),PHAGE_Phage_Gifsy_2_NC_010393(9),PHAGE_Salmon_Fels_1_NC_010391(8),PHAGE_Entero_lambda_NC_001416(7),PHAGE_Entero_phi80_NC_021190(6),PHAGE_Entero_mEp237_NC_019704(5),PHAGE_Entero_N15_NC_001901(5),PHAGE_Entero_HK225_NC_019717(4),PHAGE_Entero_HK630_NC_019723(3),PHAGE_Enter…	24	0.7741	0.5366
GCA_008836165.1	ZZ_469aec6651	PDS000002536.90	HA	2	5.1Kb	AALIMY010000002.1	359409	364585	incomplete(30)	plate,transposase	0	5	4	1	1	0	no	4	PHAGE_Salmon_SJ46_NC_031129(2),PHAGE_Entero_mEp234_NC_019715(1),PHAGE_Escher_RCS47_NC_042128(1),PHAGE_Entero_P1_NC_005856(1),PHAGE_Entero_HK022_NC_002166(1),PHAGE_Bacter_B124_14_NC_016770(1),PHAGE_Lister_vB_LmoS_293_NC_028929(1)	1	0.4	0.4999
GCA_008836165.1	ZZ_469aec6651	PDS000002536.90	HA	3	17.7Kb	AALIMY010000003.1	2154	19897	incomplete(60)	tail,capsid,head	1	23	16	7	1	0	no	11	PHAGE_Salmon_118970_sal3_NC_031940(5),PHAGE_Shigel_SfIV_NC_022749(4),PHAGE_Salmon_ST64B_NC_004313(3),PHAGE_Entero_SfV_NC_003444(3),PHAGE_Shigel_SfII_NC_021857(3),PHAGE_Entero_mEp390_NC_019721(2),PHAGE_Phage_Gifsy_1_NC_010392(2),PHAGE_Salmon_Fels_1_NC_010391(2),PHAGE_Entero_HK140_NC_019710(2),PHAGE_Phage_Gifsy_2_NC_010393(2),PHAGE_Salmon_SJ46_NC_031129(2),PHAGE_Bacter_APSE_2_NC_011551(1),PHAGE_Ent…	4	0.2173	0.4839
GCA_008836165.1	ZZ_469aec6651	PDS000002536.90	HA	4	16.3Kb	AALIMY010000006.1	1553	17869	incomplete(10)	NA	0	24	22	2	1	0	no	11	PHAGE_Pectob_ZF40_NC_019522(12),PHAGE_Escher_HK639_NC_016158(2),PHAGE_Salmon_103203_sal5_NC_031946(2),PHAGE_Pseudo_PMG1_NC_016765(2),PHAGE_Entero_VT2phi_272_NC_028656(2),PHAGE_Phage_Gifsy_1_NC_010392(2),PHAGE_Pseudo_H66_NC_042342(2),PHAGE_Salmon_SPN3UB_NC_019545(2),PHAGE_Pseudo_F116_NC_006552(2),PHAGE_Phage_Gifsy_2_NC_010393(2),PHAGE_Entero_Tyrion_NC_031077(1),PHAGE_Salmon_ST64B_NC_004313(1),PHAG…	12	0.5	0.4707
GCA_008836165.1	ZZ_469aec6651	PDS000002536.90	HA	5	6.3Kb	AALIMY010000007.1	162359	168721	incomplete(20)	tail	1	10	6	4	1	0	no	5	PHAGE_Shigel_SfIV_NC_022749(2),PHAGE_Oenoco_phiS13_NC_023560(1),PHAGE_Salmon_103203_sal5_NC_031946(1),PHAGE_Salmon_Marshall_NC_022772(1),PHAGE_Oenoco_phi9805_NC_023559(1),PHAGE_Burkho_phi6442_NC_009235(1),PHAGE_Salmon_SPN9CC_NC_017985(1),PHAGE_Salmon_118970_sal4_NC_030919(1),PHAGE_Salmon_vB_SalM_SJ2_NC_023856(1),PHAGE_Entero_UAB_Phi20_NC_031019(1),PHAGE_Salmon_Maynard_NC_022768(1),PHAGE_Salmon_ST…	2	0.2	0.4584
GCA_008836165.1	ZZ_469aec6651	PDS000002536.90	HA	6	33.7Kb	AALIMY010000008.1	181104	214823	questionable(70)	transposase,lysis,lysin,head	0	45	44	1	1	0	no	18	PHAGE_Salmon_BTP1_NC_042346(15),PHAGE_Salmon_ST64T_NC_004348(14),PHAGE_Salmon_SPN9CC_NC_017985(11),PHAGE_Salmon_vB_SemP_Emek_NC_018275(10),PHAGE_Salmon_SEN22_NC_028696(10),PHAGE_Entero_ST104_NC_005841(9),PHAGE_Entero_UAB_Phi20_NC_031019(9),PHAGE_Salmon_103203_sal5_NC_031946(8),PHAGE_Salmon_118970_sal4_NC_030919(8),PHAGE_Salmon_g341c_NC_013059(7),PHAGE_Salmon_ST160_NC_014900(7),PHAGE_Salmon_SE1_NC…	15	0.3333	0.4785
GCA_008836165.1	ZZ_469aec6651	PDS000002536.90	HA	7	20.9Kb	AALIMY010000010.1	167646	188629	questionable(80)	lysin,tail,flippase,plate	0	25	23	2	1	0	no	9	PHAGE_Burkho_BcepMu_NC_005882(14),PHAGE_Burkho_phiE255_NC_009237(14),PHAGE_Rhizob_RR1_B_NC_021557(5),PHAGE_Vibrio_X29_NC_024369(4),PHAGE_Pseudo_JBD67_NC_042135(3),PHAGE_Pseudo_JBD25_NC_027992(3),PHAGE_Shigel_SfIV_NC_022749(2),PHAGE_Entero_SfV_NC_003444(2),PHAGE_Pseudo_PPpW_3_NC_023006(2),PHAGE_Pseudo_JBD18_NC_027986(2),PHAGE_Entero_SfI_NC_027339(2),PHAGE_Pseudo_B3_NC_006548(2),PHAGE_Bacter_Lily_N…	14	0.56	0.4984
GCA_008836165.1	ZZ_469aec6651	PDS000002536.90	HA	8	32Kb	AALIMY010000011.1	99346	131392	questionable(80)	integrase,tail,terminase,lysin	0	23	10	13	1	0	yes	7	PHAGE_Salmon_Fels_1_NC_010391(3),PHAGE_Phage_Gifsy_2_NC_010393(3),PHAGE_Phage_Gifsy_1_NC_010392(2),PHAGE_Cronob_vB_CsaM_GAP32_NC_019401(1),PHAGE_Escher_HK639_NC_016158(1),PHAGE_Salmon_ST64B_NC_004313(1),PHAGE_Pseudo_H101_NC_029094(1),PHAGE_Escher_RCS47_NC_042128(1),PHAGE_Entero_mEp235_NC_019708(1),PHAGE_Entero_lambda_NC_001416(1),PHAGE_Entero_HK106_NC_019768(1),PHAGE_Entero_HK022_NC_002166(1),PHA…	3	0.1304	0.4893
GCA_008836165.1	ZZ_469aec6651	PDS000002536.90	HA	9	17Kb	AALIMY010000020.1	74367	91429	incomplete(20)	integrase	0	22	13	9	1	0	yes	10	PHAGE_Shigel_POCJ13_NC_025434(3),PHAGE_Shigel_Stx_NC_029120(3),PHAGE_Phage_Gifsy_1_NC_010392(2),PHAGE_Entero_mEp237_NC_019704(2),PHAGE_Salmon_SPN3UB_NC_019545(2),PHAGE_Phage_Gifsy_2_NC_010393(2),PHAGE_Erwini_PEp14_NC_016767(2),PHAGE_Entero_mEp213_NC_019720(2),PHAGE_Entero_Tyrion_NC_031077(1),PHAGE_Entero_P22_NC_002371(1),PHAGE_Edward_PEi20_NC_028683(1),PHAGE_Nitrin_1M3_16_NC_024217(1),PHAGE_Salmo…	3	0.1363	0.4908
GCA_009586195.1	ZZ_04761afd92	PDS000002536.90	HA	1	5.1Kb	AAMZZJ010000002.1	512066	517242	incomplete(30)	plate,transposase	0	5	4	1	1	0	no	4	PHAGE_Salmon_SJ46_NC_031129(2),PHAGE_Entero_mEp234_NC_019715(1),PHAGE_Escher_RCS47_NC_042128(1),PHAGE_Entero_P1_NC_005856(1),PHAGE_Entero_HK022_NC_002166(1),PHAGE_Bacter_B124_14_NC_016770(1),PHAGE_Lister_vB_LmoS_293_NC_028929(1)	1	0.4	0.4999
GCA_009586195.1	ZZ_04761afd92	PDS000002536.90	HA	2	32Kb	AAMZZJ010000003.1	63065	95111	questionable(80)	integrase,tail,terminase,lysin	0	23	10	13	1	0	yes	7	PHAGE_Salmon_Fels_1_NC_010391(3),PHAGE_Phage_Gifsy_2_NC_010393(3),PHAGE_Phage_Gifsy_1_NC_010392(2),PHAGE_Cronob_vB_CsaM_GAP32_NC_019401(1),PHAGE_Escher_HK639_NC_016158(1),PHAGE_Salmon_ST64B_NC_004313(1),PHAGE_Pseudo_H101_NC_029094(1),PHAGE_Escher_RCS47_NC_042128(1),PHAGE_Entero_mEp235_NC_019708(1),PHAGE_Entero_lambda_NC_001416(1),PHAGE_Entero_HK106_NC_019768(1),PHAGE_Entero_HK022_NC_002166(1),PHA…	3	0.1304	0.4893
GCA_009586195.1	ZZ_04761afd92	PDS000002536.90	HA	3	17.7Kb	AAMZZJ010000003.1	436762	454505	incomplete(60)	tail,head,capsid	1	21	16	5	1	0	no	11	PHAGE_Salmon_118970_sal3_NC_031940(5),PHAGE_Shigel_SfIV_NC_022749(4),PHAGE_Salmon_ST64B_NC_004313(3),PHAGE_Entero_SfV_NC_003444(3),PHAGE_Shigel_SfII_NC_021857(3),PHAGE_Entero_mEp390_NC_019721(2),PHAGE_Phage_Gifsy_1_NC_010392(2),PHAGE_Salmon_Fels_1_NC_010391(2),PHAGE_Entero_HK140_NC_019710(2),PHAGE_Phage_Gifsy_2_NC_010393(2),PHAGE_Salmon_SJ46_NC_031129(2),PHAGE_Bacter_APSE_2_NC_011551(1),PHAGE_Ent…	4	0.238	0.4839
GCA_009586195.1	ZZ_04761afd92	PDS000002536.90	HA	4	6.3Kb	AAMZZJ010000009.1	107990	114352	incomplete(20)	tail	1	10	6	4	1	0	no	5	PHAGE_Shigel_SfIV_NC_022749(2),PHAGE_Oenoco_phiS13_NC_023560(1),PHAGE_Salmon_103203_sal5_NC_031946(1),PHAGE_Salmon_Marshall_NC_022772(1),PHAGE_Oenoco_phi9805_NC_023559(1),PHAGE_Burkho_phi6442_NC_009235(1),PHAGE_Salmon_SPN9CC_NC_017985(1),PHAGE_Salmon_118970_sal4_NC_030919(1),PHAGE_Salmon_vB_SalM_SJ2_NC_023856(1),PHAGE_Entero_UAB_Phi20_NC_031019(1),PHAGE_Salmon_Maynard_NC_022768(1),PHAGE_Salmon_ST…	2	0.2	0.4584
GCA_009586195.1	ZZ_04761afd92	PDS000002536.90	HA	5	20.9Kb	AAMZZJ010000020.1	12217	33200	questionable(80)	lysin,tail,flippase,plate	0	24	23	1	1	0	no	9	PHAGE_Burkho_BcepMu_NC_005882(14),PHAGE_Burkho_phiE255_NC_009237(14),PHAGE_Rhizob_RR1_B_NC_021557(5),PHAGE_Vibrio_X29_NC_024369(4),PHAGE_Pseudo_JBD67_NC_042135(3),PHAGE_Pseudo_JBD25_NC_027992(3),PHAGE_Shigel_SfIV_NC_022749(2),PHAGE_Entero_SfV_NC_003444(2),PHAGE_Pseudo_PPpW_3_NC_023006(2),PHAGE_Pseudo_JBD18_NC_027986(2),PHAGE_Entero_SfI_NC_027339(2),PHAGE_Pseudo_B3_NC_006548(2),PHAGE_Bacter_Lily_N…	14	0.5833	0.4984
GCA_009586195.1	ZZ_04761afd92	PDS000002536.90	HA	6	32.5Kb	AAMZZJ010000025.1	2	32511	incomplete(60)	lysis,lysin,head	0	44	43	1	1	0	no	16	PHAGE_Salmon_BTP1_NC_042346(15),PHAGE_Salmon_ST64T_NC_004348(14),PHAGE_Salmon_SPN9CC_NC_017985(11),PHAGE_Salmon_vB_SemP_Emek_NC_018275(10),PHAGE_Salmon_SEN22_NC_028696(10),PHAGE_Entero_ST104_NC_005841(9),PHAGE_Entero_UAB_Phi20_NC_031019(9),PHAGE_Salmon_103203_sal5_NC_031946(8),PHAGE_Salmon_118970_sal4_NC_030919(8),PHAGE_Salmon_g341c_NC_013059(7),PHAGE_Salmon_ST160_NC_014900(7),PHAGE_Salmon_SE1_NC…	15	0.3409	0.4771
GCA_010378705.1	ZZ_c1781c8d7e	PDS000032619.10	NHA	1	29.1Kb	DAARCP010000004.1	1	29164	intact(120)	lysin,lysis,terminase,portal,head,tail,plate	0	40	36	4	1	0	no	11	PHAGE_Salmon_SEN34_NC_028699(24),PHAGE_Psychr_pOW20_A_NC_020841(5),PHAGE_Aggreg_S1249_NC_013597(5),PHAGE_Haemop_Aaphi23_NC_004827(4),PHAGE_Salmon_SJ46_NC_031129(4),PHAGE_Salmon_SPN3UB_NC_019545(3),PHAGE_Vibrio_CP_T1_NC_019457(3),PHAGE_Salmon_ST64B_NC_004313(2),PHAGE_Entero_phi80_NC_021190(2),PHAGE_Entero_HK225_NC_019717(2),PHAGE_Rhizob_RHEph04_NC_041908(2),PHAGE_Phage_Gifsy_2_NC_010393(2),PHAGE_E…	24	0.6	0.5113
GCA_010378705.1	ZZ_c1781c8d7e	PDS000032619.10	NHA	2	10.3Kb	DAARCP010000022.1	591	10910	incomplete(40)	tail,lysin,integrase	0	10	7	3	1	0	yes	7	PHAGE_Cronob_vB_CsaM_GAP32_NC_019401(1),PHAGE_Escher_HK639_NC_016158(1),PHAGE_Entero_N15_NC_001901(1),PHAGE_Salmon_SEN1_NC_029003(1),PHAGE_Entero_HK97_NC_002167(1),PHAGE_Entero_P1_NC_005856(1),PHAGE_Phage_Gifsy_2_NC_010393(1),PHAGE_Salmon_ST64B_NC_004313(1),PHAGE_Pseudo_H101_NC_029094(1),PHAGE_Pseudo_PPpW_3_NC_023006(1),PHAGE_Pectob_CBB_NC_041878(1),PHAGE_Escher_RCS47_NC_042128(1),PHAGE_Entero_mE…	1	0.1	0.5082
GCA_010378705.1	ZZ_c1781c8d7e	PDS000032619.10	NHA	3	33Kb	DAARCP010000025.1	21868	54958	intact(130)	head,tail,terminase,capsid,portal,integrase	1	41	35	6	1	0	yes	15	PHAGE_Haemop_HP2_NC_003315(18),PHAGE_Aeromo_phiO18P_NC_009542(18),PHAGE_Haemop_HP1_NC_001697(18),PHAGE_Pasteu_F108_NC_008193(11),PHAGE_Vibrio_K139_NC_003313(11),PHAGE_Vibrio_8_NC_022747(9),PHAGE_Pseudo_phi3_NC_030940(9),PHAGE_Entero_186_NC_001317(6),PHAGE_Salmon_Fels_2_NC_010463(5),PHAGE_Entero_PsP3_NC_005340(3),PHAGE_Erwini_ENT90_NC_019932(3),PHAGE_Salmon_SEN1_NC_029003(3),PHAGE_Salmon_RE_2010_N…	18	0.439	0.5123
GCA_010378705.1	ZZ_c1781c8d7e	PDS000032619.10	NHA	4	26.9Kb	DAARCP010000067.1	279	27239	questionable(80)	terminase,coat,tail	0	35	32	3	1	0	no	7	PHAGE_Salmon_SPN3UB_NC_019545(26),PHAGE_Salmon_vB_SosS_Oslo_NC_018279(20),PHAGE_Entero_ES18_NC_006949(16),PHAGE_Pseudo_JBD44_NC_030929(9),PHAGE_Pseudo_YMC11/07/P54_PAE_BP_NC_030909(6),PHAGE_Pseudo_phi297_NC_016762(5),PHAGE_Mannhe_vB_MhS_587AP2_NC_028743(2),PHAGE_Xantho_Xp10_NC_004902(2),PHAGE_Phage_Gifsy_1_NC_010392(2),PHAGE_Entero_cdtI_NC_009514(2),PHAGE_Entero_VT2_Sakai_NC_000902(2),PHAGE_Enter…	26	0.7428	0.5001
GCA_010378705.1	ZZ_c1781c8d7e	PDS000032619.10	NHA	5	26.2Kb	DAARCP010000068.1	1104	27348	intact(150)	transposase,tail,head,portal,terminase,lysin	0	32	31	1	1	0	no	20	PHAGE_Entero_mEp235_NC_019708(7),PHAGE_Salmon_118970_sal3_NC_031940(7),PHAGE_Entero_HK446_NC_019714(6),PHAGE_Entero_mEpX1_NC_019709(5),PHAGE_Entero_HK106_NC_019768(4),PHAGE_Entero_HK544_NC_019767(4),PHAGE_Entero_mEp234_NC_019715(4),PHAGE_Escher_Seurat_NC_027378(4),PHAGE_Cronob_ENT39118_NC_019934(4),PHAGE_Pseudo_phi2_NC_030931(4),PHAGE_Entero_mEp390_NC_019721(3),PHAGE_Entero_HK542_NC_019769(3),PHA…	7	0.2187	0.5009
GCA_010378705.1	ZZ_c1781c8d7e	PDS000032619.10	NHA	6	17.9Kb	DAARCP010000095.1	128	18080	questionable(70)	tail,flippase,lysin	0	21	20	1	1	0	no	7	PHAGE_Burkho_BcepMu_NC_005882(13),PHAGE_Burkho_phiE255_NC_009237(13),PHAGE_Rhizob_RR1_B_NC_021557(6),PHAGE_Vibrio_X29_NC_024369(5),PHAGE_Pseudo_JBD67_NC_042135(3),PHAGE_Shigel_SfIV_NC_022749(2),PHAGE_Entero_SfV_NC_003444(2),PHAGE_Pseudo_PPpW_3_NC_023006(2),PHAGE_Pseudo_JBD18_NC_027986(2),PHAGE_Entero_SfI_NC_027339(2),PHAGE_Pseudo_B3_NC_006548(2),PHAGE_Pseudo_JBD25_NC_027992(2),PHAGE_Shigel_SfII_N…	13	0.619	0.5206
GCA_010378705.1	ZZ_c1781c8d7e	PDS000032619.10	NHA	7	17.7Kb	DAARCP010000096.1	378	18101	incomplete(10)	NA	0	18	18	0	1	0	no	7	PHAGE_Salmon_118970_sal4_NC_030919(8),PHAGE_Entero_UAB_Phi20_NC_031019(7),PHAGE_Salmon_epsilon34_NC_011976(7),PHAGE_Salmon_g341c_NC_013059(6),PHAGE_Salmon_103203_sal5_NC_031946(6),PHAGE_Salmon_SPN9CC_NC_017985(5),PHAGE_Salmon_ST160_NC_014900(5),PHAGE_Entero_ST104_NC_005841(4),PHAGE_Salmon_BTP1_NC_042346(4),PHAGE_Salmon_ST64T_NC_004348(4),PHAGE_Entero_P22_NC_002371(3),PHAGE_Salmon_SE1_NC_011802(3)…	6	0.4444	0.4907
GCA_010399795.1	ZZ_5a8941972e	PDS000029303.44	NHA	1	7.8Kb	AANRAO010000003.1	137451	145288	incomplete(30)	transposase,plate	0	8	6	2	1	0	no	6	PHAGE_Salmon_SJ46_NC_031129(2),PHAGE_Entero_mEp234_NC_019715(1),PHAGE_Mycoba_Enkosi_NC_028936(1),PHAGE_Entero_P1_NC_005856(1),PHAGE_Lister_vB_LmoS_293_NC_028929(1),PHAGE_Burkho_phi1026b_NC_005284(1),PHAGE_Escher_RCS47_NC_042128(1),PHAGE_Entero_HK022_NC_002166(1),PHAGE_Bacter_B124_14_NC_016770(1)	1	0.25	0.5174
GCA_010399795.1	ZZ_5a8941972e	PDS000029303.44	NHA	2	44.2Kb	AANRAO010000034.1	930	45206	intact(150)	tail,protease,portal,terminase,lysis,integrase	0	51	50	1	1	0	yes	3	PHAGE_Phage_Gifsy_2_NC_010393(48),PHAGE_Phage_Gifsy_1_NC_010392(28),PHAGE_Salmon_Fels_1_NC_010391(18),PHAGE_Salmon_SPN3UB_NC_019545(14),PHAGE_Entero_mEp460_NC_019716(14),PHAGE_Entero_cdtI_NC_009514(12),PHAGE_Salmon_SEN34_NC_028699(10),PHAGE_Entero_c_1_NC_019706(7),PHAGE_Entero_HK225_NC_019717(5),PHAGE_Entero_DE3_NC_042057(4),PHAGE_Entero_lambda_NC_001416(4),PHAGE_Entero_mEp237_NC_019704(4),PHAGE_…	48	0.9411	0.5161
GCA_010399795.1	ZZ_5a8941972e	PDS000029303.44	NHA	3	32Kb	AANRAO010000047.1	1009	33064	questionable(80)	integrase,tail,terminase,lysin	0	23	10	13	1	0	yes	7	PHAGE_Salmon_Fels_1_NC_010391(3),PHAGE_Phage_Gifsy_2_NC_010393(3),PHAGE_Phage_Gifsy_1_NC_010392(2),PHAGE_Cronob_vB_CsaM_GAP32_NC_019401(1),PHAGE_Escher_HK639_NC_016158(1),PHAGE_Salmon_ST64B_NC_004313(1),PHAGE_Pseudo_H101_NC_029094(1),PHAGE_Escher_RCS47_NC_042128(1),PHAGE_Entero_mEp235_NC_019708(1),PHAGE_Entero_lambda_NC_001416(1),PHAGE_Entero_HK106_NC_019768(1),PHAGE_Entero_HK022_NC_002166(1),PHA…	3	0.1304	0.4893
GCA_010399795.1	ZZ_5a8941972e	PDS000029303.44	NHA	4	6.8Kb	AANRAO010000049.1	1798	8686	incomplete(40)	integrase,transposase,tail	1	11	6	5	1	0	yes	5	PHAGE_Salmon_epsilon34_NC_011976(2),PHAGE_Oenoco_phiS13_NC_023560(1),PHAGE_Salmon_103203_sal5_NC_031946(1),PHAGE_Salmon_Marshall_NC_022772(1),PHAGE_Oenoco_phi9805_NC_023559(1),PHAGE_Shigel_SfIV_NC_022749(1),PHAGE_Salmon_SPN9CC_NC_017985(1),PHAGE_Salmon_118970_sal4_NC_030919(1),PHAGE_Salmon_vB_SalM_SJ2_NC_023856(1),PHAGE_Entero_UAB_Phi20_NC_031019(1),PHAGE_Salmon_Maynard_NC_022768(1),PHAGE_Salmon_…	2	0.1818	0.4571
GCA_010399795.1	ZZ_5a8941972e	PDS000029303.44	NHA	5	19.6Kb	AANRAO010000056.1	12242	31914	questionable(70)	lysin,tail,flippase	0	24	22	2	1	0	no	8	PHAGE_Burkho_BcepMu_NC_005882(14),PHAGE_Burkho_phiE255_NC_009237(14),PHAGE_Rhizob_RR1_B_NC_021557(6),PHAGE_Vibrio_X29_NC_024369(5),PHAGE_Pseudo_JBD67_NC_042135(3),PHAGE_Pseudo_JBD25_NC_027992(3),PHAGE_Shigel_SfIV_NC_022749(2),PHAGE_Entero_SfV_NC_003444(2),PHAGE_Pseudo_PPpW_3_NC_023006(2),PHAGE_Pseudo_JBD18_NC_027986(2),PHAGE_Entero_SfI_NC_027339(2),PHAGE_Pseudo_B3_NC_006548(2),PHAGE_Shigel_SfII_N…	14	0.5833	0.5063
GCA_010399795.1	ZZ_5a8941972e	PDS000029303.44	NHA	6	15.9Kb	AANRAO010000080.1	1452	17427	intact(140)	transposase,protease,recombinase	0	22	16	6	1	0	no	8	PHAGE_Stx2_c_1717_NC_011357(3),PHAGE_Shigel_Sf6_NC_005344(1),PHAGE_Entero_N15_NC_001901(1),PHAGE_Escher_D108_NC_013594(1),PHAGE_Synech_S_SSM7_NC_015287(1),PHAGE_Staphy_phiPV83_NC_002486(1),PHAGE_Klebsi_phiKO2_NC_005857(1),PHAGE_Clostr_phi8074_B1_NC_019924(1),PHAGE_Entero_mEpX1_NC_019709(1),PHAGE_Entero_phi80_NC_021190(1),PHAGE_Entero_BP_4795_NC_004813(1),PHAGE_Pseudo_MD8_NC_031091(1),PHAGE_Staphy…	8	0.1363	0.5007
GCA_010399795.1	ZZ_5a8941972e	PDS000029303.44	NHA	7	3Kb	AANRAO010000116.1	1234	4288	incomplete(40)	integrase	0	9	7	2	1	0	no	3	PHAGE_Cronob_phiES15_NC_018454(2),PHAGE_Salmon_118970_sal3_NC_031940(2),PHAGE_Mycoba_Chy4_NC_021338(1),PHAGE_Escher_HK639_NC_016158(1),PHAGE_Cronob_ENT39118_NC_019934(1),PHAGE_Shigel_SfII_NC_021857(1),PHAGE_Mycoba_Chy5_NC_021318(1),PHAGE_Shigel_SfIV_NC_022749(1),PHAGE_Bordet_BPP_1_NC_005357(1),PHAGE_Mycoba_Phantastic_NC_024148(1),PHAGE_Entero_phiP27_NC_003356(1),PHAGE_Entero_mEp390_NC_019721(1)	4	0.2222	0.4448
GCA_010449115.1	ZZ_a55475a811	PDS000032614.60	HA	1	17.7Kb	AANUIK010000004.1	157382	175152	incomplete(60)	tail,head,capsid	1	21	16	5	1	0	no	11	PHAGE_Salmon_118970_sal3_NC_031940(5),PHAGE_Shigel_SfIV_NC_022749(4),PHAGE_Salmon_ST64B_NC_004313(3),PHAGE_Entero_SfV_NC_003444(3),PHAGE_Shigel_SfII_NC_021857(3),PHAGE_Entero_mEp390_NC_019721(2),PHAGE_Phage_Gifsy_1_NC_010392(2),PHAGE_Salmon_Fels_1_NC_010391(2),PHAGE_Entero_HK140_NC_019710(2),PHAGE_Phage_Gifsy_2_NC_010393(2),PHAGE_Salmon_SJ46_NC_031129(2),PHAGE_Bacter_APSE_2_NC_011551(1),PHAGE_Ent…	4	0.238	0.4837
GCA_010449115.1	ZZ_a55475a811	PDS000032614.60	HA	2	21.5Kb	AANUIK010000020.1	42175	63714	incomplete(40)	recombinase,integrase,transposase	0	24	10	14	1	0	yes	9	PHAGE_Escher_RCS47_NC_042128(3),PHAGE_Klebsi_phiKO2_NC_005857(2),PHAGE_Cronob_ENT39118_NC_019934(2),PHAGE_Entero_N15_NC_001901(1),PHAGE_Salmon_SEN1_NC_029003(1),PHAGE_Salmon_RE_2010_NC_019488(1),PHAGE_Strept_phiARI0004_NC_031920(1),PHAGE_Mycoba_Charlie_NC_023729(1),PHAGE_Pseudo_pf16_NC_041881(1),PHAGE_Staphy_SPbeta_like_NC_029119(1),PHAGE_Mycoba_Squirty_NC_026588(1),PHAGE_Burkho_KS14_NC_015273(1)…	2	0.125	0.5363
GCA_010449115.1	ZZ_a55475a811	PDS000032614.60	HA	3	10.3Kb	AANUIK010000027.1	609	10928	incomplete(40)	tail,lysin,integrase	0	10	7	3	1	0	yes	7	PHAGE_Cronob_vB_CsaM_GAP32_NC_019401(1),PHAGE_Escher_HK639_NC_016158(1),PHAGE_Entero_N15_NC_001901(1),PHAGE_Salmon_SEN1_NC_029003(1),PHAGE_Entero_HK97_NC_002167(1),PHAGE_Entero_P1_NC_005856(1),PHAGE_Phage_Gifsy_2_NC_010393(1),PHAGE_Salmon_ST64B_NC_004313(1),PHAGE_Pseudo_H101_NC_029094(1),PHAGE_Pseudo_PPpW_3_NC_023006(1),PHAGE_Pectob_CBB_NC_041878(1),PHAGE_Escher_RCS47_NC_042128(1),PHAGE_Entero_mE…	1	0.1	0.5081
GCA_010449115.1	ZZ_a55475a811	PDS000032614.60	HA	4	46.4Kb	AANUIK010000031.1	16383	62793	incomplete(50)	integrase,lysis	0	60	56	4	1	0	yes	23	PHAGE_Salmon_BTP1_NC_042346(15),PHAGE_Salmon_103203_sal5_NC_031946(12),PHAGE_Salmon_118970_sal4_NC_030919(12),PHAGE_Salmon_ST160_NC_014900(12),PHAGE_Salmon_ST64T_NC_004348(11),PHAGE_Salmon_SPN9CC_NC_017985(10),PHAGE_Entero_UAB_Phi20_NC_031019(10),PHAGE_Entero_P22_NC_002371(9),PHAGE_Entero_ES18_NC_006949(8),PHAGE_Salmon_SE1_NC_011802(8),PHAGE_Salmon_g341c_NC_013059(8),PHAGE_Salmon_epsilon34_NC_011…	13	0.25	0.485
GCA_010449115.1	ZZ_a55475a811	PDS000032614.60	HA	5	20.9Kb	AANUIK010000044.1	12207	33186	questionable(80)	lysin,tail,flippase,plate	0	24	23	1	1	0	no	9	PHAGE_Burkho_BcepMu_NC_005882(14),PHAGE_Burkho_phiE255_NC_009237(14),PHAGE_Rhizob_RR1_B_NC_021557(6),PHAGE_Vibrio_X29_NC_024369(5),PHAGE_Pseudo_JBD67_NC_042135(3),PHAGE_Pseudo_JBD25_NC_027992(3),PHAGE_Shigel_SfIV_NC_022749(2),PHAGE_Entero_SfV_NC_003444(2),PHAGE_Pseudo_PPpW_3_NC_023006(2),PHAGE_Pseudo_JBD18_NC_027986(2),PHAGE_Entero_SfI_NC_027339(2),PHAGE_Pseudo_B3_NC_006548(2),PHAGE_Shigel_SfII_N…	14	0.5833	0.4974
GCA_010449115.1	ZZ_a55475a811	PDS000032614.60	HA	6	7.8Kb	AANUIK010000047.1	1498	9335	incomplete(30)	transposase,plate	0	8	6	2	1	0	no	6	PHAGE_Salmon_SJ46_NC_031129(2),PHAGE_Entero_mEp234_NC_019715(1),PHAGE_Mycoba_Enkosi_NC_028936(1),PHAGE_Entero_P1_NC_005856(1),PHAGE_Lister_vB_LmoS_293_NC_028929(1),PHAGE_Burkho_phi1026b_NC_005284(1),PHAGE_Escher_RCS47_NC_042128(1),PHAGE_Entero_HK022_NC_002166(1),PHAGE_Bacter_B124_14_NC_016770(1)	1	0.25	0.5175
GCA_010449115.1	ZZ_a55475a811	PDS000032614.60	HA	7	35.2Kb	AANUIK010000048.1	1585	36846	intact(150)	tail,protease,portal,terminase,lysis	0	45	44	1	1	0	no	2	PHAGE_Phage_Gifsy_2_NC_010393(43),PHAGE_Phage_Gifsy_1_NC_010392(25),PHAGE_Salmon_Fels_1_NC_010391(17),PHAGE_Entero_mEp460_NC_019716(14),PHAGE_Entero_cdtI_NC_009514(12),PHAGE_Salmon_SPN3UB_NC_019545(11),PHAGE_Salmon_SEN34_NC_028699(9),PHAGE_Entero_c_1_NC_019706(7),PHAGE_Entero_DE3_NC_042057(4),PHAGE_Entero_lambda_NC_001416(4),PHAGE_Entero_mEp213_NC_019720(4),PHAGE_Entero_mEp237_NC_019704(3),PHAGE_…	43	0.9555	0.5185
GCA_010449115.1	ZZ_a55475a811	PDS000032614.60	HA	8	26.5Kb	AANUIK010000056.1	3	26539	intact(100)	terminase,portal,head,capsid,tail,plate	0	34	32	2	1	0	no	10	PHAGE_Edward_GF_2_NC_026611(15),PHAGE_Aeromo_vB_AsaM_56_NC_019527(13),PHAGE_Acinet_phiAC_1_NC_028995(9),PHAGE_Salmon_SEN34_NC_028699(8),PHAGE_Acinet_WCHABP1_NC_041966(6),PHAGE_Phage_Gifsy_1_NC_010392(6),PHAGE_Burkho_Bcep43_NC_005342(6),PHAGE_Phage_Gifsy_2_NC_010393(6),PHAGE_Acinet_AB1_NC_042028(6),PHAGE_Salmon_SPN3UB_NC_019545(5),PHAGE_Xantho_OP2_NC_007710(5),PHAGE_Acinet_IME_AB2_NC_041857(4),PHA…	15	0.4411	0.529
GCA_010474585.1	ZZ_ffcdef3d9e	PDS000004371.140	HA	1	5.1Kb	DAARRW010000001.1	511744	516920	incomplete(30)	plate,transposase	0	5	4	1	1	0	no	4	PHAGE_Salmon_SJ46_NC_031129(2),PHAGE_Entero_mEp234_NC_019715(1),PHAGE_Escher_RCS47_NC_042128(1),PHAGE_Entero_P1_NC_005856(1),PHAGE_Entero_HK022_NC_002166(1),PHAGE_Bacter_B124_14_NC_016770(1),PHAGE_Lister_vB_LmoS_293_NC_028929(1)	1	0.4	0.4999
GCA_010474585.1	ZZ_ffcdef3d9e	PDS000004371.140	HA	2	6.3Kb	DAARRW010000004.1	209530	215892	incomplete(20)	tail	1	10	6	4	1	0	no	5	PHAGE_Shigel_SfIV_NC_022749(2),PHAGE_Oenoco_phiS13_NC_023560(1),PHAGE_Salmon_103203_sal5_NC_031946(1),PHAGE_Salmon_Marshall_NC_022772(1),PHAGE_Oenoco_phi9805_NC_023559(1),PHAGE_Burkho_phi6442_NC_009235(1),PHAGE_Salmon_SPN9CC_NC_017985(1),PHAGE_Salmon_118970_sal4_NC_030919(1),PHAGE_Salmon_vB_SalM_SJ2_NC_023856(1),PHAGE_Entero_UAB_Phi20_NC_031019(1),PHAGE_Salmon_Maynard_NC_022768(1),PHAGE_Salmon_ST…	2	0.2	0.4584
GCA_010474585.1	ZZ_ffcdef3d9e	PDS000004371.140	HA	3	32Kb	DAARRW010000005.1	99596	131651	questionable(80)	integrase,tail,terminase,lysin	0	23	10	13	1	0	yes	7	PHAGE_Salmon_Fels_1_NC_010391(3),PHAGE_Phage_Gifsy_2_NC_010393(3),PHAGE_Phage_Gifsy_1_NC_010392(2),PHAGE_Cronob_vB_CsaM_GAP32_NC_019401(1),PHAGE_Escher_HK639_NC_016158(1),PHAGE_Salmon_ST64B_NC_004313(1),PHAGE_Pseudo_H101_NC_029094(1),PHAGE_Escher_RCS47_NC_042128(1),PHAGE_Entero_mEp235_NC_019708(1),PHAGE_Entero_lambda_NC_001416(1),PHAGE_Entero_HK106_NC_019768(1),PHAGE_Entero_HK022_NC_002166(1),PHA…	3	0.1304	0.4893
GCA_010474585.1	ZZ_ffcdef3d9e	PDS000004371.140	HA	4	17.7Kb	DAARRW010000005.1	473304	491065	incomplete(60)	tail,head,capsid	1	21	16	5	1	0	no	11	PHAGE_Salmon_118970_sal3_NC_031940(5),PHAGE_Shigel_SfIV_NC_022749(4),PHAGE_Salmon_ST64B_NC_004313(3),PHAGE_Entero_SfV_NC_003444(3),PHAGE_Shigel_SfII_NC_021857(3),PHAGE_Entero_mEp390_NC_019721(2),PHAGE_Phage_Gifsy_1_NC_010392(2),PHAGE_Salmon_Fels_1_NC_010391(2),PHAGE_Entero_HK140_NC_019710(2),PHAGE_Phage_Gifsy_2_NC_010393(2),PHAGE_Salmon_SJ46_NC_031129(2),PHAGE_Bacter_APSE_2_NC_011551(1),PHAGE_Ent…	4	0.238	0.4837
GCA_010474585.1	ZZ_ffcdef3d9e	PDS000004371.140	HA	5	45.6Kb	DAARRW010000008.1	80580	126275	intact(150)	tail,protease,portal,terminase,lysis,integrase	0	54	52	2	1	0	yes	5	PHAGE_Phage_Gifsy_2_NC_010393(48),PHAGE_Phage_Gifsy_1_NC_010392(28),PHAGE_Salmon_Fels_1_NC_010391(18),PHAGE_Salmon_SPN3UB_NC_019545(14),PHAGE_Entero_mEp460_NC_019716(14),PHAGE_Entero_cdtI_NC_009514(12),PHAGE_Salmon_SEN34_NC_028699(10),PHAGE_Entero_c_1_NC_019706(7),PHAGE_Entero_HK225_NC_019717(6),PHAGE_Entero_mEp237_NC_019704(5),PHAGE_Entero_DE3_NC_042057(4),PHAGE_Entero_lambda_NC_001416(4),PHAGE_…	48	0.8888	0.5112
GCA_010474585.1	ZZ_ffcdef3d9e	PDS000004371.140	HA	6	20.9Kb	DAARRW010000009.1	165540	186519	questionable(80)	lysin,tail,flippase,plate	0	25	23	2	1	0	no	9	PHAGE_Burkho_BcepMu_NC_005882(14),PHAGE_Burkho_phiE255_NC_009237(14),PHAGE_Rhizob_RR1_B_NC_021557(6),PHAGE_Vibrio_X29_NC_024369(5),PHAGE_Pseudo_JBD67_NC_042135(3),PHAGE_Pseudo_JBD25_NC_027992(3),PHAGE_Shigel_SfIV_NC_022749(2),PHAGE_Entero_SfV_NC_003444(2),PHAGE_Pseudo_PPpW_3_NC_023006(2),PHAGE_Pseudo_JBD18_NC_027986(2),PHAGE_Entero_SfI_NC_027339(2),PHAGE_Pseudo_B3_NC_006548(2),PHAGE_Shigel_SfII_N…	14	0.56	0.4974
GCA_010505695.1	ZZ_df5ba2f0b9	PDS000009466.139	HA	1	52.8Kb	DAARVP010000001.1	708569	761404	intact(150)	transposase,head,tail,capsid,portal,terminase,lysis,integrase	0	63	54	9	1	0	yes	17	PHAGE_Phage_Gifsy_2_NC_010393(31),PHAGE_Phage_Gifsy_1_NC_010392(30),PHAGE_Salmon_Fels_1_NC_010391(12),PHAGE_Entero_mEp237_NC_019704(11),PHAGE_Entero_DE3_NC_042057(10),PHAGE_Salmon_SPN3UB_NC_019545(10),PHAGE_Salmon_SEN34_NC_028699(9),PHAGE_Entero_HK225_NC_019717(9),PHAGE_Entero_mEp460_NC_019716(9),PHAGE_Entero_cdtI_NC_009514(9),PHAGE_Entero_lambda_NC_001416(8),PHAGE_Entero_phi80_NC_021190(7),PHAGE…	31	0.492	0.5078
GCA_010505695.1	ZZ_df5ba2f0b9	PDS000009466.139	HA	2	6.3Kb	DAARVP010000003.1	146246	152608	incomplete(20)	tail	1	10	6	4	1	0	no	5	PHAGE_Shigel_SfIV_NC_022749(2),PHAGE_Oenoco_phiS13_NC_023560(1),PHAGE_Salmon_103203_sal5_NC_031946(1),PHAGE_Salmon_Marshall_NC_022772(1),PHAGE_Oenoco_phi9805_NC_023559(1),PHAGE_Burkho_phi6442_NC_009235(1),PHAGE_Salmon_SPN9CC_NC_017985(1),PHAGE_Salmon_118970_sal4_NC_030919(1),PHAGE_Salmon_vB_SalM_SJ2_NC_023856(1),PHAGE_Entero_UAB_Phi20_NC_031019(1),PHAGE_Salmon_Maynard_NC_022768(1),PHAGE_Salmon_ST…	2	0.2	0.4584
GCA_010505695.1	ZZ_df5ba2f0b9	PDS000009466.139	HA	3	32Kb	DAARVP010000004.1	99577	131632	questionable(80)	integrase,tail,terminase,lysin	0	23	10	13	1	0	yes	7	PHAGE_Salmon_Fels_1_NC_010391(3),PHAGE_Phage_Gifsy_2_NC_010393(3),PHAGE_Phage_Gifsy_1_NC_010392(2),PHAGE_Cronob_vB_CsaM_GAP32_NC_019401(1),PHAGE_Escher_HK639_NC_016158(1),PHAGE_Salmon_ST64B_NC_004313(1),PHAGE_Pseudo_H101_NC_029094(1),PHAGE_Escher_RCS47_NC_042128(1),PHAGE_Entero_mEp235_NC_019708(1),PHAGE_Entero_lambda_NC_001416(1),PHAGE_Entero_HK106_NC_019768(1),PHAGE_Entero_HK022_NC_002166(1),PHA…	3	0.1304	0.4893
GCA_010505695.1	ZZ_df5ba2f0b9	PDS000009466.139	HA	4	7.8Kb	DAARVP010000008.1	131634	139471	incomplete(30)	transposase,plate	0	8	6	2	1	0	no	6	PHAGE_Salmon_SJ46_NC_031129(2),PHAGE_Entero_mEp234_NC_019715(1),PHAGE_Mycoba_Enkosi_NC_028936(1),PHAGE_Entero_P1_NC_005856(1),PHAGE_Lister_vB_LmoS_293_NC_028929(1),PHAGE_Burkho_phi1026b_NC_005284(1),PHAGE_Escher_RCS47_NC_042128(1),PHAGE_Entero_HK022_NC_002166(1),PHAGE_Bacter_B124_14_NC_016770(1)	1	0.25	0.5175
GCA_010505695.1	ZZ_df5ba2f0b9	PDS000009466.139	HA	5	12.1Kb	DAARVP010000018.1	42632	54754	questionable(75)	integrase,head	0	13	9	4	1	0	yes	3	PHAGE_Entero_P4_NC_001609(7),PHAGE_Entero_N15_NC_001901(1),PHAGE_Erwini_ENT90_NC_019932(1),PHAGE_Serrat_Eta_NC_021563(1),PHAGE_Ralsto_RSY1_NC_025115(1),PHAGE_Salmon_SP_004_NC_021774(1),PHAGE_Rueger_DSS3_P1_NC_025428(1),PHAGE_Klebsi_phiKO2_NC_005857(1),PHAGE_Shewan_1/41_NC_025458(1),PHAGE_Stenot_S1_NC_011589(1),PHAGE_Entero_WPhi_NC_005056(1),PHAGE_Proteu_VB_PmiS_Isfahan_NC_041925(1),PHAGE_Entero_m…	7	0.5384	0.4694
GCA_010505695.1	ZZ_df5ba2f0b9	PDS000009466.139	HA	6	17.7Kb	DAARVP010000019.1	32139	49882	incomplete(60)	tail,head,capsid	1	21	16	5	1	0	no	11	PHAGE_Salmon_118970_sal3_NC_031940(5),PHAGE_Shigel_SfIV_NC_022749(4),PHAGE_Salmon_ST64B_NC_004313(3),PHAGE_Entero_SfV_NC_003444(3),PHAGE_Shigel_SfII_NC_021857(3),PHAGE_Entero_mEp390_NC_019721(2),PHAGE_Phage_Gifsy_1_NC_010392(2),PHAGE_Salmon_Fels_1_NC_010391(2),PHAGE_Entero_HK140_NC_019710(2),PHAGE_Phage_Gifsy_2_NC_010393(2),PHAGE_Salmon_SJ46_NC_031129(2),PHAGE_Bacter_APSE_2_NC_011551(1),PHAGE_Ent…	4	0.238	0.4839
GCA_010505695.1	ZZ_df5ba2f0b9	PDS000009466.139	HA	7	20.3Kb	DAARVP010000020.1	12251	32593	questionable(80)	lysin,tail,flippase,plate	0	24	22	2	1	0	no	8	PHAGE_Burkho_BcepMu_NC_005882(14),PHAGE_Burkho_phiE255_NC_009237(14),PHAGE_Rhizob_RR1_B_NC_021557(6),PHAGE_Vibrio_X29_NC_024369(5),PHAGE_Pseudo_JBD67_NC_042135(3),PHAGE_Pseudo_JBD25_NC_027992(3),PHAGE_Shigel_SfIV_NC_022749(2),PHAGE_Entero_SfV_NC_003444(2),PHAGE_Pseudo_PPpW_3_NC_023006(2),PHAGE_Pseudo_JBD18_NC_027986(2),PHAGE_Entero_SfI_NC_027339(2),PHAGE_Pseudo_B3_NC_006548(2),PHAGE_Shigel_SfII_N…	14	0.5833	0.5018
GCA_010507975.1	ZZ_9726a55785	PDS000029303.44	NHA	1	45.2Kb	AANYGP010000001.1	97989	143284	intact(150)	integrase,tail,terminase,portal,head,plate	0	61	53	8	1	0	yes	19	PHAGE_Salmon_118970_sal3_NC_031940(47),PHAGE_Salmon_ST64B_NC_004313(27),PHAGE_Entero_mEp235_NC_019708(8),PHAGE_Entero_phiP27_NC_003356(7),PHAGE_Shigel_SfII_NC_021857(6),PHAGE_Shigel_SfIV_NC_022749(6),PHAGE_Entero_SfV_NC_003444(5),PHAGE_Entero_mEp460_NC_019716(5),PHAGE_Pseudo_phi2_NC_030931(5),PHAGE_Cronob_ENT39118_NC_019934(4),PHAGE_Pseudo_PMG1_NC_016765(3),PHAGE_Salmon_vB_SosS_Oslo_NC_018279(3),…	27	0.7704	0.5092
GCA_010507975.1	ZZ_9726a55785	PDS000029303.44	NHA	2	32Kb	AANYGP010000001.1	770280	802335	questionable(80)	integrase,tail,terminase,lysin	0	23	10	13	1	0	yes	7	PHAGE_Salmon_Fels_1_NC_010391(3),PHAGE_Phage_Gifsy_2_NC_010393(3),PHAGE_Phage_Gifsy_1_NC_010392(2),PHAGE_Cronob_vB_CsaM_GAP32_NC_019401(1),PHAGE_Escher_HK639_NC_016158(1),PHAGE_Salmon_ST64B_NC_004313(1),PHAGE_Pseudo_H101_NC_029094(1),PHAGE_Escher_RCS47_NC_042128(1),PHAGE_Entero_mEp235_NC_019708(1),PHAGE_Entero_lambda_NC_001416(1),PHAGE_Entero_HK106_NC_019768(1),PHAGE_Entero_HK022_NC_002166(1),PHA…	3	0.1304	0.4893
GCA_010507975.1	ZZ_9726a55785	PDS000029303.44	NHA	3	17.7Kb	AANYGP010000001.1	1143991	1161743	incomplete(60)	tail,head,capsid	1	21	16	5	1	0	no	11	PHAGE_Salmon_118970_sal3_NC_031940(5),PHAGE_Shigel_SfIV_NC_022749(4),PHAGE_Salmon_ST64B_NC_004313(3),PHAGE_Entero_SfV_NC_003444(3),PHAGE_Shigel_SfII_NC_021857(3),PHAGE_Entero_mEp390_NC_019721(2),PHAGE_Phage_Gifsy_1_NC_010392(2),PHAGE_Salmon_Fels_1_NC_010391(2),PHAGE_Entero_HK140_NC_019710(2),PHAGE_Phage_Gifsy_2_NC_010393(2),PHAGE_Salmon_SJ46_NC_031129(2),PHAGE_Bacter_APSE_2_NC_011551(1),PHAGE_Ent…	4	0.238	0.4838
GCA_010507975.1	ZZ_9726a55785	PDS000029303.44	NHA	4	45.6Kb	AANYGP010000002.1	80580	126276	intact(150)	tail,protease,portal,terminase,lysis,integrase	0	54	52	2	1	0	yes	5	PHAGE_Phage_Gifsy_2_NC_010393(48),PHAGE_Phage_Gifsy_1_NC_010392(28),PHAGE_Salmon_Fels_1_NC_010391(18),PHAGE_Salmon_SPN3UB_NC_019545(14),PHAGE_Entero_mEp460_NC_019716(14),PHAGE_Entero_cdtI_NC_009514(12),PHAGE_Salmon_SEN34_NC_028699(10),PHAGE_Entero_c_1_NC_019706(7),PHAGE_Entero_HK225_NC_019717(6),PHAGE_Entero_mEp237_NC_019704(5),PHAGE_Entero_DE3_NC_042057(4),PHAGE_Entero_lambda_NC_001416(4),PHAGE_…	48	0.8888	0.5111
GCA_010507975.1	ZZ_9726a55785	PDS000029303.44	NHA	5	6.3Kb	AANYGP010000002.1	558123	564485	incomplete(20)	tail	1	10	6	4	1	0	no	5	PHAGE_Shigel_SfIV_NC_022749(2),PHAGE_Oenoco_phiS13_NC_023560(1),PHAGE_Salmon_103203_sal5_NC_031946(1),PHAGE_Salmon_Marshall_NC_022772(1),PHAGE_Oenoco_phi9805_NC_023559(1),PHAGE_Burkho_phi6442_NC_009235(1),PHAGE_Salmon_SPN9CC_NC_017985(1),PHAGE_Salmon_118970_sal4_NC_030919(1),PHAGE_Salmon_vB_SalM_SJ2_NC_023856(1),PHAGE_Entero_UAB_Phi20_NC_031019(1),PHAGE_Salmon_Maynard_NC_022768(1),PHAGE_Salmon_ST…	2	0.2	0.4584
GCA_010507975.1	ZZ_9726a55785	PDS000029303.44	NHA	6	5.1Kb	AANYGP010000003.1	511402	516578	incomplete(30)	plate,transposase	0	5	4	1	1	0	no	4	PHAGE_Salmon_SJ46_NC_031129(2),PHAGE_Entero_mEp234_NC_019715(1),PHAGE_Escher_RCS47_NC_042128(1),PHAGE_Entero_P1_NC_005856(1),PHAGE_Entero_HK022_NC_002166(1),PHAGE_Bacter_B124_14_NC_016770(1),PHAGE_Lister_vB_LmoS_293_NC_028929(1)	1	0.4	0.4997
GCA_010507975.1	ZZ_9726a55785	PDS000029303.44	NHA	7	20.9Kb	AANYGP010000016.1	12252	33231	questionable(80)	lysin,tail,flippase,plate	0	24	23	1	1	0	no	9	PHAGE_Burkho_BcepMu_NC_005882(14),PHAGE_Burkho_phiE255_NC_009237(14),PHAGE_Rhizob_RR1_B_NC_021557(6),PHAGE_Vibrio_X29_NC_024369(5),PHAGE_Pseudo_JBD67_NC_042135(3),PHAGE_Pseudo_JBD25_NC_027992(3),PHAGE_Shigel_SfIV_NC_022749(2),PHAGE_Entero_SfV_NC_003444(2),PHAGE_Pseudo_PPpW_3_NC_023006(2),PHAGE_Pseudo_JBD18_NC_027986(2),PHAGE_Entero_SfI_NC_027339(2),PHAGE_Pseudo_B3_NC_006548(2),PHAGE_Shigel_SfII_N…	14	0.5833	0.4974
GCA_010532975.1	ZZ_a5bf27242d	PDS000004385.43	NHA	1	45.9Kb	DAASAE010000006.1	93912	139832	intact(140)	integrase,lysin,lysis,terminase,portal,head,tail,plate	0	56	52	4	1	0	yes	12	PHAGE_Salmon_SEN34_NC_028699(32),PHAGE_Salmon_SPN3UB_NC_019545(19),PHAGE_Phage_Gifsy_2_NC_010393(17),PHAGE_Phage_Gifsy_1_NC_010392(13),PHAGE_Entero_mEp237_NC_019704(9),PHAGE_Psychr_pOW20_A_NC_020841(5),PHAGE_Aggreg_S1249_NC_013597(5),PHAGE_Haemop_Aaphi23_NC_004827(4),PHAGE_Entero_HK225_NC_019717(4),PHAGE_Entero_YYZ_2008_NC_011356(3),PHAGE_Salmon_SJ46_NC_031129(3),PHAGE_Entero_ES18_NC_006949(3),PH…	32	0.5714	0.5108
GCA_010532975.1	ZZ_a5bf27242d	PDS000004385.43	NHA	2	17.7Kb	DAASAE010000007.1	95547	113284	incomplete(60)	tail,head,capsid	1	22	17	5	1	0	no	12	PHAGE_Salmon_118970_sal3_NC_031940(5),PHAGE_Shigel_SfIV_NC_022749(4),PHAGE_Salmon_ST64B_NC_004313(3),PHAGE_Entero_SfV_NC_003444(3),PHAGE_Shigel_SfII_NC_021857(3),PHAGE_Entero_mEp390_NC_019721(2),PHAGE_Phage_Gifsy_1_NC_010392(2),PHAGE_Salmon_Fels_1_NC_010391(2),PHAGE_Entero_HK140_NC_019710(2),PHAGE_Phage_Gifsy_2_NC_010393(2),PHAGE_Salmon_SJ46_NC_031129(2),PHAGE_Bacter_APSE_2_NC_011551(1),PHAGE_Ent…	4	0.2272	0.4841
GCA_010532975.1	ZZ_a5bf27242d	PDS000004385.43	NHA	3	35.6Kb	DAASAE010000024.1	853	36506	intact(120)	head,tail,terminase,capsid,portal,integrase	0	32	29	3	1	0	yes	10	PHAGE_Haemop_HP2_NC_003315(18),PHAGE_Aeromo_phiO18P_NC_009542(17),PHAGE_Haemop_HP1_NC_001697(17),PHAGE_Vibrio_K139_NC_003313(11),PHAGE_Pasteu_F108_NC_008193(10),PHAGE_Vibrio_8_NC_022747(9),PHAGE_Pseudo_phi3_NC_030940(9),PHAGE_Salmon_SP_004_NC_021774(4),PHAGE_Entero_fiAA91_ss_NC_022750(2),PHAGE_Burkho_KL3_NC_015266(2),PHAGE_Escher_pro147_NC_028896(2),PHAGE_Escher_P2_NC_041848(2),PHAGE_Entero_P88_N…	18	0.5625	0.5132
GCA_010532975.1	ZZ_a5bf27242d	PDS000004385.43	NHA	4	43.6Kb	DAASAE010000025.1	18508	62135	incomplete(50)	integrase,lysin	0	55	51	4	1	0	yes	19	PHAGE_Salmon_118970_sal4_NC_030919(16),PHAGE_Entero_ST104_NC_005841(14),PHAGE_Entero_UAB_Phi20_NC_031019(14),PHAGE_Salmon_ST160_NC_014900(11),PHAGE_Salmon_103203_sal5_NC_031946(10),PHAGE_Salmon_BTP1_NC_042346(10),PHAGE_Salmon_g341c_NC_013059(9),PHAGE_Salmon_vB_SemP_Emek_NC_018275(9),PHAGE_Salmon_SE1_NC_011802(8),PHAGE_Salmon_ST64T_NC_004348(8),PHAGE_Entero_P22_NC_002371(7),PHAGE_Salmon_SEN22_NC_0…	10	0.2909	0.4851
GCA_010532975.1	ZZ_a5bf27242d	PDS000004385.43	NHA	5	7.8Kb	DAASAE010000040.1	1693	9530	incomplete(30)	transposase,plate	0	8	6	2	1	0	no	6	PHAGE_Salmon_SJ46_NC_031129(2),PHAGE_Entero_mEp234_NC_019715(1),PHAGE_Mycoba_Enkosi_NC_028936(1),PHAGE_Entero_P1_NC_005856(1),PHAGE_Lister_vB_LmoS_293_NC_028929(1),PHAGE_Burkho_phi1026b_NC_005284(1),PHAGE_Escher_RCS47_NC_042128(1),PHAGE_Entero_HK022_NC_002166(1),PHAGE_Bacter_B124_14_NC_016770(1)	1	0.25	0.5175
GCA_010532975.1	ZZ_a5bf27242d	PDS000004385.43	NHA	6	13.9Kb	DAASAE010000042.1	4253	18187	questionable(70)	integrase,tail,terminase,lysin	0	23	10	13	1	0	yes	7	PHAGE_Salmon_Fels_1_NC_010391(3),PHAGE_Phage_Gifsy_2_NC_010393(3),PHAGE_Phage_Gifsy_1_NC_010392(2),PHAGE_Cronob_vB_CsaM_GAP32_NC_019401(1),PHAGE_Escher_HK639_NC_016158(1),PHAGE_Salmon_ST64B_NC_004313(1),PHAGE_Pseudo_H101_NC_029094(1),PHAGE_Escher_RCS47_NC_042128(1),PHAGE_Entero_mEp235_NC_019708(1),PHAGE_Entero_lambda_NC_001416(1),PHAGE_Entero_HK106_NC_019768(1),PHAGE_Entero_HK022_NC_002166(1),PHA…	3	0.1304	0.4636
GCA_010532975.1	ZZ_a5bf27242d	PDS000004385.43	NHA	7	17.9Kb	DAASAE010000069.1	361	18313	questionable(70)	tail,flippase,lysin	0	21	20	1	1	0	no	7	PHAGE_Burkho_BcepMu_NC_005882(13),PHAGE_Burkho_phiE255_NC_009237(13),PHAGE_Rhizob_RR1_B_NC_021557(6),PHAGE_Vibrio_X29_NC_024369(5),PHAGE_Pseudo_JBD67_NC_042135(3),PHAGE_Shigel_SfIV_NC_022749(2),PHAGE_Entero_SfV_NC_003444(2),PHAGE_Pseudo_PPpW_3_NC_023006(2),PHAGE_Pseudo_JBD18_NC_027986(2),PHAGE_Entero_SfI_NC_027339(2),PHAGE_Pseudo_B3_NC_006548(2),PHAGE_Pseudo_JBD25_NC_027992(2),PHAGE_Shigel_SfII_N…	13	0.619	0.5206
GCA_010565765.1	ZZ_d8ff825b25	PDS000004385.43	NHA	1	13.9Kb	AAOCCP010000007.1	101526	115460	questionable(70)	integrase,tail,terminase,lysin	0	23	10	13	1	0	yes	7	PHAGE_Salmon_Fels_1_NC_010391(3),PHAGE_Phage_Gifsy_2_NC_010393(3),PHAGE_Phage_Gifsy_1_NC_010392(2),PHAGE_Cronob_vB_CsaM_GAP32_NC_019401(1),PHAGE_Escher_HK639_NC_016158(1),PHAGE_Salmon_ST64B_NC_004313(1),PHAGE_Pseudo_H101_NC_029094(1),PHAGE_Escher_RCS47_NC_042128(1),PHAGE_Entero_mEp235_NC_019708(1),PHAGE_Entero_lambda_NC_001416(1),PHAGE_Entero_HK106_NC_019768(1),PHAGE_Entero_HK022_NC_002166(1),PHA…	3	0.1304	0.4636
GCA_010565765.1	ZZ_d8ff825b25	PDS000004385.43	NHA	2	45.9Kb	AAOCCP010000008.1	57045	103003	intact(140)	integrase,lysin,lysis,terminase,portal,head,tail,plate	0	67	59	8	1	0	yes	17	PHAGE_Salmon_SEN34_NC_028699(32),PHAGE_Salmon_SPN3UB_NC_019545(20),PHAGE_Phage_Gifsy_2_NC_010393(17),PHAGE_Phage_Gifsy_1_NC_010392(13),PHAGE_Entero_mEp237_NC_019704(10),PHAGE_Psychr_pOW20_A_NC_020841(5),PHAGE_Entero_HK225_NC_019717(5),PHAGE_Aggreg_S1249_NC_013597(5),PHAGE_Haemop_Aaphi23_NC_004827(4),PHAGE_Salmon_SJ46_NC_031129(4),PHAGE_Entero_phi80_NC_021190(3),PHAGE_Entero_YYZ_2008_NC_011356(3),…	32	0.4776	0.5087
GCA_010565765.1	ZZ_d8ff825b25	PDS000004385.43	NHA	3	7.8Kb	AAOCCP010000013.1	77118	84955	incomplete(30)	transposase,plate	0	8	6	2	1	0	no	6	PHAGE_Salmon_SJ46_NC_031129(2),PHAGE_Entero_mEp234_NC_019715(1),PHAGE_Mycoba_Enkosi_NC_028936(1),PHAGE_Entero_P1_NC_005856(1),PHAGE_Lister_vB_LmoS_293_NC_028929(1),PHAGE_Burkho_phi1026b_NC_005284(1),PHAGE_Escher_RCS47_NC_042128(1),PHAGE_Entero_HK022_NC_002166(1),PHAGE_Bacter_B124_14_NC_016770(1)	1	0.25	0.5175
GCA_010565765.1	ZZ_d8ff825b25	PDS000004385.43	NHA	4	20.3Kb	AAOCCP010000020.1	50216	70558	questionable(80)	lysin,tail,flippase,plate	0	25	22	3	1	0	no	8	PHAGE_Burkho_BcepMu_NC_005882(14),PHAGE_Burkho_phiE255_NC_009237(14),PHAGE_Rhizob_RR1_B_NC_021557(6),PHAGE_Vibrio_X29_NC_024369(5),PHAGE_Pseudo_JBD67_NC_042135(3),PHAGE_Pseudo_JBD25_NC_027992(3),PHAGE_Shigel_SfIV_NC_022749(2),PHAGE_Entero_SfV_NC_003444(2),PHAGE_Pseudo_PPpW_3_NC_023006(2),PHAGE_Pseudo_JBD18_NC_027986(2),PHAGE_Entero_SfI_NC_027339(2),PHAGE_Pseudo_B3_NC_006548(2),PHAGE_Shigel_SfII_N…	14	0.56	0.5017
GCA_010565765.1	ZZ_d8ff825b25	PDS000004385.43	NHA	5	30.5Kb	AAOCCP010000032.1	9484	40068	intact(100)	integrase,portal,terminase,capsid,tail	0	26	24	2	1	0	yes	9	PHAGE_Haemop_HP2_NC_003315(14),PHAGE_Aeromo_phiO18P_NC_009542(14),PHAGE_Haemop_HP1_NC_001697(13),PHAGE_Vibrio_K139_NC_003313(9),PHAGE_Pasteu_F108_NC_008193(8),PHAGE_Vibrio_8_NC_022747(8),PHAGE_Pseudo_phi3_NC_030940(8),PHAGE_Salmon_SP_004_NC_021774(3),PHAGE_Burkho_KL3_NC_015266(2),PHAGE_Escher_pro147_NC_028896(2),PHAGE_Escher_P2_NC_041848(2),PHAGE_Entero_P2_NC_001895(2),PHAGE_Escher_pro483_NC_0289…	14	0.5384	0.5089
GCA_010565765.1	ZZ_d8ff825b25	PDS000004385.43	NHA	6	33.6Kb	AAOCCP010000034.1	1	33618	incomplete(50)	lysin,lysis	0	46	42	4	1	0	no	15	PHAGE_Salmon_118970_sal4_NC_030919(15),PHAGE_Entero_ST104_NC_005841(12),PHAGE_Entero_UAB_Phi20_NC_031019(11),PHAGE_Salmon_103203_sal5_NC_031946(10),PHAGE_Salmon_BTP1_NC_042346(10),PHAGE_Salmon_ST160_NC_014900(9),PHAGE_Salmon_epsilon34_NC_011976(8),PHAGE_Salmon_SE1_NC_011802(7),PHAGE_Salmon_g341c_NC_013059(7),PHAGE_Entero_P22_NC_002371(6),PHAGE_Salmon_vB_SemP_Emek_NC_018275(6),PHAGE_Salmon_SPN9CC_…	10	0.326	0.4736
GCA_010565765.1	ZZ_d8ff825b25	PDS000004385.43	NHA	7	12.1Kb	AAOCCP010000038.1	17215	29337	questionable(75)	integrase,head	0	13	9	4	1	0	yes	3	PHAGE_Entero_P4_NC_001609(7),PHAGE_Entero_N15_NC_001901(1),PHAGE_Erwini_ENT90_NC_019932(1),PHAGE_Serrat_Eta_NC_021563(1),PHAGE_Ralsto_RSY1_NC_025115(1),PHAGE_Salmon_SP_004_NC_021774(1),PHAGE_Rueger_DSS3_P1_NC_025428(1),PHAGE_Klebsi_phiKO2_NC_005857(1),PHAGE_Shewan_1/41_NC_025458(1),PHAGE_Stenot_S1_NC_011589(1),PHAGE_Entero_WPhi_NC_005056(1),PHAGE_Proteu_VB_PmiS_Isfahan_NC_041925(1),PHAGE_Entero_m…	7	0.5384	0.4694
GCA_010565765.1	ZZ_d8ff825b25	PDS000004385.43	NHA	8	13.2Kb	AAOCCP010000045.1	358	13643	incomplete(30)	transposase,integrase	0	12	8	4	1	0	yes	7	PHAGE_Entero_fiAA91_ss_NC_022750(2),PHAGE_Mycoba_Shipwreck_NC_031261(1),PHAGE_Acinet_Acj9_NC_014663(1),PHAGE_Acinet_Acj61_NC_014661(1),PHAGE_Acidia_virus_NC_029316(1),PHAGE_Escher_D108_NC_013594(1),PHAGE_Entero_P1_NC_005856(1),PHAGE_Mycoba_Charlie_NC_023729(1),PHAGE_Burkho_KS14_NC_015273(1),PHAGE_Entero_Mu_NC_000929(1),PHAGE_Brevib_Jenst_NC_028805(1),PHAGE_Bacill_BM15_NC_042140(1),PHAGE_Strept_98…	2	0.1666	0.4924
GCA_010565765.1	ZZ_d8ff825b25	PDS000004385.43	NHA	9	15.4Kb	AAOCCP010000078.1	5834	21287	incomplete(30)	integrase,transposase	0	11	8	3	1	0	yes	7	PHAGE_Entero_fiAA91_ss_NC_022750(2),PHAGE_Acinet_Acj9_NC_014663(1),PHAGE_Mycoba_Shipwreck_NC_031261(1),PHAGE_Acinet_Acj61_NC_014661(1),PHAGE_Escher_D108_NC_013594(1),PHAGE_Acidia_virus_NC_029316(1),PHAGE_Entero_P1_NC_005856(1),PHAGE_Mycoba_Charlie_NC_023729(1),PHAGE_Burkho_KS14_NC_015273(1),PHAGE_Entero_Mu_NC_000929(1),PHAGE_Brevib_Jenst_NC_028805(1),PHAGE_Bacill_BM15_NC_042140(1),PHAGE_Strept_98…	2	0.1818	0.4841
GCA_004235405.1	ZZ_00405025a5	PDS000004371.140	HA	1	10.3Kb	AAADUG010000005.1	482	10801	incomplete(40)	tail,lysin,integrase	0	10	7	3	1	0	yes	7	PHAGE_Cronob_vB_CsaM_GAP32_NC_019401(1),PHAGE_Escher_HK639_NC_016158(1),PHAGE_Entero_N15_NC_001901(1),PHAGE_Salmon_SEN1_NC_029003(1),PHAGE_Entero_HK97_NC_002167(1),PHAGE_Entero_P1_NC_005856(1),PHAGE_Phage_Gifsy_2_NC_010393(1),PHAGE_Salmon_ST64B_NC_004313(1),PHAGE_Pseudo_H101_NC_029094(1),PHAGE_Pseudo_PPpW_3_NC_023006(1),PHAGE_Pectob_CBB_NC_041878(1),PHAGE_Escher_RCS47_NC_042128(1),PHAGE_Entero_mE…	1	0.1	0.5081
GCA_004235405.1	ZZ_00405025a5	PDS000004371.140	HA	2	7.8Kb	AAADUG010000047.1	1099	8936	incomplete(30)	transposase,plate	0	8	6	2	1	0	no	6	PHAGE_Salmon_SJ46_NC_031129(2),PHAGE_Entero_mEp234_NC_019715(1),PHAGE_Mycoba_Enkosi_NC_028936(1),PHAGE_Entero_P1_NC_005856(1),PHAGE_Lister_vB_LmoS_293_NC_028929(1),PHAGE_Burkho_phi1026b_NC_005284(1),PHAGE_Escher_RCS47_NC_042128(1),PHAGE_Entero_HK022_NC_002166(1),PHAGE_Bacter_B124_14_NC_016770(1)	1	0.25	0.5175
GCA_004235405.1	ZZ_00405025a5	PDS000004371.140	HA	3	25.7Kb	AAADUG010000064.1	1	25738	intact(110)	lysin,tail,terminase,portal,head,capsid,plate	0	35	31	4	1	0	no	13	PHAGE_Edward_GF_2_NC_026611(15),PHAGE_Aeromo_vB_AsaM_56_NC_019527(13),PHAGE_Acinet_phiAC_1_NC_028995(9),PHAGE_Acinet_WCHABP1_NC_041966(6),PHAGE_Burkho_Bcep43_NC_005342(6),PHAGE_Xantho_OP2_NC_007710(6),PHAGE_Acinet_AB1_NC_042028(6),PHAGE_Salmon_SEN34_NC_028699(5),PHAGE_Burkho_Bcep781_NC_004333(4),PHAGE_Acinet_WCHABP12_NC_041924(4),PHAGE_Burkho_Bcep1_NC_005263(4),PHAGE_Burkho_BcepNY3_NC_009604(4),P…	15	0.4285	0.5273
GCA_004235405.1	ZZ_00405025a5	PDS000004371.140	HA	4	24.8Kb	AAADUG010000071.1	1	24810	intact(150)	tail,protease,portal,terminase,lysis	0	26	26	0	1	0	no	2	PHAGE_Phage_Gifsy_2_NC_010393(25),PHAGE_Salmon_Fels_1_NC_010391(16),PHAGE_Entero_mEp460_NC_019716(14),PHAGE_Entero_cdtI_NC_009514(12),PHAGE_Phage_Gifsy_1_NC_010392(11),PHAGE_Entero_c_1_NC_019706(7),PHAGE_Entero_DE3_NC_042057(5),PHAGE_Entero_mEp213_NC_019720(4),PHAGE_Entero_lambda_NC_001416(4),PHAGE_Entero_HK630_NC_019723(2),PHAGE_Salmon_SEN34_NC_028699(2),PHAGE_Entero_N15_NC_001901(1),PHAGE_Salmo…	25	0.9615	0.5343
GCA_004235405.1	ZZ_00405025a5	PDS000004371.140	HA	5	18.6Kb	AAADUG010000101.1	207	18890	questionable(70)	lysin,tail,flippase	0	23	21	2	1	0	no	8	PHAGE_Burkho_BcepMu_NC_005882(13),PHAGE_Burkho_phiE255_NC_009237(13),PHAGE_Rhizob_RR1_B_NC_021557(6),PHAGE_Vibrio_X29_NC_024369(5),PHAGE_Pseudo_JBD67_NC_042135(3),PHAGE_Shigel_SfIV_NC_022749(2),PHAGE_Entero_SfV_NC_003444(2),PHAGE_Pseudo_PPpW_3_NC_023006(2),PHAGE_Pseudo_JBD18_NC_027986(2),PHAGE_Entero_SfI_NC_027339(2),PHAGE_Pseudo_B3_NC_006548(2),PHAGE_Pseudo_JBD25_NC_027992(2),PHAGE_Shigel_SfII_N…	13	0.5652	0.5132
GCA_004235405.1	ZZ_00405025a5	PDS000004371.140	HA	6	11.5Kb	AAADUG010000140.1	85	11680	incomplete(10)	NA	0	21	19	2	1	0	no	1	PHAGE_Phage_Gifsy_2_NC_010393(19),PHAGE_Phage_Gifsy_1_NC_010392(16),PHAGE_Salmon_SPN3UB_NC_019545(12),PHAGE_Salmon_SEN34_NC_028699(7),PHAGE_Entero_mEp237_NC_019704(3),PHAGE_Entero_HK225_NC_019717(3),PHAGE_Cronob_phiES15_NC_018454(2),PHAGE_Salmon_vB_SemP_Emek_NC_018275(1),PHAGE_Burkho_BcepC6B_NC_005887(1),PHAGE_Pseudo_PMG1_NC_016765(1),PHAGE_Entero_mEpX1_NC_019709(1),PHAGE_Entero_YYZ_2008_NC_01135…	19	0.9047	0.4904
GCA_010567045.1	ZZ_c3ee988ca7	PDS000006321.200	HA	1	6.8Kb	AAOCFO010000001.1	60957	67845	incomplete(40)	integrase,transposase,tail	1	11	6	5	1	0	yes	5	PHAGE_Salmon_epsilon34_NC_011976(2),PHAGE_Oenoco_phiS13_NC_023560(1),PHAGE_Salmon_103203_sal5_NC_031946(1),PHAGE_Salmon_Marshall_NC_022772(1),PHAGE_Oenoco_phi9805_NC_023559(1),PHAGE_Shigel_SfIV_NC_022749(1),PHAGE_Salmon_SPN9CC_NC_017985(1),PHAGE_Salmon_118970_sal4_NC_030919(1),PHAGE_Salmon_vB_SalM_SJ2_NC_023856(1),PHAGE_Entero_UAB_Phi20_NC_031019(1),PHAGE_Salmon_Maynard_NC_022768(1),PHAGE_Salmon_…	2	0.1818	0.4571
GCA_010567045.1	ZZ_c3ee988ca7	PDS000006321.200	HA	2	48.1Kb	AAOCFO010000001.1	499637	547746	intact(150)	integrase,lysis,terminase,portal,protease,tail,transposase	0	60	52	8	1	0	yes	7	PHAGE_Phage_Gifsy_2_NC_010393(46),PHAGE_Phage_Gifsy_1_NC_010392(27),PHAGE_Salmon_Fels_1_NC_010391(17),PHAGE_Salmon_SPN3UB_NC_019545(14),PHAGE_Entero_mEp460_NC_019716(13),PHAGE_Entero_cdtI_NC_009514(12),PHAGE_Salmon_SEN34_NC_028699(10),PHAGE_Entero_c_1_NC_019706(7),PHAGE_Entero_HK225_NC_019717(6),PHAGE_Entero_mEp237_NC_019704(5),PHAGE_Entero_DE3_NC_042057(4),PHAGE_Entero_phi80_NC_021190(4),PHAGE_E…	46	0.7666	0.5082
GCA_010567045.1	ZZ_c3ee988ca7	PDS000006321.200	HA	3	32Kb	AAOCFO010000001.1	1355865	1387920	questionable(80)	integrase,tail,terminase,lysin	0	23	10	13	1	0	yes	7	PHAGE_Salmon_Fels_1_NC_010391(3),PHAGE_Phage_Gifsy_2_NC_010393(3),PHAGE_Phage_Gifsy_1_NC_010392(2),PHAGE_Cronob_vB_CsaM_GAP32_NC_019401(1),PHAGE_Escher_HK639_NC_016158(1),PHAGE_Salmon_ST64B_NC_004313(1),PHAGE_Pseudo_H101_NC_029094(1),PHAGE_Escher_RCS47_NC_042128(1),PHAGE_Entero_mEp235_NC_019708(1),PHAGE_Entero_lambda_NC_001416(1),PHAGE_Entero_HK106_NC_019768(1),PHAGE_Entero_HK022_NC_002166(1),PHA…	3	0.1304	0.4893
GCA_010567045.1	ZZ_c3ee988ca7	PDS000006321.200	HA	4	5.1Kb	AAOCFO010000002.1	511551	516727	incomplete(30)	plate,transposase	0	5	4	1	1	0	no	4	PHAGE_Salmon_SJ46_NC_031129(2),PHAGE_Entero_mEp234_NC_019715(1),PHAGE_Escher_RCS47_NC_042128(1),PHAGE_Entero_P1_NC_005856(1),PHAGE_Entero_HK022_NC_002166(1),PHAGE_Bacter_B124_14_NC_016770(1),PHAGE_Lister_vB_LmoS_293_NC_028929(1)	1	0.4	0.4999
GCA_010567045.1	ZZ_c3ee988ca7	PDS000006321.200	HA	5	17.7Kb	AAOCFO010000004.1	2962	20706	incomplete(60)	tail,capsid,head	1	23	16	7	1	0	no	11	PHAGE_Salmon_118970_sal3_NC_031940(5),PHAGE_Shigel_SfIV_NC_022749(4),PHAGE_Salmon_ST64B_NC_004313(3),PHAGE_Entero_SfV_NC_003444(3),PHAGE_Shigel_SfII_NC_021857(3),PHAGE_Entero_mEp390_NC_019721(2),PHAGE_Phage_Gifsy_1_NC_010392(2),PHAGE_Salmon_Fels_1_NC_010391(2),PHAGE_Entero_HK140_NC_019710(2),PHAGE_Phage_Gifsy_2_NC_010393(2),PHAGE_Salmon_SJ46_NC_031129(2),PHAGE_Bacter_APSE_2_NC_011551(1),PHAGE_Ent…	4	0.2173	0.4839
GCA_010567045.1	ZZ_c3ee988ca7	PDS000006321.200	HA	6	24.9Kb	AAOCFO010000004.1	287677	312580	questionable(75)	head,integrase	0	13	9	4	1	0	yes	3	PHAGE_Entero_P4_NC_001609(7),PHAGE_Entero_N15_NC_001901(1),PHAGE_Erwini_ENT90_NC_019932(1),PHAGE_Salmon_SP_004_NC_021774(1),PHAGE_Ralsto_RSY1_NC_025115(1),PHAGE_Serrat_Eta_NC_021563(1),PHAGE_Rueger_DSS3_P1_NC_025428(1),PHAGE_Klebsi_phiKO2_NC_005857(1),PHAGE_Stenot_S1_NC_011589(1),PHAGE_Shewan_1/41_NC_025458(1),PHAGE_Entero_WPhi_NC_005056(1),PHAGE_Proteu_VB_PmiS_Isfahan_NC_041925(1),PHAGE_Entero_m…	7	0.5384	0.5009
GCA_010567045.1	ZZ_c3ee988ca7	PDS000006321.200	HA	7	20.3Kb	AAOCFO010000016.1	12250	32592	questionable(80)	lysin,tail,flippase,plate	0	24	22	2	1	0	no	8	PHAGE_Burkho_BcepMu_NC_005882(14),PHAGE_Burkho_phiE255_NC_009237(14),PHAGE_Rhizob_RR1_B_NC_021557(6),PHAGE_Vibrio_X29_NC_024369(5),PHAGE_Pseudo_JBD67_NC_042135(3),PHAGE_Pseudo_JBD25_NC_027992(3),PHAGE_Shigel_SfIV_NC_022749(2),PHAGE_Entero_SfV_NC_003444(2),PHAGE_Pseudo_PPpW_3_NC_023006(2),PHAGE_Pseudo_JBD18_NC_027986(2),PHAGE_Entero_SfI_NC_027339(2),PHAGE_Pseudo_B3_NC_006548(2),PHAGE_Shigel_SfII_N…	14	0.5833	0.5017
GCA_010586185.1	ZZ_3da287a476	PDS000009466.139	HA	1	6.8Kb	AAODJH010000001.1	316596	323484	incomplete(40)	integrase,transposase,tail	1	11	6	5	1	0	yes	5	PHAGE_Salmon_epsilon34_NC_011976(2),PHAGE_Oenoco_phiS13_NC_023560(1),PHAGE_Salmon_103203_sal5_NC_031946(1),PHAGE_Salmon_Marshall_NC_022772(1),PHAGE_Oenoco_phi9805_NC_023559(1),PHAGE_Shigel_SfIV_NC_022749(1),PHAGE_Salmon_SPN9CC_NC_017985(1),PHAGE_Salmon_118970_sal4_NC_030919(1),PHAGE_Salmon_vB_SalM_SJ2_NC_023856(1),PHAGE_Entero_UAB_Phi20_NC_031019(1),PHAGE_Salmon_Maynard_NC_022768(1),PHAGE_Salmon_…	2	0.1818	0.4571
GCA_010586185.1	ZZ_3da287a476	PDS000009466.139	HA	2	53.1Kb	AAODJH010000001.1	755330	808471	intact(150)	integrase,lysis,terminase,portal,head,capsid,tail,transposase	0	65	54	11	1	0	yes	18	PHAGE_Phage_Gifsy_1_NC_010392(30),PHAGE_Phage_Gifsy_2_NC_010393(30),PHAGE_Salmon_Fels_1_NC_010391(12),PHAGE_Entero_mEp237_NC_019704(11),PHAGE_Entero_DE3_NC_042057(10),PHAGE_Salmon_SPN3UB_NC_019545(10),PHAGE_Salmon_SEN34_NC_028699(9),PHAGE_Entero_HK225_NC_019717(9),PHAGE_Entero_mEp460_NC_019716(9),PHAGE_Entero_cdtI_NC_009514(9),PHAGE_Entero_lambda_NC_001416(8),PHAGE_Entero_phi80_NC_021190(7),PHAGE…	30	0.4615	0.5073
GCA_010586185.1	ZZ_3da287a476	PDS000009466.139	HA	3	51.6Kb	AAODJH010000001.1	1616805	1668463	intact(150)	integrase,tail,terminase,lysin,plate,capsid,head,portal	0	73	48	25	1	0	yes	22	PHAGE_Edward_GF_2_NC_026611(16),PHAGE_Aeromo_vB_AsaM_56_NC_019527(13),PHAGE_Acinet_phiAC_1_NC_028995(8),PHAGE_Salmon_SEN34_NC_028699(7),PHAGE_Acinet_WCHABP1_NC_041966(6),PHAGE_Xantho_OP2_NC_007710(6),PHAGE_Acinet_AB1_NC_042028(6),PHAGE_Phage_Gifsy_1_NC_010392(5),PHAGE_Salmon_Fels_1_NC_010391(5),PHAGE_Acinet_AbP2_NC_041998(4),PHAGE_Burkho_Bcep781_NC_004333(4),PHAGE_Acinet_WCHABP12_NC_041924(4),PHA…	16	0.2191	0.4895
GCA_010586185.1	ZZ_3da287a476	PDS000009466.139	HA	4	17.7Kb	AAODJH010000001.1	2034309	2052052	incomplete(60)	tail,head,capsid	1	21	16	5	1	0	no	11	PHAGE_Salmon_118970_sal3_NC_031940(5),PHAGE_Shigel_SfIV_NC_022749(4),PHAGE_Salmon_ST64B_NC_004313(3),PHAGE_Entero_SfV_NC_003444(3),PHAGE_Shigel_SfII_NC_021857(3),PHAGE_Entero_mEp390_NC_019721(2),PHAGE_Phage_Gifsy_1_NC_010392(2),PHAGE_Salmon_Fels_1_NC_010391(2),PHAGE_Entero_HK140_NC_019710(2),PHAGE_Phage_Gifsy_2_NC_010393(2),PHAGE_Salmon_SJ46_NC_031129(2),PHAGE_Bacter_APSE_2_NC_011551(1),PHAGE_Ent…	4	0.238	0.4839
GCA_010586185.1	ZZ_3da287a476	PDS000009466.139	HA	5	46Kb	AAODJH010000002.1	499897	545984	intact(150)	tail,plate,lysis,head,terminase,capsid,portal,integrase	0	47	34	13	1	0	yes	9	PHAGE_Entero_P88_NC_026014(25),PHAGE_Salmon_SEN5_NC_028701(15),PHAGE_Salmon_SEN4_NC_029015(14),PHAGE_Salmon_Fels_2_NC_010463(9),PHAGE_Salmon_RE_2010_NC_019488(7),PHAGE_Salmon_SP_004_NC_021774(5),PHAGE_Entero_PsP3_NC_005340(5),PHAGE_Erwini_ENT90_NC_019932(5),PHAGE_Entero_fiAA91_ss_NC_022750(4),PHAGE_Escher_pro147_NC_028896(4),PHAGE_Salmon_SEN1_NC_029003(3),PHAGE_Burkho_KS5_NC_015265(3),PHAGE_Esche…	25	0.5319	0.5326
GCA_010586185.1	ZZ_3da287a476	PDS000009466.139	HA	6	12.1Kb	AAODJH010000003.1	42739	54861	questionable(75)	integrase,head	0	13	9	4	1	0	yes	3	PHAGE_Entero_P4_NC_001609(7),PHAGE_Entero_N15_NC_001901(1),PHAGE_Erwini_ENT90_NC_019932(1),PHAGE_Serrat_Eta_NC_021563(1),PHAGE_Ralsto_RSY1_NC_025115(1),PHAGE_Salmon_SP_004_NC_021774(1),PHAGE_Rueger_DSS3_P1_NC_025428(1),PHAGE_Klebsi_phiKO2_NC_005857(1),PHAGE_Shewan_1/41_NC_025458(1),PHAGE_Stenot_S1_NC_011589(1),PHAGE_Entero_WPhi_NC_005056(1),PHAGE_Proteu_VB_PmiS_Isfahan_NC_041925(1),PHAGE_Entero_m…	7	0.5384	0.4695
GCA_010586185.1	ZZ_3da287a476	PDS000009466.139	HA	7	7.8Kb	AAODJH010000003.1	189101	196938	incomplete(30)	transposase,plate	0	8	6	2	1	0	no	6	PHAGE_Salmon_SJ46_NC_031129(2),PHAGE_Entero_mEp234_NC_019715(1),PHAGE_Mycoba_Enkosi_NC_028936(1),PHAGE_Entero_P1_NC_005856(1),PHAGE_Lister_vB_LmoS_293_NC_028929(1),PHAGE_Burkho_phi1026b_NC_005284(1),PHAGE_Escher_RCS47_NC_042128(1),PHAGE_Entero_HK022_NC_002166(1),PHAGE_Bacter_B124_14_NC_016770(1)	1	0.25	0.5175
GCA_010586185.1	ZZ_3da287a476	PDS000009466.139	HA	8	20.3Kb	AAODJH010000012.1	12251	32593	questionable(80)	lysin,tail,flippase,plate	0	24	22	2	1	0	no	8	PHAGE_Burkho_BcepMu_NC_005882(14),PHAGE_Burkho_phiE255_NC_009237(14),PHAGE_Rhizob_RR1_B_NC_021557(6),PHAGE_Vibrio_X29_NC_024369(5),PHAGE_Pseudo_JBD67_NC_042135(3),PHAGE_Pseudo_JBD25_NC_027992(3),PHAGE_Shigel_SfIV_NC_022749(2),PHAGE_Entero_SfV_NC_003444(2),PHAGE_Pseudo_PPpW_3_NC_023006(2),PHAGE_Pseudo_JBD18_NC_027986(2),PHAGE_Entero_SfI_NC_027339(2),PHAGE_Pseudo_B3_NC_006548(2),PHAGE_Shigel_SfII_N…	14	0.5833	0.5018
GCA_010617125.1	ZZ_9379f57c91	PDS000032614.60	HA	1	44.7Kb	AAOEJT010000013.1	12027	56794	incomplete(40)	integrase	0	58	54	4	1	0	yes	23	PHAGE_Salmon_BTP1_NC_042346(15),PHAGE_Salmon_ST160_NC_014900(12),PHAGE_Salmon_ST64T_NC_004348(11),PHAGE_Salmon_103203_sal5_NC_031946(10),PHAGE_Salmon_SPN9CC_NC_017985(10),PHAGE_Salmon_118970_sal4_NC_030919(10),PHAGE_Entero_UAB_Phi20_NC_031019(10),PHAGE_Entero_ES18_NC_006949(8),PHAGE_Salmon_SE1_NC_011802(8),PHAGE_Salmon_g341c_NC_013059(8),PHAGE_Salmon_epsilon34_NC_011976(8),PHAGE_Entero_P22_NC_002…	13	0.2586	0.491
GCA_010617125.1	ZZ_9379f57c91	PDS000032614.60	HA	2	24.9Kb	AAOEJT010000043.1	9603	34550	questionable(80)	terminase,portal,head,capsid,tail,plate	0	34	31	3	1	0	no	11	PHAGE_Edward_GF_2_NC_026611(15),PHAGE_Aeromo_vB_AsaM_56_NC_019527(13),PHAGE_Acinet_phiAC_1_NC_028995(9),PHAGE_Salmon_SEN34_NC_028699(8),PHAGE_Acinet_WCHABP1_NC_041966(6),PHAGE_Burkho_Bcep43_NC_005342(6),PHAGE_Acinet_AB1_NC_042028(6),PHAGE_Salmon_SPN3UB_NC_019545(5),PHAGE_Xantho_OP2_NC_007710(5),PHAGE_Phage_Gifsy_1_NC_010392(4),PHAGE_Acinet_IME_AB2_NC_041857(4),PHAGE_Burkho_Bcep781_NC_004333(4),PH…	15	0.4411	0.5289
GCA_010617125.1	ZZ_9379f57c91	PDS000032614.60	HA	3	10.3Kb	AAOEJT010000064.1	589	10908	incomplete(40)	tail,lysin,integrase	0	10	7	3	1	0	yes	7	PHAGE_Cronob_vB_CsaM_GAP32_NC_019401(1),PHAGE_Escher_HK639_NC_016158(1),PHAGE_Entero_N15_NC_001901(1),PHAGE_Salmon_SEN1_NC_029003(1),PHAGE_Entero_HK97_NC_002167(1),PHAGE_Entero_P1_NC_005856(1),PHAGE_Phage_Gifsy_2_NC_010393(1),PHAGE_Salmon_ST64B_NC_004313(1),PHAGE_Pseudo_H101_NC_029094(1),PHAGE_Pseudo_PPpW_3_NC_023006(1),PHAGE_Pectob_CBB_NC_041878(1),PHAGE_Escher_RCS47_NC_042128(1),PHAGE_Entero_mE…	1	0.1	0.5082
GCA_010617125.1	ZZ_9379f57c91	PDS000032614.60	HA	4	22.6Kb	AAOEJT010000068.1	2183	24800	intact(150)	tail,protease,portal,terminase,lysis	0	25	25	0	1	0	no	2	PHAGE_Phage_Gifsy_2_NC_010393(24),PHAGE_Salmon_Fels_1_NC_010391(15),PHAGE_Entero_mEp460_NC_019716(14),PHAGE_Entero_cdtI_NC_009514(12),PHAGE_Phage_Gifsy_1_NC_010392(10),PHAGE_Entero_c_1_NC_019706(7),PHAGE_Entero_DE3_NC_042057(4),PHAGE_Entero_mEp213_NC_019720(4),PHAGE_Entero_lambda_NC_001416(3),PHAGE_Entero_HK630_NC_019723(2),PHAGE_Salmon_SEN34_NC_028699(2),PHAGE_Entero_N15_NC_001901(1),PHAGE_Salmo…	24	0.96	0.5298
GCA_010617125.1	ZZ_9379f57c91	PDS000032614.60	HA	5	17.9Kb	AAOEJT010000099.1	195	18147	questionable(70)	lysin,tail,flippase	0	22	20	2	1	0	no	7	PHAGE_Burkho_BcepMu_NC_005882(13),PHAGE_Burkho_phiE255_NC_009237(13),PHAGE_Rhizob_RR1_B_NC_021557(6),PHAGE_Vibrio_X29_NC_024369(5),PHAGE_Pseudo_JBD67_NC_042135(3),PHAGE_Shigel_SfIV_NC_022749(2),PHAGE_Entero_SfV_NC_003444(2),PHAGE_Pseudo_PPpW_3_NC_023006(2),PHAGE_Pseudo_JBD18_NC_027986(2),PHAGE_Entero_SfI_NC_027339(2),PHAGE_Pseudo_B3_NC_006548(2),PHAGE_Pseudo_JBD25_NC_027992(2),PHAGE_Shigel_SfII_N…	13	0.5909	0.5204
GCA_010632085.1	ZZ_07f91df759	PDS000032614.60	HA	1	6.3Kb	AAOFIN010000001.1	211867	218229	incomplete(20)	tail	1	10	6	4	1	0	no	5	PHAGE_Shigel_SfIV_NC_022749(2),PHAGE_Oenoco_phiS13_NC_023560(1),PHAGE_Salmon_103203_sal5_NC_031946(1),PHAGE_Salmon_Marshall_NC_022772(1),PHAGE_Oenoco_phi9805_NC_023559(1),PHAGE_Burkho_phi6442_NC_009235(1),PHAGE_Salmon_SPN9CC_NC_017985(1),PHAGE_Salmon_118970_sal4_NC_030919(1),PHAGE_Salmon_vB_SalM_SJ2_NC_023856(1),PHAGE_Entero_UAB_Phi20_NC_031019(1),PHAGE_Salmon_Maynard_NC_022768(1),PHAGE_Salmon_ST…	2	0.2	0.4584
GCA_010632085.1	ZZ_07f91df759	PDS000032614.60	HA	2	17.7Kb	AAOFIN010000007.1	2154	19924	incomplete(60)	tail,capsid,head	1	23	16	7	1	0	no	11	PHAGE_Salmon_118970_sal3_NC_031940(5),PHAGE_Shigel_SfIV_NC_022749(4),PHAGE_Salmon_ST64B_NC_004313(3),PHAGE_Entero_SfV_NC_003444(3),PHAGE_Shigel_SfII_NC_021857(3),PHAGE_Entero_mEp390_NC_019721(2),PHAGE_Phage_Gifsy_1_NC_010392(2),PHAGE_Salmon_Fels_1_NC_010391(2),PHAGE_Entero_HK140_NC_019710(2),PHAGE_Phage_Gifsy_2_NC_010393(2),PHAGE_Salmon_SJ46_NC_031129(2),PHAGE_Bacter_APSE_2_NC_011551(1),PHAGE_Ent…	4	0.2173	0.4837
GCA_010632085.1	ZZ_07f91df759	PDS000032614.60	HA	3	7.8Kb	AAOFIN010000009.1	77184	85021	incomplete(30)	transposase,plate	0	8	6	2	1	0	no	6	PHAGE_Salmon_SJ46_NC_031129(2),PHAGE_Entero_mEp234_NC_019715(1),PHAGE_Mycoba_Enkosi_NC_028936(1),PHAGE_Entero_P1_NC_005856(1),PHAGE_Lister_vB_LmoS_293_NC_028929(1),PHAGE_Burkho_phi1026b_NC_005284(1),PHAGE_Escher_RCS47_NC_042128(1),PHAGE_Entero_HK022_NC_002166(1),PHAGE_Bacter_B124_14_NC_016770(1)	1	0.25	0.5175
GCA_010632085.1	ZZ_07f91df759	PDS000032614.60	HA	4	32Kb	AAOFIN010000011.1	99409	131464	questionable(80)	integrase,tail,terminase,lysin	0	23	10	13	1	0	yes	7	PHAGE_Salmon_Fels_1_NC_010391(3),PHAGE_Phage_Gifsy_2_NC_010393(3),PHAGE_Phage_Gifsy_1_NC_010392(2),PHAGE_Cronob_vB_CsaM_GAP32_NC_019401(1),PHAGE_Escher_HK639_NC_016158(1),PHAGE_Salmon_ST64B_NC_004313(1),PHAGE_Pseudo_H101_NC_029094(1),PHAGE_Escher_RCS47_NC_042128(1),PHAGE_Entero_mEp235_NC_019708(1),PHAGE_Entero_lambda_NC_001416(1),PHAGE_Entero_HK106_NC_019768(1),PHAGE_Entero_HK022_NC_002166(1),PHA…	3	0.1304	0.4893
GCA_010632085.1	ZZ_07f91df759	PDS000032614.60	HA	5	20.9Kb	AAOFIN010000023.1	12259	33238	questionable(80)	lysin,tail,flippase,plate	0	24	23	1	1	0	no	9	PHAGE_Burkho_BcepMu_NC_005882(14),PHAGE_Burkho_phiE255_NC_009237(14),PHAGE_Rhizob_RR1_B_NC_021557(6),PHAGE_Vibrio_X29_NC_024369(5),PHAGE_Pseudo_JBD67_NC_042135(3),PHAGE_Pseudo_JBD25_NC_027992(3),PHAGE_Shigel_SfIV_NC_022749(2),PHAGE_Entero_SfV_NC_003444(2),PHAGE_Pseudo_PPpW_3_NC_023006(2),PHAGE_Pseudo_JBD18_NC_027986(2),PHAGE_Entero_SfI_NC_027339(2),PHAGE_Pseudo_B3_NC_006548(2),PHAGE_Shigel_SfII_N…	14	0.5833	0.4975
GCA_010632085.1	ZZ_07f91df759	PDS000032614.60	HA	6	33.6Kb	AAOFIN010000025.1	1	33606	intact(150)	tail,protease,portal,terminase,lysis	0	42	42	0	1	0	no	2	PHAGE_Phage_Gifsy_2_NC_010393(41),PHAGE_Phage_Gifsy_1_NC_010392(24),PHAGE_Salmon_Fels_1_NC_010391(16),PHAGE_Entero_mEp460_NC_019716(14),PHAGE_Entero_cdtI_NC_009514(12),PHAGE_Salmon_SPN3UB_NC_019545(10),PHAGE_Salmon_SEN34_NC_028699(9),PHAGE_Entero_c_1_NC_019706(7),PHAGE_Entero_DE3_NC_042057(5),PHAGE_Entero_lambda_NC_001416(4),PHAGE_Entero_mEp213_NC_019720(4),PHAGE_Entero_mEp237_NC_019704(3),PHAGE_…	41	0.9761	0.5211
GCA_010632085.1	ZZ_07f91df759	PDS000032614.60	HA	7	25.8Kb	AAOFIN010000026.1	7856	33689	questionable(90)	terminase,portal,head,capsid,tail,plate	0	34	32	2	1	0	no	11	PHAGE_Edward_GF_2_NC_026611(15),PHAGE_Aeromo_vB_AsaM_56_NC_019527(13),PHAGE_Acinet_phiAC_1_NC_028995(9),PHAGE_Salmon_SEN34_NC_028699(8),PHAGE_Acinet_WCHABP1_NC_041966(6),PHAGE_Burkho_Bcep43_NC_005342(6),PHAGE_Acinet_AB1_NC_042028(6),PHAGE_Phage_Gifsy_1_NC_010392(5),PHAGE_Salmon_SPN3UB_NC_019545(5),PHAGE_Phage_Gifsy_2_NC_010393(5),PHAGE_Xantho_OP2_NC_007710(5),PHAGE_Acinet_IME_AB2_NC_041857(4),PHA…	15	0.4411	0.5292
GCA_010642805.1	ZZ_ebbfd06c86	PDS000029303.44	NHA	1	32Kb	AAOGAM010000001.1	727577	759632	questionable(80)	integrase,tail,terminase,lysin	0	23	10	13	1	0	yes	7	PHAGE_Salmon_Fels_1_NC_010391(3),PHAGE_Phage_Gifsy_2_NC_010393(3),PHAGE_Phage_Gifsy_1_NC_010392(2),PHAGE_Cronob_vB_CsaM_GAP32_NC_019401(1),PHAGE_Escher_HK639_NC_016158(1),PHAGE_Salmon_ST64B_NC_004313(1),PHAGE_Pseudo_H101_NC_029094(1),PHAGE_Escher_RCS47_NC_042128(1),PHAGE_Entero_mEp235_NC_019708(1),PHAGE_Entero_lambda_NC_001416(1),PHAGE_Entero_HK106_NC_019768(1),PHAGE_Entero_HK022_NC_002166(1),PHA…	3	0.1304	0.4893
GCA_010642805.1	ZZ_ebbfd06c86	PDS000029303.44	NHA	2	17.7Kb	AAOGAM010000001.1	1101288	1119033	incomplete(60)	tail,head,capsid	1	22	17	5	1	0	no	12	PHAGE_Salmon_118970_sal3_NC_031940(5),PHAGE_Shigel_SfIV_NC_022749(4),PHAGE_Salmon_ST64B_NC_004313(3),PHAGE_Entero_SfV_NC_003444(3),PHAGE_Shigel_SfII_NC_021857(3),PHAGE_Entero_mEp390_NC_019721(2),PHAGE_Phage_Gifsy_1_NC_010392(2),PHAGE_Salmon_Fels_1_NC_010391(2),PHAGE_Entero_HK140_NC_019710(2),PHAGE_Phage_Gifsy_2_NC_010393(2),PHAGE_Salmon_SJ46_NC_031129(2),PHAGE_Bacter_APSE_2_NC_011551(1),PHAGE_Ent…	4	0.2272	0.484
GCA_010642805.1	ZZ_ebbfd06c86	PDS000029303.44	NHA	3	20.9Kb	AAOGAM010000002.1	723208	744187	questionable(80)	lysin,tail,flippase,plate	0	24	23	1	1	0	no	9	PHAGE_Burkho_BcepMu_NC_005882(14),PHAGE_Burkho_phiE255_NC_009237(14),PHAGE_Rhizob_RR1_B_NC_021557(6),PHAGE_Vibrio_X29_NC_024369(5),PHAGE_Pseudo_JBD67_NC_042135(3),PHAGE_Pseudo_JBD25_NC_027992(3),PHAGE_Shigel_SfIV_NC_022749(2),PHAGE_Entero_SfV_NC_003444(2),PHAGE_Pseudo_PPpW_3_NC_023006(2),PHAGE_Pseudo_JBD18_NC_027986(2),PHAGE_Entero_SfI_NC_027339(2),PHAGE_Pseudo_B3_NC_006548(2),PHAGE_Shigel_SfII_N…	14	0.5833	0.4974
GCA_010642805.1	ZZ_ebbfd06c86	PDS000029303.44	NHA	4	5.1Kb	AAOGAM010000003.1	511402	516578	incomplete(30)	plate,transposase	0	5	4	1	1	0	no	4	PHAGE_Salmon_SJ46_NC_031129(2),PHAGE_Entero_mEp234_NC_019715(1),PHAGE_Escher_RCS47_NC_042128(1),PHAGE_Entero_P1_NC_005856(1),PHAGE_Entero_HK022_NC_002166(1),PHAGE_Bacter_B124_14_NC_016770(1),PHAGE_Lister_vB_LmoS_293_NC_028929(1)	1	0.4	0.4997
GCA_010642805.1	ZZ_ebbfd06c86	PDS000029303.44	NHA	5	45.6Kb	AAOGAM010000004.1	80618	126314	intact(150)	tail,protease,portal,terminase,lysis,integrase	0	54	52	2	1	0	yes	5	PHAGE_Phage_Gifsy_2_NC_010393(48),PHAGE_Phage_Gifsy_1_NC_010392(28),PHAGE_Salmon_Fels_1_NC_010391(18),PHAGE_Salmon_SPN3UB_NC_019545(14),PHAGE_Entero_mEp460_NC_019716(14),PHAGE_Entero_cdtI_NC_009514(12),PHAGE_Salmon_SEN34_NC_028699(10),PHAGE_Entero_c_1_NC_019706(7),PHAGE_Entero_HK225_NC_019717(6),PHAGE_Entero_mEp237_NC_019704(5),PHAGE_Entero_DE3_NC_042057(4),PHAGE_Entero_lambda_NC_001416(4),PHAGE_…	48	0.8888	0.5111
GCA_010642805.1	ZZ_ebbfd06c86	PDS000029303.44	NHA	6	6.3Kb	AAOGAM010000004.1	558161	564523	incomplete(20)	tail	1	10	6	4	1	0	no	5	PHAGE_Shigel_SfIV_NC_022749(2),PHAGE_Oenoco_phiS13_NC_023560(1),PHAGE_Salmon_103203_sal5_NC_031946(1),PHAGE_Salmon_Marshall_NC_022772(1),PHAGE_Oenoco_phi9805_NC_023559(1),PHAGE_Burkho_phi6442_NC_009235(1),PHAGE_Salmon_SPN9CC_NC_017985(1),PHAGE_Salmon_118970_sal4_NC_030919(1),PHAGE_Salmon_vB_SalM_SJ2_NC_023856(1),PHAGE_Entero_UAB_Phi20_NC_031019(1),PHAGE_Salmon_Maynard_NC_022768(1),PHAGE_Salmon_ST…	2	0.2	0.4584
GCA_010688585.1	ZZ_d26c31b923	PDS000006321.200	HA	1	7.8Kb	AAOHRV010000003.1	50879	58716	incomplete(30)	transposase,plate	0	8	6	2	1	0	no	6	PHAGE_Salmon_SJ46_NC_031129(2),PHAGE_Entero_mEp234_NC_019715(1),PHAGE_Mycoba_Enkosi_NC_028936(1),PHAGE_Entero_P1_NC_005856(1),PHAGE_Lister_vB_LmoS_293_NC_028929(1),PHAGE_Burkho_phi1026b_NC_005284(1),PHAGE_Escher_RCS47_NC_042128(1),PHAGE_Entero_HK022_NC_002166(1),PHAGE_Bacter_B124_14_NC_016770(1)	1	0.25	0.5175
GCA_010688585.1	ZZ_d26c31b923	PDS000006321.200	HA	2	37.5Kb	AAOHRV010000006.1	143748	181260	intact(150)	integrase,lysis,terminase,portal,protease,tail	0	48	44	4	1	0	yes	3	PHAGE_Phage_Gifsy_2_NC_010393(42),PHAGE_Phage_Gifsy_1_NC_010392(24),PHAGE_Salmon_Fels_1_NC_010391(15),PHAGE_Salmon_SPN3UB_NC_019545(14),PHAGE_Entero_mEp460_NC_019716(13),PHAGE_Entero_cdtI_NC_009514(12),PHAGE_Salmon_SEN34_NC_028699(10),PHAGE_Entero_c_1_NC_019706(7),PHAGE_Entero_HK225_NC_019717(5),PHAGE_Entero_mEp237_NC_019704(4),PHAGE_Entero_mEp213_NC_019720(4),PHAGE_Entero_YYZ_2008_NC_011356(4),P…	42	0.875	0.5101
GCA_010688585.1	ZZ_d26c31b923	PDS000006321.200	HA	3	32Kb	AAOHRV010000007.1	99346	131401	questionable(80)	integrase,tail,terminase,lysin	0	22	10	12	1	0	yes	7	PHAGE_Salmon_Fels_1_NC_010391(3),PHAGE_Phage_Gifsy_2_NC_010393(3),PHAGE_Phage_Gifsy_1_NC_010392(2),PHAGE_Cronob_vB_CsaM_GAP32_NC_019401(1),PHAGE_Escher_HK639_NC_016158(1),PHAGE_Salmon_ST64B_NC_004313(1),PHAGE_Pseudo_H101_NC_029094(1),PHAGE_Escher_RCS47_NC_042128(1),PHAGE_Entero_mEp235_NC_019708(1),PHAGE_Entero_lambda_NC_001416(1),PHAGE_Entero_HK106_NC_019768(1),PHAGE_Entero_HK022_NC_002166(1),PHA…	3	0.1363	0.4893
GCA_010688585.1	ZZ_d26c31b923	PDS000006321.200	HA	4	12.1Kb	AAOHRV010000011.1	42443	54565	questionable(75)	integrase,head	0	13	9	4	1	0	yes	3	PHAGE_Entero_P4_NC_001609(7),PHAGE_Entero_N15_NC_001901(1),PHAGE_Erwini_ENT90_NC_019932(1),PHAGE_Serrat_Eta_NC_021563(1),PHAGE_Ralsto_RSY1_NC_025115(1),PHAGE_Salmon_SP_004_NC_021774(1),PHAGE_Rueger_DSS3_P1_NC_025428(1),PHAGE_Klebsi_phiKO2_NC_005857(1),PHAGE_Shewan_1/41_NC_025458(1),PHAGE_Stenot_S1_NC_011589(1),PHAGE_Entero_WPhi_NC_005056(1),PHAGE_Proteu_VB_PmiS_Isfahan_NC_041925(1),PHAGE_Entero_m…	7	0.5384	0.4695
GCA_010688585.1	ZZ_d26c31b923	PDS000006321.200	HA	5	15.5Kb	AAOHRV010000029.1	56079	71650	incomplete(50)	tail,head,capsid	1	18	14	4	1	0	no	10	PHAGE_Salmon_118970_sal3_NC_031940(5),PHAGE_Shigel_SfIV_NC_022749(4),PHAGE_Salmon_ST64B_NC_004313(3),PHAGE_Entero_SfV_NC_003444(3),PHAGE_Shigel_SfII_NC_021857(3),PHAGE_Entero_mEp390_NC_019721(2),PHAGE_Entero_HK140_NC_019710(2),PHAGE_Salmon_SJ46_NC_031129(2),PHAGE_Bacter_APSE_2_NC_011551(1),PHAGE_Entero_Tyrion_NC_031077(1),PHAGE_Escher_D108_NC_013594(1),PHAGE_Pseudo_PMG1_NC_016765(1),PHAGE_Escher_…	4	0.2777	0.4807
GCA_010688585.1	ZZ_d26c31b923	PDS000006321.200	HA	6	20.3Kb	AAOHRV010000033.1	12270	32612	questionable(80)	lysin,tail,flippase,plate	0	24	22	2	1	0	no	8	PHAGE_Burkho_BcepMu_NC_005882(14),PHAGE_Burkho_phiE255_NC_009237(14),PHAGE_Rhizob_RR1_B_NC_021557(6),PHAGE_Vibrio_X29_NC_024369(5),PHAGE_Pseudo_JBD67_NC_042135(3),PHAGE_Pseudo_JBD25_NC_027992(3),PHAGE_Shigel_SfIV_NC_022749(2),PHAGE_Entero_SfV_NC_003444(2),PHAGE_Pseudo_PPpW_3_NC_023006(2),PHAGE_Pseudo_JBD18_NC_027986(2),PHAGE_Entero_SfI_NC_027339(2),PHAGE_Pseudo_B3_NC_006548(2),PHAGE_Shigel_SfII_N…	14	0.5833	0.5017
GCA_010689505.1	ZZ_94badcbc7c	PDS000004371.140	HA	1	6.8Kb	AAOHUR010000001.1	60957	67845	incomplete(40)	integrase,transposase,tail	1	11	6	5	1	0	yes	5	PHAGE_Salmon_epsilon34_NC_011976(2),PHAGE_Oenoco_phiS13_NC_023560(1),PHAGE_Salmon_103203_sal5_NC_031946(1),PHAGE_Salmon_Marshall_NC_022772(1),PHAGE_Oenoco_phi9805_NC_023559(1),PHAGE_Shigel_SfIV_NC_022749(1),PHAGE_Salmon_SPN9CC_NC_017985(1),PHAGE_Salmon_118970_sal4_NC_030919(1),PHAGE_Salmon_vB_SalM_SJ2_NC_023856(1),PHAGE_Entero_UAB_Phi20_NC_031019(1),PHAGE_Salmon_Maynard_NC_022768(1),PHAGE_Salmon_…	2	0.1818	0.4571
GCA_010689505.1	ZZ_94badcbc7c	PDS000004371.140	HA	2	45.9Kb	AAOHUR010000001.1	499692	545618	intact(150)	integrase,lysis,terminase,portal,protease,tail	0	56	50	6	1	0	yes	5	PHAGE_Phage_Gifsy_2_NC_010393(46),PHAGE_Phage_Gifsy_1_NC_010392(27),PHAGE_Salmon_Fels_1_NC_010391(18),PHAGE_Salmon_SPN3UB_NC_019545(14),PHAGE_Entero_mEp460_NC_019716(13),PHAGE_Entero_cdtI_NC_009514(12),PHAGE_Salmon_SEN34_NC_028699(10),PHAGE_Entero_c_1_NC_019706(7),PHAGE_Entero_HK225_NC_019717(6),PHAGE_Entero_mEp237_NC_019704(5),PHAGE_Entero_DE3_NC_042057(4),PHAGE_Entero_lambda_NC_001416(4),PHAGE_…	46	0.8214	0.5107
GCA_010689505.1	ZZ_94badcbc7c	PDS000004371.140	HA	3	32Kb	AAOHUR010000001.1	1353753	1385808	questionable(80)	integrase,tail,terminase,lysin	0	23	10	13	1	0	yes	7	PHAGE_Salmon_Fels_1_NC_010391(3),PHAGE_Phage_Gifsy_2_NC_010393(3),PHAGE_Phage_Gifsy_1_NC_010392(2),PHAGE_Cronob_vB_CsaM_GAP32_NC_019401(1),PHAGE_Escher_HK639_NC_016158(1),PHAGE_Salmon_ST64B_NC_004313(1),PHAGE_Pseudo_H101_NC_029094(1),PHAGE_Escher_RCS47_NC_042128(1),PHAGE_Entero_mEp235_NC_019708(1),PHAGE_Entero_lambda_NC_001416(1),PHAGE_Entero_HK106_NC_019768(1),PHAGE_Entero_HK022_NC_002166(1),PHA…	3	0.1304	0.4893
GCA_010689505.1	ZZ_94badcbc7c	PDS000004371.140	HA	4	17.7Kb	AAOHUR010000001.1	1727458	1745219	incomplete(60)	tail,head,capsid	1	21	16	5	1	0	no	11	PHAGE_Salmon_118970_sal3_NC_031940(5),PHAGE_Shigel_SfIV_NC_022749(4),PHAGE_Salmon_ST64B_NC_004313(3),PHAGE_Entero_SfV_NC_003444(3),PHAGE_Shigel_SfII_NC_021857(3),PHAGE_Entero_mEp390_NC_019721(2),PHAGE_Phage_Gifsy_1_NC_010392(2),PHAGE_Salmon_Fels_1_NC_010391(2),PHAGE_Entero_HK140_NC_019710(2),PHAGE_Phage_Gifsy_2_NC_010393(2),PHAGE_Salmon_SJ46_NC_031129(2),PHAGE_Bacter_APSE_2_NC_011551(1),PHAGE_Ent…	4	0.238	0.4837
GCA_010689505.1	ZZ_94badcbc7c	PDS000004371.140	HA	5	5.1Kb	AAOHUR010000002.1	511762	516938	incomplete(30)	plate,transposase	0	5	4	1	1	0	no	4	PHAGE_Salmon_SJ46_NC_031129(2),PHAGE_Entero_mEp234_NC_019715(1),PHAGE_Escher_RCS47_NC_042128(1),PHAGE_Entero_P1_NC_005856(1),PHAGE_Entero_HK022_NC_002166(1),PHAGE_Bacter_B124_14_NC_016770(1),PHAGE_Lister_vB_LmoS_293_NC_028929(1)	1	0.4	0.4999
GCA_010689505.1	ZZ_94badcbc7c	PDS000004371.140	HA	6	20.9Kb	AAOHUR010000003.1	600771	621750	questionable(80)	lysin,tail,flippase,plate	0	25	23	2	1	0	no	9	PHAGE_Burkho_BcepMu_NC_005882(14),PHAGE_Burkho_phiE255_NC_009237(14),PHAGE_Rhizob_RR1_B_NC_021557(6),PHAGE_Vibrio_X29_NC_024369(5),PHAGE_Pseudo_JBD67_NC_042135(3),PHAGE_Pseudo_JBD25_NC_027992(3),PHAGE_Shigel_SfIV_NC_022749(2),PHAGE_Entero_SfV_NC_003444(2),PHAGE_Pseudo_PPpW_3_NC_023006(2),PHAGE_Pseudo_JBD18_NC_027986(2),PHAGE_Entero_SfI_NC_027339(2),PHAGE_Pseudo_B3_NC_006548(2),PHAGE_Shigel_SfII_N…	14	0.56	0.4975
GCA_011112945.1	ZZ_e8ac6c5d03	PDS000032614.60	HA	1	32Kb	AAPHQH010000001.1	401221	433276	questionable(80)	integrase,tail,terminase,lysin	0	23	10	13	1	0	yes	7	PHAGE_Salmon_Fels_1_NC_010391(3),PHAGE_Phage_Gifsy_2_NC_010393(3),PHAGE_Phage_Gifsy_1_NC_010392(2),PHAGE_Cronob_vB_CsaM_GAP32_NC_019401(1),PHAGE_Escher_HK639_NC_016158(1),PHAGE_Salmon_ST64B_NC_004313(1),PHAGE_Pseudo_H101_NC_029094(1),PHAGE_Escher_RCS47_NC_042128(1),PHAGE_Entero_mEp235_NC_019708(1),PHAGE_Entero_lambda_NC_001416(1),PHAGE_Entero_HK106_NC_019768(1),PHAGE_Entero_HK022_NC_002166(1),PHA…	3	0.1304	0.4893
GCA_011112945.1	ZZ_e8ac6c5d03	PDS000032614.60	HA	2	6.3Kb	AAPHQH010000003.1	146088	152450	incomplete(20)	tail	1	10	6	4	1	0	no	5	PHAGE_Shigel_SfIV_NC_022749(2),PHAGE_Oenoco_phiS13_NC_023560(1),PHAGE_Salmon_103203_sal5_NC_031946(1),PHAGE_Salmon_Marshall_NC_022772(1),PHAGE_Oenoco_phi9805_NC_023559(1),PHAGE_Burkho_phi6442_NC_009235(1),PHAGE_Salmon_SPN9CC_NC_017985(1),PHAGE_Salmon_118970_sal4_NC_030919(1),PHAGE_Salmon_vB_SalM_SJ2_NC_023856(1),PHAGE_Entero_UAB_Phi20_NC_031019(1),PHAGE_Salmon_Maynard_NC_022768(1),PHAGE_Salmon_ST…	2	0.2	0.4584
GCA_011112945.1	ZZ_e8ac6c5d03	PDS000032614.60	HA	3	7.8Kb	AAPHQH010000006.1	145749	153586	incomplete(30)	transposase,plate	0	8	6	2	1	0	no	6	PHAGE_Salmon_SJ46_NC_031129(2),PHAGE_Entero_mEp234_NC_019715(1),PHAGE_Mycoba_Enkosi_NC_028936(1),PHAGE_Entero_P1_NC_005856(1),PHAGE_Lister_vB_LmoS_293_NC_028929(1),PHAGE_Burkho_phi1026b_NC_005284(1),PHAGE_Escher_RCS47_NC_042128(1),PHAGE_Entero_HK022_NC_002166(1),PHAGE_Bacter_B124_14_NC_016770(1)	1	0.25	0.5175
GCA_011112945.1	ZZ_e8ac6c5d03	PDS000032614.60	HA	4	17.7Kb	AAPHQH010000007.1	158560	176330	incomplete(60)	tail,head,capsid	1	21	16	5	1	0	no	11	PHAGE_Salmon_118970_sal3_NC_031940(5),PHAGE_Shigel_SfIV_NC_022749(4),PHAGE_Salmon_ST64B_NC_004313(3),PHAGE_Entero_SfV_NC_003444(3),PHAGE_Shigel_SfII_NC_021857(3),PHAGE_Entero_mEp390_NC_019721(2),PHAGE_Phage_Gifsy_1_NC_010392(2),PHAGE_Salmon_Fels_1_NC_010391(2),PHAGE_Entero_HK140_NC_019710(2),PHAGE_Phage_Gifsy_2_NC_010393(2),PHAGE_Salmon_SJ46_NC_031129(2),PHAGE_Bacter_APSE_2_NC_011551(1),PHAGE_Ent…	4	0.238	0.4837
GCA_011112945.1	ZZ_e8ac6c5d03	PDS000032614.60	HA	5	38.2Kb	AAPHQH010000012.1	86529	124745	intact(150)	tail,protease,portal,terminase,lysis	0	51	47	4	1	0	no	4	PHAGE_Phage_Gifsy_2_NC_010393(43),PHAGE_Phage_Gifsy_1_NC_010392(25),PHAGE_Salmon_Fels_1_NC_010391(17),PHAGE_Entero_mEp460_NC_019716(14),PHAGE_Entero_cdtI_NC_009514(12),PHAGE_Salmon_SPN3UB_NC_019545(11),PHAGE_Salmon_SEN34_NC_028699(9),PHAGE_Entero_c_1_NC_019706(7),PHAGE_Entero_DE3_NC_042057(5),PHAGE_Entero_lambda_NC_001416(4),PHAGE_Entero_mEp237_NC_019704(4),PHAGE_Entero_HK225_NC_019717(4),PHAGE_E…	44	0.8431	0.5092
GCA_011112945.1	ZZ_e8ac6c5d03	PDS000032614.60	HA	6	26.5Kb	AAPHQH010000036.1	9603	36143	intact(100)	terminase,portal,head,capsid,tail,plate	0	36	33	3	1	0	no	11	PHAGE_Edward_GF_2_NC_026611(15),PHAGE_Aeromo_vB_AsaM_56_NC_019527(13),PHAGE_Acinet_phiAC_1_NC_028995(9),PHAGE_Salmon_SEN34_NC_028699(8),PHAGE_Acinet_WCHABP1_NC_041966(6),PHAGE_Burkho_Bcep43_NC_005342(6),PHAGE_Phage_Gifsy_2_NC_010393(6),PHAGE_Acinet_AB1_NC_042028(6),PHAGE_Phage_Gifsy_1_NC_010392(5),PHAGE_Salmon_SPN3UB_NC_019545(5),PHAGE_Xantho_OP2_NC_007710(5),PHAGE_Acinet_IME_AB2_NC_041857(4),PHA…	15	0.4166	0.5281
GCA_011112945.1	ZZ_e8ac6c5d03	PDS000032614.60	HA	7	17.9Kb	AAPHQH010000047.1	344	18296	questionable(70)	lysin,tail,flippase	0	22	20	2	1	0	no	7	PHAGE_Burkho_BcepMu_NC_005882(13),PHAGE_Burkho_phiE255_NC_009237(13),PHAGE_Rhizob_RR1_B_NC_021557(6),PHAGE_Vibrio_X29_NC_024369(5),PHAGE_Pseudo_JBD67_NC_042135(3),PHAGE_Shigel_SfIV_NC_022749(2),PHAGE_Entero_SfV_NC_003444(2),PHAGE_Pseudo_PPpW_3_NC_023006(2),PHAGE_Pseudo_JBD18_NC_027986(2),PHAGE_Entero_SfI_NC_027339(2),PHAGE_Pseudo_B3_NC_006548(2),PHAGE_Pseudo_JBD25_NC_027992(2),PHAGE_Shigel_SfII_N…	13	0.5909	0.5204
GCA_011409455.1	ZZ_ca9a592da1	PDS000029303.44	NHA	1	5.1Kb	AAPYGO010000002.1	459856	465032	incomplete(30)	plate,transposase	0	5	4	1	1	0	no	4	PHAGE_Salmon_SJ46_NC_031129(2),PHAGE_Entero_mEp234_NC_019715(1),PHAGE_Escher_RCS47_NC_042128(1),PHAGE_Entero_P1_NC_005856(1),PHAGE_Entero_HK022_NC_002166(1),PHAGE_Bacter_B124_14_NC_016770(1),PHAGE_Lister_vB_LmoS_293_NC_028929(1)	1	0.4	0.4997
GCA_011409455.1	ZZ_ca9a592da1	PDS000029303.44	NHA	2	32Kb	AAPYGO010000003.1	63029	95084	questionable(80)	integrase,tail,terminase,lysin	0	23	10	13	1	0	yes	7	PHAGE_Salmon_Fels_1_NC_010391(3),PHAGE_Phage_Gifsy_2_NC_010393(3),PHAGE_Phage_Gifsy_1_NC_010392(2),PHAGE_Cronob_vB_CsaM_GAP32_NC_019401(1),PHAGE_Escher_HK639_NC_016158(1),PHAGE_Salmon_ST64B_NC_004313(1),PHAGE_Pseudo_H101_NC_029094(1),PHAGE_Escher_RCS47_NC_042128(1),PHAGE_Entero_mEp235_NC_019708(1),PHAGE_Entero_lambda_NC_001416(1),PHAGE_Entero_HK106_NC_019768(1),PHAGE_Entero_HK022_NC_002166(1),PHA…	3	0.1304	0.4893
GCA_011409455.1	ZZ_ca9a592da1	PDS000029303.44	NHA	3	17.7Kb	AAPYGO010000003.1	436740	454492	incomplete(60)	tail,head,capsid	1	21	16	5	1	0	no	11	PHAGE_Salmon_118970_sal3_NC_031940(5),PHAGE_Shigel_SfIV_NC_022749(4),PHAGE_Salmon_ST64B_NC_004313(3),PHAGE_Entero_SfV_NC_003444(3),PHAGE_Shigel_SfII_NC_021857(3),PHAGE_Entero_mEp390_NC_019721(2),PHAGE_Phage_Gifsy_1_NC_010392(2),PHAGE_Salmon_Fels_1_NC_010391(2),PHAGE_Entero_HK140_NC_019710(2),PHAGE_Phage_Gifsy_2_NC_010393(2),PHAGE_Salmon_SJ46_NC_031129(2),PHAGE_Bacter_APSE_2_NC_011551(1),PHAGE_Ent…	4	0.238	0.4838
GCA_011409455.1	ZZ_ca9a592da1	PDS000029303.44	NHA	4	45.6Kb	AAPYGO010000004.1	80571	126267	intact(150)	tail,protease,portal,terminase,lysis,integrase	0	54	52	2	1	0	yes	5	PHAGE_Phage_Gifsy_2_NC_010393(48),PHAGE_Phage_Gifsy_1_NC_010392(28),PHAGE_Salmon_Fels_1_NC_010391(18),PHAGE_Salmon_SPN3UB_NC_019545(14),PHAGE_Entero_mEp460_NC_019716(14),PHAGE_Entero_cdtI_NC_009514(12),PHAGE_Salmon_SEN34_NC_028699(10),PHAGE_Entero_c_1_NC_019706(7),PHAGE_Entero_HK225_NC_019717(6),PHAGE_Entero_mEp237_NC_019704(5),PHAGE_Entero_DE3_NC_042057(4),PHAGE_Entero_lambda_NC_001416(4),PHAGE_…	48	0.8888	0.5111
GCA_011409455.1	ZZ_ca9a592da1	PDS000029303.44	NHA	5	6.3Kb	AAPYGO010000016.1	61481	67843	incomplete(20)	tail	1	9	6	3	1	0	no	5	PHAGE_Shigel_SfIV_NC_022749(2),PHAGE_Oenoco_phiS13_NC_023560(1),PHAGE_Salmon_103203_sal5_NC_031946(1),PHAGE_Salmon_Marshall_NC_022772(1),PHAGE_Oenoco_phi9805_NC_023559(1),PHAGE_Salmon_SPN9CC_NC_017985(1),PHAGE_Burkho_phi6442_NC_009235(1),PHAGE_Salmon_118970_sal4_NC_030919(1),PHAGE_Salmon_vB_SalM_SJ2_NC_023856(1),PHAGE_Entero_UAB_Phi20_NC_031019(1),PHAGE_Salmon_Maynard_NC_022768(1),PHAGE_Salmon_ST…	2	0.2222	0.4584
GCA_011409455.1	ZZ_ca9a592da1	PDS000029303.44	NHA	6	20.9Kb	AAPYGO010000022.1	12263	33242	questionable(80)	lysin,tail,flippase,plate	0	24	23	1	1	0	no	9	PHAGE_Burkho_BcepMu_NC_005882(14),PHAGE_Burkho_phiE255_NC_009237(14),PHAGE_Rhizob_RR1_B_NC_021557(6),PHAGE_Vibrio_X29_NC_024369(5),PHAGE_Pseudo_JBD67_NC_042135(3),PHAGE_Pseudo_JBD25_NC_027992(3),PHAGE_Shigel_SfIV_NC_022749(2),PHAGE_Entero_SfV_NC_003444(2),PHAGE_Pseudo_PPpW_3_NC_023006(2),PHAGE_Pseudo_JBD18_NC_027986(2),PHAGE_Entero_SfI_NC_027339(2),PHAGE_Pseudo_B3_NC_006548(2),PHAGE_Shigel_SfII_N…	14	0.5833	0.4974
GCA_005413085.1	ZZ_32a34855fc	PDS000009466.139	HA	1	32Kb	AACUOE010000001.1	420327	452382	questionable(80)	integrase,tail,terminase,lysin	0	23	10	13	1	0	yes	7	PHAGE_Salmon_Fels_1_NC_010391(3),PHAGE_Phage_Gifsy_2_NC_010393(3),PHAGE_Phage_Gifsy_1_NC_010392(2),PHAGE_Cronob_vB_CsaM_GAP32_NC_019401(1),PHAGE_Escher_HK639_NC_016158(1),PHAGE_Salmon_ST64B_NC_004313(1),PHAGE_Pseudo_H101_NC_029094(1),PHAGE_Escher_RCS47_NC_042128(1),PHAGE_Entero_mEp235_NC_019708(1),PHAGE_Entero_lambda_NC_001416(1),PHAGE_Entero_HK106_NC_019768(1),PHAGE_Entero_HK022_NC_002166(1),PHA…	3	0.1304	0.4893
GCA_005413085.1	ZZ_32a34855fc	PDS000009466.139	HA	2	17.7Kb	AACUOE010000001.1	793992	811735	incomplete(60)	tail,head,capsid	1	21	16	5	1	0	no	11	PHAGE_Salmon_118970_sal3_NC_031940(5),PHAGE_Shigel_SfIV_NC_022749(4),PHAGE_Salmon_ST64B_NC_004313(3),PHAGE_Entero_SfV_NC_003444(3),PHAGE_Shigel_SfII_NC_021857(3),PHAGE_Entero_mEp390_NC_019721(2),PHAGE_Phage_Gifsy_1_NC_010392(2),PHAGE_Salmon_Fels_1_NC_010391(2),PHAGE_Entero_HK140_NC_019710(2),PHAGE_Phage_Gifsy_2_NC_010393(2),PHAGE_Salmon_SJ46_NC_031129(2),PHAGE_Bacter_APSE_2_NC_011551(1),PHAGE_Ent…	4	0.238	0.4839
GCA_005413085.1	ZZ_32a34855fc	PDS000009466.139	HA	3	20.3Kb	AACUOE010000002.1	492602	512944	questionable(80)	lysin,tail,flippase,plate	0	25	22	3	1	0	no	8	PHAGE_Burkho_BcepMu_NC_005882(14),PHAGE_Burkho_phiE255_NC_009237(14),PHAGE_Rhizob_RR1_B_NC_021557(6),PHAGE_Vibrio_X29_NC_024369(5),PHAGE_Pseudo_JBD67_NC_042135(3),PHAGE_Pseudo_JBD25_NC_027992(3),PHAGE_Shigel_SfIV_NC_022749(2),PHAGE_Entero_SfV_NC_003444(2),PHAGE_Pseudo_PPpW_3_NC_023006(2),PHAGE_Pseudo_JBD18_NC_027986(2),PHAGE_Entero_SfI_NC_027339(2),PHAGE_Pseudo_B3_NC_006548(2),PHAGE_Shigel_SfII_N…	14	0.56	0.5018
GCA_005413085.1	ZZ_32a34855fc	PDS000009466.139	HA	4	12.1Kb	AACUOE010000003.1	42443	54565	questionable(75)	integrase,head	0	13	9	4	1	0	yes	3	PHAGE_Entero_P4_NC_001609(7),PHAGE_Entero_N15_NC_001901(1),PHAGE_Erwini_ENT90_NC_019932(1),PHAGE_Serrat_Eta_NC_021563(1),PHAGE_Ralsto_RSY1_NC_025115(1),PHAGE_Salmon_SP_004_NC_021774(1),PHAGE_Rueger_DSS3_P1_NC_025428(1),PHAGE_Klebsi_phiKO2_NC_005857(1),PHAGE_Shewan_1/41_NC_025458(1),PHAGE_Stenot_S1_NC_011589(1),PHAGE_Entero_WPhi_NC_005056(1),PHAGE_Proteu_VB_PmiS_Isfahan_NC_041925(1),PHAGE_Entero_m…	7	0.5384	0.4695
GCA_005413085.1	ZZ_32a34855fc	PDS000009466.139	HA	5	7.8Kb	AACUOE010000003.1	188805	196642	incomplete(30)	transposase,plate	0	8	6	2	1	0	no	6	PHAGE_Salmon_SJ46_NC_031129(2),PHAGE_Entero_mEp234_NC_019715(1),PHAGE_Mycoba_Enkosi_NC_028936(1),PHAGE_Entero_P1_NC_005856(1),PHAGE_Lister_vB_LmoS_293_NC_028929(1),PHAGE_Burkho_phi1026b_NC_005284(1),PHAGE_Escher_RCS47_NC_042128(1),PHAGE_Entero_HK022_NC_002166(1),PHAGE_Bacter_B124_14_NC_016770(1)	1	0.25	0.5175
GCA_005413085.1	ZZ_32a34855fc	PDS000009466.139	HA	6	6.3Kb	AACUOE010000004.1	374644	381006	incomplete(20)	tail	1	10	6	4	1	0	no	5	PHAGE_Shigel_SfIV_NC_022749(2),PHAGE_Oenoco_phiS13_NC_023560(1),PHAGE_Salmon_103203_sal5_NC_031946(1),PHAGE_Salmon_Marshall_NC_022772(1),PHAGE_Oenoco_phi9805_NC_023559(1),PHAGE_Burkho_phi6442_NC_009235(1),PHAGE_Salmon_SPN9CC_NC_017985(1),PHAGE_Salmon_118970_sal4_NC_030919(1),PHAGE_Salmon_vB_SalM_SJ2_NC_023856(1),PHAGE_Entero_UAB_Phi20_NC_031019(1),PHAGE_Salmon_Maynard_NC_022768(1),PHAGE_Salmon_ST…	2	0.2	0.4584
GCA_011417455.1	ZZ_55b3afc9ed	PDS000004385.43	NHA	1	45.7Kb	AAPYSG010000004.1	4087	49814	intact(140)	tail,plate,head,portal,terminase,lysis,lysin,integrase	0	64	58	6	1	0	yes	17	PHAGE_Salmon_SEN34_NC_028699(32),PHAGE_Salmon_SPN3UB_NC_019545(18),PHAGE_Phage_Gifsy_2_NC_010393(17),PHAGE_Phage_Gifsy_1_NC_010392(13),PHAGE_Entero_mEp237_NC_019704(9),PHAGE_Psychr_pOW20_A_NC_020841(5),PHAGE_Entero_HK225_NC_019717(5),PHAGE_Aggreg_S1249_NC_013597(5),PHAGE_Haemop_Aaphi23_NC_004827(4),PHAGE_Salmon_SJ46_NC_031129(4),PHAGE_Entero_phi80_NC_021190(3),PHAGE_Entero_YYZ_2008_NC_011356(3),P…	32	0.5	0.5091
GCA_011417455.1	ZZ_55b3afc9ed	PDS000004385.43	NHA	2	20.3Kb	AAPYSG010000014.1	12206	32548	questionable(80)	lysin,tail,flippase,plate	0	24	22	2	1	0	no	8	PHAGE_Burkho_BcepMu_NC_005882(14),PHAGE_Burkho_phiE255_NC_009237(14),PHAGE_Rhizob_RR1_B_NC_021557(6),PHAGE_Vibrio_X29_NC_024369(5),PHAGE_Pseudo_JBD67_NC_042135(3),PHAGE_Pseudo_JBD25_NC_027992(3),PHAGE_Shigel_SfIV_NC_022749(2),PHAGE_Entero_SfV_NC_003444(2),PHAGE_Pseudo_PPpW_3_NC_023006(2),PHAGE_Pseudo_JBD18_NC_027986(2),PHAGE_Entero_SfI_NC_027339(2),PHAGE_Pseudo_B3_NC_006548(2),PHAGE_Shigel_SfII_N…	14	0.5833	0.5017
GCA_011417455.1	ZZ_55b3afc9ed	PDS000004385.43	NHA	3	6.4Kb	AAPYSG010000016.1	1	6460	incomplete(40)	tail,lysin,integrase	0	10	7	3	1	0	yes	7	PHAGE_Cronob_vB_CsaM_GAP32_NC_019401(1),PHAGE_Escher_HK639_NC_016158(1),PHAGE_Entero_N15_NC_001901(1),PHAGE_Salmon_SEN1_NC_029003(1),PHAGE_Entero_HK97_NC_002167(1),PHAGE_Entero_P1_NC_005856(1),PHAGE_Phage_Gifsy_2_NC_010393(1),PHAGE_Salmon_ST64B_NC_004313(1),PHAGE_Pseudo_H101_NC_029094(1),PHAGE_Pseudo_PPpW_3_NC_023006(1),PHAGE_Pectob_CBB_NC_041878(1),PHAGE_Escher_RCS47_NC_042128(1),PHAGE_Entero_mE…	1	0.1	0.5062
GCA_011417455.1	ZZ_55b3afc9ed	PDS000004385.43	NHA	4	34.9Kb	AAPYSG010000038.1	840	35786	incomplete(60)	integrase,lysin,lysis	0	40	37	3	1	0	yes	21	PHAGE_Entero_ST104_NC_005841(12),PHAGE_Salmon_118970_sal4_NC_030919(8),PHAGE_Salmon_ST160_NC_014900(8),PHAGE_Salmon_BTP1_NC_042346(7),PHAGE_Salmon_vB_SemP_Emek_NC_018275(7),PHAGE_Entero_UAB_Phi20_NC_031019(7),PHAGE_Salmon_SE1_NC_011802(6),PHAGE_Salmon_SEN22_NC_028696(6),PHAGE_Entero_P22_NC_002371(5),PHAGE_Salmon_vB_SosS_Oslo_NC_018279(5),PHAGE_Salmon_ST64T_NC_004348(5),PHAGE_Shigel_Sf6_NC_005344(…	12	0.3	0.4932
GCA_011417455.1	ZZ_55b3afc9ed	PDS000004385.43	NHA	5	7Kb	AAPYSG010000053.1	24548	31627	incomplete(30)	integrase,portal	0	9	7	2	1	0	yes	5	PHAGE_Escher_pro147_NC_028896(2),PHAGE_Salmon_SP_004_NC_021774(2),PHAGE_Vibrio_8_NC_022747(2),PHAGE_Escher_P2_NC_041848(2),PHAGE_Vibrio_K139_NC_003313(2),PHAGE_Aeromo_phiO18P_NC_009542(2),PHAGE_Entero_P2_NC_001895(2),PHAGE_Escher_pro483_NC_028943(2),PHAGE_Salmon_g341c_NC_013059(1),PHAGE_Ralsto_RSY1_NC_025115(1),PHAGE_Entero_mEp235_NC_019708(1),PHAGE_Pseudo_phi3_NC_030940(1),PHAGE_Salmon_SEN5_NC_0…	2	0.2222	0.4588
GCA_011417455.1	ZZ_55b3afc9ed	PDS000004385.43	NHA	6	12.1Kb	AAPYSG010000090.1	8063	20185	questionable(75)	integrase,head	0	13	9	4	1	0	yes	3	PHAGE_Entero_P4_NC_001609(7),PHAGE_Entero_N15_NC_001901(1),PHAGE_Erwini_ENT90_NC_019932(1),PHAGE_Serrat_Eta_NC_021563(1),PHAGE_Ralsto_RSY1_NC_025115(1),PHAGE_Salmon_SP_004_NC_021774(1),PHAGE_Rueger_DSS3_P1_NC_025428(1),PHAGE_Klebsi_phiKO2_NC_005857(1),PHAGE_Shewan_1/41_NC_025458(1),PHAGE_Stenot_S1_NC_011589(1),PHAGE_Entero_WPhi_NC_005056(1),PHAGE_Proteu_VB_PmiS_Isfahan_NC_041925(1),PHAGE_Entero_m…	7	0.5384	0.4694
GCA_011417455.1	ZZ_55b3afc9ed	PDS000004385.43	NHA	7	19Kb	AAPYSG010000096.1	189	19215	questionable(90)	terminase,capsid,tail,head	0	22	22	0	1	0	no	6	PHAGE_Haemop_HP2_NC_003315(17),PHAGE_Haemop_HP1_NC_001697(16),PHAGE_Aeromo_phiO18P_NC_009542(15),PHAGE_Pasteu_F108_NC_008193(9),PHAGE_Vibrio_K139_NC_003313(9),PHAGE_Pseudo_phi3_NC_030940(8),PHAGE_Vibrio_8_NC_022747(7),PHAGE_Salmon_SP_004_NC_021774(2),PHAGE_Escher_D108_NC_013594(1),PHAGE_Entero_Phieco32_NC_010324(1),PHAGE_Salmon_SEN1_NC_029003(1),PHAGE_Escher_ECBP2_NC_018859(1),PHAGE_Vibrio_pYD21_…	17	0.7727	0.532
GCA_011443835.1	ZZ_bf8156a490	PDS000004385.43	NHA	1	32Kb	AAQALN010000001.1	767050	799105	questionable(80)	integrase,tail,terminase,lysin	0	23	10	13	1	0	yes	7	PHAGE_Salmon_Fels_1_NC_010391(3),PHAGE_Phage_Gifsy_2_NC_010393(3),PHAGE_Phage_Gifsy_1_NC_010392(2),PHAGE_Cronob_vB_CsaM_GAP32_NC_019401(1),PHAGE_Escher_HK639_NC_016158(1),PHAGE_Salmon_ST64B_NC_004313(1),PHAGE_Pseudo_H101_NC_029094(1),PHAGE_Escher_RCS47_NC_042128(1),PHAGE_Entero_mEp235_NC_019708(1),PHAGE_Entero_lambda_NC_001416(1),PHAGE_Entero_HK106_NC_019768(1),PHAGE_Entero_HK022_NC_002166(1),PHA…	3	0.1304	0.4893
GCA_011443835.1	ZZ_bf8156a490	PDS000004385.43	NHA	2	17.7Kb	AAQALN010000001.1	1140716	1158453	incomplete(60)	tail,head,capsid	1	22	17	5	1	0	no	12	PHAGE_Salmon_118970_sal3_NC_031940(5),PHAGE_Shigel_SfIV_NC_022749(4),PHAGE_Salmon_ST64B_NC_004313(3),PHAGE_Entero_SfV_NC_003444(3),PHAGE_Shigel_SfII_NC_021857(3),PHAGE_Entero_mEp390_NC_019721(2),PHAGE_Phage_Gifsy_1_NC_010392(2),PHAGE_Salmon_Fels_1_NC_010391(2),PHAGE_Entero_HK140_NC_019710(2),PHAGE_Phage_Gifsy_2_NC_010393(2),PHAGE_Salmon_SJ46_NC_031129(2),PHAGE_Bacter_APSE_2_NC_011551(1),PHAGE_Ent…	4	0.2272	0.484
GCA_011443835.1	ZZ_bf8156a490	PDS000004385.43	NHA	3	29.3Kb	AAQALN010000003.1	6358	35735	intact(110)	head,tail,terminase,capsid,portal,integrase	0	32	29	3	1	0	yes	10	PHAGE_Haemop_HP2_NC_003315(18),PHAGE_Aeromo_phiO18P_NC_009542(17),PHAGE_Haemop_HP1_NC_001697(17),PHAGE_Vibrio_K139_NC_003313(11),PHAGE_Pasteu_F108_NC_008193(10),PHAGE_Vibrio_8_NC_022747(9),PHAGE_Pseudo_phi3_NC_030940(9),PHAGE_Salmon_SP_004_NC_021774(4),PHAGE_Burkho_KL3_NC_015266(2),PHAGE_Escher_pro147_NC_028896(2),PHAGE_Escher_P2_NC_041848(2),PHAGE_Entero_P88_NC_026014(2),PHAGE_Entero_P2_NC_00189…	18	0.5625	0.4985
GCA_011443835.1	ZZ_bf8156a490	PDS000004385.43	NHA	4	12.1Kb	AAQALN010000003.1	72006	84128	questionable(75)	integrase,head	0	13	9	4	1	0	yes	3	PHAGE_Entero_P4_NC_001609(7),PHAGE_Entero_N15_NC_001901(1),PHAGE_Erwini_ENT90_NC_019932(1),PHAGE_Serrat_Eta_NC_021563(1),PHAGE_Ralsto_RSY1_NC_025115(1),PHAGE_Salmon_SP_004_NC_021774(1),PHAGE_Rueger_DSS3_P1_NC_025428(1),PHAGE_Klebsi_phiKO2_NC_005857(1),PHAGE_Shewan_1/41_NC_025458(1),PHAGE_Stenot_S1_NC_011589(1),PHAGE_Entero_WPhi_NC_005056(1),PHAGE_Proteu_VB_PmiS_Isfahan_NC_041925(1),PHAGE_Entero_m…	7	0.5384	0.4694
GCA_011443835.1	ZZ_bf8156a490	PDS000004385.43	NHA	5	7.8Kb	AAQALN010000003.1	218366	226203	incomplete(30)	transposase,plate	0	8	6	2	1	0	no	6	PHAGE_Salmon_SJ46_NC_031129(2),PHAGE_Entero_mEp234_NC_019715(1),PHAGE_Mycoba_Enkosi_NC_028936(1),PHAGE_Entero_P1_NC_005856(1),PHAGE_Lister_vB_LmoS_293_NC_028929(1),PHAGE_Burkho_phi1026b_NC_005284(1),PHAGE_Escher_RCS47_NC_042128(1),PHAGE_Entero_HK022_NC_002166(1),PHAGE_Bacter_B124_14_NC_016770(1)	1	0.25	0.5175
GCA_011443835.1	ZZ_bf8156a490	PDS000004385.43	NHA	6	20.3Kb	AAQALN010000012.1	50216	70558	questionable(80)	lysin,tail,flippase,plate	0	25	22	3	1	0	no	8	PHAGE_Burkho_BcepMu_NC_005882(14),PHAGE_Burkho_phiE255_NC_009237(14),PHAGE_Rhizob_RR1_B_NC_021557(6),PHAGE_Vibrio_X29_NC_024369(5),PHAGE_Pseudo_JBD67_NC_042135(3),PHAGE_Pseudo_JBD25_NC_027992(3),PHAGE_Shigel_SfIV_NC_022749(2),PHAGE_Entero_SfV_NC_003444(2),PHAGE_Pseudo_PPpW_3_NC_023006(2),PHAGE_Pseudo_JBD18_NC_027986(2),PHAGE_Entero_SfI_NC_027339(2),PHAGE_Pseudo_B3_NC_006548(2),PHAGE_Shigel_SfII_N…	14	0.56	0.5017
GCA_011443835.1	ZZ_bf8156a490	PDS000004385.43	NHA	7	45.5Kb	AAQALN010000013.1	27364	72894	incomplete(60)	integrase,lysin,lysis	0	57	53	4	1	0	yes	19	PHAGE_Salmon_118970_sal4_NC_030919(17),PHAGE_Entero_ST104_NC_005841(15),PHAGE_Entero_UAB_Phi20_NC_031019(13),PHAGE_Salmon_103203_sal5_NC_031946(11),PHAGE_Salmon_BTP1_NC_042346(11),PHAGE_Salmon_ST160_NC_014900(11),PHAGE_Salmon_vB_SemP_Emek_NC_018275(10),PHAGE_Salmon_SE1_NC_011802(9),PHAGE_Salmon_g341c_NC_013059(9),PHAGE_Entero_P22_NC_002371(8),PHAGE_Salmon_ST64T_NC_004348(8),PHAGE_Salmon_SPN9CC_NC…	11	0.2982	0.4803
GCA_011443835.1	ZZ_bf8156a490	PDS000004385.43	NHA	8	14.5Kb	AAQALN010000014.1	52649	67221	incomplete(40)	integrase,transposase	0	13	9	4	1	0	no	8	PHAGE_Entero_fiAA91_ss_NC_022750(2),PHAGE_Acinet_Acj9_NC_014663(1),PHAGE_Mycoba_Shipwreck_NC_031261(1),PHAGE_Acinet_Acj61_NC_014661(1),PHAGE_Rhodov_RS1_NC_020866(1),PHAGE_Escher_D108_NC_013594(1),PHAGE_Acidia_virus_NC_029316(1),PHAGE_Entero_P1_NC_005856(1),PHAGE_Rhodob_RC1_NC_020839(1),PHAGE_Mycoba_Charlie_NC_023729(1),PHAGE_Burkho_KS14_NC_015273(1),PHAGE_Entero_Mu_NC_000929(1),PHAGE_Brevib_Jenst…	2	0.1538	0.5061
GCA_011443835.1	ZZ_bf8156a490	PDS000004385.43	NHA	9	14.5Kb	AAQALN010000031.1	18061	32636	incomplete(40)	integrase,transposase	0	13	9	4	1	0	no	8	PHAGE_Entero_fiAA91_ss_NC_022750(2),PHAGE_Acinet_Acj9_NC_014663(1),PHAGE_Mycoba_Shipwreck_NC_031261(1),PHAGE_Acinet_Acj61_NC_014661(1),PHAGE_Rhodov_RS1_NC_020866(1),PHAGE_Escher_D108_NC_013594(1),PHAGE_Acidia_virus_NC_029316(1),PHAGE_Entero_P1_NC_005856(1),PHAGE_Rhodob_RC1_NC_020839(1),PHAGE_Mycoba_Charlie_NC_023729(1),PHAGE_Burkho_KS14_NC_015273(1),PHAGE_Entero_Mu_NC_000929(1),PHAGE_Brevib_Jenst…	2	0.1538	0.5061
GCA_011789245.1	ZZ_43b05bc62c	PDS000004371.140	HA	1	45.6Kb	DAAXSI010000001.1	80410	126105	intact(150)	tail,protease,portal,terminase,lysis,integrase	0	54	52	2	1	0	yes	5	PHAGE_Phage_Gifsy_2_NC_010393(48),PHAGE_Phage_Gifsy_1_NC_010392(28),PHAGE_Salmon_Fels_1_NC_010391(18),PHAGE_Salmon_SPN3UB_NC_019545(14),PHAGE_Entero_mEp460_NC_019716(14),PHAGE_Entero_cdtI_NC_009514(12),PHAGE_Salmon_SEN34_NC_028699(10),PHAGE_Entero_c_1_NC_019706(7),PHAGE_Entero_HK225_NC_019717(6),PHAGE_Entero_mEp237_NC_019704(5),PHAGE_Entero_DE3_NC_042057(4),PHAGE_Entero_lambda_NC_001416(4),PHAGE_…	48	0.8888	0.5112
GCA_011789245.1	ZZ_43b05bc62c	PDS000004371.140	HA	2	6.3Kb	DAAXSI010000001.1	557952	564314	incomplete(20)	tail	1	10	6	4	1	0	no	5	PHAGE_Shigel_SfIV_NC_022749(2),PHAGE_Oenoco_phiS13_NC_023560(1),PHAGE_Salmon_103203_sal5_NC_031946(1),PHAGE_Salmon_Marshall_NC_022772(1),PHAGE_Oenoco_phi9805_NC_023559(1),PHAGE_Burkho_phi6442_NC_009235(1),PHAGE_Salmon_SPN9CC_NC_017985(1),PHAGE_Salmon_118970_sal4_NC_030919(1),PHAGE_Salmon_vB_SalM_SJ2_NC_023856(1),PHAGE_Entero_UAB_Phi20_NC_031019(1),PHAGE_Salmon_Maynard_NC_022768(1),PHAGE_Salmon_ST…	2	0.2	0.4584
GCA_011789245.1	ZZ_43b05bc62c	PDS000004371.140	HA	3	20.9Kb	DAAXSI010000002.1	724269	745248	questionable(80)	lysin,tail,flippase,plate	0	24	23	1	1	0	no	9	PHAGE_Burkho_BcepMu_NC_005882(14),PHAGE_Burkho_phiE255_NC_009237(14),PHAGE_Rhizob_RR1_B_NC_021557(6),PHAGE_Vibrio_X29_NC_024369(5),PHAGE_Pseudo_JBD67_NC_042135(3),PHAGE_Pseudo_JBD25_NC_027992(3),PHAGE_Shigel_SfIV_NC_022749(2),PHAGE_Entero_SfV_NC_003444(2),PHAGE_Pseudo_PPpW_3_NC_023006(2),PHAGE_Pseudo_JBD18_NC_027986(2),PHAGE_Entero_SfI_NC_027339(2),PHAGE_Pseudo_B3_NC_006548(2),PHAGE_Shigel_SfII_N…	14	0.5833	0.4974
GCA_011789245.1	ZZ_43b05bc62c	PDS000004371.140	HA	4	5.1Kb	DAAXSI010000004.1	511709	516885	incomplete(30)	plate,transposase	0	5	4	1	1	0	no	4	PHAGE_Salmon_SJ46_NC_031129(2),PHAGE_Entero_mEp234_NC_019715(1),PHAGE_Escher_RCS47_NC_042128(1),PHAGE_Entero_P1_NC_005856(1),PHAGE_Entero_HK022_NC_002166(1),PHAGE_Bacter_B124_14_NC_016770(1),PHAGE_Lister_vB_LmoS_293_NC_028929(1)	1	0.4	0.4999
GCA_011789245.1	ZZ_43b05bc62c	PDS000004371.140	HA	5	32Kb	DAAXSI010000005.1	99739	131794	questionable(80)	integrase,tail,terminase,lysin	0	23	10	13	1	0	yes	7	PHAGE_Salmon_Fels_1_NC_010391(3),PHAGE_Phage_Gifsy_2_NC_010393(3),PHAGE_Phage_Gifsy_1_NC_010392(2),PHAGE_Cronob_vB_CsaM_GAP32_NC_019401(1),PHAGE_Escher_HK639_NC_016158(1),PHAGE_Salmon_ST64B_NC_004313(1),PHAGE_Pseudo_H101_NC_029094(1),PHAGE_Escher_RCS47_NC_042128(1),PHAGE_Entero_mEp235_NC_019708(1),PHAGE_Entero_lambda_NC_001416(1),PHAGE_Entero_HK106_NC_019768(1),PHAGE_Entero_HK022_NC_002166(1),PHA…	3	0.1304	0.4893
GCA_011789245.1	ZZ_43b05bc62c	PDS000004371.140	HA	6	17.7Kb	DAAXSI010000005.1	473447	491208	incomplete(60)	tail,head,capsid	1	21	16	5	1	0	no	11	PHAGE_Salmon_118970_sal3_NC_031940(5),PHAGE_Shigel_SfIV_NC_022749(4),PHAGE_Salmon_ST64B_NC_004313(3),PHAGE_Entero_SfV_NC_003444(3),PHAGE_Shigel_SfII_NC_021857(3),PHAGE_Entero_mEp390_NC_019721(2),PHAGE_Phage_Gifsy_1_NC_010392(2),PHAGE_Salmon_Fels_1_NC_010391(2),PHAGE_Entero_HK140_NC_019710(2),PHAGE_Phage_Gifsy_2_NC_010393(2),PHAGE_Salmon_SJ46_NC_031129(2),PHAGE_Bacter_APSE_2_NC_011551(1),PHAGE_Ent…	4	0.238	0.4837
GCA_011789565.1	ZZ_efa6081c95	PDS000004371.140	HA	1	45.6Kb	DAAXSY010000001.1	708417	754112	intact(150)	tail,protease,portal,terminase,lysis,integrase	0	56	52	4	1	0	yes	5	PHAGE_Phage_Gifsy_2_NC_010393(48),PHAGE_Phage_Gifsy_1_NC_010392(28),PHAGE_Salmon_Fels_1_NC_010391(18),PHAGE_Salmon_SPN3UB_NC_019545(14),PHAGE_Entero_mEp460_NC_019716(14),PHAGE_Entero_cdtI_NC_009514(12),PHAGE_Salmon_SEN34_NC_028699(10),PHAGE_Entero_c_1_NC_019706(7),PHAGE_Entero_HK225_NC_019717(6),PHAGE_Entero_mEp237_NC_019704(5),PHAGE_Entero_DE3_NC_042057(4),PHAGE_Entero_lambda_NC_001416(4),PHAGE_…	48	0.8571	0.5112
GCA_011789565.1	ZZ_efa6081c95	PDS000004371.140	HA	2	6.3Kb	DAAXSY010000001.1	1185959	1192321	incomplete(20)	tail	1	9	6	3	1	0	no	5	PHAGE_Shigel_SfIV_NC_022749(2),PHAGE_Oenoco_phiS13_NC_023560(1),PHAGE_Salmon_103203_sal5_NC_031946(1),PHAGE_Salmon_Marshall_NC_022772(1),PHAGE_Oenoco_phi9805_NC_023559(1),PHAGE_Burkho_phi6442_NC_009235(1),PHAGE_Salmon_SPN9CC_NC_017985(1),PHAGE_Salmon_118970_sal4_NC_030919(1),PHAGE_Salmon_vB_SalM_SJ2_NC_023856(1),PHAGE_Entero_UAB_Phi20_NC_031019(1),PHAGE_Salmon_Maynard_NC_022768(1),PHAGE_Salmon_ST…	2	0.2222	0.4584
GCA_011789565.1	ZZ_efa6081c95	PDS000004371.140	HA	3	20.9Kb	DAAXSY010000002.1	723209	744188	questionable(80)	lysin,tail,flippase,plate	0	24	23	1	1	0	no	9	PHAGE_Burkho_BcepMu_NC_005882(14),PHAGE_Burkho_phiE255_NC_009237(14),PHAGE_Rhizob_RR1_B_NC_021557(6),PHAGE_Vibrio_X29_NC_024369(5),PHAGE_Pseudo_JBD67_NC_042135(3),PHAGE_Pseudo_JBD25_NC_027992(3),PHAGE_Shigel_SfIV_NC_022749(2),PHAGE_Entero_SfV_NC_003444(2),PHAGE_Pseudo_PPpW_3_NC_023006(2),PHAGE_Pseudo_JBD18_NC_027986(2),PHAGE_Entero_SfI_NC_027339(2),PHAGE_Pseudo_B3_NC_006548(2),PHAGE_Shigel_SfII_N…	14	0.5833	0.4974
GCA_011789565.1	ZZ_efa6081c95	PDS000004371.140	HA	4	5.1Kb	DAAXSY010000003.1	511700	516876	incomplete(30)	plate,transposase	0	5	4	1	1	0	no	4	PHAGE_Salmon_SJ46_NC_031129(2),PHAGE_Entero_mEp234_NC_019715(1),PHAGE_Escher_RCS47_NC_042128(1),PHAGE_Entero_P1_NC_005856(1),PHAGE_Entero_HK022_NC_002166(1),PHAGE_Bacter_B124_14_NC_016770(1),PHAGE_Lister_vB_LmoS_293_NC_028929(1)	1	0.4	0.4999
GCA_011789565.1	ZZ_efa6081c95	PDS000004371.140	HA	5	32Kb	DAAXSY010000004.1	99773	131828	questionable(80)	integrase,tail,terminase,lysin	0	23	10	13	1	0	yes	7	PHAGE_Salmon_Fels_1_NC_010391(3),PHAGE_Phage_Gifsy_2_NC_010393(3),PHAGE_Phage_Gifsy_1_NC_010392(2),PHAGE_Cronob_vB_CsaM_GAP32_NC_019401(1),PHAGE_Escher_HK639_NC_016158(1),PHAGE_Salmon_ST64B_NC_004313(1),PHAGE_Pseudo_H101_NC_029094(1),PHAGE_Escher_RCS47_NC_042128(1),PHAGE_Entero_mEp235_NC_019708(1),PHAGE_Entero_lambda_NC_001416(1),PHAGE_Entero_HK106_NC_019768(1),PHAGE_Entero_HK022_NC_002166(1),PHA…	3	0.1304	0.4893
GCA_011789565.1	ZZ_efa6081c95	PDS000004371.140	HA	6	17.7Kb	DAAXSY010000009.1	75723	93484	incomplete(60)	tail,head,capsid	1	21	16	5	1	0	no	11	PHAGE_Salmon_118970_sal3_NC_031940(5),PHAGE_Shigel_SfIV_NC_022749(4),PHAGE_Salmon_ST64B_NC_004313(3),PHAGE_Entero_SfV_NC_003444(3),PHAGE_Shigel_SfII_NC_021857(3),PHAGE_Entero_mEp390_NC_019721(2),PHAGE_Phage_Gifsy_1_NC_010392(2),PHAGE_Salmon_Fels_1_NC_010391(2),PHAGE_Entero_HK140_NC_019710(2),PHAGE_Phage_Gifsy_2_NC_010393(2),PHAGE_Salmon_SJ46_NC_031129(2),PHAGE_Bacter_APSE_2_NC_011551(1),PHAGE_Ent…	4	0.238	0.4837
GCA_011986885.1	ZZ_e0f078f20c	PDS000009466.139	HA	1	39.9Kb	AARJBW010000001.1	240818	280743	intact(150)	transposase,lysin,lysis,terminase,portal,virion,head,tail,plate	0	56	39	17	1	0	no	20	PHAGE_Haemop_SuMu_NC_019455(16),PHAGE_Mannhe_vB_MhM_3927AP2_NC_028766(14),PHAGE_Escher_D108_NC_013594(8),PHAGE_Entero_Mu_NC_000929(7),PHAGE_Entero_SfMu_NC_027382(6),PHAGE_Ralsto_RS138_NC_029107(5),PHAGE_Pseudo_D3112_NC_005178(4),PHAGE_Pseudo_LPB1_NC_027298(3),PHAGE_Entero_P88_NC_026014(3),PHAGE_Pseudo_H70_NC_027384(3),PHAGE_Pseudo_JBD69_NC_030908(3),PHAGE_Burkho_BcepMu_NC_005882(3),PHAGE_Pseudo_J…	16	0.2857	0.5702
GCA_011986885.1	ZZ_e0f078f20c	PDS000009466.139	HA	2	32Kb	AARJBW010000001.1	759251	791306	questionable(80)	integrase,tail,terminase,lysin	0	23	10	13	1	0	yes	7	PHAGE_Salmon_Fels_1_NC_010391(3),PHAGE_Phage_Gifsy_2_NC_010393(3),PHAGE_Phage_Gifsy_1_NC_010392(2),PHAGE_Cronob_vB_CsaM_GAP32_NC_019401(1),PHAGE_Escher_HK639_NC_016158(1),PHAGE_Salmon_ST64B_NC_004313(1),PHAGE_Pseudo_H101_NC_029094(1),PHAGE_Escher_RCS47_NC_042128(1),PHAGE_Entero_mEp235_NC_019708(1),PHAGE_Entero_lambda_NC_001416(1),PHAGE_Entero_HK106_NC_019768(1),PHAGE_Entero_HK022_NC_002166(1),PHA…	3	0.1304	0.4893
GCA_011986885.1	ZZ_e0f078f20c	PDS000009466.139	HA	3	17.7Kb	AARJBW010000001.1	1132917	1150660	incomplete(60)	tail,head,capsid	1	21	16	5	1	0	no	11	PHAGE_Salmon_118970_sal3_NC_031940(5),PHAGE_Shigel_SfIV_NC_022749(4),PHAGE_Salmon_ST64B_NC_004313(3),PHAGE_Entero_SfV_NC_003444(3),PHAGE_Shigel_SfII_NC_021857(3),PHAGE_Entero_mEp390_NC_019721(2),PHAGE_Phage_Gifsy_1_NC_010392(2),PHAGE_Salmon_Fels_1_NC_010391(2),PHAGE_Entero_HK140_NC_019710(2),PHAGE_Phage_Gifsy_2_NC_010393(2),PHAGE_Salmon_SJ46_NC_031129(2),PHAGE_Bacter_APSE_2_NC_011551(1),PHAGE_Ent…	4	0.238	0.4839
GCA_011986885.1	ZZ_e0f078f20c	PDS000009466.139	HA	4	52.8Kb	AARJBW010000002.1	80655	133490	intact(150)	transposase,head,tail,capsid,portal,terminase,lysis,integrase	0	60	54	6	1	0	yes	17	PHAGE_Phage_Gifsy_2_NC_010393(31),PHAGE_Phage_Gifsy_1_NC_010392(30),PHAGE_Salmon_Fels_1_NC_010391(12),PHAGE_Entero_mEp237_NC_019704(11),PHAGE_Entero_DE3_NC_042057(10),PHAGE_Salmon_SPN3UB_NC_019545(10),PHAGE_Salmon_SEN34_NC_028699(9),PHAGE_Entero_HK225_NC_019717(9),PHAGE_Entero_mEp460_NC_019716(9),PHAGE_Entero_cdtI_NC_009514(9),PHAGE_Entero_lambda_NC_001416(8),PHAGE_Entero_phi80_NC_021190(7),PHAGE…	31	0.5166	0.5079
GCA_011986885.1	ZZ_e0f078f20c	PDS000009466.139	HA	5	6.3Kb	AARJBW010000002.1	565336	571698	incomplete(20)	tail	1	10	6	4	1	0	no	5	PHAGE_Shigel_SfIV_NC_022749(2),PHAGE_Oenoco_phiS13_NC_023560(1),PHAGE_Salmon_103203_sal5_NC_031946(1),PHAGE_Salmon_Marshall_NC_022772(1),PHAGE_Oenoco_phi9805_NC_023559(1),PHAGE_Burkho_phi6442_NC_009235(1),PHAGE_Salmon_SPN9CC_NC_017985(1),PHAGE_Salmon_118970_sal4_NC_030919(1),PHAGE_Salmon_vB_SalM_SJ2_NC_023856(1),PHAGE_Entero_UAB_Phi20_NC_031019(1),PHAGE_Salmon_Maynard_NC_022768(1),PHAGE_Salmon_ST…	2	0.2	0.4584
GCA_011986885.1	ZZ_e0f078f20c	PDS000009466.139	HA	6	39.8Kb	AARJBW010000003.1	651333	691194	intact(150)	tail,plate,head,protease,virion,portal,transposase	0	50	44	6	1	0	no	13	PHAGE_Entero_Mu_NC_000929(32),PHAGE_Entero_SfMu_NC_027382(32),PHAGE_Escher_D108_NC_013594(31),PHAGE_Vibrio_12B12_NC_021070(15),PHAGE_Entero_SfV_NC_003444(4),PHAGE_Burkho_BcepMu_NC_005882(3),PHAGE_Pseudo_FHA0480_NC_041851(3),PHAGE_Pseudo_JBD93_NC_030918(3),PHAGE_Pseudo_H70_NC_027384(2),PHAGE_Mannhe_vB_MhM_3927AP2_NC_028766(2),PHAGE_Salmon_SP_004_NC_021774(2),PHAGE_Ralsto_RS138_NC_029107(2),PHAGE_E…	31	0.64	0.5681
GCA_011986885.1	ZZ_e0f078f20c	PDS000009466.139	HA	7	20.3Kb	AARJBW010000003.1	762553	782895	questionable(80)	lysin,tail,flippase,plate	0	24	22	2	1	0	no	8	PHAGE_Burkho_BcepMu_NC_005882(14),PHAGE_Burkho_phiE255_NC_009237(14),PHAGE_Rhizob_RR1_B_NC_021557(6),PHAGE_Vibrio_X29_NC_024369(5),PHAGE_Pseudo_JBD67_NC_042135(3),PHAGE_Pseudo_JBD25_NC_027992(3),PHAGE_Shigel_SfIV_NC_022749(2),PHAGE_Entero_SfV_NC_003444(2),PHAGE_Pseudo_PPpW_3_NC_023006(2),PHAGE_Pseudo_JBD18_NC_027986(2),PHAGE_Entero_SfI_NC_027339(2),PHAGE_Pseudo_B3_NC_006548(2),PHAGE_Shigel_SfII_N…	14	0.5833	0.5017
[truncated: 27 more rows]
