# Supplementary material for: Development of a Genomics-Based Approach To Identify Putative Hypervirulent Nontyphoidal Salmonella Isolates: Salmonella enterica Serovar Saintpaul as a Model
Source: mSphere. 2022 Jan 5;7(1):e00730-21. doi: 10.1128/msphere.00730-21 (PMC8731237; doi:10.1128/msphere.00730-21)
Supplement: DATA SET S5 [file msphere.00730-21-sd005.xlsx]

## Sheet: Tab 1
Core SNP	Allele overrepresented among HA isolates	Number of HA isolates with the reference allele	Number of NHA isolates with the reference allele	Number of HA isolates with the alternative allele	Number of NHA isolates with the alternative allele	Odds ratio	Fisher's exact test P-value (naive)	Fisher's exact test P-value (with BH correction)	Contig	Position of the SNP on the contig	SNP allele on the reference genome (kSNP3)	Codon on the reference genome (kSNP3)	Amino acid on the reference genome (kSNP3)	Peptide on the reference genome (kSNP3)	Change of SNP alleles (kSNP3)	Change of codons (kSNP3)	Change of amino acids (kSNP3)	Mutation type (kSNP3)	Gene product (kSNP3)	SRR2002463 (kSNP3)	GCA_005561835_1 (kSNP3)	GCA_005688835_1 (kSNP3)	GCA_005752735_1 (kSNP3)	GCA_005839265_1 (kSNP3)	GCA_006004645_1 (kSNP3)	GCA_006071835_1 (kSNP3)	GCA_006140175_1 (kSNP3)	GCA_006158625_1 (kSNP3)	ERR2693548 (kSNP3)	GCA_006268055_1 (kSNP3)	GCA_006316565_1 (kSNP3)	GCA_006341905_1 (kSNP3)	GCA_006389695_1 (kSNP3)	GCA_006391615_1 (kSNP3)	GCA_006498515_1 (kSNP3)	GCA_006556065_1 (kSNP3)	GCA_001474835_1 (kSNP3)	GCA_006600085_1 (kSNP3)	GCA_006635885_1 (kSNP3)	GCA_006757795_1 (kSNP3)	GCA_006758235_1 (kSNP3)	GCA_006867365_1 (kSNP3)	GCA_006882345_1 (kSNP3)	GCA_006897065_1 (kSNP3)	GCA_006926155_1 (kSNP3)	GCA_006930435_1 (kSNP3)	GCA_006940515_1 (kSNP3)	GCA_001474985_1 (kSNP3)	GCA_007177435_1 (kSNP3)
CoreSNP_5017	REF	10	0	40	40	Inf	0.00194383	0.0028953	AAGWMK010000001.1	1746	T	TAC	Y	DYPL	A_T	AAC_TAC	N_Y	NonSynonymous	bifunctioNot in annotated regionl UDP-sugar.	1	0	1	1	1	0	1	1	1	0	0	1	1	1	1	1	1	1	1	1	1	1	1	1	1	1	1	1	1	1
CoreSNP_1824	ALT	40	40	10	0	0	0.00194383	0.0028953	AAGWMK010000001.1	8269								Unknown	Not in annotated region	0	0	0	1	0	0	0	1	1	0	0	0	0	0	0	0	0	0	0	0	0	0	0	0	0	0	0	0	0	0
CoreSNP_2329	ALT	40	40	10	0	0	0.00194383	0.0028953	AAGWMK010000001.1	11412	A	ACC	T	STGL	A_G	ACC_GCC	T_A	NonSynonymous	iron export ABC transporter permease subunit.	0	0	0	1	0	0	0	1	1	0	0	0	0	0	0	0	0	0	0	0	0	0	0	0	0	0	0	0	0	0
CoreSNP_1013	ALT	40	40	10	0	0	0.00194383	0.0028953	AAGWMK010000001.1	12546	A	ATA	I	PILF	A_G	ATA_GTA	I_V	NonSynonymous	chaperedoxin.	0	0	0	1	0	0	0	1	1	0	0	0	0	0	0	0	0	0	0	0	0	0	0	0	0	0	0	0	0	0
CoreSNP_2365	ALT	20	30	30	10	0.222222	0.0012805	0.0028953	AAGWMK010000001.1	13330	A	CAG	Q	AQMN	A_G	CAG_CGG	Q_R	NonSynonymous	SDR family oxidoreductase.	0	0	1	1	1	0	1	1	1	0	0	1	0	0	0	0	1	0	0	0	0	0	0	0	1	1	1	1	0	0
CoreSNP_5720	ALT	40	40	10	0	0	0.00194383	0.0028953	AAGWMK010000001.1	13568								Unknown	Not in annotated region	0	0	0	1	0	0	0	1	1	0	0	0	0	0	0	0	0	0	0	0	0	0	0	0	0	0	0	0	0	0
CoreSNP_3469	ALT	40	40	10	0	0	0.00194383	0.0028953	AAGWMK010000001.1	13769	C	CCT	P	YPKL	C_T	CCT_CTT	P_L	NonSynonymous	multifunctioNot in annotated regionl acyl-CoA thioesterase I/protease.	0	0	0	1	0	0	0	1	1	0	0	0	0	0	0	0	0	0	0	0	0	0	0	0	0	0	0	0	0	0
CoreSNP_4497_Alt1AsREF	REF (intact)	10	0	40	40	Inf	0.00194383	0.0028953	AAGWMK010000001.1	15555	G	CAG	Q	LEQD	G_C_A	CAG_GAG_TAG	Q_E_*	NonSynonymous	ABC transporter permease.	0	0	0	1	0	0	0	1	1	0	0	0	0	0	0	0	0	0	0	0	2	2	0	0	0	0	0	0	0	0
CoreSNP_1676	ALT	40	40	10	0	0	0.00194383	0.0028953	AAGWMK010000001.1	15675	A	TGT	C	YCCS	A_G	TGT_CGT	C_R	NonSynonymous	ABC transporter permease.	0	0	0	1	0	0	0	1	1	0	0	0	0	0	0	0	0	0	0	0	0	0	0	0	0	0	0	0	0	0
CoreSNP_4144	ALT	40	40	10	0	0	0.00194383	0.0028953	AAGWMK010000001.1	16839	C	CCT	P	FPTV	C_T	CCT_TCT	P_S	NonSynonymous	ABC transporter permease.	0	0	0	1	0	0	0	1	1	0	0	0	0	0	0	0	0	0	0	0	0	0	0	0	0	0	0	0	0	0
CoreSNP_3211	ALT	40	40	10	0	0	0.00194383	0.0028953	AAGWMK010000001.1	18619								Unknown	Not in annotated region	0	0	0	1	0	0	0	1	1	0	0	0	0	0	0	0	0	0	0	0	0	0	0	0	0	0	0	0	0	0
CoreSNP_6491	ALT	40	40	10	0	0	0.00194383	0.0028953	AAGWMK010000001.1	18629								Unknown	Not in annotated region	0	0	0	1	0	0	0	1	1	0	0	0	0	0	0	0	0	0	0	0	0	0	0	0	0	0	0	0	0	0
CoreSNP_4269	ALT	40	40	10	0	0	0.00194383	0.0028953	AAGWMK010000001.1	18642								Unknown	Not in annotated region	0	0	0	1	0	0	0	1	1	0	0	0	0	0	0	0	0	0	0	0	0	0	0	0	0	0	0	0	0	0
CoreSNP_1208	REF	50	30	0	10	Inf	0.000148176	0.0028953	AAGWMK010000001.1	18693								Unknown	Not in annotated region	0	0	1	0	0	0	0	0	0	0	0	0	0	0	0	0	0	0	0	0	0	0	0	0	1	1	0	0	0	0
CoreSNP_3267	ALT	40	40	10	0	0	0.00194383	0.0028953	AAGWMK010000001.1	18942	G	GGT	G	DGSP	G_A	GGT_AGT	G_S	NonSynonymous	metal ABC transporter substrate-binding protein.	0	0	0	1	0	0	0	1	1	0	0	0	0	0	0	0	0	0	0	0	0	0	0	0	0	0	0	0	0	0
CoreSNP_3984	ALT	40	40	10	0	0	0.00194383	0.0028953	AAGWMK010000001.1	19705								Unknown	Not in annotated region	0	0	0	1	0	0	0	1	1	0	0	0	0	0	0	0	0	0	0	0	0	0	0	0	0	0	0	0	0	0
CoreSNP_1779	ALT	40	40	10	0	0	0.00194383	0.0028953	AAGWMK010000001.1	19801	G	GCT	A	VDAV	G_T	GCT_GAT	A_D	NonSynonymous	virulence-associated ABC transporter ATP-binding.	0	0	0	1	0	0	0	1	1	0	0	0	0	0	0	0	0	0	0	0	0	0	0	0	0	0	0	0	0	0
CoreSNP_899	ALT	40	40	10	0	0	0.00194383	0.0028953	AAGWMK010000001.1	26642	A	TAT	Y	AYLG	A_C	TAT_TCT	Y_S	NonSynonymous	glyoxylate carboligase.	0	0	0	0	0	0	1	0	0	0	0	1	0	0	0	0	1	0	0	0	0	0	0	0	0	0	0	0	0	0
CoreSNP_1775 (bglA)	REF (intact)	50	30	0	10	Inf	0.000148176	0.0028953	AAGWMK010000002.1	357098	G	TGG	W	GWNK	G_A	TGG_TGA	W_*	NonSynonymous	6-phospho-beta-glucosidase. (Prokka: 6-phospho-beta-glucosidase BglA)	0	0	0	0	0	0	0	0	0	0	0	0	0	1	1	0	0	1	0	1	1	1	1	0	0	0	0	0	1	0
CoreSNP_6081	ALT	40	40	10	0	0	0.00194383	0.0028953	AAGWMK010000001.1	29314	G	GTA	V	SVLV	G_A	GTA_ATA	V_I	NonSynonymous	MFS transporter.	0	0	0	1	0	0	0	1	1	0	0	0	0	0	0	0	0	0	0	0	0	0	0	0	0	0	0	0	0	0
CoreSNP_3475	ALT	40	40	10	0	0	0.00194383	0.0028953	AAGWMK010000001.1	30771	C	GCT	A	GMAI	C_T	GCT_ACT	A_T	NonSynonymous	putative allantoin permease.	0	0	0	1	0	0	0	1	1	0	0	0	0	0	0	0	0	0	0	0	0	0	0	0	0	0	0	0	0	0
CoreSNP_952	ALT	40	40	10	0	0	0.00194383	0.0028953	AAGWMK010000001.1	31614	C	CAA	Q	EQKL	C_A	CAA_AAA	Q_K	NonSynonymous	putative allantoin permease.	0	0	0	1	0	0	0	1	1	0	0	0	0	0	0	0	0	0	0	0	0	0	0	0	0	0	0	0	0	0
CoreSNP_5224_Alt1AsREF	REF	10	0	40	40	Inf	0.00194383	0.0028953	AAGWMK010000001.1	33136	C	CCT	P	FPVI	C_T	CCT_TCT	P_S	NonSynonymous	uracil/xanthine transporter.	0	0	0	0	0	0	0	0	0	0	0	0	0	0	0	0	0	0	1	0	0	0	0	1	0	0	0	0	0	0
CoreSNP_5224_RefAsREF	ALT	40	39	10	1	0.102564	0.0198993	0.0286473	AAGWMK010000001.1	33136	C	CCT	P	FPVI	C_T	CCT_TCT	P_S	NonSynonymous	uracil/xanthine transporter.	0	0	0	0	0	0	0	0	0	0	0	0	0	0	0	0	0	0	1	0	0	0	0	1	0	0	0	0	0	0
CoreSNP_5598	ALT	40	40	10	0	0	0.00194383	0.0028953	AAGWMK010000001.1	33908	T	CTC	L	ILGT	T_G	CTC_CGC	L_R	NonSynonymous	uracil/xanthine transporter.	0	0	0	1	0	0	0	1	1	0	0	0	0	0	0	0	0	0	0	0	0	0	0	0	0	0	0	0	0	0
CoreSNP_5220	ALT	40	40	10	0	0	0.00194383	0.0028953	AAGWMK010000001.1	37823	G	GGT	G	NGID	G_A	GGT_AGT	G_S	NonSynonymous	ureidoglycolate dehydrogeNot in annotated regionse.	0	0	0	1	0	0	0	1	1	0	0	0	0	0	0	0	0	0	0	0	0	0	0	0	0	0	0	0	0	0
CoreSNP_1272	ALT	40	40	10	0	0	0.00194383	0.0028953	AAGWMK010000001.1	47453	G	CCG	P	SWPS	G_A	CCG_TCG	P_S	NonSynonymous	cysteine--tRNot in annotated region ligase.	0	0	0	1	0	0	0	1	1	0	0	0	0	0	0	0	0	0	0	0	0	0	0	0	0	0	0	0	0	0
CoreSNP_848_Alt1AsREF	ALT	0	10	50	30	0	0.000148176	0.0028953	AAGWMK010000001.1	51600								Unknown	Not in annotated region	0	.	1	0	0	0	0	0	0	0	0	0	0	0	0	0	0	0	0	0	0	0	0	0	1	1	0	0	0	0
CoreSNP_848_RefAsREF	REF	49	30	1	10	16.3333	0.0019721	0.00293499	AAGWMK010000001.1	51600								Unknown	Not in annotated region	0	.	1	0	0	0	0	0	0	0	0	0	0	0	0	0	0	0	0	0	0	0	0	0	1	1	0	0	0	0
CoreSNP_930	ALT	42	40	8	0	0	0.0079182	0.0115768	AAGWMK010000001.1	60288								Unknown	Not in annotated region	0	0	0	0	1	0	0	0	0	0	0	0	0	0	0	0	0	0	0	0	0	0	0	0	0	0	1	0	0	0
CoreSNP_1711	ALT	40	40	10	0	0	0.00194383	0.0028953	AAGWMK010000001.1	79311	G	GGC	G	AGVP	G_A	GGC_GAC	G_D	NonSynonymous	sigma-54-dependent transcriptioNot in annotated regionl regulator.	0	0	0	1	0	0	0	1	1	0	0	0	0	0	0	0	0	0	0	0	0	0	0	0	0	0	0	0	0	0
CoreSNP_1425	ALT	40	40	10	0	0	0.00194383	0.0028953	AAGWMK010000001.1	91107	C	CGC	R	IERI	C_T	CGC_CAC	R_H	NonSynonymous	TonB-dependent siderophore receptor.	0	0	0	1	0	0	0	1	1	0	0	0	0	0	0	0	0	0	0	0	0	0	0	0	0	0	0	0	0	0
CoreSNP_1166	ALT	40	40	10	0	0	0.00194383	0.0028953	AAGWMK010000001.1	92753	A	CTG	L	RGLR	A_C	CTG_CGG	L_R	NonSynonymous	enterochelin esterase.	0	0	0	0	0	0	1	0	0	0	0	1	0	0	0	0	1	0	0	0	0	0	0	0	0	0	0	0	0	0
CoreSNP_4934	ALT	40	40	10	0	0	0.00194383	0.0028953	AAGWMK010000001.1	100070	C	GCG	A	SGAI	C_T	GCG_ACG	A_T	NonSynonymous	iron-enterobactin ABC transporter permease.	0	0	0	1	0	0	0	1	1	0	0	0	0	0	0	0	0	0	0	0	0	0	0	0	0	0	0	0	0	0
CoreSNP_5703	ALT	20	30	30	10	0.222222	0.0012805	0.0028953	AAGWMK010000001.1	123704	A	GTG	V	KGVS	A_T	GTG_GAG	V_E	NonSynonymous	molybdopterin-dependent oxidoreductase.	0	0	1	1	1	0	1	1	1	0	0	1	0	0	0	0	1	0	0	0	0	0	0	0	1	1	1	1	0	0
CoreSNP_3754	ALT	20	30	30	10	0.222222	0.0012805	0.0028953	AAGWMK010000001.1	124760	T	TGC	C	LCQG	T_C	TGC_CGC	C_R	NonSynonymous	hydrogeNot in annotated regionse.	0	0	1	1	1	0	1	1	1	0	0	1	0	0	0	0	1	0	0	0	0	0	0	0	1	1	1	1	0	0
CoreSNP_2170	ALT	40	40	10	0	0	0.00194383	0.0028953	AAGWMK010000001.1	133053	C	GCC	A	VAAW	C_A	GCC_GAC	A_D	NonSynonymous	citrate lyase subunit alpha.	0	0	0	1	0	0	0	1	1	0	0	0	0	0	0	0	0	0	0	0	0	0	0	0	0	0	0	0	0	0
CoreSNP_704	ALT	40	40	10	0	0	0.00194383	0.0028953	AAGWMK010000001.1	146180	T	ATC	I	GKII	T_C	ATC_GTC	I_V	NonSynonymous	D-alanyl-D-alanine carboxypeptidase DacA.	0	0	0	0	0	0	0	0	0	0	0	0	0	0	0	0	0	0	1	0	0	0	0	1	0	0	0	0	0	0
CoreSNP_2617	ALT	40	40	10	0	0	0.00194383	0.0028953	AAGWMK010000001.1	155766	G	GAC	D	DDAA	G_A	GAC_AAC	D_N	NonSynonymous	DNot in annotated region polymerase III subunit delta.	0	0	0	1	0	0	0	1	1	0	0	0	0	0	0	0	0	0	0	0	0	0	0	0	0	0	0	0	0	0
CoreSNP_4063	REF	50	30	0	10	Inf	0.000148176	0.0028953	AAGWMK010000001.1	165215	G	TGG	W	LWYK	G_T	TGG_TGT	W_C	NonSynonymous	sel1 repeat family protein.	0	0	1	0	0	0	0	0	0	0	0	0	0	0	0	0	0	0	0	0	0	0	0	0	1	1	0	0	0	0
CoreSNP_5895	REF	50	31	0	9	Inf	0.000387169	0.0028953	AAGWMK010000001.1	174680	G	GCA	A	SAHA	G_T	GCA_TCA	A_S	NonSynonymous	glutamate/aspartate ABC transporter ATP binding.	0	0	0	0	0	0	0	0	0	0	0	0	0	1	1	0	0	1	0	1	1	1	1	0	0	0	0	0	1	0
CoreSNP_5446	ALT	40	40	10	0	0	0.00194383	0.0028953	AAGWMK010000001.1	178858	C	CGT	R	NWRP	C_T	CGT_CAT	R_H	NonSynonymous	apolipoprotein N-acyltransferase.	0	0	0	1	0	0	0	1	1	0	0	0	0	0	0	0	0	0	0	0	0	0	0	0	0	0	0	0	0	0
CoreSNP_4521	REF	50	10	0	30	Inf	1.26e-15	3.5e-13	AAGWMK010000001.1	181899	G	GGT	G	LGIE	A_G	AGT_GGT	S_G	NonSynonymous	PhoH family protein.	1	0	0	0	0	0	0	0	0	0	0	0	1	1	1	1	0	1	0	1	1	1	1	0	0	0	0	0	1	1
CoreSNP_5718	REF	50	30	0	10	Inf	0.000148176	0.0028953	AAGWMK010000001.1	184476	C	CGT	R	ARIR	C_T	CGT_TGT	R_C	NonSynonymous	2-octaprenyl-3-methyl-6-methoxy-1,4-benzoquinol.	0	0	0	0	0	0	0	0	0	0	0	0	0	1	1	0	0	1	0	1	1	1	1	0	0	0	0	0	1	0
CoreSNP_2107	ALT	40	40	10	0	0	0.00194383	0.0028953	AAGWMK010000001.1	200693	T	AAA	K	RQKP	T_G	AAA_AAC	K_N	NonSynonymous	tricarballylate utilization protein TcuB.	0	0	0	0	1	0	0	0	0	0	0	0	0	0	0	0	0	0	0	0	0	0	0	0	0	0	1	1	0	0
CoreSNP_5697	ALT	40	40	10	0	0	0.00194383	0.0028953	AAGWMK010000001.1	213550								Unknown	Not in annotated region	0	0	0	1	0	0	0	1	1	0	0	0	0	0	0	0	0	0	0	0	0	0	0	0	0	0	0	0	0	0
CoreSNP_5886	REF	50	30	0	10	Inf	0.000148176	0.0028953	AAGWMK010000001.1	216815	G	GAA	E	AERA	A_G	AAA_GAA	K_E	NonSynonymous	two-component system sensor histidine kiNot in annotated regionse.	1	0	0	0	0	0	0	0	0	0	0	0	1	0	0	0	0	0	0	0	0	0	0	0	0	0	0	0	0	1
CoreSNP_5561	ALT	10	30	40	10	0.0833333	1.84e-07	2.21e-05	AAGWMK010000001.1	220569	T	ATA	I	GLII	T_C	ATA_ATG	I_M	NonSynonymous	potassium-transporting ATPase subunit KdpA.	0	0	1	1	1	0	1	1	1	0	0	1	0	0	0	0	1	0	1	0	0	0	0	1	1	1	1	1	0	0
CoreSNP_3692	ALT	40	40	10	0	0	0.00194383	0.0028953	AAGWMK010000001.1	227735	C	TTC	F	EFDR	C_A	TTC_TTA	F_L	NonSynonymous	biotin-dependent carboxyltransferase family.	0	0	0	1	0	0	0	1	1	0	0	0	0	0	0	0	0	0	0	0	0	0	0	0	0	0	0	0	0	0
CoreSNP_1916_Alt1AsREF	ALT	0	9	50	31	0	0.000387169	0.0028953	AAGWMK010000001.1	230053								Unknown	Not in annotated region	0	0	1	0	0	0	0	0	0	0	0	0	0	0	0	0	0	0	0	0	0	0	0	0	1	1	0	0	0	0
CoreSNP_1916_RefAsREF	REF	50	29	0	11	Inf	5.56e-05	0.0028953	AAGWMK010000001.1	230053								Unknown	Not in annotated region	0	0	1	0	0	0	0	0	0	0	0	0	0	0	0	0	0	0	0	0	0	0	0	0	1	1	0	0	0	0
CoreSNP_1983	ALT	20	30	30	10	0.222222	0.0012805	0.0028953	AAGWMK010000001.1	231765	A	ATA	I	IIGA	A_G	ATA_GTA	I_V	NonSynonymous	UDP-galactopyranose mutase.	0	0	1	1	1	0	1	1	1	0	0	1	0	0	0	0	1	0	0	0	0	0	0	0	1	1	1	1	0	0
CoreSNP_2067	REF	50	30	0	10	Inf	0.000148176	0.0028953	AAGWMK010000001.1	231830	A	AAT	N	VVNI	A_C	AAT_AAG	N_K	NonSynonymous	UDP-galactopyranose mutase.	0	0	1	0	0	0	0	0	0	0	0	0	0	0	0	0	0	0	0	0	0	0	0	0	1	1	0	0	0	0
CoreSNP_4871	ALT	40	40	10	0	0	0.00194383	0.0028953	AAGWMK010000001.1	232167	C	GTT	V	RFVG	C_T	GTT_ATT	V_I	NonSynonymous	UDP-galactopyranose mutase.	0	0	0	1	0	0	0	1	1	0	0	0	0	0	0	0	0	0	0	0	0	0	0	0	0	0	0	0	0	0
CoreSNP_4620_Alt1AsREF	ALT	0	10	50	30	0	0.000148176	0.0028953	AAGWMK010000001.1	236333	C	ACT	T	STAI	A_C	AAT_ACT	N_T	NonSynonymous	ABC transporter ATP-binding protein.	1	.	0	0	0	0	0	0	0	0	0	0	1	0	0	0	0	0	0	0	0	0	0	0	0	0	0	0	0	1
CoreSNP_4620_RefAsREF	REF	48	29	2	11	9.10345	0.00211648	0.00314857	AAGWMK010000001.1	236333	C	ACT	T	STAI	A_C	AAT_ACT	N_T	NonSynonymous	ABC transporter ATP-binding protein.	1	.	0	0	0	0	0	0	0	0	0	0	1	0	0	0	0	0	0	0	0	0	0	0	0	0	0	0	0	1
CoreSNP_5147_Alt1AsREF	ALT	0	9	50	31	0	0.000387169	0.0028953	AAGWMK010000001.1	237344	T	GAC	D	MDDD	T_A	GAC_GTC	D_V	NonSynonymous	glycosyltransferase family 2 protein.	0	0	0	0	0	0	0	0	0	0	0	0	0	0	0	1	0	0	0	0	0	0	0	0	0	0	0	0	0	0
CoreSNP_5147_RefAsREF	REF	50	30	0	10	Inf	0.000148176	0.0028953	AAGWMK010000001.1	237344	T	GAC	D	MDDD	T_A	GAC_GTC	D_V	NonSynonymous	glycosyltransferase family 2 protein.	0	0	0	0	0	0	0	0	0	0	0	0	0	0	0	1	0	0	0	0	0	0	0	0	0	0	0	0	0	0
CoreSNP_6071	ALT	40	40	10	0	0	0.00194383	0.0028953	AAGWMK010000001.1	244499	G	CCG	P	NNPR	G_A	CCG_TCG	P_S	NonSynonymous	citrate synthase.	0	0	0	0	0	0	1	0	0	0	0	1	0	0	0	0	1	0	0	0	0	0	0	0	0	0	0	0	0	0
CoreSNP_6410	REF	50	30	0	10	Inf	0.000148176	0.0028953	AAGWMK010000001.1	249514	A	TCT	S	YLSG	A_C	TCT_GCT	S_A	NonSynonymous	2-oxoglutarate dehydrogeNot in annotated regionse E1 component.	0	0	1	0	0	0	0	0	0	0	0	0	0	0	0	0	0	0	0	0	0	0	0	0	1	1	0	0	0	0
CoreSNP_2674	ALT	40	40	10	0	0	0.00194383	0.0028953	AAGWMK010000001.1	251225	C	GCA	A	AAGE	C_T	GCA_GTA	A_V	NonSynonymous	2-oxoglutarate dehydrogeNot in annotated regionse E1 component.	0	0	0	1	0	0	0	1	1	0	0	0	0	0	0	0	0	0	0	0	0	0	0	0	0	0	0	0	0	0
CoreSNP_386	ALT	40	40	10	0	0	0.00194383	0.0028953	AAGWMK010000001.1	253692	G	CCG	P	PAPV	G_C	CCG_GCG	P_A	NonSynonymous	ADP-forming succiNot in annotated regionte--CoA ligase subunit beta.	0	0	0	0	0	0	1	0	0	0	0	1	0	0	0	0	1	0	0	0	0	0	0	0	0	0	0	0	0	0
CoreSNP_337	ALT	20	30	30	10	0.222222	0.0012805	0.0028953	AAGWMK010000001.1	255749								Unknown	Not in annotated region	0	0	1	1	1	0	1	1	1	0	0	1	0	0	0	0	1	0	0	0	0	0	0	0	1	1	1	1	0	0
CoreSNP_3541_Alt1AsREF	REF	30	10	20	30	4.5	0.0012805	0.0028953	AAGWMK010000001.1	255778								Unknown	Not in annotated region	0	.	1	1	1	0	1	1	1	0	0	1	0	0	0	0	1	0	0	0	0	0	0	0	1	1	1	1	0	0
CoreSNP_3541_RefAsREF	ALT	19	30	31	10	0.204301	0.000618408	0.0028953	AAGWMK010000001.1	255778								Unknown	Not in annotated region	0	.	1	1	1	0	1	1	1	0	0	1	0	0	0	0	1	0	0	0	0	0	0	0	1	1	1	1	0	0
CoreSNP_275_Alt1AsREF	REF	30	10	20	30	4.5	0.0012805	0.0028953	AAGWMK010000001.1	255818								Unknown	Not in annotated region	0	.	1	1	1	0	1	1	1	0	0	1	0	0	0	0	1	0	0	0	0	0	0	0	1	1	1	1	0	0
CoreSNP_275_RefAsREF	ALT	19	30	31	10	0.204301	0.000618408	0.0028953	AAGWMK010000001.1	255818								Unknown	Not in annotated region	0	.	1	1	1	0	1	1	1	0	0	1	0	0	0	0	1	0	0	0	0	0	0	0	1	1	1	1	0	0
CoreSNP_854_Alt1AsREF	REF	30	10	20	30	4.5	0.0012805	0.0028953	AAGWMK010000001.1	255862								Unknown	Not in annotated region	0	.	1	1	1	0	1	1	1	0	0	1	0	0	0	0	1	0	0	0	0	0	0	0	1	1	1	1	0	0
CoreSNP_854_RefAsREF	ALT	19	30	31	10	0.204301	0.000618408	0.0028953	AAGWMK010000001.1	255862								Unknown	Not in annotated region	0	.	1	1	1	0	1	1	1	0	0	1	0	0	0	0	1	0	0	0	0	0	0	0	1	1	1	1	0	0
CoreSNP_5178_Alt1AsREF	REF	30	10	20	30	4.5	0.0012805	0.0028953	AAGWMK010000001.1	255915								Unknown	Not in annotated region	0	.	1	1	1	0	1	1	1	0	0	1	0	0	0	0	1	0	0	0	0	0	0	0	1	1	1	1	0	0
CoreSNP_5178_RefAsREF	ALT	19	30	31	10	0.204301	0.000618408	0.0028953	AAGWMK010000001.1	255915								Unknown	Not in annotated region	0	.	1	1	1	0	1	1	1	0	0	1	0	0	0	0	1	0	0	0	0	0	0	0	1	1	1	1	0	0
CoreSNP_6417_Alt1AsREF	REF	30	10	20	30	4.5	0.0012805	0.0028953	AAGWMK010000001.1	255959								Unknown	Not in annotated region	0	.	1	1	1	0	1	1	1	0	0	1	0	0	0	0	1	0	0	0	0	0	0	0	1	1	1	1	0	0
CoreSNP_6417_RefAsREF	ALT	19	30	31	10	0.204301	0.000618408	0.0028953	AAGWMK010000001.1	255959								Unknown	Not in annotated region	0	.	1	1	1	0	1	1	1	0	0	1	0	0	0	0	1	0	0	0	0	0	0	0	1	1	1	1	0	0
CoreSNP_3872_Alt1AsREF	REF	30	10	20	30	4.5	0.0012805	0.0028953	AAGWMK010000001.1	255975								Unknown	Not in annotated region	0	.	1	1	1	0	1	1	1	0	0	1	0	0	0	0	1	0	0	0	0	0	0	0	1	1	1	1	0	0
CoreSNP_3872_RefAsREF	ALT	19	30	31	10	0.204301	0.000618408	0.0028953	AAGWMK010000001.1	255975								Unknown	Not in annotated region	0	.	1	1	1	0	1	1	1	0	0	1	0	0	0	0	1	0	0	0	0	0	0	0	1	1	1	1	0	0
CoreSNP_6509_Alt1AsREF	REF	29	10	21	30	4.14286	0.00256252	0.00379649	AAGWMK010000001.1	256146								Unknown	Not in annotated region	0	.	1	1	1	0	1	1	1	0	0	1	0	0	0	0	1	0	0	0	0	0	0	0	1	1	1	1	0	0
CoreSNP_6509_RefAsREF	ALT	19	30	31	10	0.204301	0.000618408	0.0028953	AAGWMK010000001.1	256146								Unknown	Not in annotated region	0	.	1	1	1	0	1	1	1	0	0	1	0	0	0	0	1	0	0	0	0	0	0	0	1	1	1	1	0	0
CoreSNP_1207	ALT	20	30	30	10	0.222222	0.0012805	0.0028953	AAGWMK010000001.1	257059								Unknown	Not in annotated region	0	0	1	1	1	0	1	1	1	0	0	1	0	0	0	0	1	0	0	0	0	0	0	0	1	1	1	1	0	0
CoreSNP_2371	REF	8	0	42	40	Inf	0.0079182	0.0115768	AAGWMK010000001.1	257640	G	GCC	A	VAWL	A_G	ACC_GCC	T_A	NonSynonymous	cytochrome ubiquinol oxidase subunit I.	1	0	1	1	1	0	1	1	1	1	0	1	1	1	1	1	1	1	1	1	1	1	1	1	1	1	1	1	1	1
CoreSNP_1738	ALT	40	40	10	0	0	0.00194383	0.0028953	AAGWMK010000001.1	260199	G	ATG	M	CMFW	G_T	ATG_ATT	M_I	NonSynonymous	cyd operon protein YbgE.	0	0	0	1	0	0	0	1	1	0	0	0	0	0	0	0	0	0	0	0	0	0	0	0	0	0	0	0	0	0
CoreSNP_910	ALT	20	30	30	10	0.222222	0.0012805	0.0028953	AAGWMK010000001.1	269252	G	GTA	V	PVLQ	G_T	GTA_TTA	V_L	NonSynonymous	nicotiNot in annotated regionmide riboside transporter PnuC.	0	0	1	1	1	0	1	1	1	0	0	1	0	0	0	0	1	0	0	0	0	0	0	0	1	1	1	1	0	0
CoreSNP_2298	REF	50	30	0	10	Inf	0.000148176	0.0028953	AAGWMK010000001.1	269418	C	TCG	S	MSLE	C_T	TCG_TTG	S_L	NonSynonymous	nicotiNot in annotated regionmide riboside transporter PnuC.	0	0	1	0	0	0	0	0	0	0	0	0	0	0	0	0	0	0	0	0	0	0	0	0	1	1	0	0	0	0
CoreSNP_606	ALT	20	30	30	10	0.222222	0.0012805	0.0028953	AAGWMK010000001.1	272027	C	ACC	T	LTKA	C_T	ACC_ATC	T_I	NonSynonymous	3-deoxy-7-phosphoheptuloNot in annotated regionte synthase AroG.	0	0	1	1	1	0	1	1	1	0	0	1	0	0	0	0	1	0	0	0	0	0	0	0	1	1	1	1	0	0
CoreSNP_1108	ALT	20	30	30	10	0.222222	0.0012805	0.0028953	AAGWMK010000001.1	272390								Unknown	Not in annotated region	0	0	1	1	1	0	1	1	1	0	0	1	0	0	0	0	1	0	0	0	0	0	0	0	1	1	1	1	0	0
CoreSNP_6370	ALT	20	30	30	10	0.222222	0.0012805	0.0028953	AAGWMK010000001.1	274617	A	ATT	I	RIQT	A_G	ATT_GTT	I_V	NonSynonymous	LysR family transcriptioNot in annotated regionl regulator.	0	0	1	1	1	0	1	1	1	0	0	1	0	0	0	0	1	0	0	0	0	0	0	0	1	1	1	1	0	0
CoreSNP_2660	REF	50	30	0	10	Inf	0.000148176	0.0028953	AAGWMK010000001.1	281384	G	CGC	R	RERQ	G_A	CGC_TGC	R_C	NonSynonymous	hypothetical protein.	0	0	1	0	0	0	0	0	0	0	0	0	0	0	0	0	0	0	0	0	0	0	0	0	1	1	0	0	0	0
CoreSNP_4846	ALT	20	30	30	10	0.222222	0.0012805	0.0028953	AAGWMK010000001.1	281553								Unknown	Not in annotated region	0	0	1	1	1	0	1	1	1	0	0	1	0	0	0	0	1	0	0	0	0	0	0	0	1	1	1	1	0	0
CoreSNP_6357	ALT	20	30	30	10	0.222222	0.0012805	0.0028953	AAGWMK010000001.1	281673								Unknown	Not in annotated region	0	0	1	1	1	0	1	1	1	0	0	1	0	0	0	0	1	0	0	0	0	0	0	0	1	1	1	1	0	0
CoreSNP_1755	ALT	20	30	30	10	0.222222	0.0012805	0.0028953	AAGWMK010000001.1	281691								Unknown	Not in annotated region	0	0	1	1	1	0	1	1	1	0	0	1	0	0	0	0	1	0	0	0	0	0	0	0	1	1	1	1	0	0
CoreSNP_3703_Alt1AsREF	REF	30	10	20	30	4.5	0.0012805	0.0028953	AAGWMK010000001.1	281753								Unknown	Not in annotated region	0	.	1	1	1	0	1	1	1	0	0	1	0	0	0	0	1	0	0	0	0	0	0	0	1	1	1	1	0	0
CoreSNP_3703_RefAsREF	ALT	19	30	31	10	0.204301	0.000618408	0.0028953	AAGWMK010000001.1	281753								Unknown	Not in annotated region	0	.	1	1	1	0	1	1	1	0	0	1	0	0	0	0	1	0	0	0	0	0	0	0	1	1	1	1	0	0
CoreSNP_2518_Alt1AsREF	REF	29	10	21	30	4.14286	0.00256252	0.00379649	AAGWMK010000001.1	281775								Unknown	Not in annotated region	0	.	1	1	1	0	1	1	1	0	0	1	0	0	0	0	1	0	0	0	0	0	0	0	1	1	1	1	0	0
CoreSNP_2518_RefAsREF	ALT	19	30	31	10	0.204301	0.000618408	0.0028953	AAGWMK010000001.1	281775								Unknown	Not in annotated region	0	.	1	1	1	0	1	1	1	0	0	1	0	0	0	0	1	0	0	0	0	0	0	0	1	1	1	1	0	0
CoreSNP_4992	ALT	20	30	30	10	0.222222	0.0012805	0.0028953	AAGWMK010000001.1	281887	C	GGT	G	APGL	C_G	GGT_GCT	G_A	NonSynonymous	iron ABC transporter permease.	0	0	1	1	1	0	1	1	1	0	0	1	0	0	0	0	1	0	0	0	0	0	0	0	1	1	1	1	0	0
CoreSNP_1720	ALT	20	30	30	10	0.222222	0.0012805	0.0028953	AAGWMK010000001.1	282621	G	GTT	V	GVHV	G_A	GTT_ATT	V_I	NonSynonymous	iron ABC transporter permease.	0	0	1	1	1	0	1	1	1	0	0	1	0	0	0	0	1	0	0	0	0	0	0	0	1	1	1	1	0	0
CoreSNP_5973	ALT	20	30	30	10	0.222222	0.0012805	0.0028953	AAGWMK010000001.1	283482	A	CAG	Q	TQAQ	A_T	CAG_CTG	Q_L	NonSynonymous	ABC transporter ATP-binding protein.	0	0	1	1	1	0	1	1	1	0	0	1	0	0	0	0	1	0	0	0	0	0	0	0	1	1	1	1	0	0
CoreSNP_841	ALT	20	30	30	10	0.222222	0.0012805	0.0028953	AAGWMK010000001.1	283879	G	CTC	L	KPLK	G_T	CTC_ATC	L_I	NonSynonymous	2,3-diphosphoglycerate-dependent.	0	0	1	1	1	0	1	1	1	0	0	1	0	0	0	0	1	0	0	0	0	0	0	0	1	1	1	1	0	0
CoreSNP_3446	ALT	20	30	30	10	0.222222	0.0012805	0.0028953	AAGWMK010000001.1	284557								Unknown	Not in annotated region	0	0	1	1	1	0	1	1	1	0	0	1	0	0	0	0	1	0	0	0	0	0	0	0	1	1	1	1	0	0
CoreSNP_3600	ALT	20	30	30	10	0.222222	0.0012805	0.0028953	AAGWMK010000001.1	284609								Unknown	Not in annotated region	0	0	1	1	1	0	1	1	1	0	0	1	0	0	0	0	1	0	0	0	0	0	0	0	1	1	1	1	0	0
CoreSNP_6121	ALT	20	30	30	10	0.222222	0.0012805	0.0028953	AAGWMK010000001.1	284827	A	CAC	H	LHPG	A_G	CAC_CGC	H_R	NonSynonymous	galactose-1-epimerase.	0	0	1	1	1	0	1	1	1	0	0	1	0	0	0	0	1	0	0	0	0	0	0	0	1	1	1	1	0	0
CoreSNP_862	ALT	20	30	30	10	0.222222	0.0012805	0.0028953	AAGWMK010000001.1	286734	A	GTG	V	NQVD	A_G	GTG_GCG	V_A	NonSynonymous	galactokiNot in annotated regionse.	0	0	1	1	1	0	1	1	1	0	0	1	0	0	0	0	1	0	0	0	0	0	0	0	1	1	1	1	0	0
CoreSNP_3591	ALT	20	30	30	10	0.222222	0.0012805	0.0028953	AAGWMK010000001.1	287264	G	AGC	S	LSDE	G_A	AGC_AAC	S_N	NonSynonymous	galactose-1-phosphate uridylyltransferase.	0	0	1	1	1	0	1	1	1	0	0	1	0	0	0	0	1	0	0	0	0	0	0	0	1	1	1	1	0	0
CoreSNP_3766	ALT	20	30	30	10	0.222222	0.0012805	0.0028953	AAGWMK010000001.1	289234								Unknown	Not in annotated region	0	0	1	1	1	0	1	1	1	0	0	1	0	0	0	0	1	0	0	0	0	0	0	0	1	1	1	1	0	0
CoreSNP_5174	ALT	20	30	30	10	0.222222	0.0012805	0.0028953	AAGWMK010000001.1	289408	C	CTC	L	GLAA	C_A	CTC_ATC	L_I	NonSynonymous	DUF2167 domain-containing protein.	0	0	1	1	1	0	1	1	1	0	0	1	0	0	0	0	1	0	0	0	0	0	0	0	1	1	1	1	0	0
CoreSNP_632	ALT	20	30	30	10	0.222222	0.0012805	0.0028953	AAGWMK010000001.1	289465	G	GCT	A	GQ	G_T	GCT_TCT	A_S	NonSynonymous	DUF2167 domain-containing protein.	0	0	1	1	1	0	1	1	1	0	0	1	0	0	0	0	1	0	0	0	0	0	0	0	1	1	1	1	0	0
CoreSNP_1429	ALT	20	30	30	10	0.222222	0.0012805	0.0028953	AAGWMK010000001.1	289480	A	TCC	S	LSSV	A_C	TCC_GCC	S_A	NonSynonymous	DUF2167 domain-containing protein.	0	0	1	1	1	0	1	1	1	0	0	1	0	0	0	0	1	0	0	0	0	0	0	0	1	1	1	1	0	0
CoreSNP_3145	ALT	20	30	30	10	0.222222	0.0012805	0.0028953	AAGWMK010000001.1	290104	T	AGC	S	CPSS	T_C	AGC_GGC	S_G	NonSynonymous	DUF2167 domain-containing protein.	0	0	1	1	1	0	1	1	1	0	0	1	0	0	0	0	1	0	0	0	0	0	0	0	1	1	1	1	0	0
CoreSNP_6299	ALT	20	30	30	10	0.222222	0.0012805	0.0028953	AAGWMK010000001.1	290267								Unknown	Not in annotated region	0	0	1	1	1	0	1	1	1	0	0	1	0	0	0	0	1	0	0	0	0	0	0	0	1	1	1	1	0	0
CoreSNP_2425	ALT	20	30	30	10	0.222222	0.0012805	0.0028953	AAGWMK010000001.1	290279								Unknown	Not in annotated region	0	0	1	1	1	0	1	1	1	0	0	1	0	0	0	0	1	0	0	0	0	0	0	0	1	1	1	1	0	0
CoreSNP_429	ALT	20	30	30	10	0.222222	0.0012805	0.0028953	AAGWMK010000001.1	291012	G	GTA	V	GVVS	G_A	GTA_ATA	V_I	NonSynonymous	molybdate ABC transporter ATP-binding protein.	0	0	1	1	1	0	1	1	1	0	0	1	0	0	0	0	1	0	0	0	0	0	0	0	1	1	1	1	0	0
CoreSNP_3586	ALT	20	30	30	10	0.222222	0.0012805	0.0028953	AAGWMK010000001.1	291176	C	ACG	T	CTLA	C_A	ACG_AAG	T_K	NonSynonymous	molybdate ABC transporter ATP-binding protein.	0	0	1	1	1	0	1	1	1	0	0	1	0	0	0	0	1	0	0	0	0	0	0	0	1	1	1	1	0	0
CoreSNP_444	ALT	20	30	30	10	0.222222	0.0012805	0.0028953	AAGWMK010000001.1	291423	T	AAC	N	LLNR	T_C	AAC_GAC	N_D	NonSynonymous	molybdate ABC transporter ATP-binding protein.	0	0	1	1	1	0	1	1	1	0	0	1	0	0	0	0	1	0	0	0	0	0	0	0	1	1	1	1	0	0
CoreSNP_2354	ALT	20	30	30	10	0.222222	0.0012805	0.0028953	AAGWMK010000001.1	291484	A	GAT	D	QDDV	A_T	GAT_GAA	D_E	NonSynonymous	molybdate ABC transporter ATP-binding protein.	0	0	1	1	1	0	1	1	1	0	0	1	0	0	0	0	1	0	0	0	0	0	0	0	1	1	1	1	0	0
CoreSNP_4396	ALT	20	30	30	10	0.222222	0.0012805	0.0028953	AAGWMK010000001.1	291623	C	CGG	R	QCRF	C_T	CGG_CAG	R_Q	NonSynonymous	molybdate ABC transporter ATP-binding protein.	0	0	1	1	1	0	1	1	1	0	0	1	0	0	0	0	1	0	0	0	0	0	0	0	1	1	1	1	0	0
CoreSNP_2985	ALT	20	30	30	10	0.222222	0.0012805	0.0028953	AAGWMK010000001.1	291838								Unknown	Not in annotated region	0	0	1	1	1	0	1	1	1	0	0	1	0	0	0	0	1	0	0	0	0	0	0	0	1	1	1	1	0	0
CoreSNP_33	REF	50	30	0	10	Inf	0.000148176	0.0028953	AAGWMK010000001.1	297703								Unknown	Not in annotated region	0	0	1	0	0	0	0	0	0	0	0	0	0	0	0	0	0	0	0	0	0	0	0	0	1	1	0	0	0	0
CoreSNP_5638	REF	50	30	0	10	Inf	0.000148176	0.0028953	AAGWMK010000001.1	301349	G	GTT	V	LVEF	G_A	GTT_ATT	V_I	NonSynonymous	formimidoylglutamase.	0	0	0	0	0	0	0	0	0	0	0	0	0	1	1	0	0	1	0	1	1	1	1	0	0	0	0	0	1	0
CoreSNP_2526	ALT	40	40	10	0	0	0.00194383	0.0028953	AAGWMK010000001.1	320040	T	GTG	V	KVDA	T_C	GTG_GCG	V_A	NonSynonymous	cyclic pyranopterin monophosphate synthase MoaC.	0	0	0	0	0	0	0	0	0	0	0	0	0	0	0	0	0	0	1	0	0	0	0	1	0	0	0	0	0	0
CoreSNP_2486	REF	50	30	0	10	Inf	0.000148176	0.0028953	AAGWMK010000001.1	334781	G	GAA	E	REEQ	G_A	GAA_AAA	E_K	NonSynonymous	ATP-dependent DNot in annotated region helicase DinG.	0	0	0	0	0	0	0	0	0	0	0	0	0	1	1	0	0	1	0	1	1	1	1	0	0	0	0	0	1	0
CoreSNP_1816	REF	50	30	0	10	Inf	0.000148176	0.0028953	AAGWMK010000001.1	344804								Unknown	Not in annotated region	0	0	0	0	0	0	0	0	0	0	0	0	0	1	1	0	0	1	0	1	1	1	1	0	0	0	0	0	1	0
CoreSNP_5976	REF	50	30	0	10	Inf	0.000148176	0.0028953	AAGWMK010000001.1	352866	A	GTG	V	LGVG	A_C	GTG_GGG	V_G	NonSynonymous	ABC-F family ATPase.	0	0	1	0	0	0	0	0	0	0	0	0	0	0	0	0	0	0	0	0	0	0	0	0	1	1	0	0	0	0
CoreSNP_3790	REF	50	30	0	10	Inf	0.000148176	0.0028953	AAGWMK010000001.1	356293								Unknown	Not in annotated region	0	0	0	0	0	0	0	0	0	0	0	0	0	0	0	1	0	0	0	0	0	0	0	0	0	0	0	0	0	0
CoreSNP_30	REF	50	30	0	10	Inf	0.000148176	0.0028953	AAGWMK010000001.1	363943	G	CGC	R	IRRR	G_A	CGC_CAC	R_H	NonSynonymous	molybdopterin molybdotransferase MoeA.	0	0	1	0	0	0	0	0	0	0	0	0	0	0	0	0	0	0	0	0	0	0	0	0	1	1	0	0	0	0
CoreSNP_1791	ALT	40	40	10	0	0	0.00194383	0.0028953	AAGWMK010000001.1	364964	C	GCG	A	MARV	C_T	GCG_GTG	A_V	NonSynonymous	beta-aspartyl-peptidase.	0	0	0	1	0	0	0	1	1	0	0	0	0	0	0	0	0	0	0	0	0	0	0	0	0	0	0	0	0	0
CoreSNP_3783	ALT	40	40	10	0	0	0.00194383	0.0028953	AAGWMK010000001.1	372955								Unknown	Not in annotated region	0	0	0	1	0	0	0	1	1	0	0	0	0	0	0	0	0	0	0	0	0	0	0	0	0	0	0	0	0	0
CoreSNP_5548	REF	50	30	0	10	Inf	0.000148176	0.0028953	AAGWMK010000001.1	373813	G	GGA	G	AGSY	G_A	GGA_GAA	G_E	NonSynonymous	CoA ester lyase.	0	0	0	0	0	0	0	0	0	0	0	0	0	1	1	0	0	1	0	1	1	1	1	0	0	0	0	0	1	0
CoreSNP_4777	ALT	40	40	10	0	0	0.00194383	0.0028953	AAGWMK010000001.1	380921	T	ACC	T	LFTR	T_G	ACC_CCC	T_P	NonSynonymous	GntP family permease.	0	0	0	1	0	0	0	1	1	0	0	0	0	0	0	0	0	0	0	0	0	0	0	0	0	0	0	0	0	0
CoreSNP_1952	ALT	40	40	10	0	0	0.00194383	0.0028953	AAGWMK010000001.1	382401	C	GCG	A	PARR	C_T	GCG_GTG	A_V	NonSynonymous	glutathione S-transferase family protein.	0	0	0	1	0	0	0	1	1	0	0	0	0	0	0	0	0	0	0	0	0	0	0	0	0	0	0	0	0	0
CoreSNP_5387	REF	50	10	0	30	Inf	1.26e-15	3.5e-13	AAGWMK010000001.1	393703	C	CGC	R	KPRL	A_C	CTC_CGC	L_R	NonSynonymous	nitroreductase NfsA.	1	0	0	0	0	0	0	0	0	0	0	0	1	1	1	1	0	1	0	1	1	1	1	0	0	0	0	0	1	1
CoreSNP_4793	ALT	40	40	10	0	0	0.00194383	0.0028953	AAGWMK010000001.1	404705	G	GTC	V	KVIA	G_A	GTC_ATC	V_I	NonSynonymous	sulfatase-like hydrolase/transferase.	0	0	0	1	0	0	0	1	1	0	0	0	0	0	0	0	0	0	0	0	0	0	0	0	0	0	0	0	0	0
CoreSNP_5297	REF	50	30	0	10	Inf	0.000148176	0.0028953	AAGWMK010000001.1	405195								Unknown	Not in annotated region	0	0	0	0	0	0	0	0	0	0	0	0	0	0	0	1	0	0	0	0	0	0	0	0	0	0	0	0	0	0
CoreSNP_707	ALT	40	40	10	0	0	0.00194383	0.0028953	AAGWMK010000001.1	405356								Unknown	Not in annotated region	0	0	0	1	0	0	0	1	1	0	0	0	0	0	0	0	0	0	0	0	0	0	0	0	0	0	0	0	0	0
CoreSNP_856_Alt1AsREF	REF	10	0	40	40	Inf	0.00194383	0.0028953	AAGWMK010000001.1	406154								Unknown	Not in annotated region	0	.	0	1	0	0	0	1	1	0	0	0	0	0	0	0	0	0	0	0	0	0	0	.	0	0	0	0	0	0
CoreSNP_856_RefAsREF	ALT	38	40	12	0	0	0.000885647	0.0028953	AAGWMK010000001.1	406154								Unknown	Not in annotated region	0	.	0	1	0	0	0	1	1	0	0	0	0	0	0	0	0	0	0	0	0	0	0	.	0	0	0	0	0	0
CoreSNP_2475_Alt1AsREF	REF	10	0	40	40	Inf	0.00194383	0.0028953	AAGWMK010000001.1	406165								Unknown	Not in annotated region	0	.	0	1	0	0	0	1	1	0	0	0	0	0	0	0	0	0	0	0	0	0	0	.	0	0	0	0	0	0
CoreSNP_2475_RefAsREF	ALT	38	40	12	0	0	0.000885647	0.0028953	AAGWMK010000001.1	406165								Unknown	Not in annotated region	0	.	0	1	0	0	0	1	1	0	0	0	0	0	0	0	0	0	0	0	0	0	0	.	0	0	0	0	0	0
CoreSNP_6555_Alt1AsREF	REF	10	0	40	40	Inf	0.00194383	0.0028953	AAGWMK010000001.1	406198								Unknown	Not in annotated region	0	.	0	1	0	0	0	1	1	0	0	0	0	0	0	0	0	0	0	0	0	0	0	0	0	0	0	0	0	0
CoreSNP_6555_RefAsREF	ALT	39	40	11	0	0	0.000953391	0.0028953	AAGWMK010000001.1	406198								Unknown	Not in annotated region	0	.	0	1	0	0	0	1	1	0	0	0	0	0	0	0	0	0	0	0	0	0	0	0	0	0	0	0	0	0
CoreSNP_3583	ALT	40	40	10	0	0	0.00194383	0.0028953	AAGWMK010000001.1	407885	A	GTG	V	KLVP	A_G	GTG_GCG	V_A	NonSynonymous	arginine ABC transporter substrate-binding.	0	0	0	1	0	0	0	1	1	0	0	0	0	0	0	0	0	0	0	0	0	0	0	0	0	0	0	0	0	0
CoreSNP_5683	ALT	40	40	10	0	0	0.00194383	0.0028953	AAGWMK010000001.1	409285								Unknown	Not in annotated region	0	0	0	1	0	0	0	1	1	0	0	0	0	0	0	0	0	0	0	0	0	0	0	0	0	0	0	0	0	0
CoreSNP_4554	ALT	40	40	10	0	0	0.00194383	0.0028953	AAGWMK010000001.1	409421								Unknown	Not in annotated region	0	0	0	1	0	0	0	1	1	0	0	0	0	0	0	0	0	0	0	0	0	0	0	0	0	0	0	0	0	0
CoreSNP_3695	ALT	40	40	10	0	0	0.00194383	0.0028953	AAGWMK010000001.1	411145	T	CAA	Q	PAQW	T_C	CAA_CGA	Q_R	NonSynonymous	N-acetylmuramoyl-L-alanine amidase.	0	0	0	1	0	0	0	1	1	0	0	0	0	0	0	0	0	0	0	0	0	0	0	0	0	0	0	0	0	0
CoreSNP_3747	ALT	40	40	10	0	0	0.00194383	0.0028953	AAGWMK010000001.1	413157	G	GAG	E	HEHR	G_A	GAG_AAG	E_K	NonSynonymous	SDR family oxidoreductase.	0	0	0	1	0	0	0	1	1	0	0	0	0	0	0	0	0	0	0	0	0	0	0	0	0	0	0	0	0	0
CoreSNP_1475	ALT	40	40	10	0	0	0.00194383	0.0028953	AAGWMK010000001.1	413853	C	AGT	S	APSV	C_A	AGT_ATT	S_I	NonSynonymous	low-specificity L-threonine aldolase.	0	0	0	1	0	0	0	1	1	0	0	0	0	0	0	0	0	0	0	0	0	0	0	0	0	0	0	0	0	0
CoreSNP_642	ALT	40	40	10	0	0	0.00194383	0.0028953	AAGWMK010000001.1	415143	G	GTG	V	SVLG	G_A	GTG_ATG	V_M	NonSynonymous	ubiquinone-dependent pyruvate dehydrogeNot in annotated regionse.	0	0	0	1	0	0	0	1	1	0	0	0	0	0	0	0	0	0	0	0	0	0	0	0	0	0	0	0	0	0
CoreSNP_1161	ALT	40	40	10	0	0	0.00194383	0.0028953	AAGWMK010000001.1	415985	T	CAC	H	APHP	T_A	CAC_CTC	H_L	NonSynonymous	ubiquinone-dependent pyruvate dehydrogeNot in annotated regionse.	0	0	0	1	0	0	0	1	1	0	0	0	0	0	0	0	0	0	0	0	0	0	0	0	0	0	0	0	0	0
CoreSNP_443	ALT	40	40	10	0	0	0.00194383	0.0028953	AAGWMK010000001.1	416007	A	ACC	T	VTHW	A_C	ACC_CCC	T_P	NonSynonymous	ubiquinone-dependent pyruvate dehydrogeNot in annotated regionse.	0	0	0	1	0	0	0	1	1	0	0	0	0	0	0	0	0	0	0	0	0	0	0	0	0	0	0	0	0	0
CoreSNP_2330	ALT	40	40	10	0	0	0.00194383	0.0028953	AAGWMK010000001.1	416108	T	GAA	E	PQEL	T_A	GAA_GTA	E_V	NonSynonymous	ubiquinone-dependent pyruvate dehydrogeNot in annotated regionse.	0	0	0	1	0	0	0	1	1	0	0	0	0	0	0	0	0	0	0	0	0	0	0	0	0	0	0	0	0	0
CoreSNP_5657	REF	50	30	0	10	Inf	0.000148176	0.0028953	AAGWMK010000001.1	416184	T	ACC	T	QETH	T_G	ACC_CCC	T_P	NonSynonymous	ubiquinone-dependent pyruvate dehydrogeNot in annotated regionse.	0	0	0	0	0	0	0	0	0	0	0	0	0	0	0	1	0	0	0	0	0	0	0	0	0	0	0	0	0	0
CoreSNP_2629	ALT	40	40	10	0	0	0.00194383	0.0028953	AAGWMK010000001.1	416704	T	AGC	S	PQSD	T_C	AGC_GGC	S_G	NonSynonymous	Not in annotated regionDH oxidoreductase.	0	0	0	1	0	0	0	1	1	0	0	0	0	0	0	0	0	0	0	0	0	0	0	0	0	0	0	0	0	0
CoreSNP_1904	ALT	40	40	10	0	0	0.00194383	0.0028953	AAGWMK010000001.1	418943	A	CTG	L	DDLG	A_G	CTG_CCG	L_P	NonSynonymous	hydroxylamine reductase.	0	0	0	1	0	0	0	1	1	0	0	0	0	0	0	0	0	0	0	0	0	0	0	0	0	0	0	0	0	0
CoreSNP_1822	ALT	40	40	10	0	0	0.00194383	0.0028953	AAGWMK010000001.1	422232	C	GCC	A	PATF	C_T	GCC_GTC	A_V	NonSynonymous	DUF535 domain-containing protein.	0	0	0	1	0	0	0	1	1	0	0	0	0	0	0	0	0	0	0	0	0	0	0	0	0	0	0	0	0	0
CoreSNP_529	ALT	40	40	10	0	0	0.00194383	0.0028953	AAGWMK010000001.1	423238								Unknown	Not in annotated region	0	0	0	1	0	0	0	1	1	0	0	0	0	0	0	0	0	0	0	0	0	0	0	0	0	0	0	0	0	0
CoreSNP_4580	ALT	40	40	10	0	0	0.00194383	0.0028953	AAGWMK010000001.1	423259								Unknown	Not in annotated region	0	0	0	1	0	0	0	1	1	0	0	0	0	0	0	0	0	0	0	0	0	0	0	0	0	0	0	0	0	0
CoreSNP_373_Alt1AsREF	REF	10	0	40	40	Inf	0.00194383	0.0028953	AAGWMK010000001.1	423279								Unknown	Not in annotated region	0	0	0	1	0	0	0	1	1	0	0	0	0	0	0	0	0	0	0	0	0	0	0	0	0	0	0	0	0	0
CoreSNP_373_RefAsREF	ALT	39	40	11	0	0	0.000953391	0.0028953	AAGWMK010000001.1	423279								Unknown	Not in annotated region	0	0	0	1	0	0	0	1	1	0	0	0	0	0	0	0	0	0	0	0	0	0	0	0	0	0	0	0	0	0
CoreSNP_4882	ALT	40	40	10	0	0	0.00194383	0.0028953	AAGWMK010000001.1	424448	C	CGC	R	LRNV	C_T	CGC_TGC	R_C	NonSynonymous	macrolide ABC transporter ATP-binding.	0	0	0	1	0	0	0	1	1	0	0	0	0	0	0	0	0	0	0	0	0	0	0	0	0	0	0	0	0	0
CoreSNP_2047	ALT	40	40	10	0	0	0.00194383	0.0028953	AAGWMK010000001.1	425703	A	GTG	V	VLVG	A_G	GTG_GCG	V_A	NonSynonymous	macrolide ABC transporter ATP-binding.	0	0	0	1	0	0	0	1	1	0	0	0	0	0	0	0	0	0	0	0	0	0	0	0	0	0	0	0	0	0
CoreSNP_5106	ALT	40	40	10	0	0	0.00194383	0.0028953	AAGWMK010000001.1	426377								Unknown	Not in annotated region	0	0	0	1	0	0	0	1	1	0	0	0	0	0	0	0	0	0	0	0	0	0	0	0	0	0	0	0	0	0
CoreSNP_2706	ALT	40	40	10	0	0	0.00194383	0.0028953	AAGWMK010000001.1	426910								Unknown	Not in annotated region	0	0	0	1	0	0	0	1	1	0	0	0	0	0	0	0	0	0	0	0	0	0	0	0	0	0	0	0	0	0
CoreSNP_2194	ALT	40	40	10	0	0	0.00194383	0.0028953	AAGWMK010000001.1	427024								Unknown	Not in annotated region	0	0	0	1	0	0	0	1	1	0	0	0	0	0	0	0	0	0	0	0	0	0	0	0	0	0	0	0	0	0
CoreSNP_4693	ALT	40	40	10	0	0	0.00194383	0.0028953	AAGWMK010000001.1	429632	C	GGC	G	TYGF	C_T	GGC_GAC	G_D	NonSynonymous	ATP-dependent Clp protease ATP-binding subunit.	0	0	0	1	0	0	0	1	1	0	0	0	0	0	0	0	0	0	0	0	0	0	0	0	0	0	0	0	0	0
CoreSNP_6251	ALT	40	40	10	0	0	0.00194383	0.0028953	AAGWMK010000001.1	429690								Unknown	Not in annotated region	0	0	0	1	0	0	0	1	1	0	0	0	0	0	0	0	0	0	0	0	0	0	0	0	0	0	0	0	0	0
CoreSNP_5344	ALT	40	40	10	0	0	0.00194383	0.0028953	AAGWMK010000001.1	429748								Unknown	Not in annotated region	0	0	0	1	0	0	0	1	1	0	0	0	0	0	0	0	0	0	0	0	0	0	0	0	0	0	0	0	0	0
CoreSNP_4994	ALT	40	40	10	0	0	0.00194383	0.0028953	AAGWMK010000001.1	431131								Unknown	Not in annotated region	0	0	0	1	0	0	0	1	1	0	0	0	0	0	0	0	0	0	0	0	0	0	0	0	0	0	0	0	0	0
CoreSNP_1350	ALT	40	40	10	0	0	0.00194383	0.0028953	AAGWMK010000001.1	432065								Unknown	Not in annotated region	0	0	0	1	0	0	0	1	1	0	0	0	0	0	0	0	0	0	0	0	0	0	0	0	0	0	0	0	0	0
CoreSNP_3566	ALT	40	40	10	0	0	0.00194383	0.0028953	AAGWMK010000001.1	436885	A	CAC	H	AHPA	A_C	CAC_CCC	H_P	NonSynonymous	cysteine/glutathione ABC transporter.	0	0	0	0	0	0	1	0	0	0	0	1	0	0	0	0	1	0	0	0	0	0	0	0	0	0	0	0	0	0
CoreSNP_580	REF	50	30	0	10	Inf	0.000148176	0.0028953	AAGWMK010000001.1	440887	G	GCT	A	LAEK	G_A	GCT_ACT	A_T	NonSynonymous	DNot in annotated region translocase FtsK.	0	0	0	0	0	0	0	0	0	0	0	0	0	1	1	0	0	1	0	1	1	1	1	0	0	0	0	0	1	0
CoreSNP_3205	REF	50	35	0	5	Inf	0.014972	0.0217796	AAGWMK010000001.1	454101	G	GCA	A	LIAL	G_A	GCA_GTA	A_V	NonSynonymous	amino acid permease.	0	0	0	0	0	0	0	0	0	0	0	0	0	0	1	0	0	1	0	1	0	0	1	0	0	0	0	0	1	0
CoreSNP_6398_Alt1AsREF	ALT	0	10	50	30	0	0.000148176	0.0028953	AAGWMK010000001.1	457565	C	GGT	G	KIGY	C_T	GGT_GAT	G_D	NonSynonymous	SPI-2 type III secretion system effector SopD2.	0	.	0	0	0	0	0	0	0	0	0	0	0	1	1	0	0	1	0	1	1	1	1	0	0	0	0	0	1	0
CoreSNP_6398_RefAsREF	REF	47	30	3	10	5.22222	0.0151811	0.0220793	AAGWMK010000001.1	457565	C	GGT	G	KIGY	C_T	GGT_GAT	G_D	NonSynonymous	SPI-2 type III secretion system effector SopD2.	0	.	0	0	0	0	0	0	0	0	0	0	0	1	1	0	0	1	0	1	1	1	1	0	0	0	0	0	1	0
CoreSNP_318_Alt1AsREF	REF	40	10	10	30	12	1.84e-07	2.21e-05	AAGWMK010000001.1	493739								Unknown	Not in annotated region	0	.	1	1	1	.	1	1	1	0	0	1	0	0	0	0	1	0	1	.	0	0	0	1	1	1	1	1	0	0
CoreSNP_318_RefAsREF	ALT	8	29	42	11	0.0722496	9.03e-08	1.72e-05	AAGWMK010000001.1	493739								Unknown	Not in annotated region	0	.	1	1	1	.	1	1	1	0	0	1	0	0	0	0	1	0	1	.	0	0	0	1	1	1	1	1	0	0
CoreSNP_1137	REF	50	30	0	10	Inf	0.000148176	0.0028953	AAGWMK010000001.1	496094	G	CGT	R	EARQ	A_G	TGT_CGT	C_R	NonSynonymous	Lrp/AsnC family transcriptioNot in annotated regionl regulator.	1	0	0	0	0	0	0	0	0	0	0	0	1	0	0	0	0	0	0	0	0	0	0	0	0	0	0	0	0	1
CoreSNP_1909	REF	50	30	0	10	Inf	0.000148176	0.0028953	AAGWMK010000001.1	574062								Unknown	Not in annotated region	0	0	0	0	0	0	0	0	0	0	0	0	0	1	1	0	0	1	0	1	1	1	1	0	0	0	0	0	1	0
CoreSNP_3815	ALT	40	40	10	0	0	0.00194383	0.0028953	AAGWMK010000001.1	575757								Unknown	Not in annotated region	0	0	0	1	0	0	0	1	1	0	0	0	0	0	0	0	0	0	0	0	0	0	0	0	0	0	0	0	0	0
CoreSNP_334_Alt1AsREF	REF	9	0	41	40	Inf	0.00393467	0.0057796	AAGWMK010000001.1	579149								Unknown	Not in annotated region	0	0	0	1	0	0	0	.	1	0	0	0	0	0	0	0	0	0	0	0	0	0	0	0	0	0	0	0	0	0
CoreSNP_334_RefAsREF	ALT	40	40	10	0	0	0.00194383	0.0028953	AAGWMK010000001.1	579149								Unknown	Not in annotated region	0	0	0	1	0	0	0	.	1	0	0	0	0	0	0	0	0	0	0	0	0	0	0	0	0	0	0	0	0	0
CoreSNP_6232	ALT	40	40	10	0	0	0.00194383	0.0028953	AAGWMK010000001.1	579866	T	ATT	I	PDIP	T_C	ATT_GTT	I_V	NonSynonymous	type III secretion system effector protease.	0	0	0	0	0	0	0	0	0	0	0	0	0	0	0	0	0	0	1	0	0	0	0	1	0	0	0	0	0	0
CoreSNP_1285_Alt1AsREF	ALT	0	9	50	31	0	0.000387169	0.0028953	AAGWMK010000001.1	591912								Unknown	Not in annotated region	0	0	1	0	0	0	0	0	0	0	0	0	0	0	0	0	0	0	0	0	0	0	0	0	1	1	0	0	0	0
CoreSNP_1285_RefAsREF	REF	49	30	1	10	16.3333	0.0019721	0.00293499	AAGWMK010000001.1	591912								Unknown	Not in annotated region	0	0	1	0	0	0	0	0	0	0	0	0	0	0	0	0	0	0	0	0	0	0	0	0	1	1	0	0	0	0
CoreSNP_5358	ALT	40	40	10	0	0	0.00194383	0.0028953	AAGWMK010000001.1	596003								Unknown	Not in annotated region	0	0	0	0	1	0	0	0	0	0	0	0	0	0	0	0	0	0	0	0	0	0	0	0	0	0	1	1	0	0
CoreSNP_1918	ALT	42	40	8	0	0	0.0079182	0.0115768	AAGWMK010000001.1	598458	G	TGT	C	KCLQ	G_A	TGT_TAT	C_Y	NonSynonymous	4-hydroxyphenylacetate permease.	0	0	0	0	0	0	0	0	0	0	0	1	0	0	0	0	0	0	0	0	0	0	0	0	0	0	0	0	0	0
CoreSNP_3590	ALT	40	40	10	0	0	0.00194383	0.0028953	AAGWMK010000001.1	605047	C	GCT	A	GAIA	C_T	GCT_GTT	A_V	NonSynonymous	DUF255 domain-containing protein.	0	0	0	1	0	0	0	1	1	0	0	0	0	0	0	0	0	0	0	0	0	0	0	0	0	0	0	0	0	0
CoreSNP_6051	ALT	40	40	10	0	0	0.00194383	0.0028953	AAGWMK010000001.1	605659	G	GCG	A	LVAI	G_A	GCG_GTG	A_V	NonSynonymous	DUF255 domain-containing protein.	0	0	0	0	0	0	0	0	0	0	0	0	0	0	0	0	0	0	1	0	0	0	0	1	0	0	0	0	0	0
CoreSNP_1119	ALT	20	30	30	10	0.222222	0.0012805	0.0028953	AAGWMK010000001.1	628743	G	CCG	P	VWPP	G_T	CCG_CAG	P_Q	NonSynonymous	glyoxylate/hydroxypyruvate reductase GhrA.	0	0	1	1	1	0	1	1	1	0	0	1	0	0	0	0	1	0	0	0	0	0	0	0	1	1	1	1	0	0
CoreSNP_141	ALT	20	30	30	10	0.222222	0.0012805	0.0028953	AAGWMK010000001.1	635659								Unknown	Not in annotated region	0	0	1	1	1	0	1	1	1	0	0	1	0	0	0	0	1	0	0	0	0	0	0	0	1	1	1	1	0	0
CoreSNP_3641	ALT	20	30	30	10	0.222222	0.0012805	0.0028953	AAGWMK010000001.1	641536	T	AAG	K	ERKK	T_C	AAG_GAG	K_E	NonSynonymous	glucans biosynthesis glucosyltransferase MdoH.	0	0	1	1	1	0	1	1	1	0	0	1	0	0	0	0	1	0	0	0	0	0	0	0	1	1	1	1	0	0
CoreSNP_6350	ALT	20	30	30	10	0.222222	0.0012805	0.0028953	AAGWMK010000001.1	648114	G	CCC	P	GAPC	G_A	CCC_TCC	P_S	NonSynonymous	rhodanese-related sulfurtransferase.	0	0	1	1	1	0	1	1	1	0	0	1	0	0	0	0	1	0	0	0	0	0	0	0	1	1	1	1	0	0
CoreSNP_4345	ALT	20	30	30	10	0.222222	0.0012805	0.0028953	AAGWMK010000001.1	649510	T	ATT	I	GVIS	T_C	ATT_GTT	I_V	NonSynonymous	cytochrome b.	0	0	1	1	1	0	1	1	1	0	0	1	0	0	0	0	1	0	0	0	0	0	0	0	1	1	1	1	0	0
CoreSNP_917	ALT	20	30	30	10	0.222222	0.0012805	0.0028953	AAGWMK010000001.1	649558								Unknown	Not in annotated region	0	0	1	1	1	0	1	1	1	0	0	1	0	0	0	0	1	0	0	0	0	0	0	0	1	1	1	1	0	0
CoreSNP_5331	ALT	20	30	30	10	0.222222	0.0012805	0.0028953	AAGWMK010000001.1	649721								Unknown	Not in annotated region	0	0	1	1	1	0	1	1	1	0	0	1	0	0	0	0	1	0	0	0	0	0	0	0	1	1	1	1	0	0
CoreSNP_157	ALT	20	30	30	10	0.222222	0.0012805	0.0028953	AAGWMK010000001.1	650660	C	GGC	G	EAGS	C_T	GGC_GAC	G_D	NonSynonymous	N-methyl-L-tryptophan oxidase.	0	0	1	1	1	0	1	1	1	0	0	1	0	0	0	0	1	0	0	0	0	0	0	0	1	1	1	1	0	0
CoreSNP_3474	ALT	20	30	30	10	0.222222	0.0012805	0.0028953	AAGWMK010000001.1	650877	C	GCG	A	AQAL	C_T	GCG_ACG	A_T	NonSynonymous	N-methyl-L-tryptophan oxidase.	0	0	1	1	1	0	1	1	1	0	0	1	0	0	0	0	1	0	0	0	0	0	0	0	1	1	1	1	0	0
CoreSNP_686_Alt1AsREF	REF	30	10	20	30	4.5	0.0012805	0.0028953	AAGWMK010000001.1	652008								Unknown	Not in annotated region	0	.	1	1	1	0	1	1	1	0	0	1	0	0	0	0	1	0	0	0	0	0	0	.	1	1	1	1	0	0
CoreSNP_686_RefAsREF	ALT	18	28	32	12	0.241071	0.00159603	0.0028953	AAGWMK010000001.1	652008								Unknown	Not in annotated region	0	.	1	1	1	0	1	1	1	0	0	1	0	0	0	0	1	0	0	0	0	0	0	.	1	1	1	1	0	0
CoreSNP_6506_Alt1AsREF	REF	30	10	20	30	4.5	0.0012805	0.0028953	AAGWMK010000001.1	652030								Unknown	Not in annotated region	0	.	1	1	1	0	1	1	1	0	0	1	0	0	0	0	1	0	0	0	0	0	0	.	1	1	1	1	0	0
CoreSNP_6506_RefAsREF	ALT	18	28	32	12	0.241071	0.00159603	0.0028953	AAGWMK010000001.1	652030								Unknown	Not in annotated region	0	.	1	1	1	0	1	1	1	0	0	1	0	0	0	0	1	0	0	0	0	0	0	.	1	1	1	1	0	0
CoreSNP_1371	ALT	20	30	30	10	0.222222	0.0012805	0.0028953	AAGWMK010000001.1	652699	G	ATG	M	GMPL	G_A	ATG_ATA	M_I	NonSynonymous	dihydroorotase.	0	0	1	1	1	0	1	1	1	0	0	1	0	0	0	0	1	0	0	0	0	0	0	0	1	1	1	1	0	0
CoreSNP_2222	ALT	20	30	30	10	0.222222	0.0012805	0.0028953	AAGWMK010000001.1	653583	G	GCC	A	NLAS	G_A	GCC_GTC	A_V	NonSynonymous	lipoprotein.	0	0	1	1	1	0	1	1	1	0	0	1	0	0	0	0	1	0	0	0	0	0	0	0	1	1	1	1	0	0
CoreSNP_4262	ALT	20	30	30	10	0.222222	0.0012805	0.0028953	AAGWMK010000001.1	653837								Unknown	Not in annotated region	0	0	1	1	1	0	1	1	1	0	0	1	0	0	0	0	1	0	0	0	0	0	0	0	1	1	1	1	0	0
CoreSNP_3764	ALT	20	30	30	10	0.222222	0.0012805	0.0028953	AAGWMK010000001.1	653890								Unknown	Not in annotated region	0	0	1	1	1	0	1	1	1	0	0	1	0	0	0	0	1	0	0	0	0	0	0	0	1	1	1	1	0	0
CoreSNP_4367	ALT	20	30	30	10	0.222222	0.0012805	0.0028953	AAGWMK010000001.1	654977	A	ACC	T	MTGL	A_G	ACC_GCC	T_A	NonSynonymous	multidrug efflux MFS transporter MdtH.	0	0	1	1	1	0	1	1	1	0	0	1	0	0	0	0	1	0	0	0	0	0	0	0	1	1	1	1	0	0
CoreSNP_6156	REF	50	30	0	10	Inf	0.000148176	0.0028953	AAGWMK010000001.1	657101	A	GAC	D	EDGP	A_T	GAC_GTC	D_V	NonSynonymous	DUF480 domain-containing protein.	0	0	1	0	0	0	0	0	0	0	0	0	0	0	0	0	0	0	0	0	0	0	0	0	1	1	0	0	0	0
CoreSNP_1081	ALT	20	30	30	10	0.222222	0.0012805	0.0028953	AAGWMK010000001.1	657770	A	ATC	I	SIGP	A_G	ATC_GTC	I_V	NonSynonymous	Gfo/Idh/MocA family oxidoreductase.	0	0	1	1	1	0	1	1	1	0	0	1	0	0	0	0	1	0	0	0	0	0	0	0	1	1	1	1	0	0
CoreSNP_1510	ALT	20	30	30	10	0.222222	0.0012805	0.0028953	AAGWMK010000001.1	658367								Unknown	Not in annotated region	0	0	1	1	1	0	1	1	1	0	0	1	0	0	0	0	1	0	0	0	0	0	0	0	1	1	1	1	0	0
CoreSNP_321	ALT	20	30	30	10	0.222222	0.0012805	0.0028953	AAGWMK010000001.1	661299	T	TCG	S	TSAN	T_C	TCG_CCG	S_P	NonSynonymous	flagellar basal body P-ring formation protein.	0	0	1	1	1	0	1	1	1	0	0	1	0	0	0	0	1	0	0	0	0	0	0	0	1	1	1	1	0	0
CoreSNP_4164	ALT	20	30	30	10	0.222222	0.0012805	0.0028953	AAGWMK010000001.1	661323	C	GTC	V	APVA	C_T	GTC_ATC	V_I	NonSynonymous	flagellar basal body P-ring formation protein.	0	0	1	1	1	0	1	1	1	0	0	1	0	0	0	0	1	0	0	0	0	0	0	0	1	1	1	1	0	0
CoreSNP_3774	ALT	20	30	30	10	0.222222	0.0012805	0.0028953	AAGWMK010000001.1	661654								Unknown	Not in annotated region	0	0	1	1	1	0	1	1	1	0	0	1	0	0	0	0	1	0	0	0	0	0	0	0	1	1	1	1	0	0
CoreSNP_5604	ALT	40	40	10	0	0	0.00194383	0.0028953	AAGWMK010000001.1	669724	A	TCG	S	QGST	A_C	TCG_GCG	S_A	NonSynonymous	flagellar hook-associated protein FlgK.	0	0	0	1	0	0	0	1	1	0	0	0	0	0	0	0	0	0	0	0	0	0	0	0	0	0	0	0	0	0
CoreSNP_4995	ALT	20	30	30	10	0.222222	0.0012805	0.0028953	AAGWMK010000001.1	671340	G	GAC	D	NDVE	G_A	GAC_AAC	D_N	NonSynonymous	flagellar hook-filament junction protein FlgL.	0	0	1	1	1	0	1	1	1	0	0	1	0	0	0	0	1	0	0	0	0	0	0	0	1	1	1	1	0	0
CoreSNP_15	ALT	20	30	30	10	0.222222	0.0012805	0.0028953	AAGWMK010000001.1	671641								Unknown	Not in annotated region	0	0	1	1	1	0	1	1	1	0	0	1	0	0	0	0	1	0	0	0	0	0	0	0	1	1	1	1	0	0
CoreSNP_2111	ALT	20	30	30	10	0.222222	0.0012805	0.0028953	AAGWMK010000001.1	671788								Unknown	Not in annotated region	0	0	1	1	1	0	1	1	1	0	0	1	0	0	0	0	1	0	0	0	0	0	0	0	1	1	1	1	0	0
CoreSNP_1200	ALT	20	30	30	10	0.222222	0.0012805	0.0028953	AAGWMK010000001.1	671827								Unknown	Not in annotated region	0	0	1	1	1	0	1	1	1	0	0	1	0	0	0	0	1	0	0	0	0	0	0	0	1	1	1	1	0	0
CoreSNP_6168	ALT	20	30	30	10	0.222222	0.0012805	0.0028953	AAGWMK010000001.1	671837								Unknown	Not in annotated region	0	0	1	1	1	0	1	1	1	0	0	1	0	0	0	0	1	0	0	0	0	0	0	0	1	1	1	1	0	0
CoreSNP_4504	ALT	20	30	30	10	0.222222	0.0012805	0.0028953	AAGWMK010000001.1	672105	G	CCG	P	EKPQ	G_A	CCG_TCG	P_S	NonSynonymous	ribonuclease E.	0	0	1	1	1	0	1	1	1	0	0	1	0	0	0	0	1	0	0	0	0	0	0	0	1	1	1	1	0	0
CoreSNP_4998	ALT	20	30	30	10	0.222222	0.0012805	0.0028953	AAGWMK010000001.1	672372	A	AAG	K	VKVE	A_G	AAG_GAG	K_E	NonSynonymous	ribonuclease E.	0	0	1	1	1	0	1	1	1	0	0	1	0	0	0	0	1	0	0	0	0	0	0	0	1	1	1	1	0	0
CoreSNP_4747	ALT	20	30	30	10	0.222222	0.0012805	0.0028953	AAGWMK010000001.1	672464	T	GTA	V	TVAL	T_C	GTA_GCA	V_A	NonSynonymous	ribonuclease E.	0	0	1	1	1	0	1	1	1	0	0	1	0	0	0	0	1	0	0	0	0	0	0	0	1	1	1	1	0	0
CoreSNP_1238	ALT	20	30	30	10	0.222222	0.0012805	0.0028953	AAGWMK010000001.1	672535	T	GAA	E	VVEE	T_G	GAA_GAC	E_D	NonSynonymous	ribonuclease E.	0	0	1	1	1	0	1	1	1	0	0	1	0	0	0	0	1	0	0	0	0	0	0	0	1	1	1	1	0	0
CoreSNP_4509_Alt1AsREF	REF	30	10	20	30	4.5	0.0012805	0.0028953	AAGWMK010000001.1	673170	G	GCG	A	QAQQ	G_A	GCG_ACG	A_T	NonSynonymous	ribonuclease E.	0	0	1	1	1	0	1	1	1	0	0	1	0	0	0	0	1	0	0	0	0	0	0	0	1	1	1	1	0	0
CoreSNP_4509_RefAsREF	ALT	20	29	30	11	0.252874	0.00282606	0.00415879	AAGWMK010000001.1	673170	G	GCG	A	QAQQ	G_A	GCG_ACG	A_T	NonSynonymous	ribonuclease E.	0	0	1	1	1	0	1	1	1	0	0	1	0	0	0	0	1	0	0	0	0	0	0	0	1	1	1	1	0	0
CoreSNP_1321	ALT	40	40	10	0	0	0.00194383	0.0028953	AAGWMK010000001.1	682532	G	TGT	C	KCET	G_A	TGT_TAT	C_Y	NonSynonymous	ACP S-malonyltransferase.	0	0	0	0	0	0	0	0	0	0	0	0	0	0	0	0	0	0	1	0	0	0	0	1	0	0	0	0	0	0
CoreSNP_451_Alt1AsREF	REF	10	0	40	40	Inf	0.00194383	0.0028953	AAGWMK010000001.1	689663								Unknown	Not in annotated region	0	0	0	1	0	0	0	1	1	0	0	0	0	0	0	0	0	0	0	0	0	0	0	0	0	0	0	0	0	0
CoreSNP_451_RefAsREF	ALT	40	39	10	1	0.102564	0.0198993	0.0286473	AAGWMK010000001.1	689663								Unknown	Not in annotated region	0	0	0	1	0	0	0	1	1	0	0	0	0	0	0	0	0	0	0	0	0	0	0	0	0	0	0	0	0	0
CoreSNP_1875	ALT	40	40	10	0	0	0.00194383	0.0028953	AAGWMK010000001.1	716760								Unknown	Not in annotated region	0	0	0	0	0	0	0	0	0	0	0	0	0	0	0	0	0	0	1	0	0	0	0	1	0	0	0	0	0	0
CoreSNP_5584	ALT	40	40	10	0	0	0.00194383	0.0028953	AAGWMK010000001.1	729893	C	GTA	V	KQVL	C_T	GTA_ATA	V_I	NonSynonymous	DUF3626 domain-containing protein.	0	0	0	0	1	0	0	0	0	0	0	0	0	0	0	0	0	0	0	0	0	0	0	0	0	0	1	1	0	0
CoreSNP_887	REF	50	30	0	10	Inf	0.000148176	0.0028953	AAGWMK010000001.1	730058	G	GCA	A	AK	G_T	GCA_TCA	A_S	NonSynonymous	DUF3626 domain-containing protein.	0	0	1	0	0	0	0	0	0	0	0	0	0	0	0	0	0	0	0	0	0	0	0	0	1	1	0	0	0	0
CoreSNP_945	ALT	40	40	10	0	0	0.00194383	0.0028953	AAGWMK010000001.1	731653								Unknown	Not in annotated region	0	0	0	1	0	0	0	1	1	0	0	0	0	0	0	0	0	0	0	0	0	0	0	0	0	0	0	0	0	0
CoreSNP_1053	ALT	40	40	10	0	0	0.00194383	0.0028953	AAGWMK010000001.1	734113								Unknown	Not in annotated region	0	0	0	1	0	0	0	1	1	0	0	0	0	0	0	0	0	0	0	0	0	0	0	0	0	0	0	0	0	0
CoreSNP_5338_Alt1AsREF	REF	9	0	41	40	Inf	0.00393467	0.0057796	AAGWMK010000001.1	735338								Unknown	Not in annotated region	0	.	0	0	0	0	1	0	0	0	0	1	0	0	0	0	1	0	0	0	0	0	.	0	0	0	0	0	0	0
CoreSNP_5338_RefAsREF	ALT	38	39	12	1	0.0811966	0.00507135	0.00743564	AAGWMK010000001.1	735338								Unknown	Not in annotated region	0	.	0	0	0	0	1	0	0	0	0	1	0	0	0	0	1	0	0	0	0	0	.	0	0	0	0	0	0	0
CoreSNP_992	ALT	40	40	10	0	0	0.00194383	0.0028953	AAGWMK010000001.1	742394								Unknown	Not in annotated region	0	0	0	0	1	0	0	0	0	0	0	0	0	0	0	0	0	0	0	0	0	0	0	0	0	0	1	1	0	0
CoreSNP_2866	REF	50	30	0	10	Inf	0.000148176	0.0028953	AAGWMK010000001.1	750094								Unknown	Not in annotated region	1	0	0	0	0	0	0	0	0	0	0	0	1	0	0	0	0	0	0	0	0	0	0	0	0	0	0	0	0	1
CoreSNP_4136	ALT	40	40	10	0	0	0.00194383	0.0028953	AAGWMK010000001.1	755065	G	GGC	G	PGVY	G_T	GGC_GTC	G_V	NonSynonymous	DUF1971 domain-containing protein.	0	0	0	0	0	0	0	0	0	0	0	0	0	0	0	0	0	0	1	0	0	0	0	1	0	0	0	0	0	0
CoreSNP_6019	ALT	20	30	30	10	0.222222	0.0012805	0.0028953	AAGWMK010000001.1	756548	C	GGT	G	INGC	C_T	GGT_GAT	G_D	NonSynonymous	hypothetical protein.	0	0	1	1	1	0	1	1	1	0	0	1	0	0	0	0	1	0	0	0	0	0	0	0	1	1	1	1	0	0
CoreSNP_3632	ALT	40	40	10	0	0	0.00194383	0.0028953	AAGWMK010000001.1	758371								Unknown	Not in annotated region	0	0	0	1	0	0	0	1	1	0	0	0	0	0	0	0	0	0	0	0	0	0	0	0	0	0	0	0	0	0
CoreSNP_3622	ALT	40	40	10	0	0	0.00194383	0.0028953	AAGWMK010000001.1	760386	G	CTG	L	QALI	G_T	CTG_ATG	L_M	NonSynonymous	helix-turn-helix transcriptioNot in annotated regionl regulator.	0	0	0	0	0	0	0	0	0	0	0	0	0	0	0	0	0	0	1	0	0	0	0	1	0	0	0	0	0	0
CoreSNP_1427	REF	50	10	0	30	Inf	1.26e-15	3.5e-13	AAGWMK010000001.1	783860	G	CCG	P	NVPP	A_G	CTG_CCG	L_P	NonSynonymous	DUF1496 domain-containing protein.	1	0	0	0	0	0	0	0	0	0	0	0	1	1	1	1	0	1	0	1	1	1	1	0	0	0	0	0	1	1
CoreSNP_3598	ALT	40	40	10	0	0	0.00194383	0.0028953	AAGWMK010000001.1	785546								Unknown	Not in annotated region	0	0	0	1	0	0	0	1	1	0	0	0	0	0	0	0	0	0	0	0	0	0	0	0	0	0	0	0	0	0
CoreSNP_347	REF	10	0	40	40	Inf	0.00194383	0.0028953	AAGWMK010000001.1	791971								Unknown	Not in annotated region	1	0	1	1	1	0	1	1	1	0	0	1	1	1	1	1	1	1	1	1	1	1	1	1	1	1	1	1	1	1
CoreSNP_6304	REF	50	35	0	5	Inf	0.014972	0.0217796	AAGWMK010000001.1	805210	G	CAG	Q	SSQM	G_T	CAG_AAG	Q_K	NonSynonymous	metal-dependent hydrolase.	0	0	1	0	0	0	0	0	0	0	0	0	0	0	0	0	0	0	0	0	0	0	0	0	1	1	0	0	0	0
CoreSNP_2359	ALT	40	40	10	0	0	0.00194383	0.0028953	AAGWMK010000001.1	806819	T	TAC	Y	AYSE	T_C	TAC_CAC	Y_H	NonSynonymous	hypothetical protein.	0	0	0	1	0	0	0	1	1	0	0	0	0	0	0	0	0	0	0	0	0	0	0	0	0	0	0	0	0	0
CoreSNP_1830_Alt1AsREF	REF	30	10	20	30	4.5	0.0012805	0.0028953	AAGWMK010000001.1	811678								Unknown	Not in annotated region	0	.	1	1	1	0	1	1	1	0	0	1	0	0	0	0	1	0	0	0	0	0	0	0	1	1	1	1	0	0
CoreSNP_1830_RefAsREF	ALT	19	30	31	10	0.204301	0.000618408	0.0028953	AAGWMK010000001.1	811678								Unknown	Not in annotated region	0	.	1	1	1	0	1	1	1	0	0	1	0	0	0	0	1	0	0	0	0	0	0	0	1	1	1	1	0	0
CoreSNP_2086	REF	50	30	0	10	Inf	0.000148176	0.0028953	AAGWMK010000001.1	821489	C	GCG	A	IADE	C_T	GCG_GTG	A_V	NonSynonymous	phenylalanine--tRNot in annotated region ligase subunit beta.	0	0	1	0	0	0	0	0	0	0	0	0	0	0	0	0	0	0	0	0	0	0	0	0	1	1	0	0	0	0
CoreSNP_4438	ALT	40	40	10	0	0	0.00194383	0.0028953	AAGWMK010000001.1	823827	T	ATC	I	LVIA	T_C	ATC_GTC	I_V	NonSynonymous	vitamin B12 ABC transporter permease BtuC.	0	0	0	1	0	0	0	1	1	0	0	0	0	0	0	0	0	0	0	0	0	0	0	0	0	0	0	0	0	0
CoreSNP_1631	ALT	40	40	10	0	0	0.00194383	0.0028953	AAGWMK010000001.1	824422	G	GAG	E	EEIK	G_C	GAG_CAG	E_Q	NonSynonymous	glutathione peroxidase.	0	0	0	1	0	0	0	1	1	0	0	0	0	0	0	0	0	0	0	0	0	0	0	0	0	0	0	0	0	0
CoreSNP_78	ALT	40	40	10	0	0	0.00194383	0.0028953	AAGWMK010000001.1	826138								Unknown	Not in annotated region	0	0	0	1	0	0	0	1	1	0	0	0	0	0	0	0	0	0	0	0	0	0	0	0	0	0	0	0	0	0
CoreSNP_270 (ygcH)	REF (intact)	50	30	0	10	Inf	0.000148176	0.0028953	AAGWMK010000002.1	485304	G	CAG	Q	DSQD	G_A	CAG_TAG	Q_*	NonSynonymous	type I-E CRISPR-associated protein. (Prokka: CRISPR system Cascade subunit CasE)	0	0	1	0	0	0	0	0	0	0	0	0	0	0	0	0	0	0	0	0	0	0	0	0	1	1	0	0	0	0
CoreSNP_4106	ALT	40	40	10	0	0	0.00194383	0.0028953	AAGWMK010000001.1	827841	C	GCG	A	GFAH	C_A	GCG_TCG	A_S	NonSynonymous	YdiU family protein.	0	0	0	1	0	0	0	1	1	0	0	0	0	0	0	0	0	0	0	0	0	0	0	0	0	0	0	0	0	0
CoreSNP_1649	ALT	40	40	10	0	0	0.00194383	0.0028953	AAGWMK010000001.1	827989	G	TCG	S	QPSV	G_A	TCG_TTG	S_L	NonSynonymous	YdiU family protein.	0	0	0	1	0	0	0	1	1	0	0	0	0	0	0	0	0	0	0	0	0	0	0	0	0	0	0	0	0	0
CoreSNP_5772	ALT	40	40	10	0	0	0.00194383	0.0028953	AAGWMK010000001.1	828842								Unknown	Not in annotated region	0	0	0	1	0	0	0	1	1	0	0	0	0	0	0	0	0	0	0	0	0	0	0	0	0	0	0	0	0	0
CoreSNP_2247_Alt1AsREF	REF	10	0	40	40	Inf	0.00194383	0.0028953	AAGWMK010000001.1	831079								Unknown	Not in annotated region	0	.	0	1	0	0	0	1	1	0	0	0	0	0	0	0	0	0	0	0	0	0	0	0	0	0	0	0	0	0
CoreSNP_2247_RefAsREF	ALT	39	40	11	0	0	0.000953391	0.0028953	AAGWMK010000001.1	831079								Unknown	Not in annotated region	0	.	0	1	0	0	0	1	1	0	0	0	0	0	0	0	0	0	0	0	0	0	0	0	0	0	0	0	0	0
CoreSNP_1997_Alt1AsREF	REF	10	0	40	40	Inf	0.00194383	0.0028953	AAGWMK010000001.1	831152								Unknown	Not in annotated region	0	.	0	1	0	0	0	1	1	0	0	0	0	0	0	0	0	0	0	0	0	0	0	0	0	0	0	0	0	0
CoreSNP_1997_RefAsREF	ALT	39	40	11	0	0	0.000953391	0.0028953	AAGWMK010000001.1	831152								Unknown	Not in annotated region	0	.	0	1	0	0	0	1	1	0	0	0	0	0	0	0	0	0	0	0	0	0	0	0	0	0	0	0	0	0
CoreSNP_6395	ALT	40	40	10	0	0	0.00194383	0.0028953	AAGWMK010000001.1	831625	A	GAG	E	PELE	A_C	GAG_GCG	E_A	NonSynonymous	phosphoenolpyruvate synthase.	0	0	0	1	0	0	0	1	1	0	0	0	0	0	0	0	0	0	0	0	0	0	0	0	0	0	0	0	0	0
CoreSNP_4047	ALT	40	40	10	0	0	0.00194383	0.0028953	AAGWMK010000001.1	832650	C	GAA	E	RMED	C_T	GAA_AAA	E_K	NonSynonymous	phosphoenolpyruvate synthase.	0	0	0	1	0	0	0	1	1	0	0	0	0	0	0	0	0	0	0	0	0	0	0	0	0	0	0	0	0	0
CoreSNP_619	ALT	40	40	10	0	0	0.00194383	0.0028953	AAGWMK010000001.1	833700								Unknown	Not in annotated region	0	0	0	1	0	0	0	1	1	0	0	0	0	0	0	0	0	0	0	0	0	0	0	0	0	0	0	0	0	0
CoreSNP_1477	ALT	40	40	10	0	0	0.00194383	0.0028953	AAGWMK010000001.1	835441								Unknown	Not in annotated region	0	0	0	1	0	0	0	1	1	0	0	0	0	0	0	0	0	0	0	0	0	0	0	0	0	0	0	0	0	0
CoreSNP_4710	ALT	40	40	10	0	0	0.00194383	0.0028953	AAGWMK010000001.1	835655	T	CTG	L	MLEF	T_A	CTG_CAG	L_Q	NonSynonymous	ferredoxin family protein.	0	0	0	1	0	0	0	1	1	0	0	0	0	0	0	0	0	0	0	0	0	0	0	0	0	0	0	0	0	0
CoreSNP_4886	ALT	40	40	10	0	0	0.00194383	0.0028953	AAGWMK010000001.1	837727	A	ATG	M	AMMV	A_G	ATG_GTG	M_V	NonSynonymous	electron transfer flavoprotein subunit alpha.	0	0	0	1	0	0	0	1	1	0	0	0	0	0	0	0	0	0	0	0	0	0	0	0	0	0	0	0	0	0
CoreSNP_2431	ALT	40	40	10	0	0	0.00194383	0.0028953	AAGWMK010000001.1	837877	C	GTT	V	IVVL	C_T	GTT_ATT	V_I	NonSynonymous	electron transfer flavoprotein subunit alpha.	0	0	0	1	0	0	0	1	1	0	0	0	0	0	0	0	0	0	0	0	0	0	0	0	0	0	0	0	0	0
CoreSNP_125	ALT	40	40	10	0	0	0.00194383	0.0028953	AAGWMK010000001.1	837917	G	GAG	E	TEID	G_T	GAG_GAT	E_D	NonSynonymous	electron transfer flavoprotein subunit alpha.	0	0	0	1	0	0	0	1	1	0	0	0	0	0	0	0	0	0	0	0	0	0	0	0	0	0	0	0	0	0
CoreSNP_4700	ALT	40	40	10	0	0	0.00194383	0.0028953	AAGWMK010000001.1	838057								Unknown	Not in annotated region	0	0	0	1	0	0	0	1	1	0	0	0	0	0	0	0	0	0	0	0	0	0	0	0	0	0	0	0	0	0
CoreSNP_6351	ALT	40	40	10	0	0	0.00194383	0.0028953	AAGWMK010000001.1	838213	T	ACG	T	WLTS	T_C	ACG_GCG	T_A	NonSynonymous	electron transfer flavoprotein.	0	0	0	1	0	0	0	1	1	0	0	0	0	0	0	0	0	0	0	0	0	0	0	0	0	0	0	0	0	0
CoreSNP_6333	ALT	40	40	10	0	0	0.00194383	0.0028953	AAGWMK010000001.1	838674	A	GAT	D	GDGD	A_G	GAT_GGT	D_G	NonSynonymous	electron transfer flavoprotein.	0	0	0	1	0	0	0	1	1	0	0	0	0	0	0	0	0	0	0	0	0	0	0	0	0	0	0	0	0	0
CoreSNP_2499	REF	50	30	0	10	Inf	0.000148176	0.0028953	AAGWMK010000001.1	840793	C	CAC	H	WHML	C_T	CAC_TAC	H_Y	NonSynonymous	acyl-CoA dehydrogeNot in annotated regionse.	0	0	1	0	0	0	0	0	0	0	0	0	0	0	0	0	0	0	0	0	0	0	0	0	1	1	0	0	0	0
CoreSNP_294	REF	50	30	0	10	Inf	0.000148176	0.0028953	AAGWMK010000001.1	841495	G	TCA	S	VISP	G_A	TCA_TTA	S_L	NonSynonymous	acyl CoA:acetate/3-ketoacid CoA transferase.	0	0	1	0	0	0	0	0	0	0	0	0	0	0	0	0	0	0	0	0	0	0	0	0	1	1	0	0	0	0
CoreSNP_1678_Alt1AsREF	REF	10	0	40	40	Inf	0.00194383	0.0028953	AAGWMK010000001.1	843082								Unknown	Not in annotated region	0	0	0	1	0	0	0	1	1	0	0	0	0	0	0	0	0	0	0	0	0	0	0	0	0	0	0	0	0	0
CoreSNP_1678_RefAsREF	ALT	39	40	11	0	0	0.000953391	0.0028953	AAGWMK010000001.1	843082								Unknown	Not in annotated region	0	0	0	1	0	0	0	1	1	0	0	0	0	0	0	0	0	0	0	0	0	0	0	0	0	0	0	0	0	0
CoreSNP_3176	ALT	40	40	10	0	0	0.00194383	0.0028953	AAGWMK010000001.1	843105								Unknown	Not in annotated region	0	0	0	1	0	0	0	1	1	0	0	0	0	0	0	0	0	0	0	0	0	0	0	0	0	0	0	0	0	0
CoreSNP_2030	ALT	40	40	10	0	0	0.00194383	0.0028953	AAGWMK010000001.1	843640	C	GGA	G	TTGQ	C_T	GGA_GAA	G_E	NonSynonymous	type I 3-dehydroquiNot in annotated regionte dehydratase.	0	0	0	1	0	0	0	1	1	0	0	0	0	0	0	0	0	0	0	0	0	0	0	0	0	0	0	0	0	0
CoreSNP_836	ALT	40	40	10	0	0	0.00194383	0.0028953	AAGWMK010000001.1	844890								Unknown	Not in annotated region	0	0	0	1	0	0	0	1	1	0	0	0	0	0	0	0	0	0	0	0	0	0	0	0	0	0	0	0	0	0
CoreSNP_926	ALT	40	40	10	0	0	0.00194383	0.0028953	AAGWMK010000001.1	850677	T	ATG	M	TMPG	T_C	ATG_ACG	M_T	NonSynonymous	FAD-binding oxidoreductase.	0	0	0	1	0	0	0	1	1	0	0	0	0	0	0	0	0	0	0	0	0	0	0	0	0	0	0	0	0	0
CoreSNP_2207	ALT	40	40	10	0	0	0.00194383	0.0028953	AAGWMK010000001.1	850697	A	ACC	T	QTVY	A_G	ACC_GCC	T_A	NonSynonymous	FAD-binding oxidoreductase.	0	0	0	1	0	0	0	1	1	0	0	0	0	0	0	0	0	0	0	0	0	0	0	0	0	0	0	0	0	0
CoreSNP_5461	ALT	40	40	10	0	0	0.00194383	0.0028953	AAGWMK010000001.1	852728	T	AAT	N	LVNE	T_G	AAT_CAT	N_H	NonSynonymous	FAD-binding oxidoreductase.	0	0	0	1	0	0	0	1	1	0	0	0	0	0	0	0	0	0	0	0	0	0	0	0	0	0	0	0	0	0
CoreSNP_5307_Alt1AsREF	REF	10	0	40	40	Inf	0.00194383	0.0028953	AAGWMK010000001.1	852932	C	GTC	V	HEVT	C_G	GTC_CTC	V_L	NonSynonymous	FAD-binding oxidoreductase.	0	0	0	1	0	0	0	1	1	0	0	0	0	0	0	0	0	0	0	0	0	0	0	0	0	0	0	0	0	0
CoreSNP_5307_RefAsREF	ALT	40	39	10	1	0.102564	0.0198993	0.0286473	AAGWMK010000001.1	852932	C	GTC	V	HEVT	C_G	GTC_CTC	V_L	NonSynonymous	FAD-binding oxidoreductase.	0	0	0	1	0	0	0	1	1	0	0	0	0	0	0	0	0	0	0	0	0	0	0	0	0	0	0	0	0	0
CoreSNP_6353	ALT	40	40	10	0	0	0.00194383	0.0028953	AAGWMK010000001.1	853883								Unknown	Not in annotated region	0	0	0	1	0	0	0	1	1	0	0	0	0	0	0	0	0	0	0	0	0	0	0	0	0	0	0	0	0	0
CoreSNP_6301	ALT	40	40	10	0	0	0.00194383	0.0028953	AAGWMK010000001.1	853893								Unknown	Not in annotated region	0	0	0	1	0	0	0	1	1	0	0	0	0	0	0	0	0	0	0	0	0	0	0	0	0	0	0	0	0	0
CoreSNP_5634	ALT	40	40	10	0	0	0.00194383	0.0028953	AAGWMK010000001.1	855186	G	ACT	T	ISTL	G_A	ACT_ATT	T_I	NonSynonymous	L-cystine transporter.	0	0	0	1	0	0	0	1	1	0	0	0	0	0	0	0	0	0	0	0	0	0	0	0	0	0	0	0	0	0
CoreSNP_5953	ALT	40	40	10	0	0	0.00194383	0.0028953	AAGWMK010000001.1	855538								Unknown	Not in annotated region	0	0	0	1	0	0	0	1	1	0	0	0	0	0	0	0	0	0	0	0	0	0	0	0	0	0	0	0	0	0
CoreSNP_1136	ALT	40	40	10	0	0	0.00194383	0.0028953	AAGWMK010000001.1	855651								Unknown	Not in annotated region	0	0	0	1	0	0	0	1	1	0	0	0	0	0	0	0	0	0	0	0	0	0	0	0	0	0	0	0	0	0
CoreSNP_1301	ALT	40	40	10	0	0	0.00194383	0.0028953	AAGWMK010000001.1	855665								Unknown	Not in annotated region	0	0	0	1	0	0	0	1	1	0	0	0	0	0	0	0	0	0	0	0	0	0	0	0	0	0	0	0	0	0
CoreSNP_3573	ALT	40	40	10	0	0	0.00194383	0.0028953	AAGWMK010000001.1	857157	C	TTG	L	RALC	C_A	TTG_TTT	L_F	NonSynonymous	Fe-S cluster assembly protein SufB.	0	0	0	1	0	0	0	1	1	0	0	0	0	0	0	0	0	0	0	0	0	0	0	0	0	0	0	0	0	0
CoreSNP_5404	REF	50	30	0	10	Inf	0.000148176	0.0028953	AAGWMK010000001.1	859609	A	CAG	Q	RQQE	A_T	CAG_CTG	Q_L	NonSynonymous	Fe-S cluster assembly protein SufD.	0	0	1	0	0	0	0	0	0	0	0	0	0	0	0	0	0	0	0	0	0	0	0	0	1	1	0	0	0	0
CoreSNP_1435	REF	50	30	0	10	Inf	0.000148176	0.0028953	AAGWMK010000001.1	864474	C	GGC	G	IEGN	C_T	GGC_GAC	G_D	NonSynonymous	pyruvate kiNot in annotated regionse I.	0	0	0	0	0	0	0	0	0	0	0	0	0	1	1	0	0	1	0	1	1	1	1	0	0	0	0	0	1	0
CoreSNP_669	ALT	40	40	10	0	0	0.00194383	0.0028953	AAGWMK010000001.1	867942	G	GCG	A	VLAE	G_C	GCG_GGG	A_G	NonSynonymous	cytoplasmic protein.	0	0	0	0	0	0	0	0	0	0	0	0	0	0	0	0	0	0	1	0	0	0	0	1	0	0	0	0	0	0
CoreSNP_356	ALT	20	30	30	10	0.222222	0.0012805	0.0028953	AAGWMK010000001.1	868349								Unknown	Not in annotated region	0	0	1	1	1	0	1	1	1	0	0	1	0	0	0	0	1	0	0	0	0	0	0	0	1	1	1	1	0	0
CoreSNP_5403	ALT	40	40	10	0	0	0.00194383	0.0028953	AAGWMK010000001.1	875291	C	ACG	T	TTAH	C_T	ACG_ATG	T_M	NonSynonymous	two-component system sensor histidine kiNot in annotated regionse.	0	0	0	1	0	0	0	1	1	0	0	0	0	0	0	0	0	0	0	0	0	0	0	0	0	0	0	0	0	0
CoreSNP_3524 (bepF)	REF (intact)	50	30	0	10	Inf	0.000148176	0.0028953	AAGWMK010000006.1	155067	C	CAG	Q	KQTA	C_T	CAG_TAG	Q_*	NonSynonymous	multidrug efflux RND transporter periplasmic. (Prokka: Efflux pump periplasmic linker BepF)	0	0	0	0	0	0	0	0	0	0	0	0	0	1	1	0	0	1	0	1	1	1	1	0	0	0	0	0	1	0
CoreSNP_4124	ALT	40	40	10	0	0	0.00194383	0.0028953	AAGWMK010000001.1	900072	G	CCG	P	EYPP	G_A	CCG_TCG	P_S	NonSynonymous	EscN/YscN/HrcN family type III secretion system.	0	0	0	1	0	0	0	1	1	0	0	0	0	0	0	0	0	0	0	0	0	0	0	0	0	0	0	0	0	0
CoreSNP_6136	ALT	40	40	10	0	0	0.00194383	0.0028953	AAGWMK010000001.1	905643	G	CGT	R	VDRM	G_C	CGT_GGT	R_G	NonSynonymous	multidrug efflux MATE transporter MdtK.	0	0	0	1	0	0	0	1	1	0	0	0	0	0	0	0	0	0	0	0	0	0	0	0	0	0	0	0	0	0
CoreSNP_4630	ALT	20	30	30	10	0.222222	0.0012805	0.0028953	AAGWMK010000001.1	915219								Unknown	Not in annotated region	0	0	1	1	1	0	1	1	1	0	0	1	0	0	0	0	1	0	0	0	0	0	0	0	1	1	1	1	0	0
CoreSNP_6481	ALT	20	30	30	10	0.222222	0.0012805	0.0028953	AAGWMK010000001.1	915733	G	ACG	T	PDTT	G_A	ACG_ATG	T_M	NonSynonymous	ribonuclease T.	0	0	1	1	1	0	1	1	1	0	0	1	0	0	0	0	1	0	0	0	0	0	0	0	1	1	1	1	0	0
CoreSNP_6319	ALT	20	30	30	10	0.222222	0.0012805	0.0028953	AAGWMK010000001.1	916955	A	AGC	S	GSVE	A_G	AGC_GGC	S_G	NonSynonymous	alkene reductase.	0	0	1	1	1	0	1	1	1	0	0	1	0	0	0	0	1	0	0	0	0	0	0	0	1	1	1	1	0	0
CoreSNP_3615	ALT	20	30	30	10	0.222222	0.0012805	0.0028953	AAGWMK010000001.1	916966	T	CAG	Q	TDQY	T_C	CAG_CGG	Q_R	NonSynonymous	alkene reductase.	0	0	1	1	1	0	1	1	1	0	0	1	0	0	0	0	1	0	0	0	0	0	0	0	1	1	1	1	0	0
CoreSNP_628	ALT	20	30	30	10	0.222222	0.0012805	0.0028953	AAGWMK010000001.1	918017	A	ATG	M	RLMA	A_G	ATG_ACG	M_T	NonSynonymous	TetR/AcrR family transcriptioNot in annotated regionl regulator.	0	0	1	1	1	0	1	1	1	0	0	1	0	0	0	0	1	0	0	0	0	0	0	0	1	1	1	1	0	0
CoreSNP_4431	ALT	20	30	30	10	0.222222	0.0012805	0.0028953	AAGWMK010000001.1	918264								Unknown	Not in annotated region	0	0	1	1	1	0	1	1	1	0	0	1	0	0	0	0	1	0	0	0	0	0	0	0	1	1	1	1	0	0
CoreSNP_6463	ALT	20	30	30	10	0.222222	0.0012805	0.0028953	AAGWMK010000001.1	918467	C	GCC	A	DAEK	C_T	GCC_GTC	A_V	NonSynonymous	DUF1289 domain-containing protein.	0	0	1	1	1	0	1	1	1	0	0	1	0	0	0	0	1	0	0	0	0	0	0	0	1	1	1	1	0	0
CoreSNP_5453	REF	50	30	0	10	Inf	0.000148176	0.0028953	AAGWMK010000001.1	918681	C	GGT	G	VMGY	C_T	GGT_AGT	G_S	NonSynonymous	aldo/keto reductase family oxidoreductase.	0	0	1	0	0	0	0	0	0	0	0	0	0	0	0	0	0	0	0	0	0	0	0	0	1	1	0	0	0	0
CoreSNP_2522	ALT	20	30	30	10	0.222222	0.0012805	0.0028953	AAGWMK010000001.1	918853	C	AGA	R	RERL	C_T	AGA_AAA	R_K	NonSynonymous	aldo/keto reductase family oxidoreductase.	0	0	1	1	1	0	1	1	1	0	0	1	0	0	0	0	1	0	0	0	0	0	0	0	1	1	1	1	0	0
CoreSNP_4829	ALT	20	30	30	10	0.222222	0.0012805	0.0028953	AAGWMK010000001.1	919464	T	TCG	S	LSRQ	T_A	TCG_ACG	S_T	NonSynonymous	aldo/keto reductase family oxidoreductase.	0	0	1	1	1	0	1	1	1	0	0	1	0	0	0	0	1	0	0	0	0	0	0	0	1	1	1	1	0	0
CoreSNP_5380	ALT	20	30	30	10	0.222222	0.0012805	0.0028953	AAGWMK010000001.1	919812	T	AAA	K	HAKG	T_G	AAA_AAC	K_N	NonSynonymous	superoxide dismutase [Cu-Zn] SodC2.	0	0	1	1	1	0	1	1	1	0	0	1	0	0	0	0	1	0	0	0	0	0	0	0	1	1	1	1	0	0
CoreSNP_1125	ALT	20	30	30	10	0.222222	0.0012805	0.0028953	AAGWMK010000001.1	919973	G	ACC	T	IATE	G_C	ACC_AGC	T_S	NonSynonymous	superoxide dismutase [Cu-Zn] SodC2.	0	0	1	1	1	0	1	1	1	0	0	1	0	0	0	0	1	0	0	0	0	0	0	0	1	1	1	1	0	0
CoreSNP_5647	ALT	20	30	30	10	0.222222	0.0012805	0.0028953	AAGWMK010000001.1	920093	C	ACG	T	GTRY	C_T	ACG_ATG	T_M	NonSynonymous	superoxide dismutase [Cu-Zn] SodC2.	0	0	1	1	1	0	1	1	1	0	0	1	0	0	0	0	1	0	0	0	0	0	0	0	1	1	1	1	0	0
CoreSNP_391	ALT	20	30	30	10	0.222222	0.0012805	0.0028953	AAGWMK010000001.1	920129	A	TCT	S	TLSP	A_C	TCT_GCT	S_A	NonSynonymous	FUSC family protein.	0	0	1	1	1	0	1	1	1	0	0	1	0	0	0	0	1	0	0	0	0	0	0	0	1	1	1	1	0	0
CoreSNP_3693	ALT	20	30	30	10	0.222222	0.0012805	0.0028953	AAGWMK010000001.1	921253	G	CGG	R	ARII	G_A	CGG_CAG	R_Q	NonSynonymous	FUSC family protein.	0	0	1	1	1	0	1	1	1	0	0	1	0	0	0	0	1	0	0	0	0	0	0	0	1	1	1	1	0	0
CoreSNP_2757	ALT	20	30	30	10	0.222222	0.0012805	0.0028953	AAGWMK010000001.1	921588	G	TTG	L	ALKN	G_T	TTG_TTT	L_F	NonSynonymous	FUSC family protein.	0	0	1	1	1	0	1	1	1	0	0	1	0	0	0	0	1	0	0	0	0	0	0	0	1	1	1	1	0	0
CoreSNP_659	ALT	20	30	30	10	0.222222	0.0012805	0.0028953	AAGWMK010000001.1	928851	A	AAT	N	VNDA	A_G	AAT_GAT	N_D	NonSynonymous	pyridoxal kiNot in annotated regionse PdxY.	0	0	1	1	1	0	1	1	1	0	0	1	0	0	0	0	1	0	0	0	0	0	0	0	1	1	1	1	0	0
CoreSNP_196	ALT	20	30	30	10	0.222222	0.0012805	0.0028953	AAGWMK010000001.1	929497	T	TTT	F	KFQY	T_G	TTT_TTG	F_L	NonSynonymous	glutathione transferase GstA.	0	0	1	1	1	0	1	1	1	0	0	1	0	0	0	0	1	0	0	0	0	0	0	0	1	1	1	1	0	0
CoreSNP_2655	ALT	20	30	30	10	0.222222	0.0012805	0.0028953	AAGWMK010000001.1	930818	T	ATT	I	IVIL	T_C	ATT_GTT	I_V	NonSynonymous	dipeptide/tripeptide permease DtpA.	0	0	1	1	1	0	1	1	1	0	0	1	0	0	0	0	1	0	0	0	0	0	0	0	1	1	1	1	0	0
CoreSNP_5715	ALT	20	30	30	10	0.222222	0.0012805	0.0028953	AAGWMK010000001.1	935698	G	GTG	V	PVAD	G_A	GTG_ATG	V_M	NonSynonymous	electron transport complex subunit RsxC.	0	0	1	1	1	0	1	1	1	0	0	1	0	0	0	0	1	0	0	0	0	0	0	0	1	1	1	1	0	0
CoreSNP_4399	ALT	20	30	30	10	0.222222	0.0012805	0.0028953	AAGWMK010000001.1	935775	T	CTG	L	SLPD	T_A	CTG_CAG	L_Q	NonSynonymous	electron transport complex subunit RsxC.	0	0	1	1	1	0	1	1	1	0	0	1	0	0	0	0	1	0	0	0	0	0	0	0	1	1	1	1	0	0
CoreSNP_1258	ALT	20	30	30	10	0.222222	0.0012805	0.0028953	AAGWMK010000001.1	936243	A	GTG	V	LLVP	A_G	GTG_GCG	V_A	NonSynonymous	electron transport complex subunit RsxC.	0	0	1	1	1	0	1	1	1	0	0	1	0	0	0	0	1	0	0	0	0	0	0	0	1	1	1	1	0	0
CoreSNP_1705	ALT	20	30	30	10	0.222222	0.0012805	0.0028953	AAGWMK010000001.1	936570	A	CAA	Q	TQIL	A_G	CAA_CGA	Q_R	NonSynonymous	electron transport complex subunit RsxC.	0	0	1	1	1	0	1	1	1	0	0	1	0	0	0	0	1	0	0	0	0	0	0	0	1	1	1	1	0	0
CoreSNP_2744	ALT	20	30	30	10	0.222222	0.0012805	0.0028953	AAGWMK010000001.1	939379								Unknown	Not in annotated region	0	0	1	1	1	0	1	1	1	0	0	1	0	0	0	0	1	0	0	0	0	0	0	0	1	1	1	1	0	0
CoreSNP_5779	ALT	20	30	30	10	0.222222	0.0012805	0.0028953	AAGWMK010000001.1	939567								Unknown	Not in annotated region	0	0	1	1	1	0	1	1	1	0	0	1	0	0	0	0	1	0	0	0	0	0	0	0	1	1	1	1	0	0
CoreSNP_6207	ALT	20	30	30	10	0.222222	0.0012805	0.0028953	AAGWMK010000001.1	939752	A	AAT	N	MNKS	A_G	AAT_GAT	N_D	NonSynonymous	division septum protein Blr.	0	0	1	1	1	0	1	1	1	0	0	1	0	0	0	0	1	0	0	0	0	0	0	0	1	1	1	1	0	0
CoreSNP_629	ALT	20	30	30	10	0.222222	0.0012805	0.0028953	AAGWMK010000001.1	941054	C	GCG	A	AAA*	C_A	GCG_GAG	A_E	NonSynonymous	adenosine deamiNot in annotated regionse.	0	0	1	1	1	0	1	1	1	0	0	1	0	0	0	0	1	0	0	0	0	0	0	0	1	1	1	1	0	0
CoreSNP_4720	ALT	20	30	30	10	0.222222	0.0012805	0.0028953	AAGWMK010000001.1	941088	G	GGC	G	DGEK	G_A	GGC_AGC	G_S	NonSynonymous	adenosine deamiNot in annotated regionse.	0	0	1	1	1	0	1	1	1	0	0	1	0	0	0	0	1	0	0	0	0	0	0	0	1	1	1	1	0	0
CoreSNP_2903	ALT	20	30	30	10	0.222222	0.0012805	0.0028953	AAGWMK010000001.1	941563	A	AAA	K	EKIT	A_C	AAA_AAC	K_N	NonSynonymous	adenosine deamiNot in annotated regionse.	0	0	1	1	1	0	1	1	1	0	0	1	0	0	0	0	1	0	0	0	0	0	0	0	1	1	1	1	0	0
CoreSNP_115	ALT	20	30	30	10	0.222222	0.0012805	0.0028953	AAGWMK010000001.1	942159								Unknown	Not in annotated region	0	0	1	1	1	0	1	1	1	0	0	1	0	0	0	0	1	0	0	0	0	0	0	0	1	1	1	1	0	0
CoreSNP_4155	ALT	20	30	30	10	0.222222	0.0012805	0.0028953	AAGWMK010000001.1	942194								Unknown	Not in annotated region	0	0	1	1	1	0	1	1	1	0	0	1	0	0	0	0	1	0	0	0	0	0	0	0	1	1	1	1	0	0
CoreSNP_1704 (stfC)	REF (intact)	50	30	0	10	Inf	0.000148176	0.0028953	AAGWMK010000011.1	1046	C	GAA	E	GPEN	C_A	GAA_TAA	E_*	NonSynonymous	fimbrial biogenesis outer membrane usher. (Prokka: Outer membrane usher protein PapC)	0	0	1	0	0	0	0	0	0	0	0	0	0	0	0	0	0	0	0	0	0	0	0	0	1	1	0	0	0	0
CoreSNP_3767	ALT	20	30	30	10	0.222222	0.0012805	0.0028953	AAGWMK010000001.1	942687								Unknown	Not in annotated region	0	0	1	1	1	0	1	1	1	0	0	1	0	0	0	0	1	0	0	0	0	0	0	0	1	1	1	1	0	0
CoreSNP_6418	ALT	20	30	30	10	0.222222	0.0012805	0.0028953	AAGWMK010000001.1	942720								Unknown	Not in annotated region	0	0	1	1	1	0	1	1	1	0	0	1	0	0	0	0	1	0	0	0	0	0	0	0	1	1	1	1	0	0
CoreSNP_6014	ALT	20	30	30	10	0.222222	0.0012805	0.0028953	AAGWMK010000001.1	942732								Unknown	Not in annotated region	0	0	1	1	1	0	1	1	1	0	0	1	0	0	0	0	1	0	0	0	0	0	0	0	1	1	1	1	0	0
CoreSNP_383	ALT	20	30	30	10	0.222222	0.0012805	0.0028953	AAGWMK010000001.1	944163	G	GCA	A	LAEM	G_T	GCA_TCA	A_S	NonSynonymous	DUF945 domain-containing protein.	0	0	1	1	1	0	1	1	1	0	0	1	0	0	0	0	1	0	0	0	0	0	0	0	1	1	1	1	0	0
CoreSNP_4241	ALT	20	30	30	10	0.222222	0.0012805	0.0028953	AAGWMK010000001.1	944412	A	TAC	Y	PVYA	A_T	TAC_AAC	Y_N	NonSynonymous	mannose-6-phosphate isomerase.	0	0	1	1	1	0	1	1	1	0	0	1	0	0	0	0	1	0	0	0	0	0	0	0	1	1	1	1	0	0
CoreSNP_3083	ALT	20	30	30	10	0.222222	0.0012805	0.0028953	AAGWMK010000001.1	944757	T	TCG	S	VSLE	T_G	TCG_GCG	S_A	NonSynonymous	mannose-6-phosphate isomerase.	0	0	1	1	1	0	1	1	1	0	0	1	0	0	0	0	1	0	0	0	0	0	0	0	1	1	1	1	0	0
CoreSNP_1714	ALT	20	30	30	10	0.222222	0.0012805	0.0028953	AAGWMK010000001.1	946353	G	CCG	P	LTPG	G_A	CCG_CTG	P_L	NonSynonymous	fumarate hydratase.	0	0	1	1	1	0	1	1	1	0	0	1	0	0	0	0	1	0	0	0	0	0	0	0	1	1	1	1	0	0
CoreSNP_2599	ALT	20	30	30	10	0.222222	0.0012805	0.0028953	AAGWMK010000001.1	946732	A	GAA	E	REGI	A_C	GAA_GAC	E_D	NonSynonymous	fumarate hydratase.	0	0	1	1	1	0	1	1	1	0	0	1	0	0	0	0	1	0	0	0	0	0	0	0	1	1	1	1	0	0
CoreSNP_4227	ALT	20	30	30	10	0.222222	0.0012805	0.0028953	AAGWMK010000001.1	949807	A	GAT	D	TDNL	A_G	GAT_GGT	D_G	NonSynonymous	DNot in annotated region replication terminus site-binding protein.	0	0	1	1	1	0	1	1	1	0	0	1	0	0	0	0	1	0	0	0	0	0	0	0	1	1	1	1	0	0
CoreSNP_664	ALT	20	30	30	10	0.222222	0.0012805	0.0028953	AAGWMK010000001.1	951288								Unknown	Not in annotated region	0	0	1	1	1	0	1	1	1	0	0	1	0	0	0	0	1	0	0	0	0	0	0	0	1	1	1	1	0	0
CoreSNP_295	ALT	20	30	30	10	0.222222	0.0012805	0.0028953	AAGWMK010000001.1	951307								Unknown	Not in annotated region	0	0	1	1	1	0	1	1	1	0	0	1	0	0	0	0	1	0	0	0	0	0	0	0	1	1	1	1	0	0
CoreSNP_5490	ALT	20	30	30	10	0.222222	0.0012805	0.0028953	AAGWMK010000001.1	951532	C	CAC	H	QHRG	C_A	CAC_AAC	H_N	NonSynonymous	amidohydrolase.	0	0	1	1	1	0	1	1	1	0	0	1	0	0	0	0	1	0	0	0	0	0	0	0	1	1	1	1	0	0
CoreSNP_1654	ALT	20	30	30	10	0.222222	0.0012805	0.0028953	AAGWMK010000001.1	951955	G	GCG	A	DAIL	G_A	GCG_ACG	A_T	NonSynonymous	amidohydrolase.	0	0	1	1	1	0	1	1	1	0	0	1	0	0	0	0	1	0	0	0	0	0	0	0	1	1	1	1	0	0
CoreSNP_3757	ALT	20	30	30	10	0.222222	0.0012805	0.0028953	AAGWMK010000001.1	952054	C	GCA	A	SSAE	C_A	GCA_TCA	A_S	NonSynonymous	amidohydrolase.	0	0	1	1	1	0	1	1	1	0	0	1	0	0	0	0	1	0	0	0	0	0	0	0	1	1	1	1	0	0
CoreSNP_1570	ALT	20	30	30	10	0.222222	0.0012805	0.0028953	AAGWMK010000001.1	952384	C	CGT	R	SR	C_A	CGT_AGT	R_S	NonSynonymous	amidohydrolase.	0	0	1	1	1	0	1	1	1	0	0	1	0	0	0	0	1	0	0	0	0	0	0	0	1	1	1	1	0	0
CoreSNP_1271	ALT	20	30	30	10	0.222222	0.0012805	0.0028953	AAGWMK010000001.1	952864	G	GAT	D	TDEW	G_A	GAT_AAT	D_N	NonSynonymous	amidohydrolase.	0	0	1	1	1	0	1	1	1	0	0	1	0	0	0	0	1	0	0	0	0	0	0	0	1	1	1	1	0	0
CoreSNP_577	ALT	20	30	30	10	0.222222	0.0012805	0.0028953	AAGWMK010000001.1	953039	T	AGA	R	LSRT	T_G	AGA_AGC	R_S	NonSynonymous	amidohydrolase.	0	0	1	1	1	0	1	1	1	0	0	1	0	0	0	0	1	0	0	0	0	0	0	0	1	1	1	1	0	0
CoreSNP_1282	ALT	20	30	30	10	0.222222	0.0012805	0.0028953	AAGWMK010000001.1	953062	G	CTC	L	ISLV	G_T	CTC_ATC	L_I	NonSynonymous	amidohydrolase.	0	0	1	1	1	0	1	1	1	0	0	1	0	0	0	0	1	0	0	0	0	0	0	0	1	1	1	1	0	0
CoreSNP_5515_Alt1AsREF	REF	30	10	20	30	4.5	0.0012805	0.0028953	AAGWMK010000001.1	954298	G	GTT	V	EVYN	G_A	GTT_ATT	V_I	NonSynonymous	porin OmpC.	0	0	1	1	1	0	1	1	1	0	0	1	0	0	0	0	1	0	0	0	.	0	0	0	1	1	1	1	0	0
CoreSNP_5515_RefAsREF	ALT	20	29	30	11	0.252874	0.00282606	0.00415879	AAGWMK010000001.1	954298	G	GTT	V	EVYN	G_A	GTT_ATT	V_I	NonSynonymous	porin OmpC.	0	0	1	1	1	0	1	1	1	0	0	1	0	0	0	0	1	0	0	0	.	0	0	0	1	1	1	1	0	0
CoreSNP_4626_Alt1AsREF	REF	29	8	21	32	5.52381	0.000478209	0.0028953	AAGWMK010000001.1	954670								Unknown	Not in annotated region	0	0	1	1	1	0	1	1	1	0	0	1	0	0	0	0	1	0	0	0	0	0	0	0	1	.	1	.	0	0
CoreSNP_4626_RefAsREF	ALT	19	30	31	10	0.204301	0.000618408	0.0028953	AAGWMK010000001.1	954670								Unknown	Not in annotated region	0	0	1	1	1	0	1	1	1	0	0	1	0	0	0	0	1	0	0	0	0	0	0	0	1	.	1	.	0	0
CoreSNP_4605	ALT	20	30	30	10	0.222222	0.0012805	0.0028953	AAGWMK010000001.1	954817								Unknown	Not in annotated region	0	0	1	1	1	0	1	1	1	0	0	1	0	0	0	0	1	0	0	0	0	0	0	0	1	1	1	1	0	0
CoreSNP_1802	ALT	20	30	30	10	0.222222	0.0012805	0.0028953	AAGWMK010000001.1	954835								Unknown	Not in annotated region	0	0	1	1	1	0	1	1	1	0	0	1	0	0	0	0	1	0	0	0	0	0	0	0	1	1	1	1	0	0
CoreSNP_5551	ALT	20	30	30	10	0.222222	0.0012805	0.0028953	AAGWMK010000001.1	955689								Unknown	Not in annotated region	0	0	1	1	1	0	1	1	1	0	0	1	0	0	0	0	1	0	0	0	0	0	0	0	1	1	1	1	0	0
CoreSNP_3077	ALT	20	30	30	10	0.222222	0.0012805	0.0028953	AAGWMK010000001.1	964125	T	CTT	L	TLKP	T_G	CTT_CGT	L_R	NonSynonymous	multidrug/spermidine efflux SMR transporter.	0	0	1	1	1	0	1	1	1	0	0	1	0	0	0	0	1	0	0	0	0	0	0	0	1	1	1	1	0	0
CoreSNP_1228	REF	50	30	0	10	Inf	0.000148176	0.0028953	AAGWMK010000001.1	975705								Unknown	Not in annotated region	0	0	1	0	0	0	0	0	0	0	0	0	0	0	0	0	0	0	0	0	0	0	0	0	1	1	0	0	0	0
CoreSNP_298	REF	50	30	0	10	Inf	0.000148176	0.0028953	AAGWMK010000001.1	989577								Unknown	Not in annotated region	0	0	1	0	0	0	0	0	0	0	0	0	0	0	0	0	0	0	0	0	0	0	0	0	1	1	0	0	0	0
CoreSNP_3489	ALT	40	40	10	0	0	0.00194383	0.0028953	AAGWMK010000001.1	994241	G	CAG	Q	TVQA	G_T	CAG_AAG	Q_K	NonSynonymous	peptidyl-dipeptidase Dcp.	0	0	0	0	0	0	0	0	0	0	0	0	0	0	0	0	0	0	1	0	0	0	0	1	0	0	0	0	0	0
CoreSNP_1736	REF	50	30	0	10	Inf	0.000148176	0.0028953	AAGWMK010000001.1	996639								Unknown	Not in annotated region	0	0	0	0	0	0	0	0	0	0	0	0	0	1	1	0	0	1	0	1	1	1	1	0	0	0	0	0	1	0
CoreSNP_1421	REF	50	30	0	10	Inf	0.000148176	0.0028953	AAGWMK010000001.1	1001106	C	GCG	A	TADE	C_A	GCG_GAG	A_E	NonSynonymous	multiple antibiotic resistance transcriptioNot in annotated regionl.	0	0	0	0	0	0	0	0	0	0	0	0	0	0	0	1	0	0	0	0	0	0	0	0	0	0	0	0	0	0
CoreSNP_6265	ALT	42	40	8	0	0	0.0079182	0.0115768	AAGWMK010000001.1	1026082	A	CTG	L	SVLP	A_T	CTG_CAG	L_Q	NonSynonymous	MFS transporter.	0	0	0	0	1	0	0	0	0	0	0	0	0	0	0	0	0	0	0	0	0	0	0	0	0	0	1	0	0	0
CoreSNP_6538_Alt1AsREF	REF	30	10	20	30	4.5	0.0012805	0.0028953	AAGWMK010000001.1	1028545	G	ACC	T	VLTR	G_T	ACC_AAC	T_N	NonSynonymous	S-adenosylmethionine:tRNot in annotated region.	0	.	1	1	1	0	1	1	1	0	0	1	0	0	0	0	1	0	0	0	0	0	0	0	1	1	1	1	0	0
CoreSNP_6538_RefAsREF	ALT	19	30	31	10	0.204301	0.000618408	0.0028953	AAGWMK010000001.1	1028545	G	ACC	T	VLTR	G_T	ACC_AAC	T_N	NonSynonymous	S-adenosylmethionine:tRNot in annotated region.	0	.	1	1	1	0	1	1	1	0	0	1	0	0	0	0	1	0	0	0	0	0	0	0	1	1	1	1	0	0
CoreSNP_2058	ALT	40	40	10	0	0	0.00194383	0.0028953	AAGWMK010000001.1	1041197	A	CAT	H	LAHK	A_T	CAT_CAA	H_Q	NonSynonymous	hypothetical protein.	0	0	0	0	1	0	0	0	0	0	0	0	0	0	0	0	0	0	0	0	0	0	0	0	0	0	1	1	0	0
CoreSNP_1680	ALT	40	40	10	0	0	0.00194383	0.0028953	AAGWMK010000001.1	1044263	C	CCC	P	LPLT	C_A	CCC_ACC	P_T	NonSynonymous	LacI family DNot in annotated region-binding transcriptioNot in annotated regionl.	0	0	0	1	0	0	0	1	1	0	0	0	0	0	0	0	0	0	0	0	0	0	0	0	0	0	0	0	0	0
CoreSNP_1833	ALT	40	40	10	0	0	0.00194383	0.0028953	AAGWMK010000001.1	1050288	G	GCT	A	EAYE	G_A	GCT_ACT	A_T	NonSynonymous	malto-oligosyltrehalose synthase.	0	0	0	0	1	0	0	0	0	0	0	0	0	0	0	0	0	0	0	0	0	0	0	0	0	0	1	1	0	0
CoreSNP_4765	ALT	40	40	10	0	0	0.00194383	0.0028953	AAGWMK010000001.1	1054252	A	AAT	N	ANRD	A_G	AAT_GAT	N_D	NonSynonymous	DUF1264 domain-containing protein.	0	0	0	1	0	0	0	1	1	0	0	0	0	0	0	0	0	0	0	0	0	0	0	0	0	0	0	0	0	0
CoreSNP_1251	ALT	40	40	10	0	0	0.00194383	0.0028953	AAGWMK010000001.1	1061429	C	GGG	G	IAGC	C_A	GGG_TGG	G_W	NonSynonymous	formate dehydrogeNot in annotated regionse subunit beta.	0	0	0	1	0	0	0	1	1	0	0	0	0	0	0	0	0	0	0	0	0	0	0	0	0	0	0	0	0	0
CoreSNP_3366	REF	50	30	0	10	Inf	0.000148176	0.0028953	AAGWMK010000001.1	1074801	A	GAA	E	YERF	G_A	GGA_GAA	G_E	NonSynonymous	nitrate reductase subunit alpha.	1	0	0	0	0	0	0	0	0	0	0	0	1	0	0	0	0	0	0	0	0	0	0	0	0	0	0	0	0	1
CoreSNP_4528	ALT	40	40	10	0	0	0.00194383	0.0028953	AAGWMK010000001.1	1081850								Unknown	Not in annotated region	0	0	0	1	0	0	0	1	1	0	0	0	0	0	0	0	0	0	0	0	0	0	0	0	0	0	0	0	0	0
CoreSNP_6525_Alt1AsREF	REF	30	10	20	30	4.5	0.0012805	0.0028953	AAGWMK010000001.1	1085217								Unknown	Not in annotated region	0	0	1	1	1	0	1	1	1	0	0	1	0	0	0	0	1	0	0	0	0	0	0	0	1	1	1	1	0	0
CoreSNP_6525_RefAsREF	ALT	20	29	30	11	0.252874	0.00282606	0.00415879	AAGWMK010000001.1	1085217								Unknown	Not in annotated region	0	0	1	1	1	0	1	1	1	0	0	1	0	0	0	0	1	0	0	0	0	0	0	0	1	1	1	1	0	0
CoreSNP_1244	ALT	20	30	30	10	0.222222	0.0012805	0.0028953	AAGWMK010000001.1	1085319								Unknown	Not in annotated region	0	0	1	1	1	0	1	1	1	0	0	1	0	0	0	0	1	0	0	0	0	0	0	0	1	1	1	1	0	0
CoreSNP_6522	ALT	20	30	30	10	0.222222	0.0012805	0.0028953	AAGWMK010000001.1	1085551	T	ACT	T	SETL	T_A	ACT_TCT	T_S	NonSynonymous	TonB-dependent receptor.	0	0	1	1	1	0	1	1	1	0	0	1	0	0	0	0	1	0	0	0	0	0	0	0	1	1	1	1	0	0
CoreSNP_332	ALT	20	30	30	10	0.222222	0.0012805	0.0028953	AAGWMK010000001.1	1086481	A	ACC	T	GTPE	A_C	ACC_CCC	T_P	NonSynonymous	TonB-dependent receptor.	0	0	1	1	1	0	1	1	1	0	0	1	0	0	0	0	1	0	0	0	0	0	0	0	1	1	1	1	0	0
CoreSNP_1342	ALT	20	30	30	10	0.222222	0.0012805	0.0028953	AAGWMK010000001.1	1087094	A	CAG	Q	CQGQ	A_G	CAG_CGG	Q_R	NonSynonymous	TonB-dependent receptor.	0	0	1	1	1	0	1	1	1	0	0	1	0	0	0	0	1	0	0	0	0	0	0	0	1	1	1	1	0	0
CoreSNP_4797	ALT	20	30	30	10	0.222222	0.0012805	0.0028953	AAGWMK010000001.1	1087393	T	AAT	N	RYNE	T_A	AAT_TAT	N_Y	NonSynonymous	TonB-dependent receptor.	0	0	1	1	1	0	1	1	1	0	0	1	0	0	0	0	1	0	0	0	0	0	0	0	1	1	1	1	0	0
CoreSNP_871	ALT	20	30	30	10	0.222222	0.0012805	0.0028953	AAGWMK010000001.1	1087439	A	GTA	V	NLVW	A_G	GTA_GCA	V_A	NonSynonymous	TonB-dependent receptor.	0	0	1	1	1	0	1	1	1	0	0	1	0	0	0	0	1	0	0	0	0	0	0	0	1	1	1	1	0	0
CoreSNP_1682_Alt1AsREF	REF	30	10	20	30	4.5	0.0012805	0.0028953	AAGWMK010000001.1	1087475								Unknown	Not in annotated region	0	0	1	1	1	0	1	1	1	0	0	1	0	0	0	0	1	0	0	.	0	0	0	0	1	1	1	1	0	0
CoreSNP_1682_RefAsREF	ALT	20	29	30	11	0.252874	0.00282606	0.00415879	AAGWMK010000001.1	1087475								Unknown	Not in annotated region	0	0	1	1	1	0	1	1	1	0	0	1	0	0	0	0	1	0	0	.	0	0	0	0	1	1	1	1	0	0
CoreSNP_4955	ALT	20	30	30	10	0.222222	0.0012805	0.0028953	AAGWMK010000001.1	1087798	G	GTT	V	GVME	G_A	GTT_ATT	V_I	NonSynonymous	GntR family transcriptioNot in annotated regionl regulator.	0	0	1	1	1	0	1	1	1	0	0	1	0	0	0	0	1	0	0	0	0	0	0	0	1	1	1	1	0	0
CoreSNP_1716	ALT	20	30	30	10	0.222222	0.0012805	0.0028953	AAGWMK010000001.1	1088409								Unknown	Not in annotated region	0	0	1	1	1	0	1	1	1	0	0	1	0	0	0	0	1	0	0	0	0	0	0	0	1	1	1	1	0	0
CoreSNP_3330	ALT	20	30	30	10	0.222222	0.0012805	0.0028953	AAGWMK010000001.1	1089221	T	GAT	D	SDGE	T_A	GAT_GAA	D_E	NonSynonymous	Not in annotated regionDP-dependent oxidoreductase.	0	0	1	1	1	0	1	1	1	0	0	1	0	0	0	0	1	0	0	0	0	0	0	0	1	1	1	1	0	0
CoreSNP_3418	ALT	20	30	30	10	0.222222	0.0012805	0.0028953	AAGWMK010000001.1	1089753								Unknown	Not in annotated region	0	0	1	1	1	0	1	1	1	0	0	1	0	0	0	0	1	0	0	0	0	0	0	0	1	1	1	1	0	0
CoreSNP_2114	REF	50	30	0	10	Inf	0.000148176	0.0028953	AAGWMK010000001.1	1090413	A	CTG	L	NSLV	A_T	CTG_CAG	L_Q	NonSynonymous	DMT family transporter.	0	0	1	0	0	0	0	0	0	0	0	0	0	0	0	0	0	0	0	0	0	0	0	0	1	1	0	0	0	0
CoreSNP_5525	ALT	20	30	30	10	0.222222	0.0012805	0.0028953	AAGWMK010000001.1	1090668	A	GTC	V	AMVG	A_G	GTC_GCC	V_A	NonSynonymous	DMT family transporter.	0	0	1	1	1	0	1	1	1	0	0	1	0	0	0	0	1	0	0	0	0	0	0	0	1	1	1	1	0	0
CoreSNP_4140	ALT	20	30	30	10	0.222222	0.0012805	0.0028953	AAGWMK010000001.1	1090766	T	TTC	F	QFTK	T_C	TTC_CTC	F_L	NonSynonymous	DUF2526 family protein.	0	0	1	1	1	0	1	1	1	0	0	1	0	0	0	0	1	0	0	0	0	0	0	0	1	1	1	1	0	0
CoreSNP_727	ALT	20	30	30	10	0.222222	0.0012805	0.0028953	AAGWMK010000001.1	1091000								Unknown	Not in annotated region	0	0	1	1	1	0	1	1	1	0	0	1	0	0	0	0	1	0	0	0	0	0	0	0	1	1	1	1	0	0
CoreSNP_3943	ALT	20	30	30	10	0.222222	0.0012805	0.0028953	AAGWMK010000001.1	1091045								Unknown	Not in annotated region	0	0	1	1	1	0	1	1	1	0	0	1	0	0	0	0	1	0	0	0	0	0	0	0	1	1	1	1	0	0
CoreSNP_4074	ALT	20	30	30	10	0.222222	0.0012805	0.0028953	AAGWMK010000001.1	1091061								Unknown	Not in annotated region	0	0	1	1	1	0	1	1	1	0	0	1	0	0	0	0	1	0	0	0	0	0	0	0	1	1	1	1	0	0
CoreSNP_3552	ALT	20	30	30	10	0.222222	0.0012805	0.0028953	AAGWMK010000001.1	1091084								Unknown	Not in annotated region	0	0	1	1	1	0	1	1	1	0	0	1	0	0	0	0	1	0	0	0	0	0	0	0	1	1	1	1	0	0
CoreSNP_2270	ALT	40	40	10	0	0	0.00194383	0.0028953	AAGWMK010000001.1	1109670								Unknown	Not in annotated region	0	0	0	0	0	0	1	0	0	0	0	1	0	0	0	0	1	0	0	0	0	0	0	0	0	0	0	0	0	0
CoreSNP_2034	REF	50	30	0	10	Inf	0.000148176	0.0028953	AAGWMK010000001.1	1111805	A	GAT	D	SDGA	A_G	GAT_GGT	D_G	NonSynonymous	hypothetical protein.	0	0	0	0	0	0	0	0	0	0	0	0	0	1	1	0	0	1	0	1	1	1	1	0	0	0	0	0	1	0
CoreSNP_2115	REF	50	30	0	10	Inf	0.000148176	0.0028953	AAGWMK010000001.1	1112173	C	CTT	L	TLRY	T_C	TTT_CTT	F_L	NonSynonymous	hypothetical protein.	1	0	0	0	0	0	0	0	0	0	0	0	1	0	0	0	0	0	0	0	0	0	0	0	0	0	0	0	0	1
CoreSNP_569	ALT	30	40	20	0	0	1.06e-06	0.000119186	AAGWMK010000001.1	1113349	C	CGG	R	VWRD	C_A	CGG_CTG	R_L	NonSynonymous	M42 family metallopeptidase.	0	0	0	0	1	0	1	0	0	0	0	1	0	0	0	0	1	0	0	0	0	0	0	0	0	0	1	1	0	0
CoreSNP_5678	REF	50	30	0	10	Inf	0.000148176	0.0028953	AAGWMK010000001.1	1117626	A	AAC	N	QNPP	A_C	AAC_ACC	N_T	NonSynonymous	ribulose-phosphate 3 epimerase family protein.	0	0	1	0	0	0	0	0	0	0	0	0	0	0	0	0	0	0	0	0	0	0	0	0	1	1	0	0	0	0
CoreSNP_6316	ALT	20	30	30	10	0.222222	0.0012805	0.0028953	AAGWMK010000001.1	1125599	A	CAG	Q	QQAA	A_G	CAG_CGG	Q_R	NonSynonymous	VOC family protein.	0	0	1	1	1	0	1	1	1	0	0	1	0	0	0	0	1	0	0	0	0	0	0	0	1	1	1	1	0	0
CoreSNP_3317	REF	50	30	0	10	Inf	0.000148176	0.0028953	AAGWMK010000001.1	1135405	T	ACA	T	GRTL	T_A	ACA_TCA	T_S	NonSynonymous	transporter substrate-binding domain-containing.	0	0	0	0	0	0	0	0	0	0	0	0	0	0	0	1	0	0	0	0	0	0	0	0	0	0	0	0	0	0
CoreSNP_6369	ALT	40	40	10	0	0	0.00194383	0.0028953	AAGWMK010000001.1	1138499	G	GCC	A	FHAA	G_A	GCC_GTC	A_V	NonSynonymous	hypothetical protein.	0	0	0	0	0	0	1	0	0	0	0	1	0	0	0	0	1	0	0	0	0	0	0	0	0	0	0	0	0	0
CoreSNP_2481	ALT	40	40	10	0	0	0.00194383	0.0028953	AAGWMK010000001.1	1138579	G	GTA	V	AVRS	G_A	GTA_ATA	V_I	NonSynonymous	hypothetical protein.	0	0	0	1	0	0	0	1	1	0	0	0	0	0	0	0	0	0	0	0	0	0	0	0	0	0	0	0	0	0
CoreSNP_2656	ALT	40	40	10	0	0	0.00194383	0.0028953	AAGWMK010000001.1	1139952								Unknown	Not in annotated region	0	0	0	0	1	0	0	0	0	0	0	0	0	0	0	0	0	0	0	0	0	0	0	0	0	0	1	1	0	0
CoreSNP_3356	ALT	40	40	10	0	0	0.00194383	0.0028953	AAGWMK010000001.1	1153091	G	TCA	S	DGSV	G_A	TCA_TTA	S_L	NonSynonymous	DUF333 domain-containing protein.	0	0	0	1	0	0	0	1	1	0	0	0	0	0	0	0	0	0	0	0	0	0	0	0	0	0	0	0	0	0
CoreSNP_6461	ALT	40	40	10	0	0	0.00194383	0.0028953	AAGWMK010000001.1	1162655								Unknown	Not in annotated region	0	0	0	1	0	0	0	1	1	0	0	0	0	0	0	0	0	0	0	0	0	0	0	0	0	0	0	0	0	0
CoreSNP_3220	ALT	20	30	30	10	0.222222	0.0012805	0.0028953	AAGWMK010000001.1	1170047	C	GTT	V	APVR	C_T	GTT_ATT	V_I	NonSynonymous	B3/4 domain-containing protein.	0	0	1	1	1	0	1	1	1	0	0	1	0	0	0	0	1	0	0	0	0	0	0	0	1	1	1	1	0	0
CoreSNP_2838	ALT	20	30	30	10	0.222222	0.0012805	0.0028953	AAGWMK010000001.1	1170634	G	ATG	M	LMGV	G_A	ATG_ATA	M_I	NonSynonymous	B3/4 domain-containing protein.	0	0	1	1	1	0	1	1	1	0	0	1	0	0	0	0	1	0	0	0	0	0	0	0	1	1	1	1	0	0
CoreSNP_6384	ALT	20	30	30	10	0.222222	0.0012805	0.0028953	AAGWMK010000001.1	1171097								Unknown	Not in annotated region	0	0	1	1	1	0	1	1	1	0	0	1	0	0	0	0	1	0	0	0	0	0	0	0	1	1	1	1	0	0
CoreSNP_4203	ALT	20	30	30	10	0.222222	0.0012805	0.0028953	AAGWMK010000001.1	1171153	T	ATT	I	VIVP	T_G	ATT_AGT	I_S	NonSynonymous	peroxiredoxin.	0	0	1	1	1	0	1	1	1	0	0	1	0	0	0	0	1	0	0	0	0	0	0	0	1	1	1	1	0	0
CoreSNP_1095	ALT	20	30	30	10	0.222222	0.0012805	0.0028953	AAGWMK010000001.1	1171360	T	AAC	N	HSNR	T_G	AAC_ACC	N_T	NonSynonymous	peroxiredoxin.	0	0	1	1	1	0	1	1	1	0	0	1	0	0	0	0	1	0	0	0	0	0	0	0	1	1	1	1	0	0
CoreSNP_717	ALT	20	30	30	10	0.222222	0.0012805	0.0028953	AAGWMK010000001.1	1171372	A	GAT	D	ADSH	A_G	GAT_GGT	D_G	NonSynonymous	peroxiredoxin.	0	0	1	1	1	0	1	1	1	0	0	1	0	0	0	0	1	0	0	0	0	0	0	0	1	1	1	1	0	0
CoreSNP_5114	ALT	20	30	30	10	0.222222	0.0012805	0.0028953	AAGWMK010000001.1	1171391	A	AAC	N	SNRL	A_G	AAC_GAC	N_D	NonSynonymous	peroxiredoxin.	0	0	1	1	1	0	1	1	1	0	0	1	0	0	0	0	1	0	0	0	0	0	0	0	1	1	1	1	0	0
CoreSNP_903	ALT	20	30	30	10	0.222222	0.0012805	0.0028953	AAGWMK010000001.1	1171453	C	CGG	R	KKRI	C_T	CGG_CAG	R_Q	NonSynonymous	peroxiredoxin.	0	0	1	1	1	0	1	1	1	0	0	1	0	0	0	0	1	0	0	0	0	0	0	0	1	1	1	1	0	0
CoreSNP_6259_Alt1AsREF	REF	29	10	21	30	4.14286	0.00256252	0.00379649	AAGWMK010000001.1	1171663	C	AGA	R	AKRI	C_A	AGA_ATA	R_I	NonSynonymous	peroxiredoxin.	0	.	1	1	1	.	1	1	1	0	0	.	0	0	0	0	1	0	0	0	0	0	0	0	1	1	1	1	0	0
CoreSNP_6259_RefAsREF	ALT	18	30	32	10	0.1875	0.000288726	0.0028953	AAGWMK010000001.1	1171663	C	AGA	R	AKRI	C_A	AGA_ATA	R_I	NonSynonymous	peroxiredoxin.	0	.	1	1	1	.	1	1	1	0	0	.	0	0	0	0	1	0	0	0	0	0	0	0	1	1	1	1	0	0
CoreSNP_6552	ALT	20	30	30	10	0.222222	0.0012805	0.0028953	AAGWMK010000001.1	1172406	C	TCT	S	FSIE	C_T	TCT_TTT	S_F	NonSynonymous	hypothetical protein.	0	0	1	1	1	0	1	1	1	0	0	1	0	0	0	0	1	0	0	0	0	0	0	0	1	1	1	1	0	0
CoreSNP_4852	ALT	20	30	30	10	0.222222	0.0012805	0.0028953	AAGWMK010000001.1	1172550	A	GTG	V	AAVP	A_G	GTG_GCG	V_A	NonSynonymous	hypothetical protein.	0	0	1	1	1	0	1	1	1	0	0	1	0	0	0	0	1	0	0	0	0	0	0	0	1	1	1	1	0	0
CoreSNP_3685	ALT	20	30	30	10	0.222222	0.0012805	0.0028953	AAGWMK010000001.1	1173422	A	GTG	V	LTVT	A_G	GTG_GCG	V_A	NonSynonymous	two-partner secretion translocator ZirT.	0	0	1	1	1	0	1	1	1	0	0	1	0	0	0	0	1	0	0	0	0	0	0	0	1	1	1	1	0	0
CoreSNP_976	REF	50	30	0	10	Inf	0.000148176	0.0028953	AAGWMK010000001.1	1174205	C	CGC	R	DGRT	C_T	CGC_CAC	R_H	NonSynonymous	two-partner secretion translocator ZirT.	0	0	1	0	0	0	0	0	0	0	0	0	0	0	0	0	0	0	0	0	0	0	0	0	1	1	0	0	0	0
CoreSNP_188	ALT	20	30	30	10	0.222222	0.0012805	0.0028953	AAGWMK010000001.1	1174223	C	AGC	S	HDSS	C_T	AGC_AAC	S_N	NonSynonymous	two-partner secretion translocator ZirT.	0	0	1	1	1	0	1	1	1	0	0	1	0	0	0	0	1	0	0	0	0	0	0	0	1	1	1	1	0	0
CoreSNP_2003	ALT	20	30	30	10	0.222222	0.0012805	0.0028953	AAGWMK010000001.1	1174514	G	AGT	S	DSEI	G_A	AGT_AAT	S_N	NonSynonymous	two-partner secretion translocator ZirT.	0	0	1	1	1	0	1	1	1	0	0	1	0	0	0	0	1	0	0	0	0	0	0	0	1	1	1	1	0	0
CoreSNP_1852	ALT	20	30	30	10	0.222222	0.0012805	0.0028953	AAGWMK010000001.1	1174542	T	TCA	S	ISLP	T_C	TCA_CCA	S_P	NonSynonymous	two-partner secretion translocator ZirT.	0	0	1	1	1	0	1	1	1	0	0	1	0	0	0	0	1	0	0	0	0	0	0	0	1	1	1	1	0	0
CoreSNP_672_Alt1AsREF	REF	30	10	20	30	4.5	0.0012805	0.0028953	AAGWMK010000001.1	1174641								Unknown	Not in annotated region	0	.	1	1	1	0	1	1	1	0	0	1	0	0	0	0	1	0	0	0	0	0	0	0	1	1	1	1	0	0
CoreSNP_672_RefAsREF	ALT	19	30	31	10	0.204301	0.000618408	0.0028953	AAGWMK010000001.1	1174641								Unknown	Not in annotated region	0	.	1	1	1	0	1	1	1	0	0	1	0	0	0	0	1	0	0	0	0	0	0	0	1	1	1	1	0	0
CoreSNP_6078_Alt1AsREF	REF	30	10	20	30	4.5	0.0012805	0.0028953	AAGWMK010000001.1	1174669								Unknown	Not in annotated region	0	.	1	1	1	0	1	1	1	0	0	1	0	0	0	0	1	0	0	0	0	0	0	0	1	1	1	1	0	0
CoreSNP_6078_RefAsREF	ALT	19	30	31	10	0.204301	0.000618408	0.0028953	AAGWMK010000001.1	1174669								Unknown	Not in annotated region	0	.	1	1	1	0	1	1	1	0	0	1	0	0	0	0	1	0	0	0	0	0	0	0	1	1	1	1	0	0
CoreSNP_1862	ALT	20	30	30	10	0.222222	0.0012805	0.0028953	AAGWMK010000001.1	1175060	C	GGC	G	GVGG	C_T	GGC_AGC	G_S	NonSynonymous	hypothetical protein.	0	0	1	1	1	0	1	1	1	0	0	1	0	0	0	0	1	0	0	0	0	0	0	0	1	1	1	1	0	0
CoreSNP_2350	ALT	20	30	30	10	0.222222	0.0012805	0.0028953	AAGWMK010000001.1	1175191	A	GTT	V	GTVF	A_G	GTT_GCT	V_A	NonSynonymous	hypothetical protein.	0	0	1	1	1	0	1	1	1	0	0	1	0	0	0	0	1	0	0	0	0	0	0	0	1	1	1	1	0	0
CoreSNP_920_Alt1AsREF	REF	30	9	20	31	5.16667	0.000543766	0.0028953	AAGWMK010000001.1	1175774								Unknown	Not in annotated region	0	.	1	1	1	0	1	1	1	0	0	1	0	0	0	0	1	0	0	0	0	0	0	0	.	1	1	1	0	0
CoreSNP_920_RefAsREF	ALT	19	30	31	10	0.204301	0.000618408	0.0028953	AAGWMK010000001.1	1175774								Unknown	Not in annotated region	0	.	1	1	1	0	1	1	1	0	0	1	0	0	0	0	1	0	0	0	0	0	0	0	.	1	1	1	0	0
CoreSNP_6361	ALT	20	30	30	10	0.222222	0.0012805	0.0028953	AAGWMK010000001.1	1176726								Unknown	Not in annotated region	0	0	1	1	1	0	1	1	1	0	0	1	0	0	0	0	1	0	0	0	0	0	0	0	1	1	1	1	0	0
CoreSNP_251_Alt1AsREF	REF	30	10	20	30	4.5	0.0012805	0.0028953	AAGWMK010000001.1	1176769								Unknown	Not in annotated region	0	0	1	1	1	.	1	1	1	0	0	1	0	0	0	0	1	0	0	0	0	0	0	0	1	1	1	1	0	0
CoreSNP_251_RefAsREF	ALT	19	30	31	10	0.204301	0.000618408	0.0028953	AAGWMK010000001.1	1176769								Unknown	Not in annotated region	0	0	1	1	1	.	1	1	1	0	0	1	0	0	0	0	1	0	0	0	0	0	0	0	1	1	1	1	0	0
CoreSNP_4439	ALT	20	30	30	10	0.222222	0.0012805	0.0028953	AAGWMK010000001.1	1176821								Unknown	Not in annotated region	0	0	1	1	1	0	1	1	1	0	0	1	0	0	0	0	1	0	0	0	0	0	0	0	1	1	1	1	0	0
CoreSNP_497	ALT	20	30	30	10	0.222222	0.0012805	0.0028953	AAGWMK010000001.1	1176924								Unknown	Not in annotated region	0	0	1	1	1	0	1	1	1	0	0	1	0	0	0	0	1	0	0	0	0	0	0	0	1	1	1	1	0	0
CoreSNP_842	ALT	20	30	30	10	0.222222	0.0012805	0.0028953	AAGWMK010000001.1	1177039								Unknown	Not in annotated region	0	0	1	1	1	0	1	1	1	0	0	1	0	0	0	0	1	0	0	0	0	0	0	0	1	1	1	1	0	0
CoreSNP_1443	ALT	20	30	30	10	0.222222	0.0012805	0.0028953	AAGWMK010000001.1	1177144	A	ACG	T	TTLA	A_G	ACG_GCG	T_A	NonSynonymous	hypothetical protein.	0	0	1	1	1	0	1	1	1	0	0	1	0	0	0	0	1	0	0	0	0	0	0	0	1	1	1	1	0	0
CoreSNP_1839	ALT	20	30	30	10	0.222222	0.0012805	0.0028953	AAGWMK010000001.1	1177195	T	TCT	S	HSPL	T_C	TCT_CCT	S_P	NonSynonymous	hypothetical protein.	0	0	1	1	1	0	1	1	1	0	0	1	0	0	0	0	1	0	0	0	0	0	0	0	1	1	1	1	0	0
CoreSNP_5011	ALT	20	30	30	10	0.222222	0.0012805	0.0028953	AAGWMK010000001.1	1177243	C	GCA	A	GAAV	C_T	GCA_ACA	A_T	NonSynonymous	hypothetical protein.	0	0	1	1	1	0	1	1	1	0	0	1	0	0	0	0	1	0	0	0	0	0	0	0	1	1	1	1	0	0
CoreSNP_1809	ALT	20	30	30	10	0.222222	0.0012805	0.0028953	AAGWMK010000001.1	1177274	A	ATT	I	HGIP	A_G	ATT_ACT	I_T	NonSynonymous	hypothetical protein.	0	0	1	1	1	0	1	1	1	0	0	1	0	0	0	0	1	0	0	0	0	0	0	0	1	1	1	1	0	0
CoreSNP_3670	ALT	20	30	30	10	0.222222	0.0012805	0.0028953	AAGWMK010000001.1	1177630	G	CAT	H	RGHI	G_T	CAT_AAT	H_N	NonSynonymous	hypothetical protein.	0	0	1	1	1	0	1	1	1	0	0	1	0	0	0	0	1	0	0	0	0	0	0	0	1	1	1	1	0	0
CoreSNP_3642	ALT	20	30	30	10	0.222222	0.0012805	0.0028953	AAGWMK010000001.1	1177645	A	ACG	T	KTLP	A_G	ACG_GCG	T_A	NonSynonymous	hypothetical protein.	0	0	1	1	1	0	1	1	1	0	0	1	0	0	0	0	1	0	0	0	0	0	0	0	1	1	1	1	0	0
CoreSNP_2659	ALT	20	30	30	10	0.222222	0.0012805	0.0028953	AAGWMK010000001.1	1177732	T	AAT	N	TNNQ	T_C	AAT_GAT	N_D	NonSynonymous	hypothetical protein.	0	0	1	1	1	0	1	1	1	0	0	1	0	0	0	0	1	0	0	0	0	0	0	0	1	1	1	1	0	0
CoreSNP_2286	ALT	20	30	30	10	0.222222	0.0012805	0.0028953	AAGWMK010000001.1	1177777	G	CCA	P	ISPN	G_A	CCA_TCA	P_S	NonSynonymous	hypothetical protein.	0	0	1	1	1	0	1	1	1	0	0	1	0	0	0	0	1	0	0	0	0	0	0	0	1	1	1	1	0	0
CoreSNP_4903	ALT	20	30	30	10	0.222222	0.0012805	0.0028953	AAGWMK010000001.1	1177828	T	ATG	M	NSMS	T_C	ATG_GTG	M_V	NonSynonymous	hypothetical protein.	0	0	1	1	1	0	1	1	1	0	0	1	0	0	0	0	1	0	0	0	0	0	0	0	1	1	1	1	0	0
CoreSNP_1411	ALT	20	30	30	10	0.222222	0.0012805	0.0028953	AAGWMK010000001.1	1178443	A	ATT	I	RVIK	A_C	ATT_ATG	I_M	NonSynonymous	YgdI/YgdR family lipoprotein.	0	0	1	1	1	0	1	1	1	0	0	1	0	0	0	0	1	0	0	0	0	0	0	0	1	1	1	1	0	0
CoreSNP_1994	ALT	20	30	30	10	0.222222	0.0012805	0.0028953	AAGWMK010000001.1	1178640								Unknown	Not in annotated region	0	0	1	1	1	0	1	1	1	0	0	1	0	0	0	0	1	0	0	0	0	0	0	0	1	1	1	1	0	0
CoreSNP_2910	ALT	20	30	30	10	0.222222	0.0012805	0.0028953	AAGWMK010000001.1	1178716								Unknown	Not in annotated region	0	0	1	1	1	0	1	1	1	0	0	1	0	0	0	0	1	0	0	0	0	0	0	0	1	1	1	1	0	0
CoreSNP_3736	ALT	20	30	30	10	0.222222	0.0012805	0.0028953	AAGWMK010000001.1	1178727								Unknown	Not in annotated region	0	0	1	1	1	0	1	1	1	0	0	1	0	0	0	0	1	0	0	0	0	0	0	0	1	1	1	1	0	0
CoreSNP_6537	ALT	20	30	30	10	0.222222	0.0012805	0.0028953	AAGWMK010000001.1	1178748								Unknown	Not in annotated region	0	0	1	1	1	0	1	1	1	0	0	1	0	0	0	0	1	0	0	0	0	0	0	0	1	1	1	1	0	0
CoreSNP_5655	ALT	20	30	30	10	0.222222	0.0012805	0.0028953	AAGWMK010000001.1	1178822	A	AGC	S	YSLE	A_G	AGC_GGC	S_G	NonSynonymous	TetR/AcrR family transcriptioNot in annotated regionl regulator.	0	0	1	1	1	0	1	1	1	0	0	1	0	0	0	0	1	0	0	0	0	0	0	0	1	1	1	1	0	0
CoreSNP_2357	ALT	20	30	30	10	0.222222	0.0012805	0.0028953	AAGWMK010000001.1	1178953	C	GGG	G	ACGF	C_T	GGG_GAG	G_E	NonSynonymous	TetR/AcrR family transcriptioNot in annotated regionl regulator.	0	0	1	1	1	0	1	1	1	0	0	1	0	0	0	0	1	0	0	0	0	0	0	0	1	1	1	1	0	0
CoreSNP_190	ALT	20	30	30	10	0.222222	0.0012805	0.0028953	AAGWMK010000001.1	1179566	G	GCG	A	AAET	G_A	GCG_ACG	A_T	NonSynonymous	SDR family oxidoreductase.	0	0	1	1	1	0	1	1	1	0	0	1	0	0	0	0	1	0	0	0	0	0	0	0	1	1	1	1	0	0
CoreSNP_3841	ALT	20	30	30	10	0.222222	0.0012805	0.0028953	AAGWMK010000001.1	1180153								Unknown	Not in annotated region	0	0	1	1	1	0	1	1	1	0	0	1	0	0	0	0	1	0	0	0	0	0	0	0	1	1	1	1	0	0
CoreSNP_4487	ALT	20	30	30	10	0.222222	0.0012805	0.0028953	AAGWMK010000001.1	1180933	C	GTT	V	DAVG	C_T	GTT_ATT	V_I	NonSynonymous	aldo/keto reductase.	0	0	1	1	1	0	1	1	1	0	0	1	0	0	0	0	1	0	0	0	0	0	0	0	1	1	1	1	0	0
CoreSNP_2028_Alt1AsREF	REF	28	10	22	30	3.81818	0.00495362	0.00727042	AAGWMK010000001.1	1181167								Unknown	Not in annotated region	0	0	1	1	1	0	1	1	1	0	0	1	0	0	0	0	1	0	0	0	0	0	0	0	1	1	1	1	0	0
CoreSNP_2028_RefAsREF	ALT	20	30	30	10	0.222222	0.0012805	0.0028953	AAGWMK010000001.1	1181167								Unknown	Not in annotated region	0	0	1	1	1	0	1	1	1	0	0	1	0	0	0	0	1	0	0	0	0	0	0	0	1	1	1	1	0	0
CoreSNP_3828	ALT	20	30	30	10	0.222222	0.0012805	0.0028953	AAGWMK010000001.1	1181385	T	GAG	E	QPEP	T_G	GAG_GCG	E_A	NonSynonymous	LysR family transcriptioNot in annotated regionl regulator.	0	0	1	1	1	0	1	1	1	0	0	1	0	0	0	0	1	0	0	0	0	0	0	0	1	1	1	1	0	0
CoreSNP_4736	ALT	20	30	30	10	0.222222	0.0012805	0.0028953	AAGWMK010000001.1	1181633	C	ATG	M	YAMR	C_T	ATG_ATA	M_I	NonSynonymous	LysR family transcriptioNot in annotated regionl regulator.	0	0	1	1	1	0	1	1	1	0	0	1	0	0	0	0	1	0	0	0	0	0	0	0	1	1	1	1	0	0
CoreSNP_381	ALT	20	30	30	10	0.222222	0.0012805	0.0028953	AAGWMK010000001.1	1181673	G	ACC	T	RTTD	G_A	ACC_ATC	T_I	NonSynonymous	LysR family transcriptioNot in annotated regionl regulator.	0	0	1	1	1	0	1	1	1	0	0	1	0	0	0	0	1	0	0	0	0	0	0	0	1	1	1	1	0	0
CoreSNP_1242	ALT	20	30	30	10	0.222222	0.0012805	0.0028953	AAGWMK010000001.1	1181812	T	TCC	S	VSRP	T_G	TCC_GCC	S_A	NonSynonymous	LysR family transcriptioNot in annotated regionl regulator.	0	0	1	1	1	0	1	1	1	0	0	1	0	0	0	0	1	0	0	0	0	0	0	0	1	1	1	1	0	0
CoreSNP_936	ALT	20	30	30	10	0.222222	0.0012805	0.0028953	AAGWMK010000001.1	1182391								Unknown	Not in annotated region	0	0	1	1	1	0	1	1	1	0	0	1	0	0	0	0	1	0	0	0	0	0	0	0	1	1	1	1	0	0
CoreSNP_1263	ALT	40	40	10	0	0	0.00194383	0.0028953	AAGWMK010000001.1	1189404	G	CCA	P	CRPL	G_C	CCA_GCA	P_A	NonSynonymous	TIGR01620 family protein.	0	0	0	0	0	0	1	0	0	0	0	1	0	0	0	0	1	0	0	0	0	0	0	0	0	0	0	0	0	0
CoreSNP_1230	ALT	40	40	10	0	0	0.00194383	0.0028953	AAGWMK010000001.1	1189922	C	AGC	S	LHSH	C_T	AGC_AAC	S_N	NonSynonymous	TIGR01620 family protein.	0	0	0	0	1	0	0	0	0	0	0	0	0	0	0	0	0	0	0	0	0	0	0	0	0	0	1	1	0	0
CoreSNP_5863	ALT	40	40	10	0	0	0.00194383	0.0028953	AAGWMK010000001.1	1193357	G	GAT	D	LDEA	G_A	GAT_AAT	D_N	NonSynonymous	phage shock protein PspA.	0	0	0	0	0	0	1	0	0	0	0	1	0	0	0	0	1	0	0	0	0	0	0	0	0	0	0	0	0	0
CoreSNP_3137	ALT	40	40	10	0	0	0.00194383	0.0028953	AAGWMK010000001.1	1193367	G	AGC	S	LDSG	G_C	AGC_AGG	S_R	NonSynonymous	phage shock protein PspA.	0	0	0	1	0	0	0	1	1	0	0	0	0	0	0	0	0	0	0	0	0	0	0	0	0	0	0	0	0	0
CoreSNP_5643	ALT	40	40	10	0	0	0.00194383	0.0028953	AAGWMK010000001.1	1194417	A	CAG	Q	SQPL	A_G	CAG_CGG	Q_R	NonSynonymous	phage shock protein operon transcriptioNot in annotated regionl.	0	0	0	0	0	0	1	0	0	0	0	1	0	0	0	0	1	0	0	0	0	0	0	0	0	0	0	0	0	0
CoreSNP_5179	REF	50	30	0	10	Inf	0.000148176	0.0028953	AAGWMK010000001.1	1201385								Unknown	Not in annotated region	0	0	1	0	0	0	0	0	0	0	0	0	0	0	0	0	0	0	0	0	0	0	0	0	1	1	0	0	0	0
CoreSNP_626	REF	50	30	0	10	Inf	0.000148176	0.0028953	AAGWMK010000001.1	1225029	C	GCA	A	AASG	C_T	GCA_GTA	A_V	NonSynonymous	protease SohB.	0	0	1	0	0	0	0	0	0	0	0	0	0	0	0	0	0	0	0	0	0	0	0	0	1	1	0	0	0	0
CoreSNP_5502	ALT	40	40	10	0	0	0.00194383	0.0028953	AAGWMK010000001.1	1226704	G	GCC	A	RAVG	G_A	GCC_ACC	A_T	NonSynonymous	cob(I)yrinic acid a,c-diamide.	0	0	0	0	1	0	0	0	0	0	0	0	0	0	0	0	0	0	0	0	0	0	0	0	0	0	1	1	0	0
CoreSNP_4313	REF	50	30	0	10	Inf	0.000148176	0.0028953	AAGWMK010000001.1	1235864	G	CCG	P	SDPL	A_G	TCG_CCG	S_P	NonSynonymous	tryptophan synthase subunit alpha.	1	0	0	0	0	0	0	0	0	0	0	0	1	0	0	0	0	0	0	0	0	0	0	0	0	0	0	0	0	1
CoreSNP_6331_Alt1AsREF	ALT	0	10	50	30	0	0.000148176	0.0028953	AAGWMK010000001.1	1237621	T	CTG	L	TLAE	T_A	CTG_CAG	L_Q	NonSynonymous	ferritin-like domain-containing protein.	0	0	1	0	0	0	0	0	0	0	0	0	.	0	0	0	0	0	0	0	0	0	0	0	1	1	0	0	0	0
CoreSNP_6331_RefAsREF	REF	50	29	0	11	Inf	5.56e-05	0.0028953	AAGWMK010000001.1	1237621	T	CTG	L	TLAE	T_A	CTG_CAG	L_Q	NonSynonymous	ferritin-like domain-containing protein.	0	0	1	0	0	0	0	0	0	0	0	0	.	0	0	0	0	0	0	0	0	0	0	0	1	1	0	0	0	0
CoreSNP_1178_Alt1AsREF	ALT	0	10	50	30	0	0.000148176	0.0028953	AAGWMK010000001.1	1239960								Unknown	Not in annotated region	0	0	0	0	0	0	0	0	0	0	0	0	0	1	1	0	0	1	0	1	1	1	1	0	.	0	0	0	1	0
CoreSNP_1178_RefAsREF	REF	50	29	0	11	Inf	5.56e-05	0.0028953	AAGWMK010000001.1	1239960								Unknown	Not in annotated region	0	0	0	0	0	0	0	0	0	0	0	0	0	1	1	0	0	1	0	1	1	1	1	0	.	0	0	0	1	0
CoreSNP_6095	REF	10	0	40	40	Inf	0.00194383	0.0028953	AAGWMK010000001.1	1257409								Unknown	Not in annotated region	1	0	1	1	1	0	1	1	1	0	0	1	1	1	1	1	1	1	1	1	1	1	1	1	1	1	1	1	1	1
CoreSNP_3612	REF	50	30	0	10	Inf	0.000148176	0.0028953	AAGWMK010000001.1	1278466	G	GAT	D	WDLT	A_G	AAT_GAT	N_D	NonSynonymous	YchO/YchP family invasin.	1	0	0	0	0	0	0	0	0	0	0	0	1	0	0	0	0	0	0	0	0	0	0	0	0	0	0	0	0	1
CoreSNP_506	ALT	40	40	10	0	0	0.00194383	0.0028953	AAGWMK010000001.1	1283687	G	GGC	G	FGVI	G_C	GGC_GCC	G_A	NonSynonymous	SirB family protein.	0	0	0	0	0	0	1	0	0	0	0	1	0	0	0	0	1	0	0	0	0	0	0	0	0	0	0	0	0	0
CoreSNP_5881	ALT	40	40	10	0	0	0.00194383	0.0028953	AAGWMK010000001.1	1291944								Unknown	Not in annotated region	0	0	0	1	0	0	0	1	1	0	0	0	0	0	0	0	0	0	0	0	0	0	0	0	0	0	0	0	0	0
CoreSNP_3701	REF	50	35	0	5	Inf	0.014972	0.0217796	AAGWMK010000001.1	1329402	G	GCG	A	EWAT	G_A	GCG_GTG	A_V	NonSynonymous	tRNot in annotated region.	0	0	0	0	0	0	0	0	0	0	0	0	0	0	1	0	0	1	0	1	0	0	1	0	0	0	0	0	1	0
CoreSNP_5527	ALT	40	40	10	0	0	0.00194383	0.0028953	AAGWMK010000001.1	1332279	A	ATG	M	LMNP	A_G	ATG_GTG	M_V	NonSynonymous	RidA family protein.	0	0	0	1	0	0	0	1	1	0	0	0	0	0	0	0	0	0	0	0	0	0	0	0	0	0	0	0	0	0
CoreSNP_3567	ALT	40	40	10	0	0	0.00194383	0.0028953	AAGWMK010000001.1	1333256	C	AGC	S	QASY	C_T	AGC_AAC	S_N	NonSynonymous	aminodeoxychorismate synthase component 1.	0	0	0	1	0	0	0	1	1	0	0	0	0	0	0	0	0	0	0	0	0	0	0	0	0	0	0	0	0	0
CoreSNP_2444	ALT	20	30	30	10	0.222222	0.0012805	0.0028953	AAGWMK010000001.1	1350051								Unknown	Not in annotated region	0	0	1	1	1	0	1	1	1	0	0	1	0	0	0	0	1	0	0	0	0	0	0	0	1	1	1	1	0	0
CoreSNP_5545	REF	50	30	0	10	Inf	0.000148176	0.0028953	AAGWMK010000001.1	1369336	C	ACG	T	STVI	C_T	ACG_ATG	T_M	NonSynonymous	tyrosine-type recombiNot in annotated regionse/integrase.	0	0	1	0	0	0	0	0	0	0	0	0	0	0	0	0	0	0	0	0	0	0	0	0	1	1	0	0	0	0
CoreSNP_828	REF	50	30	0	10	Inf	0.000148176	0.0028953	AAGWMK010000001.1	1370162	C	CCA	P	LPVA	T_C	CTA_CCA	L_P	NonSynonymous	hypothetical protein.	1	0	0	0	0	0	0	0	0	0	0	0	1	0	0	0	0	0	0	0	0	0	0	0	0	0	0	0	0	1
CoreSNP_1482	REF	8	0	42	40	Inf	0.0079182	0.0115768	AAGWMK010000001.1	1373394								Unknown	Not in annotated region	1	0	1	1	1	0	1	1	1	1	0	1	1	1	1	1	1	1	1	1	1	1	1	1	1	1	1	1	1	1
CoreSNP_1030	REF	50	30	0	10	Inf	0.000148176	0.0028953	AAGWMK010000001.1	1397879	C	GCG	A	YASC	C_T	GCG_GTG	A_V	NonSynonymous	zinc ABC transporter substrate-binding protein.	0	0	0	0	0	0	0	0	0	0	0	0	0	1	1	0	0	1	0	1	1	1	1	0	0	0	0	0	1	0
CoreSNP_3704_Alt1AsREF	ALT	0	9	50	31	0	0.000387169	0.0028953	AAGWMK010000001.1	1403771								Unknown	Not in annotated region	0	0	0	0	0	0	0	0	0	0	0	0	0	1	.	0	0	1	0	1	1	1	1	0	0	0	0	0	1	0
CoreSNP_3704_RefAsREF	REF	50	29	0	11	Inf	5.56e-05	0.0028953	AAGWMK010000001.1	1403771								Unknown	Not in annotated region	0	0	0	0	0	0	0	0	0	0	0	0	0	1	.	0	0	1	0	1	1	1	1	0	0	0	0	0	1	0
CoreSNP_1250	ALT	40	40	10	0	0	0.00194383	0.0028953	AAGWMK010000001.1	1435394	A	ATT	I	KNIF	A_G	ATT_ACT	I_T	NonSynonymous	alpha,alpha-trehalose-phosphate synthase.	0	0	0	0	0	0	1	0	0	0	0	1	0	0	0	0	1	0	0	0	0	0	0	0	0	0	0	0	0	0
CoreSNP_4965	ALT	40	40	10	0	0	0.00194383	0.0028953	AAGWMK010000001.1	1439965								Unknown	Not in annotated region	0	0	0	0	0	0	1	0	0	0	0	1	0	0	0	0	1	0	0	0	0	0	0	0	0	0	0	0	0	0
CoreSNP_4957	REF	50	30	0	10	Inf	0.000148176	0.0028953	AAGWMK010000001.1	1451416	C	GTG	V	DDVL	C_A	GTG_TTG	V_L	NonSynonymous	transcriptioNot in annotated regionl regulator SdiA.	0	0	1	0	0	0	0	0	0	0	0	0	0	0	0	0	0	0	0	0	0	0	0	0	1	1	0	0	0	0
CoreSNP_2033	REF	50	30	0	10	Inf	0.000148176	0.0028953	AAGWMK010000001.1	1455481	C	AGT	S	TASS	T_C	AAT_AGT	N_S	NonSynonymous	flagella biosynthesis regulatory protein FliZ.	1	0	0	0	0	0	0	0	0	0	0	0	1	0	0	0	0	0	0	0	0	0	0	0	0	0	0	0	0	1
CoreSNP_2568	ALT	40	40	10	0	0	0.00194383	0.0028953	AAGWMK010000001.1	1458581	G	CAG	Q	AQPE	G_C	CAG_CAC	Q_H	NonSynonymous	flagellin FliC.	0	0	0	0	0	0	1	0	0	0	0	1	0	0	0	0	1	0	0	0	0	0	0	0	0	0	0	0	0	0
CoreSNP_2066	ALT	40	40	10	0	0	0.00194383	0.0028953	AAGWMK010000001.1	1482102								Unknown	Not in annotated region	0	0	0	1	0	0	0	1	1	0	0	0	0	0	0	0	0	0	0	0	0	0	0	0	0	0	0	0	0	0
CoreSNP_652	ALT	10	30	40	10	0.0833333	1.84e-07	2.21e-05	AAGWMK010000001.1	1492231								Unknown	Not in annotated region	0	0	1	1	1	0	1	1	1	0	0	1	0	0	0	0	1	0	1	0	0	0	0	1	1	1	1	1	0	0
CoreSNP_5791	REF	50	30	0	10	Inf	0.000148176	0.0028953	AAGWMK010000001.1	1492966	G	CCC	P	KWPW	G_A	CCC_CTC	P_L	NonSynonymous	DgsA anti-repressor MtfA.	0	0	0	0	0	0	0	0	0	0	0	0	0	0	0	1	0	0	0	0	0	0	0	0	0	0	0	0	0	0
CoreSNP_1333	REF	50	30	0	10	Inf	0.000148176	0.0028953	AAGWMK010000001.1	1495468	A	ACC	T	GTKE	G_A	GCC_ACC	A_T	NonSynonymous	peptidase.	1	0	0	0	0	0	0	0	0	0	0	0	1	0	0	0	0	0	0	0	0	0	0	0	0	0	0	0	0	1
CoreSNP_3785	REF	50	30	0	10	Inf	0.000148176	0.0028953	AAGWMK010000001.1	1499184	C	GCC	A	LAAL	C_T	GCC_ACC	A_T	NonSynonymous	hypothetical protein.	0	0	1	0	0	0	0	0	0	0	0	0	0	0	0	0	0	0	0	0	0	0	0	0	1	1	0	0	0	0
CoreSNP_3843	REF	50	10	0	30	Inf	1.26e-15	3.5e-13	AAGWMK010000001.1	1501186								Unknown	Not in annotated region	1	0	0	0	0	0	0	0	0	0	0	0	1	1	1	1	0	1	0	1	1	1	1	0	0	0	0	0	1	1
CoreSNP_6020	ALT	40	40	10	0	0	0.00194383	0.0028953	AAGWMK010000001.1	1506769								Unknown	Not in annotated region	0	0	0	1	0	0	0	1	1	0	0	0	0	0	0	0	0	0	0	0	0	0	0	0	0	0	0	0	0	0
CoreSNP_2602	ALT	20	30	30	10	0.222222	0.0012805	0.0028953	AAGWMK010000001.1	1509800	T	TCG	S	LSAA	T_G	TCG_GCG	S_A	NonSynonymous	bifunctioNot in annotated regionl adenosylcobiNot in annotated regionmide.	0	0	1	1	1	0	1	1	1	0	0	1	0	0	0	0	1	0	0	0	0	0	0	0	1	1	1	1	0	0
CoreSNP_4250	ALT	20	30	30	10	0.222222	0.0012805	0.0028953	AAGWMK010000001.1	1510385	C	GAG	E	YAEH	C_A	GAG_GAT	E_D	NonSynonymous	cobyric acid synthase.	0	0	1	1	1	0	1	1	1	0	0	1	0	0	0	0	1	0	0	0	0	0	0	0	1	1	1	1	0	0
CoreSNP_5597	ALT	20	30	30	10	0.222222	0.0012805	0.0028953	AAGWMK010000001.1	1510533	A	GTG	V	SVVD	A_G	GTG_GCG	V_A	NonSynonymous	cobyric acid synthase.	0	0	1	1	1	0	1	1	1	0	0	1	0	0	0	0	1	0	0	0	0	0	0	0	1	1	1	1	0	0
CoreSNP_3394	ALT	20	30	30	10	0.222222	0.0012805	0.0028953	AAGWMK010000001.1	1510654	T	AGC	S	LPSW	T_C	AGC_GGC	S_G	NonSynonymous	cobyric acid synthase.	0	0	1	1	1	0	1	1	1	0	0	1	0	0	0	0	1	0	0	0	0	0	0	0	1	1	1	1	0	0
CoreSNP_1734	ALT	20	30	30	10	0.222222	0.0012805	0.0028953	AAGWMK010000001.1	1510695	T	ATC	I	KITT	T_C	ATC_ACC	I_T	NonSynonymous	cobyric acid synthase.	0	0	1	1	1	0	1	1	1	0	0	1	0	0	0	0	1	0	0	0	0	0	0	0	1	1	1	1	0	0
CoreSNP_1020	ALT	20	30	30	10	0.222222	0.0012805	0.0028953	AAGWMK010000001.1	1510932	G	GCT	A	TDAD	G_A	GCT_GTT	A_V	NonSynonymous	cobyric acid synthase.	0	0	1	1	1	0	1	1	1	0	0	1	0	0	0	0	1	0	0	0	0	0	0	0	1	1	1	1	0	0
CoreSNP_985	ALT	20	30	30	10	0.222222	0.0012805	0.0028953	AAGWMK010000001.1	1511598	A	ATG	M	GIMP	A_G	ATG_ACG	M_T	NonSynonymous	cobyric acid synthase.	0	0	1	1	1	0	1	1	1	0	0	1	0	0	0	0	1	0	0	0	0	0	0	0	1	1	1	1	0	0
CoreSNP_82	ALT	20	30	30	10	0.222222	0.0012805	0.0028953	AAGWMK010000001.1	1511819	T	GTA	V	CVFR	T_C	GTA_GCA	V_A	NonSynonymous	energy-coupling factor ABC transporter.	0	0	1	1	1	0	1	1	1	0	0	1	0	0	0	0	1	0	0	0	0	0	0	0	1	1	1	1	0	0
CoreSNP_5271	ALT	20	30	30	10	0.222222	0.0012805	0.0028953	AAGWMK010000001.1	1511920	A	CAA	Q	EQAG	A_C	CAA_CAC	Q_H	NonSynonymous	energy-coupling factor ABC transporter.	0	0	1	1	1	0	1	1	1	0	0	1	0	0	0	0	1	0	0	0	0	0	0	0	1	1	1	1	0	0
CoreSNP_25	ALT	20	30	30	10	0.222222	0.0012805	0.0028953	AAGWMK010000001.1	1512552	G	CTG	L	LNLD	G_T	CTG_ATG	L_M	NonSynonymous	energy-coupling factor ABC transporter.	0	0	1	1	1	0	1	1	1	0	0	1	0	0	0	0	1	0	0	0	0	0	0	0	1	1	1	1	0	0
CoreSNP_3658	ALT	20	30	30	10	0.222222	0.0012805	0.0028953	AAGWMK010000001.1	1512579	C	GAT	D	YQDE	C_T	GAT_AAT	D_N	NonSynonymous	energy-coupling factor ABC transporter.	0	0	1	1	1	0	1	1	1	0	0	1	0	0	0	0	1	0	0	0	0	0	0	0	1	1	1	1	0	0
CoreSNP_1899	ALT	20	30	30	10	0.222222	0.0012805	0.0028953	AAGWMK010000001.1	1512883	A	AAC	N	INLL	A_G	AAC_AGC	N_S	NonSynonymous	energy-coupling factor ABC transporter.	0	0	1	1	1	0	1	1	1	0	0	1	0	0	0	0	1	0	0	0	0	0	0	0	1	1	1	1	0	0
CoreSNP_4726	REF	50	35	0	5	Inf	0.014972	0.0217796	AAGWMK010000001.1	1513160	G	GCC	A	IAGL	G_T	GCC_TCC	A_S	NonSynonymous	energy-coupling factor ABC transporter.	0	0	0	0	0	0	0	0	0	0	0	0	0	0	1	0	0	1	0	1	0	0	1	0	0	0	0	0	1	0
CoreSNP_166	ALT	20	30	30	10	0.222222	0.0012805	0.0028953	AAGWMK010000001.1	1513212	C	ATG	M	MMML	C_T	ATG_ATA	M_I	NonSynonymous	energy-coupling factor ABC transporter.	0	0	1	1	1	0	1	1	1	0	0	1	0	0	0	0	1	0	0	0	0	0	0	0	1	1	1	1	0	0
CoreSNP_2441	ALT	20	30	30	10	0.222222	0.0012805	0.0028953	AAGWMK010000001.1	1513449	C	CTT	L	ALAP	C_A	CTT_ATT	L_I	NonSynonymous	energy-coupling factor ABC transporter.	0	0	1	1	1	0	1	1	1	0	0	1	0	0	0	0	1	0	0	0	0	0	0	0	1	1	1	1	0	0
CoreSNP_5956	REF	50	30	0	10	Inf	0.000148176	0.0028953	AAGWMK010000001.1	1530673	C	CCG	P	PPLS	T_C	CTG_CCG	L_P	NonSynonymous	propanediol dehydratase medium subunit PduD.	1	0	0	0	0	0	0	0	0	0	0	0	1	0	0	0	0	0	0	0	0	0	0	0	0	0	0	0	0	1
CoreSNP_2854	ALT	40	40	10	0	0	0.00194383	0.0028953	AAGWMK010000001.1	1545959								Unknown	Not in annotated region	0	0	0	1	0	0	0	1	1	0	0	0	0	0	0	0	0	0	0	0	0	0	0	0	0	0	0	0	0	0
CoreSNP_1442	REF	50	30	0	10	Inf	0.000148176	0.0028953	AAGWMK010000001.1	1547887								Unknown	Not in annotated region	1	0	0	0	0	0	0	0	0	0	0	0	1	0	0	0	0	0	0	0	0	0	0	0	0	0	0	0	0	1
CoreSNP_6201	ALT	20	30	30	10	0.222222	0.0012805	0.0028953	AAGWMK010000001.1	1550622	A	TGG	W	IVWV	A_G	TGG_CGG	W_R	NonSynonymous	thiosulfate reductase PhsA.	0	0	1	1	1	0	1	1	1	0	0	1	0	0	0	0	1	0	0	0	0	0	0	0	1	1	1	1	0	0
CoreSNP_2731	REF	50	30	0	10	Inf	0.000148176	0.0028953	AAGWMK010000001.1	1560051	C	CAC	H	HHHH	C_T	CAC_TAC	H_Y	NonSynonymous	his operon leader peptide.	0	0	1	0	0	0	0	0	0	0	0	0	0	0	0	0	0	0	0	0	0	0	0	0	1	1	0	0	0	0
CoreSNP_195	ALT	40	40	10	0	0	0.00194383	0.0028953	AAGWMK010000001.1	1566244	A	ATT	I	AKIL	A_G	ATT_ACT	I_T	NonSynonymous	imidazole glycerol phosphate synthase subunit.	0	0	0	1	0	0	0	1	1	0	0	0	0	0	0	0	0	0	0	0	0	0	0	0	0	0	0	0	0	0
CoreSNP_6249	ALT	40	40	10	0	0	0.00194383	0.0028953	AAGWMK010000001.1	1566927	C	ACC	T	WTKG	C_T	ACC_ATC	T_I	NonSynonymous	bifunctioNot in annotated regionl phosphoribosyl-AMP.	0	0	0	1	0	0	0	1	1	0	0	0	0	0	0	0	0	0	0	0	0	0	0	0	0	0	0	0	0	0
CoreSNP_4907	REF	50	35	0	5	Inf	0.014972	0.0217796	AAGWMK010000001.1	1572265	C	CAT	H	KHHC	C_T	CAT_TAT	H_Y	NonSynonymous	undecaprenyl-phosphate galactose.	0	0	0	0	0	0	0	0	0	0	0	0	0	0	0	1	0	0	0	0	0	0	0	0	0	0	0	0	0	0
CoreSNP_4662	REF	50	30	0	10	Inf	0.000148176	0.0028953	AAGWMK010000001.1	1588373	G	GTA	V	VVFT	G_A	GTA_ATA	V_I	NonSynonymous	dTDP-glucose 4,6-dehydratase.	0	0	1	0	0	0	0	0	0	0	0	0	0	0	0	0	0	0	0	0	0	0	0	0	1	1	0	0	0	0
CoreSNP_1052	ALT	20	30	30	10	0.222222	0.0012805	0.0028953	AAGWMK010000001.1	1591835	A	CTA	L	VPLG	A_G	CTA_CCA	L_P	NonSynonymous	colanic acid biosynthesis protein WcaM.	0	0	1	1	1	0	1	1	1	0	0	1	0	0	0	0	1	0	0	0	0	0	0	0	1	1	1	1	0	0
CoreSNP_42	ALT	40	40	10	0	0	0.00194383	0.0028953	AAGWMK010000001.1	1595823	G	GGG	G	IGHL	G_A	GGG_AGG	G_R	NonSynonymous	MOP flippase family protein.	0	0	0	1	0	0	0	1	1	0	0	0	0	0	0	0	0	0	0	0	0	0	0	0	0	0	0	0	0	0
CoreSNP_1607	REF	50	30	0	10	Inf	0.000148176	0.0028953	AAGWMK010000001.1	1598516	G	CTG	L	DHLL	G_T	CTG_ATG	L_M	NonSynonymous	phosphomannomutase CpsG.	0	0	1	0	0	0	0	0	0	0	0	0	0	0	0	0	0	0	0	0	0	0	0	0	1	1	0	0	0	0
CoreSNP_2007	REF	10	0	40	40	Inf	0.00194383	0.0028953	AAGWMK010000001.1	1608538	C	ACC	T	WTLR	G_C	AGC_ACC	S_T	NonSynonymous	colanic acid biosynthesis acetyltransferase.	1	0	1	1	1	0	1	1	1	0	0	1	1	1	1	1	1	1	1	1	1	1	1	1	1	1	1	1	1	1
CoreSNP_6332	ALT	40	40	10	0	0	0.00194383	0.0028953	AAGWMK010000001.1	1609560	G	GCG	A	RRAT	G_A	GCG_GTG	A_V	NonSynonymous	tyrosine-protein kiNot in annotated regionse Wzc.	0	0	0	0	1	0	0	0	0	0	0	0	0	0	0	0	0	0	0	0	0	0	0	0	0	0	1	1	0	0
CoreSNP_3706	ALT	20	30	30	10	0.222222	0.0012805	0.0028953	AAGWMK010000001.1	1620862	T	CAT	H	THLA	T_A	CAT_CAA	H_Q	NonSynonymous	diguanylate cyclase.	0	0	1	1	1	0	1	1	1	0	0	1	0	0	0	0	1	0	0	0	0	0	0	0	1	1	1	1	0	0
CoreSNP_5727	ALT	20	30	30	10	0.222222	0.0012805	0.0028953	AAGWMK010000001.1	1621502	T	ATG	M	EVME	T_A	ATG_TTG	M_L	NonSynonymous	diguanylate cyclase.	0	0	1	1	1	0	1	1	1	0	0	1	0	0	0	0	1	0	0	0	0	0	0	0	1	1	1	1	0	0
CoreSNP_5378	ALT	20	30	30	10	0.222222	0.0012805	0.0028953	AAGWMK010000001.1	1621538	A	TCC	S	ADSA	A_G	TCC_CCC	S_P	NonSynonymous	diguanylate cyclase.	0	0	1	1	1	0	1	1	1	0	0	1	0	0	0	0	1	0	0	0	0	0	0	0	1	1	1	1	0	0
CoreSNP_1573	ALT	20	30	30	10	0.222222	0.0012805	0.0028953	AAGWMK010000001.1	1621974	A	GAC	D	LDIK	A_G	GAC_GGC	D_G	NonSynonymous	diguanylate cyclase.	0	0	1	1	1	0	1	1	1	0	0	1	0	0	0	0	1	0	0	0	0	0	0	0	1	1	1	1	0	0
CoreSNP_5974	ALT	20	30	30	10	0.222222	0.0012805	0.0028953	AAGWMK010000001.1	1622212	C	CCC	P	TPAQ	C_G	CCC_GCC	P_A	NonSynonymous	DNot in annotated region-3-methyladenine glycosylase 2.	0	0	1	1	1	0	1	1	1	0	0	1	0	0	0	0	1	0	0	0	0	0	0	0	1	1	1	1	0	0
CoreSNP_5447_Alt1AsREF	REF	30	10	20	30	4.5	0.0012805	0.0028953	AAGWMK010000001.1	1622397	G	GCG	A	AQAT	G_A	GCG_GTG	A_V	NonSynonymous	DNot in annotated region-3-methyladenine glycosylase 2.	0	0	1	1	1	0	1	1	1	0	0	1	0	0	0	0	1	0	0	0	0	0	0	0	1	1	1	1	0	0
CoreSNP_5447_RefAsREF	ALT	20	29	30	11	0.252874	0.00282606	0.00415879	AAGWMK010000001.1	1622397	G	GCG	A	AQAT	G_A	GCG_GTG	A_V	NonSynonymous	DNot in annotated region-3-methyladenine glycosylase 2.	0	0	1	1	1	0	1	1	1	0	0	1	0	0	0	0	1	0	0	0	0	0	0	0	1	1	1	1	0	0
CoreSNP_3810	ALT	40	40	10	0	0	0.00194383	0.0028953	AAGWMK010000001.1	1624386	C	GAT	D	GGDD	C_T	GAT_AAT	D_N	NonSynonymous	molecular chaperone.	0	0	0	1	0	0	0	1	1	0	0	0	0	0	0	0	0	0	0	0	0	0	0	0	0	0	0	0	0	0
CoreSNP_6194	ALT	20	30	30	10	0.222222	0.0012805	0.0028953	AAGWMK010000001.1	1624690								Unknown	Not in annotated region	0	0	1	1	1	0	1	1	1	0	0	1	0	0	0	0	1	0	0	0	0	0	0	0	1	1	1	1	0	0
CoreSNP_810	ALT	20	30	30	10	0.222222	0.0012805	0.0028953	AAGWMK010000001.1	1624764								Unknown	Not in annotated region	0	0	1	1	1	0	1	1	1	0	0	1	0	0	0	0	1	0	0	0	0	0	0	0	1	1	1	1	0	0
CoreSNP_839	ALT	20	30	30	10	0.222222	0.0012805	0.0028953	AAGWMK010000001.1	1624842								Unknown	Not in annotated region	0	0	1	1	1	0	1	1	1	0	0	1	0	0	0	0	1	0	0	0	0	0	0	0	1	1	1	1	0	0
CoreSNP_3864	ALT	20	30	30	10	0.222222	0.0012805	0.0028953	AAGWMK010000001.1	1625651	T	ACG	T	GKTL	T_C	ACG_GCG	T_A	NonSynonymous	multidrug efflux RND transporter subunit MdtA.	0	0	1	1	1	0	1	1	1	0	0	1	0	0	0	0	1	0	0	0	0	0	0	0	1	1	1	1	0	0
CoreSNP_5616	ALT	20	30	30	10	0.222222	0.0012805	0.0028953	AAGWMK010000001.1	1626733	T	ATC	I	QAIA	T_C	ATC_GTC	I_V	NonSynonymous	multidrug efflux RND transporter permease.	0	0	1	1	1	0	1	1	1	0	0	1	0	0	0	0	1	0	0	0	0	0	0	0	1	1	1	1	0	0
CoreSNP_666	ALT	20	30	30	10	0.222222	0.0012805	0.0028953	AAGWMK010000001.1	1626881	A	AAG	K	RKLI	A_G	AAG_AGG	K_R	NonSynonymous	multidrug efflux RND transporter permease.	0	0	1	1	1	0	1	1	1	0	0	1	0	0	0	0	1	0	0	0	0	0	0	0	1	1	1	1	0	0
CoreSNP_2299	REF	10	0	40	40	Inf	0.00194383	0.0028953	AAGWMK010000001.1	1627367	C	GCG	A	IAVI	T_C	GTG_GCG	V_A	NonSynonymous	multidrug efflux RND transporter permease.	1	0	1	1	1	0	1	1	1	0	0	1	1	1	1	1	1	1	1	1	1	1	1	1	1	1	1	1	1	1
CoreSNP_6090	ALT	20	30	30	10	0.222222	0.0012805	0.0028953	AAGWMK010000001.1	1630499	C	GGA	G	EAGM	C_T	GGA_GAA	G_E	NonSynonymous	multidrug efflux RND transporter permease.	0	0	1	1	1	0	1	1	1	0	0	1	0	0	0	0	1	0	0	0	0	0	0	0	1	1	1	1	0	0
CoreSNP_4896	ALT	20	30	30	10	0.222222	0.0012805	0.0028953	AAGWMK010000001.1	1630858	A	ATT	I	TIAL	A_G	ATT_GTT	I_V	NonSynonymous	multidrug efflux RND transporter permease.	0	0	1	1	1	0	1	1	1	0	0	1	0	0	0	0	1	0	0	0	0	0	0	0	1	1	1	1	0	0
CoreSNP_5946	ALT	20	30	30	10	0.222222	0.0012805	0.0028953	AAGWMK010000001.1	1631743	C	CCG	P	PPTV	C_T	CCG_TCG	P_S	NonSynonymous	multidrug efflux RND transporter permease.	0	0	1	1	1	0	1	1	1	0	0	1	0	0	0	0	1	0	0	0	0	0	0	0	1	1	1	1	0	0
CoreSNP_3626	ALT	20	30	30	10	0.222222	0.0012805	0.0028953	AAGWMK010000001.1	1633023	C	GGC	G	AAGG	C_T	GGC_AGC	G_S	NonSynonymous	MFS transporter.	0	0	1	1	1	0	1	1	1	0	0	1	0	0	0	0	1	0	0	0	0	0	0	0	1	1	1	1	0	0
CoreSNP_4683	ALT	20	30	30	10	0.222222	0.0012805	0.0028953	AAGWMK010000001.1	1633053	T	TTC	F	LFHA	T_C	TTC_CTC	F_L	NonSynonymous	MFS transporter.	0	0	1	1	1	0	1	1	1	0	0	1	0	0	0	0	1	0	0	0	0	0	0	0	1	1	1	1	0	0
CoreSNP_494	ALT	20	30	30	10	0.222222	0.0012805	0.0028953	AAGWMK010000001.1	1636037								Unknown	Not in annotated region	0	0	1	1	1	0	1	1	1	0	0	1	0	0	0	0	1	0	0	0	0	0	0	0	1	1	1	1	0	0
CoreSNP_943	ALT	20	30	30	10	0.222222	0.0012805	0.0028953	AAGWMK010000001.1	1636236	T	ATT	I	EIIQ	T_A	ATT_AAT	I_N	NonSynonymous	cytoplasmic protein.	0	0	1	1	1	0	1	1	1	0	0	1	0	0	0	0	1	0	0	0	0	0	0	0	1	1	1	1	0	0
CoreSNP_1029	ALT	40	40	10	0	0	0.00194383	0.0028953	AAGWMK010000001.1	1637261	G	GAA	E	SEPF	G_A	GAA_AAA	E_K	NonSynonymous	cytoplasmic protein.	0	0	0	0	0	0	1	0	0	0	0	1	0	0	0	0	1	0	0	0	0	0	0	0	0	0	0	0	0	0
CoreSNP_3587	ALT	20	30	30	10	0.222222	0.0012805	0.0028953	AAGWMK010000001.1	1637429	A	AAA	K	EKEK	A_C	AAA_ACA	K_T	NonSynonymous	DUF1266 domain-containing protein.	0	0	1	1	1	0	1	1	1	0	0	1	0	0	0	0	1	0	0	0	0	0	0	0	1	1	1	1	0	0
CoreSNP_5414	ALT	20	30	30	10	0.222222	0.0012805	0.0028953	AAGWMK010000001.1	1638507	G	GCG	A	IAAL	G_A	GCG_GTG	A_V	NonSynonymous	DUF4034 domain-containing protein.	0	0	1	1	1	0	1	1	1	0	0	1	0	0	0	0	1	0	0	0	0	0	0	0	1	1	1	1	0	0
CoreSNP_4815	ALT	20	30	30	10	0.222222	0.0012805	0.0028953	AAGWMK010000001.1	1638552	T	GAC	D	AADL	T_G	GAC_GCC	D_A	NonSynonymous	DUF4034 domain-containing protein.	0	0	1	1	1	0	1	1	1	0	0	1	0	0	0	0	1	0	0	0	0	0	0	0	1	1	1	1	0	0
CoreSNP_375	ALT	20	30	30	10	0.222222	0.0012805	0.0028953	AAGWMK010000001.1	1638592	C	GAG	E	QPEW	C_G	GAG_GAC	E_D	NonSynonymous	DUF4034 domain-containing protein.	0	0	1	1	1	0	1	1	1	0	0	1	0	0	0	0	1	0	0	0	0	0	0	0	1	1	1	1	0	0
CoreSNP_1903	ALT	20	30	30	10	0.222222	0.0012805	0.0028953	AAGWMK010000001.1	1638612	T	GTG	V	LVGA	T_A	GTG_GAG	V_E	NonSynonymous	DUF4034 domain-containing protein.	0	0	1	1	1	0	1	1	1	0	0	1	0	0	0	0	1	0	0	0	0	0	0	0	1	1	1	1	0	0
CoreSNP_6408	ALT	20	30	30	10	0.222222	0.0012805	0.0028953	AAGWMK010000001.1	1638761	T	TCG	S	LSEC	T_C	TCG_CCG	S_P	NonSynonymous	DUF4034 domain-containing protein.	0	0	1	1	1	0	1	1	1	0	0	1	0	0	0	0	1	0	0	0	0	0	0	0	1	1	1	1	0	0
CoreSNP_3028	ALT	20	30	30	10	0.222222	0.0012805	0.0028953	AAGWMK010000001.1	1639166	A	ATC	I	SIVE	A_C	ATC_CTC	I_L	NonSynonymous	DUF4034 domain-containing protein.	0	0	1	1	1	0	1	1	1	0	0	1	0	0	0	0	1	0	0	0	0	0	0	0	1	1	1	1	0	0
CoreSNP_27	ALT	20	30	30	10	0.222222	0.0012805	0.0028953	AAGWMK010000001.1	1639436	G	GAC	D	FDWF	G_A	GAC_AAC	D_N	NonSynonymous	DUF4034 domain-containing protein.	0	0	1	1	1	0	1	1	1	0	0	1	0	0	0	0	1	0	0	0	0	0	0	0	1	1	1	1	0	0
CoreSNP_5630	ALT	20	30	30	10	0.222222	0.0012805	0.0028953	AAGWMK010000001.1	1639995	T	AAG	K	NMKL	T_C	AAG_AGG	K_R	NonSynonymous	DUF4034 domain-containing protein.	0	0	1	1	1	0	1	1	1	0	0	1	0	0	0	0	1	0	0	0	0	0	0	0	1	1	1	1	0	0
CoreSNP_5846	ALT	20	30	30	10	0.222222	0.0012805	0.0028953	AAGWMK010000001.1	1640120	C	GTC	V	YTVR	C_T	GTC_ATC	V_I	NonSynonymous	DUF4034 domain-containing protein.	0	0	1	1	1	0	1	1	1	0	0	1	0	0	0	0	1	0	0	0	0	0	0	0	1	1	1	1	0	0
CoreSNP_5786	ALT	20	30	30	10	0.222222	0.0012805	0.0028953	AAGWMK010000001.1	1641712								Unknown	Not in annotated region	0	0	1	1	1	0	1	1	1	0	0	1	0	0	0	0	1	0	0	0	0	0	0	0	1	1	1	1	0	0
CoreSNP_6550	ALT	20	30	30	10	0.222222	0.0012805	0.0028953	AAGWMK010000001.1	1642263	A	AAT	N	LNHQ	A_G	AAT_GAT	N_D	NonSynonymous	type III secretion system effector arginine.	0	0	1	1	1	0	1	1	1	0	0	1	0	0	0	0	1	0	0	0	0	0	0	0	1	1	1	1	0	0
CoreSNP_533	ALT	40	40	10	0	0	0.00194383	0.0028953	AAGWMK010000001.1	1643062	A	GAC	D	YDAF	A_G	GAC_GGC	D_G	NonSynonymous	type III secretion system effector arginine.	0	0	0	1	0	0	0	1	1	0	0	0	0	0	0	0	0	0	0	0	0	0	0	0	0	0	0	0	0	0
CoreSNP_3385	ALT	20	30	30	10	0.222222	0.0012805	0.0028953	AAGWMK010000001.1	1643206	T	ATA	I	KGIT	T_C	ATA_GTA	I_V	NonSynonymous	CesT family type III secretion system chaperone.	0	0	1	1	1	0	1	1	1	0	0	1	0	0	0	0	1	0	0	0	0	0	0	0	1	1	1	1	0	0
CoreSNP_1520_Alt1AsREF	REF	30	10	20	30	4.5	0.0012805	0.0028953	AAGWMK010000001.1	1643488	A	TAC	Y	NRYR	A_G	TAC_CAC	Y_H	NonSynonymous	CesT family type III secretion system chaperone.	0	0	1	1	1	0	1	1	1	0	0	1	0	0	.	0	1	0	0	0	0	0	0	0	1	1	1	1	0	0
CoreSNP_1520_RefAsREF	ALT	20	29	30	11	0.252874	0.00282606	0.00415879	AAGWMK010000001.1	1643488	A	TAC	Y	NRYR	A_G	TAC_CAC	Y_H	NonSynonymous	CesT family type III secretion system chaperone.	0	0	1	1	1	0	1	1	1	0	0	1	0	0	.	0	1	0	0	0	0	0	0	0	1	1	1	1	0	0
CoreSNP_2432	ALT	20	30	30	10	0.222222	0.0012805	0.0028953	AAGWMK010000001.1	1643532	T	GTC	V	IVFD	T_C	GTC_GCC	V_A	NonSynonymous	CesT family type III secretion system chaperone.	0	0	1	1	1	0	1	1	1	0	0	1	0	0	0	0	1	0	0	0	0	0	0	0	1	1	1	1	0	0
CoreSNP_311	ALT	20	30	30	10	0.222222	0.0012805	0.0028953	AAGWMK010000001.1	1643545	A	ACC	T	NTDS	A_G	ACC_GCC	T_A	NonSynonymous	CesT family type III secretion system chaperone.	0	0	1	1	1	0	1	1	1	0	0	1	0	0	0	0	1	0	0	0	0	0	0	0	1	1	1	1	0	0
CoreSNP_5326	ALT	20	30	30	10	0.222222	0.0012805	0.0028953	AAGWMK010000001.1	1643744	A	ATC	I	GIRT	A_G	ATC_GTC	I_V	NonSynonymous	hypothetical protein.	0	0	1	1	1	0	1	1	1	0	0	1	0	0	0	0	1	0	0	0	0	0	0	0	1	1	1	1	0	0
CoreSNP_1276_Alt1AsREF	REF	29	10	21	30	4.14286	0.00256252	0.00379649	AAGWMK010000001.1	1644189								Unknown	Not in annotated region	0	0	1	1	1	0	1	1	1	0	0	1	0	0	0	0	1	0	0	0	0	0	0	0	1	1	1	1	0	0
CoreSNP_1276_RefAsREF	ALT	20	30	30	10	0.222222	0.0012805	0.0028953	AAGWMK010000001.1	1644189								Unknown	Not in annotated region	0	0	1	1	1	0	1	1	1	0	0	1	0	0	0	0	1	0	0	0	0	0	0	0	1	1	1	1	0	0
CoreSNP_6556	ALT	20	30	30	10	0.222222	0.0012805	0.0028953	AAGWMK010000001.1	1647070								Unknown	Not in annotated region	0	0	1	1	1	0	1	1	1	0	0	1	0	0	0	0	1	0	0	0	0	0	0	0	1	1	1	1	0	0
CoreSNP_6447	REF	50	30	0	10	Inf	0.000148176	0.0028953	AAGWMK010000001.1	1649514	G	GGC	G	SGVE	G_A	GGC_AGC	G_S	NonSynonymous	sugar kiNot in annotated regionse.	0	0	1	0	0	0	0	0	0	0	0	0	0	0	0	0	0	0	0	0	0	0	0	0	1	1	0	0	0	0
CoreSNP_2346	ALT	20	30	30	10	0.222222	0.0012805	0.0028953	AAGWMK010000001.1	1649825	C	AAC	N	VNRF	C_A	AAC_AAA	N_K	NonSynonymous	sugar kiNot in annotated regionse.	0	0	1	1	1	0	1	1	1	0	0	1	0	0	0	0	1	0	0	0	0	0	0	0	1	1	1	1	0	0
CoreSNP_3621	ALT	20	30	30	10	0.222222	0.0012805	0.0028953	AAGWMK010000001.1	1649991	A	TCG	S	GWSL	A_G	TCG_CCG	S_P	NonSynonymous	sugar kiNot in annotated regionse.	0	0	1	1	1	0	1	1	1	0	0	1	0	0	0	0	1	0	0	0	0	0	0	0	1	1	1	1	0	0
CoreSNP_3241	ALT	20	30	30	10	0.222222	0.0012805	0.0028953	AAGWMK010000001.1	1651676	G	GTG	V	DVEA	G_A	GTG_ATG	V_M	NonSynonymous	hydroxyethylthiazole kiNot in annotated regionse.	0	0	1	1	1	0	1	1	1	0	0	1	0	0	0	0	1	0	0	0	0	0	0	0	1	1	1	1	0	0
CoreSNP_4776	ALT	20	30	30	10	0.222222	0.0012805	0.0028953	AAGWMK010000001.1	1651747	C	GCC	A	QAAA	C_T	GCC_GTC	A_V	NonSynonymous	hydroxyethylthiazole kiNot in annotated regionse.	0	0	1	1	1	0	1	1	1	0	0	1	0	0	0	0	1	0	0	0	0	0	0	0	1	1	1	1	0	0
CoreSNP_1111	ALT	20	30	30	10	0.222222	0.0012805	0.0028953	AAGWMK010000001.1	1651928	A	ATA	I	EIDY	A_G	ATA_GTA	I_V	NonSynonymous	hydroxyethylthiazole kiNot in annotated regionse.	0	0	1	1	1	0	1	1	1	0	0	1	0	0	0	0	1	0	0	0	0	0	0	0	1	1	1	1	0	0
CoreSNP_3862	ALT	20	30	30	10	0.222222	0.0012805	0.0028953	AAGWMK010000001.1	1652243	T	ATT	I	LLIN	T_C	ATT_GTT	I_V	NonSynonymous	hydroxyethylthiazole kiNot in annotated regionse.	0	0	1	1	1	0	1	1	1	0	0	1	0	0	0	0	1	0	0	0	0	0	0	0	1	1	1	1	0	0
CoreSNP_1681	ALT	20	30	30	10	0.222222	0.0012805	0.0028953	AAGWMK010000001.1	1652386	A	CTC	L	RALS	A_T	CTC_CAC	L_H	NonSynonymous	hydroxyethylthiazole kiNot in annotated regionse.	0	0	1	1	1	0	1	1	1	0	0	1	0	0	0	0	1	0	0	0	0	0	0	0	1	1	1	1	0	0
CoreSNP_6372	ALT	20	30	30	10	0.222222	0.0012805	0.0028953	AAGWMK010000001.1	1652580								Unknown	Not in annotated region	0	0	1	1	1	0	1	1	1	0	0	1	0	0	0	0	1	0	0	0	0	0	0	0	1	1	1	1	0	0
CoreSNP_6326	ALT	20	30	30	10	0.222222	0.0012805	0.0028953	AAGWMK010000001.1	1652620								Unknown	Not in annotated region	0	0	1	1	1	0	1	1	1	0	0	1	0	0	0	0	1	0	0	0	0	0	0	0	1	1	1	1	0	0
CoreSNP_4632	ALT	20	30	30	10	0.222222	0.0012805	0.0028953	AAGWMK010000001.1	1655096	G	CAC	H	QRHD	G_C	CAC_CAG	H_Q	NonSynonymous	fimbrial biogenesis outer membrane usher.	0	0	1	1	1	0	1	1	1	0	0	1	0	0	0	0	1	0	0	0	0	0	0	0	1	1	1	1	0	0
CoreSNP_1277	ALT	20	30	30	10	0.222222	0.0012805	0.0028953	AAGWMK010000001.1	1655115	G	AGT	S	VSVS	G_A	AGT_AAT	S_N	NonSynonymous	fimbrial biogenesis outer membrane usher.	0	0	1	1	1	0	1	1	1	0	0	1	0	0	0	0	1	0	0	0	0	0	0	0	1	1	1	1	0	0
CoreSNP_6390	ALT	20	30	30	10	0.222222	0.0012805	0.0028953	AAGWMK010000001.1	1655599	A	AAT	N	QNYR	A_G	AAT_GAT	N_D	NonSynonymous	fimbrial biogenesis outer membrane usher.	0	0	1	1	1	0	1	1	1	0	0	1	0	0	0	0	1	0	0	0	0	0	0	0	1	1	1	1	0	0
CoreSNP_4621	ALT	20	30	30	10	0.222222	0.0012805	0.0028953	AAGWMK010000001.1	1657817	G	GCT	A	TLAP	G_T	GCT_GAT	A_D	NonSynonymous	fimbrial protein YehD.	0	0	1	1	1	0	1	1	1	0	0	1	0	0	0	0	1	0	0	0	0	0	0	0	1	1	1	1	0	0
CoreSNP_6170	ALT	20	30	30	10	0.222222	0.0012805	0.0028953	AAGWMK010000001.1	1657919	C	CGC	R	DSRD	C_T	CGC_CAC	R_H	NonSynonymous	fimbrial protein YehD.	0	0	1	1	1	0	1	1	1	0	0	1	0	0	0	0	1	0	0	0	0	0	0	0	1	1	1	1	0	0
CoreSNP_5487_Alt1AsREF	REF	29	10	21	30	4.14286	0.00256252	0.00379649	AAGWMK010000001.1	1658438								Unknown	Not in annotated region	0	0	1	1	1	0	1	1	1	0	0	1	0	0	0	0	1	0	0	0	0	0	0	0	1	1	1	1	0	0
CoreSNP_5487_RefAsREF	ALT	20	30	30	10	0.222222	0.0012805	0.0028953	AAGWMK010000001.1	1658438								Unknown	Not in annotated region	0	0	1	1	1	0	1	1	1	0	0	1	0	0	0	0	1	0	0	0	0	0	0	0	1	1	1	1	0	0
CoreSNP_2036_Alt1AsREF	REF	29	10	21	30	4.14286	0.00256252	0.00379649	AAGWMK010000001.1	1658476								Unknown	Not in annotated region	0	0	1	1	1	0	1	1	1	0	0	1	0	0	0	0	1	0	0	0	0	0	0	0	1	1	1	1	0	0
CoreSNP_2036_RefAsREF	ALT	20	30	30	10	0.222222	0.0012805	0.0028953	AAGWMK010000001.1	1658476								Unknown	Not in annotated region	0	0	1	1	1	0	1	1	1	0	0	1	0	0	0	0	1	0	0	0	0	0	0	0	1	1	1	1	0	0
CoreSNP_6315_Alt1AsREF	REF	29	10	21	30	4.14286	0.00256252	0.00379649	AAGWMK010000001.1	1658507								Unknown	Not in annotated region	0	0	1	1	1	0	1	1	1	0	0	1	0	0	0	0	1	0	0	0	0	0	0	0	1	1	1	1	0	0
CoreSNP_6315_RefAsREF	ALT	20	30	30	10	0.222222	0.0012805	0.0028953	AAGWMK010000001.1	1658507								Unknown	Not in annotated region	0	0	1	1	1	0	1	1	1	0	0	1	0	0	0	0	1	0	0	0	0	0	0	0	1	1	1	1	0	0
CoreSNP_6139_Alt1AsREF	REF	29	10	21	30	4.14286	0.00256252	0.00379649	AAGWMK010000001.1	1658844								Unknown	Not in annotated region	0	0	1	1	1	0	1	1	1	0	0	1	0	0	0	0	1	0	0	0	0	0	0	0	1	1	1	1	0	0
CoreSNP_6139_RefAsREF	ALT	20	30	30	10	0.222222	0.0012805	0.0028953	AAGWMK010000001.1	1658844								Unknown	Not in annotated region	0	0	1	1	1	0	1	1	1	0	0	1	0	0	0	0	1	0	0	0	0	0	0	0	1	1	1	1	0	0
CoreSNP_994_Alt1AsREF	REF	30	10	20	30	4.5	0.0012805	0.0028953	AAGWMK010000001.1	1659009								Unknown	Not in annotated region	0	0	1	1	1	0	1	1	1	0	0	1	0	0	0	0	1	0	0	0	0	0	0	0	1	1	1	1	0	0
CoreSNP_994_RefAsREF	ALT	20	29	30	11	0.252874	0.00282606	0.00415879	AAGWMK010000001.1	1659009								Unknown	Not in annotated region	0	0	1	1	1	0	1	1	1	0	0	1	0	0	0	0	1	0	0	0	0	0	0	0	1	1	1	1	0	0
CoreSNP_3874	REF	50	30	0	10	Inf	0.000148176	0.0028953	AAGWMK010000001.1	1659768	C	GCA	A	EGAK	C_A	GCA_TCA	A_S	NonSynonymous	iron-sulfur cluster carrier protein ApbC.	0	0	1	0	0	0	0	0	0	0	0	0	0	0	0	0	0	0	0	0	0	0	0	0	1	1	0	0	0	0
CoreSNP_2267_Alt1AsREF	REF	30	10	20	30	4.5	0.0012805	0.0028953	AAGWMK010000001.1	1662585								Unknown	Not in annotated region	0	0	1	1	1	0	1	1	1	0	0	1	.	0	.	0	1	0	0	0	0	0	0	0	1	1	1	1	0	0
CoreSNP_2267_RefAsREF	ALT	20	27	30	13	0.320988	0.0114786	0.0167552	AAGWMK010000001.1	1662585								Unknown	Not in annotated region	0	0	1	1	1	0	1	1	1	0	0	1	.	0	.	0	1	0	0	0	0	0	0	0	1	1	1	1	0	0
CoreSNP_4918	ALT	20	30	30	10	0.222222	0.0012805	0.0028953	AAGWMK010000001.1	1663002	C	GCC	A	GDAS	C_T	GCC_ACC	A_T	NonSynonymous	DUF1307 domain-containing protein.	0	0	1	1	1	0	1	1	1	0	0	1	0	0	0	0	1	0	0	0	0	0	0	0	1	1	1	1	0	0
CoreSNP_3732	ALT	20	30	30	10	0.222222	0.0012805	0.0028953	AAGWMK010000001.1	1663210								Unknown	Not in annotated region	0	0	1	1	1	0	1	1	1	0	0	1	0	0	0	0	1	0	0	0	0	0	0	0	1	1	1	1	0	0
CoreSNP_4474	ALT	20	30	30	10	0.222222	0.0012805	0.0028953	AAGWMK010000001.1	1663249	C	CGG	R	VMRV	C_T	CGG_CAG	R_Q	NonSynonymous	DUF1307 domain-containing protein.	0	0	1	1	1	0	1	1	1	0	0	1	0	0	0	0	1	0	0	0	0	0	0	0	1	1	1	1	0	0
CoreSNP_6352	ALT	20	30	30	10	0.222222	0.0012805	0.0028953	AAGWMK010000001.1	1663320	C	GAA	E	DQEN	C_T	GAA_AAA	E_K	NonSynonymous	DUF1307 domain-containing protein.	0	0	1	1	1	0	1	1	1	0	0	1	0	0	0	0	1	0	0	0	0	0	0	0	1	1	1	1	0	0
CoreSNP_453	ALT	20	30	30	10	0.222222	0.0012805	0.0028953	AAGWMK010000001.1	1663414	C	GCA	A	YAGN	C_T	GCA_GTA	A_V	NonSynonymous	DUF1307 domain-containing protein.	0	0	1	1	1	0	1	1	1	0	0	1	0	0	0	0	1	0	0	0	0	0	0	0	1	1	1	1	0	0
CoreSNP_6322	ALT	20	30	30	10	0.222222	0.0012805	0.0028953	AAGWMK010000001.1	1663483	C	ACA	T	QTSE	C_T	ACA_ATA	T_I	NonSynonymous	DUF1307 domain-containing protein.	0	0	1	1	1	0	1	1	1	0	0	1	0	0	0	0	1	0	0	0	0	0	0	0	1	1	1	1	0	0
CoreSNP_4968	ALT	20	30	30	10	0.222222	0.0012805	0.0028953	AAGWMK010000001.1	1663497	A	ATA	I	KILY	A_C	ATA_CTA	I_L	NonSynonymous	DUF1307 domain-containing protein.	0	0	1	1	1	0	1	1	1	0	0	1	0	0	0	0	1	0	0	0	0	0	0	0	1	1	1	1	0	0
CoreSNP_5167	ALT	20	30	30	10	0.222222	0.0012805	0.0028953	AAGWMK010000001.1	1663661	C	ATG	M	AKMS	C_T	ATG_ATA	M_I	NonSynonymous	DUF1307 domain-containing protein.	0	0	1	1	1	0	1	1	1	0	0	1	0	0	0	0	1	0	0	0	0	0	0	0	1	1	1	1	0	0
CoreSNP_2408	ALT	20	30	30	10	0.222222	0.0012805	0.0028953	AAGWMK010000001.1	1666303	G	GTT	V	CVAE	G_A	GTT_ATT	V_I	NonSynonymous	sensor histidine kiNot in annotated regionse.	0	0	1	1	1	0	1	1	1	0	0	1	0	0	0	0	1	0	0	0	0	0	0	0	1	1	1	1	0	0
CoreSNP_4398	ALT	20	30	30	10	0.222222	0.0012805	0.0028953	AAGWMK010000001.1	1667871	A	GTG	V	TRVL	A_G	GTG_GCG	V_A	NonSynonymous	ABC transporter permease.	0	0	1	1	1	0	1	1	1	0	0	1	0	0	0	0	1	0	0	0	0	0	0	0	1	1	1	1	0	0
CoreSNP_3543	ALT	20	30	30	10	0.222222	0.0012805	0.0028953	AAGWMK010000001.1	1671921	A	AGT	S	ESKT	A_C	AGT_CGT	S_R	NonSynonymous	beta-glucosidase BglX.	0	0	1	1	1	0	1	1	1	0	0	1	0	0	0	0	1	0	0	0	0	0	0	0	1	1	1	1	0	0
CoreSNP_2292	ALT	20	30	30	10	0.222222	0.0012805	0.0028953	AAGWMK010000001.1	1672721	G	GGC	G	VGDG	G_A	GGC_GAC	G_D	NonSynonymous	beta-glucosidase BglX.	0	0	1	1	1	0	1	1	1	0	0	1	0	0	0	0	1	0	0	0	0	0	0	0	1	1	1	1	0	0
CoreSNP_5805	ALT	40	40	10	0	0	0.00194383	0.0028953	AAGWMK010000001.1	1700911	G	GCG	A	YGAI	G_A	GCG_GTG	A_V	NonSynonymous	DUF418 family protein.	0	0	0	1	0	0	0	1	1	0	0	0	0	0	0	0	0	0	0	0	0	0	0	0	0	0	0	0	0	0
CoreSNP_1968	REF	50	30	0	10	Inf	0.000148176	0.0028953	AAGWMK010000001.1	1700989	A	ATC	I	VAIL	A_C	ATC_AGC	I_S	NonSynonymous	DUF418 family protein.	0	0	1	0	0	0	0	0	0	0	0	0	0	0	0	0	0	0	0	0	0	0	0	0	1	1	0	0	0	0
CoreSNP_1825	REF	50	30	0	10	Inf	0.000148176	0.0028953	AAGWMK010000001.1	1710160	T	GAT	D	YTDP	T_G	GAT_GCT	D_A	NonSynonymous	lysine-specific permease.	0	0	1	0	0	0	0	0	0	0	0	0	0	0	0	0	0	0	0	0	0	0	0	0	1	1	0	0	0	0
CoreSNP_4333	ALT	20	30	30	10	0.222222	0.0012805	0.0028953	AAGWMK010000001.1	1719183	G	CGC	R	LMRI	G_A	CGC_TGC	R_C	NonSynonymous	sugar efflux transporter SetB.	0	0	1	1	1	0	1	1	1	0	0	1	0	0	0	0	1	0	0	0	0	0	0	0	1	1	1	1	0	0
CoreSNP_3053	ALT	20	30	30	10	0.222222	0.0012805	0.0028953	AAGWMK010000001.1	1719479	C	ATG	M	ATMF	C_T	ATG_ATA	M_I	NonSynonymous	sugar efflux transporter SetB.	0	0	1	1	1	0	1	1	1	0	0	1	0	0	0	0	1	0	0	0	0	0	0	0	1	1	1	1	0	0
CoreSNP_3250	ALT	20	30	30	10	0.222222	0.0012805	0.0028953	AAGWMK010000001.1	1719568								Unknown	Not in annotated region	0	0	1	1	1	0	1	1	1	0	0	1	0	0	0	0	1	0	0	0	0	0	0	0	1	1	1	1	0	0
CoreSNP_5006	ALT	20	30	30	10	0.222222	0.0012805	0.0028953	AAGWMK010000001.1	1719605	T	TTT	F	RFEK	T_A	TTT_ATT	F_I	NonSynonymous	hypothetical protein.	0	0	1	1	1	0	1	1	1	0	0	1	0	0	0	0	1	0	0	0	0	0	0	0	1	1	1	1	0	0
CoreSNP_4583	ALT	20	30	30	10	0.222222	0.0012805	0.0028953	AAGWMK010000001.1	1720166	A	ATG	M	IMIA	A_G	ATG_GTG	M_V	NonSynonymous	hypothetical protein.	0	0	1	1	1	0	1	1	1	0	0	1	0	0	0	0	1	0	0	0	0	0	0	0	1	1	1	1	0	0
CoreSNP_3581	ALT	20	30	30	10	0.222222	0.0012805	0.0028953	AAGWMK010000001.1	1720280	G	TCA	S	VISV	G_A	TCA_TTA	S_L	NonSynonymous	hypothetical protein.	0	0	1	1	1	0	1	1	1	0	0	1	0	0	0	0	1	0	0	0	0	0	0	0	1	1	1	1	0	0
CoreSNP_1330_Alt1AsREF	REF	30	10	20	30	4.5	0.0012805	0.0028953	AAGWMK010000001.1	1720584								Unknown	Not in annotated region	0	0	1	1	1	0	1	1	1	0	0	1	0	0	0	0	1	0	0	.	0	0	0	0	1	1	1	1	0	0
CoreSNP_1330_RefAsREF	ALT	20	29	30	11	0.252874	0.00282606	0.00415879	AAGWMK010000001.1	1720584								Unknown	Not in annotated region	0	0	1	1	1	0	1	1	1	0	0	1	0	0	0	0	1	0	0	.	0	0	0	0	1	1	1	1	0	0
CoreSNP_269	ALT	20	30	30	10	0.222222	0.0012805	0.0028953	AAGWMK010000001.1	1720694								Unknown	Not in annotated region	0	0	1	1	1	0	1	1	1	0	0	1	0	0	0	0	1	0	0	0	0	0	0	0	1	1	1	1	0	0
CoreSNP_3513	ALT	20	30	30	10	0.222222	0.0012805	0.0028953	AAGWMK010000001.1	1720729								Unknown	Not in annotated region	0	0	1	1	1	0	1	1	1	0	0	1	0	0	0	0	1	0	0	0	0	0	0	0	1	1	1	1	0	0
CoreSNP_3257	ALT	20	30	30	10	0.222222	0.0012805	0.0028953	AAGWMK010000001.1	1721095								Unknown	Not in annotated region	0	0	1	1	1	0	1	1	1	0	0	1	0	0	0	0	1	0	0	0	0	0	0	0	1	1	1	1	0	0
CoreSNP_202	ALT	20	30	30	10	0.222222	0.0012805	0.0028953	AAGWMK010000001.1	1722041								Unknown	Not in annotated region	0	0	1	1	1	0	1	1	1	0	0	1	0	0	0	0	1	0	0	0	0	0	0	0	1	1	1	1	0	0
CoreSNP_1461	ALT	20	30	30	10	0.222222	0.0012805	0.0028953	AAGWMK010000001.1	1722674	C	GGT	G	IDGK	C_T	GGT_GAT	G_D	NonSynonymous	GTP-binding protein.	0	0	1	1	1	0	1	1	1	0	0	1	0	0	0	0	1	0	0	0	0	0	0	0	1	1	1	1	0	0
CoreSNP_681	ALT	20	30	30	10	0.222222	0.0012805	0.0028953	AAGWMK010000001.1	1723140	G	CCC	P	MKPR	G_T	CCC_ACC	P_T	NonSynonymous	phosphatase PAP2 family protein.	0	0	1	1	1	0	1	1	1	0	0	1	0	0	0	0	1	0	0	0	0	0	0	0	1	1	1	1	0	0
CoreSNP_540	ALT	20	30	30	10	0.222222	0.0012805	0.0028953	AAGWMK010000001.1	1724884								Unknown	Not in annotated region	0	0	1	1	1	0	1	1	1	0	0	1	0	0	0	0	1	0	0	0	0	0	0	0	1	1	1	1	0	0
CoreSNP_2696	ALT	20	30	30	10	0.222222	0.0012805	0.0028953	AAGWMK010000001.1	1724981								Unknown	Not in annotated region	0	0	1	1	1	0	1	1	1	0	0	1	0	0	0	0	1	0	0	0	0	0	0	0	1	1	1	1	0	0
CoreSNP_1140	ALT	20	30	30	10	0.222222	0.0012805	0.0028953	AAGWMK010000001.1	1725009								Unknown	Not in annotated region	0	0	1	1	1	0	1	1	1	0	0	1	0	0	0	0	1	0	0	0	0	0	0	0	1	1	1	1	0	0
CoreSNP_3601	ALT	20	30	30	10	0.222222	0.0012805	0.0028953	AAGWMK010000001.1	1725033								Unknown	Not in annotated region	0	0	1	1	1	0	1	1	1	0	0	1	0	0	0	0	1	0	0	0	0	0	0	0	1	1	1	1	0	0
CoreSNP_3770	ALT	20	30	30	10	0.222222	0.0012805	0.0028953	AAGWMK010000001.1	1725145								Unknown	Not in annotated region	0	0	1	1	1	0	1	1	1	0	0	1	0	0	0	0	1	0	0	0	0	0	0	0	1	1	1	1	0	0
CoreSNP_5398	ALT	20	30	30	10	0.222222	0.0012805	0.0028953	AAGWMK010000001.1	1725832	T	CAG	Q	KIQL	T_C	CAG_CGG	Q_R	NonSynonymous	cyclic di-GMP phosphodiesterase.	0	0	1	1	1	0	1	1	1	0	0	1	0	0	0	0	1	0	0	0	0	0	0	0	1	1	1	1	0	0
CoreSNP_4459	ALT	20	30	30	10	0.222222	0.0012805	0.0028953	AAGWMK010000001.1	1726716								Unknown	Not in annotated region	0	0	1	1	1	0	1	1	1	0	0	1	0	0	0	0	1	0	0	0	0	0	0	0	1	1	1	1	0	0
CoreSNP_1642	REF	50	35	0	5	Inf	0.014972	0.0217796	AAGWMK010000001.1	1728904	T	ACC	T	EITH	T_G	ACC_CCC	T_P	NonSynonymous	microcin C ABC transporter permease YejB.	0	0	1	0	0	0	0	0	0	0	0	0	0	0	0	0	0	0	0	0	0	0	0	0	1	1	0	0	0	0
CoreSNP_6510	ALT	40	40	10	0	0	0.00194383	0.0028953	AAGWMK010000001.1	1737545	G	GAA	E	PESA	G_A	GAA_AAA	E_K	NonSynonymous	hypothetical protein.	0	0	0	1	0	0	0	1	1	0	0	0	0	0	0	0	0	0	0	0	0	0	0	0	0	0	0	0	0	0
CoreSNP_3247	ALT	42	40	8	0	0	0.0079182	0.0115768	AAGWMK010000001.1	1748827	A	TTC	F	EEFQ	A_T	TTC_ATC	F_I	NonSynonymous	AAA family ATPase.	0	0	0	0	1	0	0	0	0	0	0	0	0	0	0	0	0	0	0	0	0	0	0	0	0	0	1	0	0	0
CoreSNP_5523_Alt2AsREF	REF	10	0	40	40	Inf	0.00194383	0.0028953	AAGWMK010000001.1	1761176	C	CGG	R	SRRV	C_G_T	CGG_CCG_CAG	R_P_Q	NonSynonymous	heme lyase CcmF/NrfE family subunit.	0	0	1	2	1	0	1	2	2	0	0	1	0	0	0	0	1	0	0	0	0	0	0	0	1	1	1	1	0	0
CoreSNP_5523_RefAsREF	ALT	20	30	30	10	0.222222	0.0012805	0.0028953	AAGWMK010000001.1	1761176	C	CGG	R	SRRV	C_G_T	CGG_CCG_CAG	R_P_Q	NonSynonymous	heme lyase CcmF/NrfE family subunit.	0	0	1	2	1	0	1	2	2	0	0	1	0	0	0	0	1	0	0	0	0	0	0	0	1	1	1	1	0	0
CoreSNP_5605	ALT	30	40	20	0	0	1.06e-06	0.000119186	AAGWMK010000002.1	16546	G	GCA	A	AAAE	G_C	GCA_CCA	A_P	NonSynonymous	acetyl-CoA carboxylase biotin carboxyl carrier.	0	0	0	0	1	0	1	0	0	0	0	1	0	0	0	0	1	0	0	0	0	0	0	0	0	0	1	1	0	0
CoreSNP_5025	ALT	10	30	40	10	0.0833333	1.84e-07	2.21e-05	AAGWMK010000002.1	22051								Unknown	Not in annotated region	0	0	1	1	1	0	1	1	1	0	0	1	0	0	0	0	1	0	1	0	0	0	0	1	1	1	1	1	0	0
CoreSNP_5343_Alt1AsREF	REF	10	0	40	40	Inf	0.00194383	0.0028953	AAGWMK010000002.1	38225								Unknown	Not in annotated region	0	0	0	0	1	0	0	0	0	0	0	0	0	0	0	0	0	0	0	0	0	0	0	0	0	0	1	1	0	0
CoreSNP_5343_RefAsREF	ALT	39	38	11	2	0.186603	0.0329103	0.0473499	AAGWMK010000002.1	38225								Unknown	Not in annotated region	0	0	0	0	1	0	0	0	0	0	0	0	0	0	0	0	0	0	0	0	0	0	0	0	0	0	1	1	0	0
CoreSNP_1297	ALT	40	40	10	0	0	0.00194383	0.0028953	AAGWMK010000002.1	62671	A	AAC	N	LNVG	A_G	AAC_AGC	N_S	NonSynonymous	cytosine deamiNot in annotated regionse.	0	0	0	1	0	0	0	1	1	0	0	0	0	0	0	0	0	0	0	0	0	0	0	0	0	0	0	0	0	0
CoreSNP_187	REF	10	0	40	40	Inf	0.00194383	0.0028953	AAGWMK010000002.1	64857	A	TTC	F	FFFA	G_A	CTC_TTC	L_F	NonSynonymous	cytosine permease.	1	0	1	1	1	0	1	1	1	0	0	1	1	1	1	1	1	1	1	1	1	1	1	1	1	1	1	1	1	1
CoreSNP_864	ALT	40	40	10	0	0	0.00194383	0.0028953	AAGWMK010000002.1	75955	A	GAT	D	WDAT	A_G	GAT_GGT	D_G	NonSynonymous	aerobic respiration two-component sensor.	0	0	0	1	0	0	0	1	1	0	0	0	0	0	0	0	0	0	0	0	0	0	0	0	0	0	0	0	0	0
CoreSNP_153	REF	10	0	40	40	Inf	0.00194383	0.0028953	AAGWMK010000002.1	78453	A	TAC	Y	DYGT	G_A	TGC_TAC	C_Y	NonSynonymous	PhoP regulatory network protein YrbL.	1	0	1	1	1	0	1	1	1	0	0	1	1	1	1	1	1	1	1	1	1	1	1	1	1	1	1	1	1	1
CoreSNP_2576	REF	10	0	40	40	Inf	0.00194383	0.0028953	AAGWMK010000002.1	106516								Unknown	Not in annotated region	1	0	1	1	1	0	1	1	1	0	0	1	1	1	1	1	1	1	1	1	1	1	1	1	1	1	1	1	1	1
CoreSNP_3102	ALT	40	40	10	0	0	0.00194383	0.0028953	AAGWMK010000002.1	106611	G	GAT	D	EDLE	G_A	GAT_AAT	D_N	NonSynonymous	argininosucciNot in annotated regionte synthase.	0	0	0	1	0	0	0	1	1	0	0	0	0	0	0	0	0	0	0	0	0	0	0	0	0	0	0	0	0	0
CoreSNP_610	ALT	40	40	10	0	0	0.00194383	0.0028953	AAGWMK010000002.1	114706	G	GTT	V	LVRV	G_A	GTT_ATT	V_I	NonSynonymous	tRNot in annotated region pseudouridine(55) synthase TruB.	0	0	0	1	0	0	0	1	1	0	0	0	0	0	0	0	0	0	0	0	0	0	0	0	0	0	0	0	0	0
CoreSNP_1970	REF	50	20	0	20	Inf	2.7e-09	5.43e-07	AAGWMK010000002.1	114859								Unknown	Not in annotated region	1	0	0	0	0	0	0	0	0	0	0	0	1	0	0	1	0	0	0	0	0	0	0	0	0	0	0	0	0	1
CoreSNP_472	REF	50	30	0	10	Inf	0.000148176	0.0028953	AAGWMK010000002.1	124531								Unknown	Not in annotated region	0	0	1	0	0	0	0	0	0	0	0	0	0	0	0	0	0	0	0	0	0	0	0	0	1	1	0	0	0	0
CoreSNP_3405	REF	50	35	0	5	Inf	0.014972	0.0217796	AAGWMK010000002.1	130369	C	GGA	G	DDGT	C_T	GGA_AGA	G_R	NonSynonymous	divisome-associated lipoprotein YraP.	0	0	0	0	0	0	0	0	0	0	0	0	0	0	0	1	0	0	0	0	0	0	0	0	0	0	0	0	0	0
CoreSNP_1636	ALT	40	40	10	0	0	0.00194383	0.0028953	AAGWMK010000002.1	138789	C	GCT	A	LRAY	C_T	GCT_ACT	A_T	NonSynonymous	tagatose-bisphosphate aldolase subunit GatZ.	0	0	0	0	1	0	0	0	0	0	0	0	0	0	0	0	0	0	0	0	0	0	0	0	0	0	1	1	0	0
CoreSNP_1871	ALT	40	40	10	0	0	0.00194383	0.0028953	AAGWMK010000002.1	176794	G	CTA	L	KALY	G_T	CTA_ATA	L_I	NonSynonymous	M48 family metallopeptidase.	0	0	0	1	0	0	0	1	1	0	0	0	0	0	0	0	0	0	0	0	0	0	0	0	0	0	0	0	0	0
CoreSNP_5300 (malX)	ALT (PMSC)	20	30	30	10	0.222222	0.0012805	0.0028953	AAGWMK010000001.1	942510	G	CAG	Q	IVQL	G_A	CAG_TAG	Q_*	NonSynonymous	PTS maltose transporter subunit IIBC. (Prokka: PTS system maltose-specific EIICB component)	0	0	1	1	1	0	1	1	1	0	0	1	0	0	0	0	1	0	0	0	0	0	0	0	1	1	1	1	0	0
CoreSNP_6529	REF	50	10	0	30	Inf	1.26e-15	3.5e-13	AAGWMK010000002.1	182487	C	AAC	N	KNRR	A_C	AAA_AAC	K_N	NonSynonymous	PAS domain-containing methyl-accepting.	1	0	0	0	0	0	0	0	0	0	0	0	1	1	1	1	0	1	0	1	1	1	1	0	0	0	0	0	1	1
CoreSNP_4437	REF	50	30	0	10	Inf	0.000148176	0.0028953	AAGWMK010000002.1	183842								Unknown	Not in annotated region	0	0	1	0	0	0	0	0	0	0	0	0	0	0	0	0	0	0	0	0	0	0	0	0	1	1	0	0	0	0
CoreSNP_1748	REF	10	0	40	40	Inf	0.00194383	0.0028953	AAGWMK010000002.1	187390								Unknown	Not in annotated region	1	0	1	1	1	0	1	1	1	0	0	1	1	1	1	1	1	1	1	1	1	1	1	1	1	1	1	1	1	1
CoreSNP_3599	ALT	40	40	10	0	0	0.00194383	0.0028953	AAGWMK010000002.1	228083	G	GTC	V	QVSG	G_A	GTC_ATC	V_I	NonSynonymous	DNot in annotated region topoisomerase 4 subunit A.	0	0	0	1	0	0	0	1	1	0	0	0	0	0	0	0	0	0	0	0	0	0	0	0	0	0	0	0	0	0
CoreSNP_4054	ALT	40	40	10	0	0	0.00194383	0.0028953	AAGWMK010000002.1	236689	C	GAT	D	ISDL	C_T	GAT_AAT	D_N	NonSynonymous	YgiQ family radical SAM protein.	0	0	0	0	0	0	0	0	0	0	0	0	0	0	0	0	0	0	1	0	0	0	0	1	0	0	0	0	0	0
CoreSNP_5780	REF	50	35	0	5	Inf	0.014972	0.0217796	AAGWMK010000002.1	245636								Unknown	Not in annotated region	0	0	1	0	0	0	0	0	0	0	0	0	0	0	0	0	0	0	0	0	0	0	0	0	1	1	0	0	0	0
CoreSNP_2503	REF	10	0	40	40	Inf	0.00194383	0.0028953	AAGWMK010000002.1	248908								Unknown	Not in annotated region	1	0	1	1	1	0	1	1	1	0	0	1	1	1	1	1	1	1	1	1	1	1	1	1	1	1	1	1	1	1
CoreSNP_2278	ALT	40	40	10	0	0	0.00194383	0.0028953	AAGWMK010000002.1	251314	G	GGT	G	DGLR	G_A	GGT_AGT	G_S	NonSynonymous	HAMP domain-containing protein.	0	0	0	1	0	0	0	1	1	0	0	0	0	0	0	0	0	0	0	0	0	0	0	0	0	0	0	0	0	0
CoreSNP_6241	REF	50	10	0	30	Inf	1.26e-15	3.5e-13	AAGWMK010000002.1	264781								Unknown	Not in annotated region	1	0	0	0	0	0	0	0	0	0	0	0	1	1	1	1	0	1	0	1	1	1	1	0	0	0	0	0	1	1
CoreSNP_6391	ALT	40	40	10	0	0	0.00194383	0.0028953	AAGWMK010000002.1	281100	A	TCA	S	KSSL	A_T	TCA_ACA	S_T	NonSynonymous	DUF3156 family protein.	0	0	0	1	0	0	0	1	1	0	0	0	0	0	0	0	0	0	0	0	0	0	0	0	0	0	0	0	0	0
CoreSNP_5003	ALT	40	40	10	0	0	0.00194383	0.0028953	AAGWMK010000002.1	284183	A	ATG	M	AMKK	A_G	ATG_GTG	M_V	NonSynonymous	arylsulfatase.	0	0	0	1	0	0	0	1	1	0	0	0	0	0	0	0	0	0	0	0	0	0	0	0	0	0	0	0	0	0
CoreSNP_1213	ALT	40	40	10	0	0	0.00194383	0.0028953	AAGWMK010000002.1	291089	C	CGG	R	PERI	C_T	CGG_CAG	R_Q	NonSynonymous	DUF554 domain-containing protein.	0	0	0	0	0	0	1	0	0	0	0	1	0	0	0	0	1	0	0	0	0	0	0	0	0	0	0	0	0	0
CoreSNP_3354	ALT	40	40	10	0	0	0.00194383	0.0028953	AAGWMK010000002.1	291128	C	GGC	G	FGGV	C_T	GGC_GAC	G_D	NonSynonymous	DUF554 domain-containing protein.	0	0	0	0	1	0	0	0	0	0	0	0	0	0	0	0	0	0	0	0	0	0	0	0	0	0	1	1	0	0
CoreSNP_4894	ALT	40	40	10	0	0	0.00194383	0.0028953	AAGWMK010000002.1	291280								Unknown	Not in annotated region	0	0	0	1	0	0	0	1	1	0	0	0	0	0	0	0	0	0	0	0	0	0	0	0	0	0	0	0	0	0
CoreSNP_1828	ALT	40	40	10	0	0	0.00194383	0.0028953	AAGWMK010000002.1	291562								Unknown	Not in annotated region	0	0	0	1	0	0	0	1	1	0	0	0	0	0	0	0	0	0	0	0	0	0	0	0	0	0	0	0	0	0
CoreSNP_4638_Alt1AsREF	REF	10	0	40	40	Inf	0.00194383	0.0028953	AAGWMK010000002.1	291641	C	CGT	R	PRLS	C_T	CGT_TGT	R_C	NonSynonymous	ornithine decarboxylase.	0	0	0	1	0	0	0	1	1	0	0	0	0	0	0	0	0	0	0	0	0	0	0	0	0	0	0	0	0	0
CoreSNP_4638_RefAsREF	ALT	40	39	10	1	0.102564	0.0198993	0.0286473	AAGWMK010000002.1	291641	C	CGT	R	PRLS	C_T	CGT_TGT	R_C	NonSynonymous	ornithine decarboxylase.	0	0	0	1	0	0	0	1	1	0	0	0	0	0	0	0	0	0	0	0	0	0	0	0	0	0	0	0	0	0
CoreSNP_4414	ALT	40	40	10	0	0	0.00194383	0.0028953	AAGWMK010000002.1	291834	G	GGC	G	IGGN	G_T	GGC_GTC	G_V	NonSynonymous	ornithine decarboxylase.	0	0	0	1	0	0	0	1	1	0	0	0	0	0	0	0	0	0	0	0	0	0	0	0	0	0	0	0	0	0
CoreSNP_3791	ALT	40	40	10	0	0	0.00194383	0.0028953	AAGWMK010000002.1	291912	A	GAC	D	YDTL	A_G	GAC_GGC	D_G	NonSynonymous	ornithine decarboxylase.	0	0	0	1	0	0	0	1	1	0	0	0	0	0	0	0	0	0	0	0	0	0	0	0	0	0	0	0	0	0
CoreSNP_5628	ALT	40	40	10	0	0	0.00194383	0.0028953	AAGWMK010000002.1	292793	G	GTC	V	DV	G_A	GTC_ATC	V_I	NonSynonymous	ornithine decarboxylase.	0	0	0	1	0	0	0	1	1	0	0	0	0	0	0	0	0	0	0	0	0	0	0	0	0	0	0	0	0	0
CoreSNP_1304	ALT	40	40	10	0	0	0.00194383	0.0028953	AAGWMK010000002.1	293315	C	CAG	Q	FQKY	C_G	CAG_GAG	Q_E	NonSynonymous	ornithine decarboxylase.	0	0	0	1	0	0	0	1	1	0	0	0	0	0	0	0	0	0	0	0	0	0	0	0	0	0	0	0	0	0
CoreSNP_4271	ALT	40	40	10	0	0	0.00194383	0.0028953	AAGWMK010000002.1	293765								Unknown	Not in annotated region	0	0	0	1	0	0	0	1	1	0	0	0	0	0	0	0	0	0	0	0	0	0	0	0	0	0	0	0	0	0
CoreSNP_346_Alt1AsREF	REF	10	0	40	40	Inf	0.00194383	0.0028953	AAGWMK010000002.1	295221								Unknown	Not in annotated region	0	0	0	1	0	0	0	1	1	0	0	0	0	0	0	0	0	0	0	0	0	0	0	0	0	0	0	0	0	0
CoreSNP_346_RefAsREF	ALT	39	40	11	0	0	0.000953391	0.0028953	AAGWMK010000002.1	295221								Unknown	Not in annotated region	0	0	0	1	0	0	0	1	1	0	0	0	0	0	0	0	0	0	0	0	0	0	0	0	0	0	0	0	0	0
CoreSNP_570	ALT	40	40	10	0	0	0.00194383	0.0028953	AAGWMK010000002.1	296450								Unknown	Not in annotated region	0	0	0	1	0	0	0	1	1	0	0	0	0	0	0	0	0	0	0	0	0	0	0	0	0	0	0	0	0	0
CoreSNP_6231_Alt1AsREF	REF	10	0	40	40	Inf	0.00194383	0.0028953	AAGWMK010000002.1	297025	A	AGA	R	ARED	A_C	AGA_AGC	R_S	NonSynonymous	adenine DNot in annotated region glycosylase.	0	0	0	1	0	0	0	1	1	0	0	0	0	0	0	0	0	0	0	0	0	0	0	0	0	0	0	0	0	0
CoreSNP_6231_RefAsREF	ALT	40	39	10	1	0.102564	0.0198993	0.0286473	AAGWMK010000002.1	297025	A	AGA	R	ARED	A_C	AGA_AGC	R_S	NonSynonymous	adenine DNot in annotated region glycosylase.	0	0	0	1	0	0	0	1	1	0	0	0	0	0	0	0	0	0	0	0	0	0	0	0	0	0	0	0	0	0
CoreSNP_1713_Alt1AsREF	REF	10	0	40	40	Inf	0.00194383	0.0028953	AAGWMK010000002.1	297171	C	CGC	R	SRYP	C_T	CGC_TGC	R_C	NonSynonymous	adenine DNot in annotated region glycosylase.	0	0	0	1	0	0	0	1	1	0	0	0	0	0	0	0	0	0	0	0	0	0	0	0	0	0	0	0	0	0
CoreSNP_1713_RefAsREF	ALT	40	39	10	1	0.102564	0.0198993	0.0286473	AAGWMK010000002.1	297171	C	CGC	R	SRYP	C_T	CGC_TGC	R_C	NonSynonymous	adenine DNot in annotated region glycosylase.	0	0	0	1	0	0	0	1	1	0	0	0	0	0	0	0	0	0	0	0	0	0	0	0	0	0	0	0	0	0
CoreSNP_5536_Alt1AsREF	REF	10	0	40	40	Inf	0.00194383	0.0028953	AAGWMK010000002.1	299433	C	ACG	T	LTKL	C_A	ACG_AAG	T_K	NonSynonymous	DUF2884 family protein.	0	0	0	1	0	0	0	1	1	0	0	0	0	0	0	0	0	0	0	0	0	0	0	0	0	0	0	0	0	0
CoreSNP_5536_RefAsREF	ALT	40	39	10	1	0.102564	0.0198993	0.0286473	AAGWMK010000002.1	299433	C	ACG	T	LTKL	C_A	ACG_AAG	T_K	NonSynonymous	DUF2884 family protein.	0	0	0	1	0	0	0	1	1	0	0	0	0	0	0	0	0	0	0	0	0	0	0	0	0	0	0	0	0	0
CoreSNP_912_Alt1AsREF	REF	10	0	40	40	Inf	0.00194383	0.0028953	AAGWMK010000002.1	299815								Unknown	Not in annotated region	0	0	0	1	0	0	0	1	1	0	0	0	0	0	0	0	0	0	0	0	0	0	0	0	0	0	0	0	0	0
CoreSNP_912_RefAsREF	ALT	40	39	10	1	0.102564	0.0198993	0.0286473	AAGWMK010000002.1	299815								Unknown	Not in annotated region	0	0	0	1	0	0	0	1	1	0	0	0	0	0	0	0	0	0	0	0	0	0	0	0	0	0	0	0	0	0
CoreSNP_1374_Alt1AsREF	REF	10	0	40	40	Inf	0.00194383	0.0028953	AAGWMK010000002.1	299888								Unknown	Not in annotated region	0	0	0	1	0	0	0	1	1	0	0	0	0	0	0	0	0	0	0	0	0	0	0	0	0	0	0	0	0	0
CoreSNP_1374_RefAsREF	ALT	40	39	10	1	0.102564	0.0198993	0.0286473	AAGWMK010000002.1	299888								Unknown	Not in annotated region	0	0	0	1	0	0	0	1	1	0	0	0	0	0	0	0	0	0	0	0	0	0	0	0	0	0	0	0	0	0
CoreSNP_5289_Alt1AsREF	REF	10	0	40	40	Inf	0.00194383	0.0028953	AAGWMK010000002.1	299901								Unknown	Not in annotated region	0	0	0	1	0	0	0	1	1	0	0	0	0	0	0	0	0	0	0	0	0	0	0	0	0	0	0	0	0	0
CoreSNP_5289_RefAsREF	ALT	40	39	10	1	0.102564	0.0198993	0.0286473	AAGWMK010000002.1	299901								Unknown	Not in annotated region	0	0	0	1	0	0	0	1	1	0	0	0	0	0	0	0	0	0	0	0	0	0	0	0	0	0	0	0	0	0
CoreSNP_4008_Alt1AsREF	REF	10	0	40	40	Inf	0.00194383	0.0028953	AAGWMK010000002.1	299943								Unknown	Not in annotated region	0	0	0	1	0	0	0	1	1	0	0	0	0	0	0	0	0	0	0	0	0	0	0	0	0	0	0	0	0	0
CoreSNP_4008_RefAsREF	ALT	40	39	10	1	0.102564	0.0198993	0.0286473	AAGWMK010000002.1	299943								Unknown	Not in annotated region	0	0	0	1	0	0	0	1	1	0	0	0	0	0	0	0	0	0	0	0	0	0	0	0	0	0	0	0	0	0
CoreSNP_4908_Alt1AsREF	REF	10	0	40	40	Inf	0.00194383	0.0028953	AAGWMK010000002.1	300184	C	GTA	V	IAVV	C_T	GTA_ATA	V_I	NonSynonymous	L-asparagiNot in annotated regionse 2.	0	0	0	1	0	0	0	1	1	0	0	0	0	0	0	0	0	0	0	0	0	0	0	0	0	0	0	0	0	0
CoreSNP_4908_RefAsREF	ALT	40	39	10	1	0.102564	0.0198993	0.0286473	AAGWMK010000002.1	300184	C	GTA	V	IAVV	C_T	GTA_ATA	V_I	NonSynonymous	L-asparagiNot in annotated regionse 2.	0	0	0	1	0	0	0	1	1	0	0	0	0	0	0	0	0	0	0	0	0	0	0	0	0	0	0	0	0	0
CoreSNP_2091 (yggR)	ALT (intact)	20	30	30	10	0.222222	0.0012805	0.0028953	AAGWMK010000002.1	305733	T	TGA	*	LD*L	T_C	TGA_TGG	*_W	NonSynonymous	type IV pilus twitching motility protein PilT. (Prokka: twitching mobility protein)	0	0	1	1	1	0	1	1	1	0	0	1	0	0	0	0	1	0	0	0	0	0	0	0	1	1	1	1	0	0
CoreSNP_1594	REF	10	0	40	40	Inf	0.00194383	0.0028953	AAGWMK010000002.1	323548	G	GTG	V	GVVA	A_G	ATG_GTG	M_V	NonSynonymous	Ldh family oxidoreductase.	1	0	1	1	1	0	1	1	1	0	0	1	1	1	1	1	1	1	1	1	1	1	1	1	1	1	1	1	1	1
CoreSNP_1256	ALT	20	30	30	10	0.222222	0.0012805	0.0028953	AAGWMK010000002.1	323581	C	CGT	R	TRVA	C_T	CGT_TGT	R_C	NonSynonymous	Ldh family oxidoreductase.	0	0	1	1	1	0	1	1	1	0	0	1	0	0	0	0	1	0	0	0	0	0	0	0	1	1	1	1	0	0
CoreSNP_1849	ALT	40	40	10	0	0	0.00194383	0.0028953	AAGWMK010000002.1	333266								Unknown	Not in annotated region	0	0	0	1	0	0	0	1	1	0	0	0	0	0	0	0	0	0	0	0	0	0	0	0	0	0	0	0	0	0
CoreSNP_4423	REF	50	10	0	30	Inf	1.26e-15	3.5e-13	AAGWMK010000002.1	339618	C	GCG	A	SAQE	T_C	GTG_GCG	V_A	NonSynonymous	oxidative stress defense protein.	1	0	0	0	0	0	0	0	0	0	0	0	1	1	1	1	0	1	0	1	1	1	1	0	0	0	0	0	1	1
CoreSNP_4827	ALT	40	40	10	0	0	0.00194383	0.0028953	AAGWMK010000002.1	341021								Unknown	Not in annotated region	0	0	0	0	1	0	0	0	0	0	0	0	0	0	0	0	0	0	0	0	0	0	0	0	0	0	1	1	0	0
CoreSNP_3258 (STM14_0610)	ALT (PMSC)	40	40	10	0	0	0.00194383	0.0028953	AAGWMK010000001.1	29154	T	TAT	Y	IYIG	T_A	TAT_TAA	Y_*	NonSynonymous	MFS transporter. (Prokka: putative sulfoacetate transporter SauU)	0	0	0	0	0	0	1	0	0	0	0	1	0	0	0	0	1	0	0	0	0	0	0	0	0	0	0	0	0	0
CoreSNP_2457	ALT	40	40	10	0	0	0.00194383	0.0028953	AAGWMK010000002.1	357846	C	GCT	A	LAEE	C_T	GCT_GTT	A_V	NonSynonymous	hemolysin III family protein.	0	0	0	0	0	0	0	0	0	0	0	0	0	0	0	0	0	0	1	0	0	0	0	1	0	0	0	0	0	0
CoreSNP_3753	ALT	40	40	10	0	0	0.00194383	0.0028953	AAGWMK010000002.1	363973	T	TAC	Y	GYGT	T_G	TAC_GAC	Y_D	NonSynonymous	single-stranded-DNot in annotated region-specific exonuclease RecJ.	0	0	0	1	0	0	0	1	1	0	0	0	0	0	0	0	0	0	0	0	0	0	0	0	0	0	0	0	0	0
CoreSNP_1959	ALT	40	40	10	0	0	0.00194383	0.0028953	AAGWMK010000002.1	371020	T	CAA	Q	TSQM	T_C	CAA_CGA	Q_R	NonSynonymous	tRNot in annotated region(fMet)-specific endonuclease VapC.	0	0	0	1	0	0	0	1	1	0	0	0	0	0	0	0	0	0	0	0	0	0	0	0	0	0	0	0	0	0
CoreSNP_3497	REF	50	30	0	10	Inf	0.000148176	0.0028953	AAGWMK010000002.1	373361								Unknown	Not in annotated region	0	0	0	0	0	0	0	0	0	0	0	0	0	0	0	1	0	0	0	0	0	0	0	0	0	0	0	0	0	0
CoreSNP_1386_Alt1AsREF	REF	9	0	41	40	Inf	0.00393467	0.0057796	AAGWMK010000002.1	373901								Unknown	Not in annotated region	0	0	0	1	0	0	0	.	1	0	0	.	0	0	0	0	0	0	0	0	0	0	0	0	0	0	0	0	0	0
CoreSNP_1386_RefAsREF	ALT	39	38	11	2	0.186603	0.0329103	0.0473499	AAGWMK010000002.1	373901								Unknown	Not in annotated region	0	0	0	1	0	0	0	.	1	0	0	.	0	0	0	0	0	0	0	0	0	0	0	0	0	0	0	0	0	0
CoreSNP_2263	ALT	40	40	10	0	0	0.00194383	0.0028953	AAGWMK010000002.1	374114	G	GGT	G	YGAS	G_A	GGT_AGT	G_S	NonSynonymous	fimbrial protein.	0	0	0	0	0	0	0	0	0	0	0	0	0	0	0	0	0	0	1	0	0	0	0	1	0	0	0	0	0	0
CoreSNP_778	REF	50	30	0	10	Inf	0.000148176	0.0028953	AAGWMK010000002.1	376780	C	CGC	R	PRMM	C_T	CGC_TGC	R_C	NonSynonymous	fimbrial outer membrane usher protein StdB.	0	0	1	0	0	0	0	0	0	0	0	0	0	0	0	0	0	0	0	0	0	0	0	0	1	1	0	0	0	0
CoreSNP_2440	ALT	40	40	10	0	0	0.00194383	0.0028953	AAGWMK010000002.1	378373	G	GGT	G	EGSR	G_A	GGT_AGT	G_S	NonSynonymous	fimbrial protein.	0	0	0	1	0	0	0	1	1	0	0	0	0	0	0	0	0	0	0	0	0	0	0	0	0	0	0	0	0	0
CoreSNP_6228	ALT	40	40	10	0	0	0.00194383	0.0028953	AAGWMK010000002.1	378457	C	GAG	E	GQEL	C_T	GAG_AAG	E_K	NonSynonymous	fimbrial protein.	0	0	0	1	0	0	0	1	1	0	0	0	0	0	0	0	0	0	0	0	0	0	0	0	0	0	0	0	0	0
CoreSNP_2443	ALT	40	40	10	0	0	0.00194383	0.0028953	AAGWMK010000002.1	380627								Unknown	Not in annotated region	0	0	0	1	0	0	0	1	1	0	0	0	0	0	0	0	0	0	0	0	0	0	0	0	0	0	0	0	0	0
CoreSNP_2380	ALT	40	40	10	0	0	0.00194383	0.0028953	AAGWMK010000002.1	388564	T	TCG	S	VSVS	T_G	TCG_GCG	S_A	NonSynonymous	sugar porter family MFS transporter.	0	0	0	1	0	0	0	1	1	0	0	0	0	0	0	0	0	0	0	0	0	0	0	0	0	0	0	0	0	0
CoreSNP_564	ALT	40	40	10	0	0	0.00194383	0.0028953	AAGWMK010000002.1	391740								Unknown	Not in annotated region	0	0	0	1	0	0	0	1	1	0	0	0	0	0	0	0	0	0	0	0	0	0	0	0	0	0	0	0	0	0
CoreSNP_6394	REF	50	30	0	10	Inf	0.000148176	0.0028953	AAGWMK010000002.1	392347	C	GGT	G	DYGH	G_C	GCT_GGT	A_G	NonSynonymous	diaminopimelate decarboxylase.	1	0	0	0	0	0	0	0	0	0	0	0	1	0	0	0	0	0	0	0	0	0	0	0	0	0	0	0	0	1
CoreSNP_1715	REF	50	10	0	30	Inf	1.26e-15	3.5e-13	AAGWMK010000002.1	403495	G	CCC	P	DNPP	A_G	CTC_CCC	L_P	NonSynonymous	RNot in annotated region pyrophosphohydrolase.	1	0	0	0	0	0	0	0	0	0	0	0	1	1	1	1	0	1	0	1	1	1	1	0	0	0	0	0	1	1
CoreSNP_86	ALT	40	40	10	0	0	0.00194383	0.0028953	AAGWMK010000002.1	422902								Unknown	Not in annotated region	0	0	0	0	0	0	0	0	0	0	0	0	0	0	0	0	0	0	1	0	0	0	0	1	0	0	0	0	0	0
CoreSNP_1437	REF	50	30	0	10	Inf	0.000148176	0.0028953	AAGWMK010000002.1	434156	A	CTG	L	PTLL	A_T	CTG_CAG	L_Q	NonSynonymous	L-fucose mutarotase.	0	0	1	0	0	0	0	0	0	0	0	0	0	0	0	0	0	0	0	0	0	0	0	0	1	1	0	0	0	0
CoreSNP_5399	ALT	40	40	10	0	0	0.00194383	0.0028953	AAGWMK010000002.1	440241	T	GAG	E	AWEI	T_C	GAG_GGG	E_G	NonSynonymous	lactaldehyde reductase.	0	0	0	1	0	0	0	1	1	0	0	0	0	0	0	0	0	0	0	0	0	0	0	0	0	0	0	0	0	0
CoreSNP_3682	ALT	10	30	40	10	0.0833333	1.84e-07	2.21e-05	AAGWMK010000002.1	440687	T	ACG	T	AWTL	T_C	ACG_GCG	T_A	NonSynonymous	lactaldehyde reductase.	0	0	1	1	1	0	1	1	1	0	0	1	0	0	0	0	1	0	1	0	0	0	0	1	1	1	1	1	0	0
CoreSNP_5340	ALT	40	40	10	0	0	0.00194383	0.0028953	AAGWMK010000002.1	441367	C	CGC	R	LCRD	C_T	CGC_CAC	R_H	NonSynonymous	flap endonuclease Xni.	0	0	0	1	0	0	0	1	1	0	0	0	0	0	0	0	0	0	0	0	0	0	0	0	0	0	0	0	0	0
CoreSNP_2641	ALT	20	30	30	10	0.222222	0.0012805	0.0028953	AAGWMK010000002.1	447387	C	GCC	A	HGAC	C_T	GCC_ACC	A_T	NonSynonymous	Not in annotated regionDPH-dependent 7-cyano-7-deazaguanine reductase.	0	0	1	1	1	0	1	1	1	0	0	1	0	0	0	0	1	0	0	0	0	0	0	0	1	1	1	1	0	0
CoreSNP_1566	ALT	20	30	30	10	0.222222	0.0012805	0.0028953	AAGWMK010000002.1	447749	A	GTC	V	YDVS	A_G	GTC_GCC	V_A	NonSynonymous	Not in annotated regionDPH-dependent 7-cyano-7-deazaguanine reductase.	0	0	1	1	1	0	1	1	1	0	0	1	0	0	0	0	1	0	0	0	0	0	0	0	1	1	1	1	0	0
CoreSNP_1960	ALT	20	30	30	10	0.222222	0.0012805	0.0028953	AAGWMK010000002.1	447861								Unknown	Not in annotated region	0	0	1	1	1	0	1	1	1	0	0	1	0	0	0	0	1	0	0	0	0	0	0	0	1	1	1	1	0	0
CoreSNP_5449	ALT	20	30	30	10	0.222222	0.0012805	0.0028953	AAGWMK010000002.1	448503								Unknown	Not in annotated region	0	0	1	1	1	0	1	1	1	0	0	1	0	0	0	0	1	0	0	0	0	0	0	0	1	1	1	1	0	0
CoreSNP_6202	ALT	20	30	30	10	0.222222	0.0012805	0.0028953	AAGWMK010000002.1	448699	T	CAG	Q	TLQQ	T_C	CAG_CGG	Q_R	NonSynonymous	hypothetical protein.	0	0	1	1	1	0	1	1	1	0	0	1	0	0	0	0	1	0	0	0	0	0	0	0	1	1	1	1	0	0
CoreSNP_3126	ALT	20	30	30	10	0.222222	0.0012805	0.0028953	AAGWMK010000002.1	449090	A	ACG	T	HTLE	A_G	ACG_GCG	T_A	NonSynonymous	YqcC family protein.	0	0	1	1	1	0	1	1	1	0	0	1	0	0	0	0	1	0	0	0	0	0	0	0	1	1	1	1	0	0
CoreSNP_5539	ALT	20	30	30	10	0.222222	0.0012805	0.0028953	AAGWMK010000002.1	450036	A	ATA	I	LIIQ	A_G	ATA_ATG	I_M	NonSynonymous	tRNot in annotated region pseudouridine(65) synthase TruC.	0	0	1	1	1	0	1	1	1	0	0	1	0	0	0	0	1	0	0	0	0	0	0	0	1	1	1	1	0	0
CoreSNP_858	ALT	40	40	10	0	0	0.00194383	0.0028953	AAGWMK010000002.1	450173								Unknown	Not in annotated region	0	0	0	0	1	0	0	0	0	0	0	0	0	0	0	0	0	0	0	0	0	0	0	0	0	0	1	1	0	0
CoreSNP_946	ALT	20	30	30	10	0.222222	0.0012805	0.0028953	AAGWMK010000002.1	450284	C	ACC	T	ATVF	C_T	ACC_ATC	T_I	NonSynonymous	flavodoxin.	0	0	1	1	1	0	1	1	1	0	0	1	0	0	0	0	1	0	0	0	0	0	0	0	1	1	1	1	0	0
CoreSNP_524	ALT	20	30	30	10	0.222222	0.0012805	0.0028953	AAGWMK010000002.1	450389	G	GCG	A	SIAP	G_A	GCG_GTG	A_V	NonSynonymous	flavodoxin.	0	0	1	1	1	0	1	1	1	0	0	1	0	0	0	0	1	0	0	0	0	0	0	0	1	1	1	1	0	0
CoreSNP_5876	ALT	20	30	30	10	0.222222	0.0012805	0.0028953	AAGWMK010000002.1	450743								Unknown	Not in annotated region	0	0	1	1	1	0	1	1	1	0	0	1	0	0	0	0	1	0	0	0	0	0	0	0	1	1	1	1	0	0
CoreSNP_14	ALT	20	30	30	10	0.222222	0.0012805	0.0028953	AAGWMK010000002.1	450762								Unknown	Not in annotated region	0	0	1	1	1	0	1	1	1	0	0	1	0	0	0	0	1	0	0	0	0	0	0	0	1	1	1	1	0	0
CoreSNP_362	ALT	20	30	30	10	0.222222	0.0012805	0.0028953	AAGWMK010000002.1	452589	G	GTC	V	VVLT	G_A	GTC_ATC	V_I	NonSynonymous	glucarate dehydratase.	0	0	1	1	1	0	1	1	1	0	0	1	0	0	0	0	1	0	0	0	0	0	0	0	1	1	1	1	0	0
CoreSNP_4517	ALT	20	30	30	10	0.222222	0.0012805	0.0028953	AAGWMK010000002.1	453015	T	AAC	N	ALNS	T_C	AAC_GAC	N_D	NonSynonymous	glucarate dehydratase.	0	0	1	1	1	0	1	1	1	0	0	1	0	0	0	0	1	0	0	0	0	0	0	0	1	1	1	1	0	0
CoreSNP_1789	ALT	20	30	30	10	0.222222	0.0012805	0.0028953	AAGWMK010000002.1	453224	A	AAA	K	LKDV	A_T	AAA_AAT	K_N	NonSynonymous	glucarate dehydratase.	0	0	1	1	1	0	1	1	1	0	0	1	0	0	0	0	1	0	0	0	0	0	0	0	1	1	1	1	0	0
CoreSNP_4257	ALT	20	30	30	10	0.222222	0.0012805	0.0028953	AAGWMK010000002.1	455177								Unknown	Not in annotated region	0	0	1	1	1	0	1	1	1	0	0	1	0	0	0	0	1	0	0	0	0	0	0	0	1	1	1	1	0	0
CoreSNP_3383	ALT	20	30	30	10	0.222222	0.0012805	0.0028953	AAGWMK010000002.1	455199								Unknown	Not in annotated region	0	0	1	1	1	0	1	1	1	0	0	1	0	0	0	0	1	0	0	0	0	0	0	0	1	1	1	1	0	0
CoreSNP_4971	ALT	20	30	30	10	0.222222	0.0012805	0.0028953	AAGWMK010000002.1	456238	C	GGC	G	DVGV	C_T	GGC_AGC	G_S	NonSynonymous	glycerate kiNot in annotated regionse.	0	0	1	1	1	0	1	1	1	0	0	1	0	0	0	0	1	0	0	0	0	0	0	0	1	1	1	1	0	0
CoreSNP_3255 (oat)	ALT (PMSC)	40	40	10	0	0	0.00194383	0.0028953	AAGWMK010000002.1	181839	G	CAG	Q	LIQY	G_A	CAG_TAG	Q_*	NonSynonymous	putrescine aminotransferase. (Prokka: Putrescine aminotransferase)	0	0	0	0	1	0	0	0	0	0	0	0	0	0	0	0	0	0	0	0	0	0	0	0	0	0	1	1	0	0
CoreSNP_6240	ALT	20	30	30	10	0.222222	0.0012805	0.0028953	AAGWMK010000002.1	490350	T	TGC	C	YCEE	T_C	TGC_CGC	C_R	NonSynonymous	sulfate adenylyltransferase subunit CysN.	0	0	1	1	1	0	1	1	1	0	0	1	0	0	0	0	1	0	0	0	0	0	0	0	1	1	1	1	0	0
CoreSNP_2306	ALT	20	30	30	10	0.222222	0.0012805	0.0028953	AAGWMK010000002.1	490491	T	TAC	Y	WYSG	T_C	TAC_CAC	Y_H	NonSynonymous	sulfate adenylyltransferase subunit CysN.	0	0	1	1	1	0	1	1	1	0	0	1	0	0	0	0	1	0	0	0	0	0	0	0	1	1	1	1	0	0
CoreSNP_3959	ALT	20	30	30	10	0.222222	0.0012805	0.0028953	AAGWMK010000002.1	492980	C	ACC	T	ITVV	C_G	ACC_AGC	T_S	NonSynonymous	2-C-methyl-D-erythritol 4-phosphate.	0	0	1	1	1	0	1	1	1	0	0	1	0	0	0	0	1	0	0	0	0	0	0	0	1	1	1	1	0	0
CoreSNP_3075	ALT	20	30	30	10	0.222222	0.0012805	0.0028953	AAGWMK010000002.1	493196	C	ACC	T	KTAI	C_A	ACC_AAC	T_N	NonSynonymous	2-C-methyl-D-erythritol 4-phosphate.	0	0	1	1	1	0	1	1	1	0	0	1	0	0	0	0	1	0	0	0	0	0	0	0	1	1	1	1	0	0
CoreSNP_609	REF	50	30	0	10	Inf	0.000148176	0.0028953	AAGWMK010000002.1	511694	C	GCG	A	VANV	C_T	GCG_GTG	A_V	NonSynonymous	DNot in annotated region mismatch repair protein MutS.	0	0	1	0	0	0	0	0	0	0	0	0	0	0	0	0	0	0	0	0	0	0	0	0	1	1	0	0	0	0
CoreSNP_5836	REF	50	10	0	30	Inf	1.26e-15	3.5e-13	AAGWMK010000002.1	520376	G	GTT	V	LVFR	A_G	ATT_GTT	I_V	NonSynonymous	AraC family transcriptioNot in annotated regionl regulator InvF.	1	0	0	0	0	0	0	0	0	0	0	0	1	1	1	1	0	1	0	1	1	1	1	0	0	0	0	0	1	1
CoreSNP_5058	ALT	20	30	30	10	0.222222	0.0012805	0.0028953	AAGWMK010000002.1	535270	G	GTG	V	GVSP	G_T	GTG_TTG	V_L	NonSynonymous	SPI-1 type III secretion system needle tip.	0	0	1	1	1	0	1	1	1	0	0	1	0	0	0	0	1	0	0	0	0	0	0	0	1	1	1	1	0	0
CoreSNP_253	ALT	42	40	8	0	0	0.0079182	0.0115768	AAGWMK010000002.1	552105								Unknown	Not in annotated region	0	0	0	0	1	0	0	0	0	0	0	0	0	0	0	0	0	0	0	0	0	0	0	0	0	0	1	0	0	0
CoreSNP_4492 (avrA)	ALT (PMSC)	40	40	10	0	0	0.00194383	0.0028953	AAGWMK010000002.1	553486	G	CAG	Q	SPQP	G_A	CAG_TAG	Q_*	NonSynonymous	type III secretion system YopJ family effector. (Prokka: Effector protein YopJ)	0	0	0	0	1	0	0	0	0	0	0	0	0	0	0	0	0	0	0	0	0	0	0	0	0	0	1	1	0	0
CoreSNP_4679	REF	50	30	0	10	Inf	0.000148176	0.0028953	AAGWMK010000002.1	553780	C	GAT	D	VVDF	C_A	GAT_TAT	D_Y	NonSynonymous	type III secretion system YopJ family effector.	0	0	1	0	0	0	0	0	0	0	0	0	0	0	0	0	0	0	0	0	0	0	0	0	1	1	0	0	0	0
CoreSNP_2304	ALT	40	40	10	0	0	0.00194383	0.0028953	AAGWMK010000002.1	597349	C	CAC	H	DHLN	C_T	CAC_TAC	H_Y	NonSynonymous	S-ribosylhomocysteine lyase.	0	0	0	1	0	0	0	1	1	0	0	0	0	0	0	0	0	0	0	0	0	0	0	0	0	0	0	0	0	0
CoreSNP_987	REF	50	30	0	10	Inf	0.000148176	0.0028953	AAGWMK010000002.1	604457	C	GTT	V	LIVL	C_T	GTT_ATT	V_I	NonSynonymous	MFS transporter.	0	0	0	0	0	0	0	0	0	0	0	0	0	1	1	0	0	1	0	1	1	1	1	0	0	0	0	0	1	0
CoreSNP_2377	REF	50	30	0	10	Inf	0.000148176	0.0028953	AAGWMK010000002.1	618942	T	GAA	E	MLED	T_A	GAA_GAT	E_D	NonSynonymous	DNot in annotated region-binding transcriptioNot in annotated regionl regulator CsiR.	0	0	0	0	0	0	0	0	0	0	0	0	0	1	1	0	0	1	0	1	1	1	1	0	0	0	0	0	1	0
CoreSNP_502	ALT	20	30	30	10	0.222222	0.0012805	0.0028953	AAGWMK010000002.1	623213	G	CGG	R	ARRA	G_A	CGG_CAG	R_Q	NonSynonymous	Not in annotated regionDP-dependent succiNot in annotated regionte-semialdehyde.	0	0	1	1	1	0	1	1	1	0	0	1	0	0	0	0	1	0	0	0	0	0	0	0	1	1	1	1	0	0
CoreSNP_1179	ALT	40	40	10	0	0	0.00194383	0.0028953	AAGWMK010000002.1	623406	G	GGT	G	PGHQ	G_A	GGT_AGT	G_S	NonSynonymous	Not in annotated regionDP-dependent succiNot in annotated regionte-semialdehyde.	0	0	0	0	1	0	0	0	0	0	0	0	0	0	0	0	0	0	0	0	0	0	0	0	0	0	1	1	0	0
CoreSNP_5557	ALT	20	30	30	10	0.222222	0.0012805	0.0028953	AAGWMK010000002.1	623474	A	AAC	N	INYA	A_G	AAC_AGC	N_S	NonSynonymous	Not in annotated regionDP-dependent succiNot in annotated regionte-semialdehyde.	0	0	1	1	1	0	1	1	1	0	0	1	0	0	0	0	1	0	0	0	0	0	0	0	1	1	1	1	0	0
CoreSNP_1467	ALT	20	30	30	10	0.222222	0.0012805	0.0028953	AAGWMK010000002.1	624902	C	CGG	R	KARF	C_T	CGG_CAG	R_Q	NonSynonymous	L-2-hydroxyglutarate oxidase.	0	0	1	1	1	0	1	1	1	0	0	1	0	0	0	0	1	0	0	0	0	0	0	0	1	1	1	1	0	0
CoreSNP_2578	ALT	20	30	30	10	0.222222	0.0012805	0.0028953	AAGWMK010000002.1	625910	G	TTG	L	SLLR	G_C	TTG_TTC	L_F	NonSynonymous	carbon starvation induced protein CsiD.	0	0	1	1	1	0	1	1	1	0	0	1	0	0	0	0	1	0	0	0	0	0	0	0	1	1	1	1	0	0
CoreSNP_226	ALT	20	30	30	10	0.222222	0.0012805	0.0028953	AAGWMK010000002.1	626197								Unknown	Not in annotated region	0	0	1	1	1	0	1	1	1	0	0	1	0	0	0	0	1	0	0	0	0	0	0	0	1	1	1	1	0	0
CoreSNP_6367	ALT	20	30	30	10	0.222222	0.0012805	0.0028953	AAGWMK010000002.1	626229								Unknown	Not in annotated region	0	0	1	1	1	0	1	1	1	0	0	1	0	0	0	0	1	0	0	0	0	0	0	0	1	1	1	1	0	0
CoreSNP_3542	ALT	20	30	30	10	0.222222	0.0012805	0.0028953	AAGWMK010000002.1	626351								Unknown	Not in annotated region	0	0	1	1	1	0	1	1	1	0	0	1	0	0	0	0	1	0	0	0	0	0	0	0	1	1	1	1	0	0
CoreSNP_6248	ALT	20	30	30	10	0.222222	0.0012805	0.0028953	AAGWMK010000002.1	626440	G	CTC	L	RLLR	G_T	CTC_ATC	L_I	NonSynonymous	tripartite tricarboxylate transporter permease.	0	0	1	1	1	0	1	1	1	0	0	1	0	0	0	0	1	0	0	0	0	0	0	0	1	1	1	1	0	0
CoreSNP_5485	ALT	20	30	30	10	0.222222	0.0012805	0.0028953	AAGWMK010000002.1	626485	A	ATC	I	LIMA	A_C	ATC_CTC	I_L	NonSynonymous	tripartite tricarboxylate transporter permease.	0	0	1	1	1	0	1	1	1	0	0	1	0	0	0	0	1	0	0	0	0	0	0	0	1	1	1	1	0	0
CoreSNP_4421	ALT	20	30	30	10	0.222222	0.0012805	0.0028953	AAGWMK010000002.1	628633	C	GTC	V	ANVP	C_T	GTC_ATC	V_I	NonSynonymous	tripartite tricarboxylate transporter substrate.	0	0	1	1	1	0	1	1	1	0	0	1	0	0	0	0	1	0	0	0	0	0	0	0	1	1	1	1	0	0
CoreSNP_5585	ALT	20	30	30	10	0.222222	0.0012805	0.0028953	AAGWMK010000002.1	630354	G	AAG	K	NKHL	G_C	AAG_AAC	K_N	NonSynonymous	sensor histidine kiNot in annotated regionse.	0	0	1	1	1	0	1	1	1	0	0	1	0	0	0	0	1	0	0	0	0	0	0	0	1	1	1	1	0	0
CoreSNP_1834	ALT	20	30	30	10	0.222222	0.0012805	0.0028953	AAGWMK010000002.1	631583								Unknown	Not in annotated region	0	0	1	1	1	0	1	1	1	0	0	1	0	0	0	0	1	0	0	0	0	0	0	0	1	1	1	1	0	0
CoreSNP_3485	ALT	20	30	30	10	0.222222	0.0012805	0.0028953	AAGWMK010000002.1	631692								Unknown	Not in annotated region	0	0	1	1	1	0	1	1	1	0	0	1	0	0	0	0	1	0	0	0	0	0	0	0	1	1	1	1	0	0
CoreSNP_855	ALT	20	30	30	10	0.222222	0.0012805	0.0028953	AAGWMK010000002.1	632674	A	TTG	L	LSLL	A_C	TTG_GTG	L_V	NonSynonymous	HoxN/HupN/NixA family nickel/cobalt transporter.	0	0	1	1	1	0	1	1	1	0	0	1	0	0	0	0	1	0	0	0	0	0	0	0	1	1	1	1	0	0
CoreSNP_4622	ALT	20	30	30	10	0.222222	0.0012805	0.0028953	AAGWMK010000002.1	632734								Unknown	Not in annotated region	0	0	1	1	1	0	1	1	1	0	0	1	0	0	0	0	1	0	0	0	0	0	0	0	1	1	1	1	0	0
CoreSNP_2635	ALT	20	30	30	10	0.222222	0.0012805	0.0028953	AAGWMK010000002.1	633122								Unknown	Not in annotated region	0	0	1	1	1	0	1	1	1	0	0	1	0	0	0	0	1	0	0	0	0	0	0	0	1	1	1	1	0	0
CoreSNP_2073	ALT	20	30	30	10	0.222222	0.0012805	0.0028953	AAGWMK010000002.1	633284								Unknown	Not in annotated region	0	0	1	1	1	0	1	1	1	0	0	1	0	0	0	0	1	0	0	0	0	0	0	0	1	1	1	1	0	0
CoreSNP_39	ALT	20	30	30	10	0.222222	0.0012805	0.0028953	AAGWMK010000002.1	633295								Unknown	Not in annotated region	0	0	1	1	1	0	1	1	1	0	0	1	0	0	0	0	1	0	0	0	0	0	0	0	1	1	1	1	0	0
CoreSNP_562	ALT	20	30	30	10	0.222222	0.0012805	0.0028953	AAGWMK010000002.1	633433								Unknown	Not in annotated region	0	0	1	1	1	0	1	1	1	0	0	1	0	0	0	0	1	0	0	0	0	0	0	0	1	1	1	1	0	0
CoreSNP_104	ALT	20	30	30	10	0.222222	0.0012805	0.0028953	AAGWMK010000002.1	633620	T	TTC	F	EFRP	T_G	TTC_TGC	F_C	NonSynonymous	antimicrobial resistance protein Mig-14.	0	0	1	1	1	0	1	1	1	0	0	1	0	0	0	0	1	0	0	0	0	0	0	0	1	1	1	1	0	0
CoreSNP_2573	ALT	20	30	30	10	0.222222	0.0012805	0.0028953	AAGWMK010000002.1	633660	C	GTC	V	MNVY	C_T	GTC_ATC	V_I	NonSynonymous	antimicrobial resistance protein Mig-14.	0	0	1	1	1	0	1	1	1	0	0	1	0	0	0	0	1	0	0	0	0	0	0	0	1	1	1	1	0	0
CoreSNP_892	ALT	20	30	30	10	0.222222	0.0012805	0.0028953	AAGWMK010000002.1	634374	A	AGA	R	NRIF	A_C	AGA_AGC	R_S	NonSynonymous	hypothetical protein.	0	0	1	1	1	0	1	1	1	0	0	1	0	0	0	0	1	0	0	0	0	0	0	0	1	1	1	1	0	0
CoreSNP_5570	ALT	20	30	30	10	0.222222	0.0012805	0.0028953	AAGWMK010000002.1	634533	A	AAA	K	VKSA	A_T	AAA_AAT	K_N	NonSynonymous	hypothetical protein.	0	0	1	1	1	0	1	1	1	0	0	1	0	0	0	0	1	0	0	0	0	0	0	0	1	1	1	1	0	0
CoreSNP_1826	ALT	20	30	30	10	0.222222	0.0012805	0.0028953	AAGWMK010000002.1	635006	G	GTC	V	HVGP	G_A	GTC_ATC	V_I	NonSynonymous	VirK family antimicrobial peptide resistance.	0	0	1	1	1	0	1	1	1	0	0	1	0	0	0	0	1	0	0	0	0	0	0	0	1	1	1	1	0	0
CoreSNP_2225	ALT	20	30	30	10	0.222222	0.0012805	0.0028953	AAGWMK010000002.1	635198	A	ACT	T	LTHL	A_G	ACT_GCT	T_A	NonSynonymous	VirK family antimicrobial peptide resistance.	0	0	1	1	1	0	1	1	1	0	0	1	0	0	0	0	1	0	0	0	0	0	0	0	1	1	1	1	0	0
CoreSNP_479	ALT	20	30	30	10	0.222222	0.0012805	0.0028953	AAGWMK010000002.1	635447	C	GTA	V	KFVL	C_A	GTA_TTA	V_L	NonSynonymous	VirK family antimicrobial peptide resistance.	0	0	1	1	1	0	1	1	1	0	0	1	0	0	0	0	1	0	0	0	0	0	0	0	1	1	1	1	0	0
CoreSNP_6104	ALT	20	30	30	10	0.222222	0.0012805	0.0028953	AAGWMK010000002.1	635694								Unknown	Not in annotated region	0	0	1	1	1	0	1	1	1	0	0	1	0	0	0	0	1	0	0	0	0	0	0	0	1	1	1	1	0	0
CoreSNP_1353	ALT	20	30	30	10	0.222222	0.0012805	0.0028953	AAGWMK010000002.1	635745								Unknown	Not in annotated region	0	0	1	1	1	0	1	1	1	0	0	1	0	0	0	0	1	0	0	0	0	0	0	0	1	1	1	1	0	0
CoreSNP_2027	ALT	20	30	30	10	0.222222	0.0012805	0.0028953	AAGWMK010000002.1	635788								Unknown	Not in annotated region	0	0	1	1	1	0	1	1	1	0	0	1	0	0	0	0	1	0	0	0	0	0	0	0	1	1	1	1	0	0
CoreSNP_325	ALT	20	30	30	10	0.222222	0.0012805	0.0028953	AAGWMK010000002.1	636611	T	GAC	D	LSDA	T_C	GAC_GGC	D_G	NonSynonymous	SPI-2 type III secretion system effector PipB2.	0	0	1	1	1	0	1	1	1	0	0	1	0	0	0	0	1	0	0	0	0	0	0	0	1	1	1	1	0	0
CoreSNP_4997	ALT	20	30	30	10	0.222222	0.0012805	0.0028953	AAGWMK010000002.1	636946	A	ATC	I	AILT	A_G	ATC_GTC	I_V	NonSynonymous	SPI-2 type III secretion system effector PipB2.	0	0	1	1	1	0	1	1	1	0	0	1	0	0	0	0	1	0	0	0	0	0	0	0	1	1	1	1	0	0
CoreSNP_2550	ALT	20	30	30	10	0.222222	0.0012805	0.0028953	AAGWMK010000002.1	636968	A	CAA	Q	LQKA	A_G	CAA_CGA	Q_R	NonSynonymous	SPI-2 type III secretion system effector PipB2.	0	0	1	1	1	0	1	1	1	0	0	1	0	0	0	0	1	0	0	0	0	0	0	0	1	1	1	1	0	0
CoreSNP_4593_Alt1AsREF	REF	30	10	20	30	4.5	0.0012805	0.0028953	AAGWMK010000002.1	637115	A	GTA	V	FNVF	A_T	GTA_GAA	V_E	NonSynonymous	SPI-2 type III secretion system effector PipB2.	0	0	1	1	1	0	1	1	1	0	0	1	0	0	0	0	1	0	0	.	0	0	0	0	1	1	1	1	0	0
CoreSNP_4593_RefAsREF	ALT	20	29	30	11	0.252874	0.00282606	0.00415879	AAGWMK010000002.1	637115	A	GTA	V	FNVF	A_T	GTA_GAA	V_E	NonSynonymous	SPI-2 type III secretion system effector PipB2.	0	0	1	1	1	0	1	1	1	0	0	1	0	0	0	0	1	0	0	.	0	0	0	0	1	1	1	1	0	0
CoreSNP_6321_Alt1AsREF	REF	30	10	20	30	4.5	0.0012805	0.0028953	AAGWMK010000002.1	637142								Unknown	Not in annotated region	0	0	1	1	1	0	1	1	1	0	0	1	0	0	0	0	1	0	0	.	0	0	0	0	1	1	1	1	0	0
CoreSNP_6321_RefAsREF	ALT	20	29	30	11	0.252874	0.00282606	0.00415879	AAGWMK010000002.1	637142								Unknown	Not in annotated region	0	0	1	1	1	0	1	1	1	0	0	1	0	0	0	0	1	0	0	.	0	0	0	0	1	1	1	1	0	0
CoreSNP_5005_Alt1AsREF	REF	30	10	20	30	4.5	0.0012805	0.0028953	AAGWMK010000002.1	637202								Unknown	Not in annotated region	0	.	1	1	1	0	1	1	1	0	0	1	0	0	0	0	1	0	0	.	0	0	0	0	1	1	1	1	0	0
CoreSNP_5005_RefAsREF	ALT	19	29	31	11	0.232481	0.00143189	0.0028953	AAGWMK010000002.1	637202								Unknown	Not in annotated region	0	.	1	1	1	0	1	1	1	0	0	1	0	0	0	0	1	0	0	.	0	0	0	0	1	1	1	1	0	0
CoreSNP_1347	ALT	20	30	30	10	0.222222	0.0012805	0.0028953	AAGWMK010000002.1	637505	T	AAG	K	TPKD	T_C	AAG_AGG	K_R	NonSynonymous	hypothetical protein.	0	0	1	1	1	0	1	1	1	0	0	1	0	0	0	0	1	0	0	0	0	0	0	0	1	1	1	1	0	0
CoreSNP_6338	ALT	20	30	30	10	0.222222	0.0012805	0.0028953	AAGWMK010000002.1	637622	T	GTA	V	PVER	T_G	GTA_GGA	V_G	NonSynonymous	hypothetical protein.	0	0	1	1	1	0	1	1	1	0	0	1	0	0	0	0	1	0	0	0	0	0	0	0	1	1	1	1	0	0
CoreSNP_574	ALT	20	30	30	10	0.222222	0.0012805	0.0028953	AAGWMK010000002.1	637680								Unknown	Not in annotated region	0	0	1	1	1	0	1	1	1	0	0	1	0	0	0	0	1	0	0	0	0	0	0	0	1	1	1	1	0	0
CoreSNP_4326	ALT	20	30	30	10	0.222222	0.0012805	0.0028953	AAGWMK010000002.1	637795								Unknown	Not in annotated region	0	0	1	1	1	0	1	1	1	0	0	1	0	0	0	0	1	0	0	0	0	0	0	0	1	1	1	1	0	0
CoreSNP_3664_Alt1AsREF	REF	28	10	22	30	3.81818	0.00495362	0.00727042	AAGWMK010000002.1	637969								Unknown	Not in annotated region	0	0	1	1	1	0	1	1	1	0	0	1	0	0	0	0	1	0	0	0	0	0	0	0	1	1	1	1	0	0
CoreSNP_3664_RefAsREF	ALT	20	30	30	10	0.222222	0.0012805	0.0028953	AAGWMK010000002.1	637969								Unknown	Not in annotated region	0	0	1	1	1	0	1	1	1	0	0	1	0	0	0	0	1	0	0	0	0	0	0	0	1	1	1	1	0	0
CoreSNP_6520_Alt1AsREF	REF	29	10	21	30	4.14286	0.00256252	0.00379649	AAGWMK010000002.1	638015								Unknown	Not in annotated region	0	0	1	1	1	0	1	1	1	0	0	1	0	0	0	0	1	0	0	0	0	0	0	0	1	1	1	1	0	0
CoreSNP_6520_RefAsREF	ALT	20	30	30	10	0.222222	0.0012805	0.0028953	AAGWMK010000002.1	638015								Unknown	Not in annotated region	0	0	1	1	1	0	1	1	1	0	0	1	0	0	0	0	1	0	0	0	0	0	0	0	1	1	1	1	0	0
CoreSNP_1545_Alt1AsREF	REF	29	10	21	30	4.14286	0.00256252	0.00379649	AAGWMK010000002.1	638033								Unknown	Not in annotated region	0	0	1	1	1	.	1	1	1	0	0	1	0	0	0	0	1	0	0	0	0	0	0	0	1	1	1	1	0	0
CoreSNP_1545_RefAsREF	ALT	19	30	31	10	0.204301	0.000618408	0.0028953	AAGWMK010000002.1	638033								Unknown	Not in annotated region	0	0	1	1	1	.	1	1	1	0	0	1	0	0	0	0	1	0	0	0	0	0	0	0	1	1	1	1	0	0
CoreSNP_6373_Alt1AsREF	REF	29	10	21	30	4.14286	0.00256252	0.00379649	AAGWMK010000002.1	638053								Unknown	Not in annotated region	0	0	1	1	1	.	1	1	1	0	0	1	0	0	0	0	1	0	0	0	0	0	0	0	1	1	1	1	0	0
CoreSNP_6373_RefAsREF	ALT	19	30	31	10	0.204301	0.000618408	0.0028953	AAGWMK010000002.1	638053								Unknown	Not in annotated region	0	0	1	1	1	.	1	1	1	0	0	1	0	0	0	0	1	0	0	0	0	0	0	0	1	1	1	1	0	0
CoreSNP_1356_Alt1AsREF	REF	30	10	20	30	4.5	0.0012805	0.0028953	AAGWMK010000002.1	638107								Unknown	Not in annotated region	0	.	1	1	1	0	1	1	1	0	0	1	0	0	0	0	1	0	0	0	0	0	0	0	1	1	1	1	0	0
CoreSNP_1356_RefAsREF	ALT	19	30	31	10	0.204301	0.000618408	0.0028953	AAGWMK010000002.1	638107								Unknown	Not in annotated region	0	.	1	1	1	0	1	1	1	0	0	1	0	0	0	0	1	0	0	0	0	0	0	0	1	1	1	1	0	0
CoreSNP_5115	ALT	20	30	30	10	0.222222	0.0012805	0.0028953	AAGWMK010000002.1	638223	T	ATT	I	TGIN	T_C	ATT_GTT	I_V	NonSynonymous	TonB-dependent siderophore receptor.	0	0	1	1	1	0	1	1	1	0	0	1	0	0	0	0	1	0	0	0	0	0	0	0	1	1	1	1	0	0
CoreSNP_3579	ALT	20	30	30	10	0.222222	0.0012805	0.0028953	AAGWMK010000002.1	639393	A	TCC	S	GISG	A_G	TCC_CCC	S_P	NonSynonymous	TonB-dependent siderophore receptor.	0	0	1	1	1	0	1	1	1	0	0	1	0	0	0	0	1	0	0	0	0	0	0	0	1	1	1	1	0	0
CoreSNP_5443	ALT	20	30	30	10	0.222222	0.0012805	0.0028953	AAGWMK010000002.1	639927	A	ACT	T	MTVP	A_G	ACT_GCT	T_A	NonSynonymous	TonB-dependent siderophore receptor.	0	0	1	1	1	0	1	1	1	0	0	1	0	0	0	0	1	0	0	0	0	0	0	0	1	1	1	1	0	0
CoreSNP_4132	ALT	20	30	30	10	0.222222	0.0012805	0.0028953	AAGWMK010000002.1	641783	C	GCC	A	LPAL	C_T	GCC_ACC	A_T	NonSynonymous	esterase family protein.	0	0	1	1	1	0	1	1	1	0	0	1	0	0	0	0	1	0	0	0	0	0	0	0	1	1	1	1	0	0
CoreSNP_3365	REF	50	30	0	10	Inf	0.000148176	0.0028953	AAGWMK010000002.1	642245	A	ACC	T	ETPG	A_C	ACC_CCC	T_P	NonSynonymous	esterase family protein.	0	0	0	0	0	0	0	0	0	0	0	0	0	1	1	0	0	1	0	1	1	1	1	0	0	0	0	0	1	0
CoreSNP_4859	ALT	20	30	30	10	0.222222	0.0012805	0.0028953	AAGWMK010000002.1	644170	C	CAC	H	SHLL	C_A	CAC_CAA	H_Q	NonSynonymous	ABC transporter ATP-binding protein.	0	0	1	1	1	0	1	1	1	0	0	1	0	0	0	0	1	0	0	0	0	0	0	0	1	1	1	1	0	0
CoreSNP_1201	ALT	20	30	30	10	0.222222	0.0012805	0.0028953	AAGWMK010000002.1	646765	T	CAG	Q	WLQM	T_G	CAG_CCG	Q_P	NonSynonymous	glycosyltransferase.	0	0	1	1	1	0	1	1	1	0	0	1	0	0	0	0	1	0	0	0	0	0	0	0	1	1	1	1	0	0
CoreSNP_2358	ALT	20	30	30	10	0.222222	0.0012805	0.0028953	AAGWMK010000002.1	650924	A	ATA	I	IIIG	A_G	ATA_ACA	I_T	NonSynonymous	phase 1 flagellin gene repressor FljA.	0	0	1	1	1	0	1	1	1	0	0	1	0	0	0	0	1	0	0	0	0	0	0	0	1	1	1	1	0	0
CoreSNP_327	ALT	20	30	30	10	0.222222	0.0012805	0.0028953	AAGWMK010000002.1	650951	C	AGG	R	NPRE	C_T	AGG_AAG	R_K	NonSynonymous	phase 1 flagellin gene repressor FljA.	0	0	1	1	1	0	1	1	1	0	0	1	0	0	0	0	1	0	0	0	0	0	0	0	1	1	1	1	0	0
CoreSNP_5849	ALT	40	40	10	0	0	0.00194383	0.0028953	AAGWMK010000002.1	664603	G	ATG	M	RMQS	G_A	ATG_ATA	M_I	NonSynonymous	type I secretion system permease/ATPase.	0	0	0	0	0	0	0	0	0	0	0	0	0	0	0	0	0	0	1	0	0	0	0	1	0	0	0	0	0	0
CoreSNP_4402	ALT	20	30	30	10	0.222222	0.0012805	0.0028953	AAGWMK010000002.1	665594	A	CAC	H	LHTR	A_G	CAC_CGC	H_R	NonSynonymous	type I secretion system permease/ATPase.	0	0	1	1	1	0	1	1	1	0	0	1	0	0	0	0	1	0	0	0	0	0	0	0	1	1	1	1	0	0
CoreSNP_6160	ALT	20	30	30	10	0.222222	0.0012805	0.0028953	AAGWMK010000002.1	666430	A	GAT	D	GEDA	A_C	GAT_GAG	D_E	NonSynonymous	type I secretion system permease/ATPase.	0	0	1	1	1	0	1	1	1	0	0	1	0	0	0	0	1	0	0	0	0	0	0	0	1	1	1	1	0	0
CoreSNP_5475	ALT	20	30	30	10	0.222222	0.0012805	0.0028953	AAGWMK010000002.1	666600	T	TTT	F	WFRG	T_C	TTT_CTT	F_L	NonSynonymous	type I secretion system permease/ATPase.	0	0	1	1	1	0	1	1	1	0	0	1	0	0	0	0	1	0	0	0	0	0	0	0	1	1	1	1	0	0
CoreSNP_4329_Alt1AsREF	REF	30	10	20	30	4.5	0.0012805	0.0028953	AAGWMK010000002.1	666663	G	CAT	H	ISHV	G_A	CAT_TAT	H_Y	NonSynonymous	type I secretion system permease/ATPase.	0	0	1	1	1	0	1	1	1	.	0	1	0	0	0	0	1	0	0	0	0	0	0	0	1	1	1	1	0	0
CoreSNP_4329_RefAsREF	ALT	19	30	31	10	0.204301	0.000618408	0.0028953	AAGWMK010000002.1	666663	G	CAT	H	ISHV	G_A	CAT_TAT	H_Y	NonSynonymous	type I secretion system permease/ATPase.	0	0	1	1	1	0	1	1	1	.	0	1	0	0	0	0	1	0	0	0	0	0	0	0	1	1	1	1	0	0
CoreSNP_4131	ALT	20	30	30	10	0.222222	0.0012805	0.0028953	AAGWMK010000002.1	667907	G	GTC	V	AVGK	G_A	GTC_ATC	V_I	NonSynonymous	TolC family outer membrane protein.	0	0	1	1	1	0	1	1	1	0	0	1	0	0	0	0	1	0	0	0	0	0	0	0	1	1	1	1	0	0
CoreSNP_2061	ALT	20	30	30	10	0.222222	0.0012805	0.0028953	AAGWMK010000002.1	668217	C	GGC	G	ITGG	C_T	GGC_AGC	G_S	NonSynonymous	biofilm-associated protein BapA.	0	0	1	1	1	0	1	1	1	0	0	1	0	0	0	0	1	0	0	0	0	0	0	0	1	1	1	1	0	0
CoreSNP_4138	ALT	20	30	30	10	0.222222	0.0012805	0.0028953	AAGWMK010000002.1	668310	G	GCC	A	GAGS	G_A	GCC_ACC	A_T	NonSynonymous	biofilm-associated protein BapA.	0	0	1	1	1	0	1	1	1	0	0	1	0	0	0	0	1	0	0	0	0	0	0	0	1	1	1	1	0	0
CoreSNP_5547	ALT	20	30	30	10	0.222222	0.0012805	0.0028953	AAGWMK010000002.1	670424	C	GCC	A	DADV	C_T	GCC_GTC	A_V	NonSynonymous	biofilm-associated protein BapA.	0	0	1	1	1	0	1	1	1	0	0	1	0	0	0	0	1	0	0	0	0	0	0	0	1	1	1	1	0	0
CoreSNP_5360	ALT	20	30	30	10	0.222222	0.0012805	0.0028953	AAGWMK010000002.1	670793	G	AGC	S	QSYS	G_A	AGC_AAC	S_N	NonSynonymous	biofilm-associated protein BapA.	0	0	1	1	1	0	1	1	1	0	0	1	0	0	0	0	1	0	0	0	0	0	0	0	1	1	1	1	0	0
CoreSNP_1954	ALT	20	30	30	10	0.222222	0.0012805	0.0028953	AAGWMK010000002.1	671693	G	ACA	T	PSTT	G_A	ACA_ATA	T_I	NonSynonymous	biofilm-associated protein BapA.	0	0	1	1	1	0	1	1	1	0	0	1	0	0	0	0	1	0	0	0	0	0	0	0	1	1	1	1	0	0
CoreSNP_1194	ALT	20	30	30	10	0.222222	0.0012805	0.0028953	AAGWMK010000002.1	671775	T	TCC	S	TSAL	T_G	TCC_GCC	S_A	NonSynonymous	biofilm-associated protein BapA.	0	0	1	1	1	0	1	1	1	0	0	1	0	0	0	0	1	0	0	0	0	0	0	0	1	1	1	1	0	0
CoreSNP_1218_Alt1AsREF	REF	30	10	20	30	4.5	0.0012805	0.0028953	AAGWMK010000002.1	672114	C	GGC	G	GG	C_T	GGC_AGC	G_S	NonSynonymous	biofilm-associated protein BapA.	0	0	1	1	1	0	1	1	1	0	0	1	0	0	0	.	1	0	0	0	0	0	0	0	1	1	1	1	0	0
CoreSNP_1218_RefAsREF	ALT	20	29	30	11	0.252874	0.00282606	0.00415879	AAGWMK010000002.1	672114	C	GGC	G	GG	C_T	GGC_AGC	G_S	NonSynonymous	biofilm-associated protein BapA.	0	0	1	1	1	0	1	1	1	0	0	1	0	0	0	.	1	0	0	0	0	0	0	0	1	1	1	1	0	0
CoreSNP_5369	ALT	20	30	30	10	0.222222	0.0012805	0.0028953	AAGWMK010000002.1	672147	T	AAC	N	DGNT	T_C	AAC_GAC	N_D	NonSynonymous	biofilm-associated protein BapA.	0	0	1	1	1	0	1	1	1	0	0	1	0	0	0	0	1	0	0	0	0	0	0	0	1	1	1	1	0	0
CoreSNP_6512	ALT	20	30	30	10	0.222222	0.0012805	0.0028953	AAGWMK010000002.1	672408	G	GCC	A	VATS	G_T	GCC_TCC	A_S	NonSynonymous	biofilm-associated protein BapA.	0	0	1	1	1	0	1	1	1	0	0	1	0	0	0	0	1	0	0	0	0	0	0	0	1	1	1	1	0	0
CoreSNP_5407	ALT	20	30	30	10	0.222222	0.0012805	0.0028953	AAGWMK010000002.1	672719	A	ATG	M	RYMP	A_G	ATG_ACG	M_T	NonSynonymous	biofilm-associated protein BapA.	0	0	1	1	1	0	1	1	1	0	0	1	0	0	0	0	1	0	0	0	0	0	0	0	1	1	1	1	0	0
CoreSNP_5060	ALT	20	30	30	10	0.222222	0.0012805	0.0028953	AAGWMK010000002.1	672792	C	GCT	A	NTAI	C_T	GCT_ACT	A_T	NonSynonymous	biofilm-associated protein BapA.	0	0	1	1	1	0	1	1	1	0	0	1	0	0	0	0	1	0	0	0	0	0	0	0	1	1	1	1	0	0
CoreSNP_5098	ALT	20	30	30	10	0.222222	0.0012805	0.0028953	AAGWMK010000002.1	673395	T	TCC	S	NSAS	T_C	TCC_CCC	S_P	NonSynonymous	biofilm-associated protein BapA.	0	0	1	1	1	0	1	1	1	0	0	1	0	0	0	0	1	0	0	0	0	0	0	0	1	1	1	1	0	0
CoreSNP_6437	ALT	20	30	30	10	0.222222	0.0012805	0.0028953	AAGWMK010000002.1	673862	A	CTG	L	DALA	A_T	CTG_CAG	L_Q	NonSynonymous	biofilm-associated protein BapA.	0	0	1	1	1	0	1	1	1	0	0	1	0	0	0	0	1	0	0	0	0	0	0	0	1	1	1	1	0	0
CoreSNP_5410	ALT	20	30	30	10	0.222222	0.0012805	0.0028953	AAGWMK010000002.1	674825	A	GTC	V	SEVS	A_G	GTC_GCC	V_A	NonSynonymous	biofilm-associated protein BapA.	0	0	1	1	1	0	1	1	1	0	0	1	0	0	0	0	1	0	0	0	0	0	0	0	1	1	1	1	0	0
CoreSNP_152	ALT	20	30	30	10	0.222222	0.0012805	0.0028953	AAGWMK010000002.1	675410	G	AGA	R	DRAG	G_T	AGA_ATA	R_I	NonSynonymous	biofilm-associated protein BapA.	0	0	1	1	1	0	1	1	1	0	0	1	0	0	0	0	1	0	0	0	0	0	0	0	1	1	1	1	0	0
CoreSNP_904	ALT	20	30	30	10	0.222222	0.0012805	0.0028953	AAGWMK010000002.1	675515	G	GGC	G	NGSE	G_A	GGC_GAC	G_D	NonSynonymous	biofilm-associated protein BapA.	0	0	1	1	1	0	1	1	1	0	0	1	0	0	0	0	1	0	0	0	0	0	0	0	1	1	1	1	0	0
CoreSNP_4972	ALT	20	30	30	10	0.222222	0.0012805	0.0028953	AAGWMK010000002.1	675852	G	GCC	A	GAII	G_A	GCC_ACC	A_T	NonSynonymous	biofilm-associated protein BapA.	0	0	1	1	1	0	1	1	1	0	0	1	0	0	0	0	1	0	0	0	0	0	0	0	1	1	1	1	0	0
CoreSNP_4878	ALT	20	30	30	10	0.222222	0.0012805	0.0028953	AAGWMK010000002.1	675936	T	AGC	S	ITSG	T_C	AGC_GGC	S_G	NonSynonymous	biofilm-associated protein BapA.	0	0	1	1	1	0	1	1	1	0	0	1	0	0	0	0	1	0	0	0	0	0	0	0	1	1	1	1	0	0
CoreSNP_2185	ALT	20	30	30	10	0.222222	0.0012805	0.0028953	AAGWMK010000002.1	676248	A	ACT	T	VTDG	A_G	ACT_GCT	T_A	NonSynonymous	biofilm-associated protein BapA.	0	0	1	1	1	0	1	1	1	0	0	1	0	0	0	0	1	0	0	0	0	0	0	0	1	1	1	1	0	0
CoreSNP_6191	ALT	20	30	30	10	0.222222	0.0012805	0.0028953	AAGWMK010000002.1	676386	T	ACC	T	TTTS	T_C	ACC_GCC	T_A	NonSynonymous	biofilm-associated protein BapA.	0	0	1	1	1	0	1	1	1	0	0	1	0	0	0	0	1	0	0	0	0	0	0	0	1	1	1	1	0	0
CoreSNP_6138	ALT	20	30	30	10	0.222222	0.0012805	0.0028953	AAGWMK010000002.1	676625	A	GAG	E	AESF	A_C	GAG_GCG	E_A	NonSynonymous	biofilm-associated protein BapA.	0	0	1	1	1	0	1	1	1	0	0	1	0	0	0	0	1	0	0	0	0	0	0	0	1	1	1	1	0	0
CoreSNP_1315	ALT	20	30	30	10	0.222222	0.0012805	0.0028953	AAGWMK010000002.1	676719	C	GCC	A	NGAW	C_T	GCC_ACC	A_T	NonSynonymous	biofilm-associated protein BapA.	0	0	1	1	1	0	1	1	1	0	0	1	0	0	0	0	1	0	0	0	0	0	0	0	1	1	1	1	0	0
CoreSNP_3364	ALT	20	30	30	10	0.222222	0.0012805	0.0028953	AAGWMK010000002.1	676955	G	AGC	S	DSAN	G_A	AGC_AAC	S_N	NonSynonymous	biofilm-associated protein BapA.	0	0	1	1	1	0	1	1	1	0	0	1	0	0	0	0	1	0	0	0	0	0	0	0	1	1	1	1	0	0
CoreSNP_559	ALT	20	30	30	10	0.222222	0.0012805	0.0028953	AAGWMK010000002.1	677049	G	GGC	G	LGSG	G_A	GGC_AGC	G_S	NonSynonymous	biofilm-associated protein BapA.	0	0	1	1	1	0	1	1	1	0	0	1	0	0	0	0	1	0	0	0	0	0	0	0	1	1	1	1	0	0
CoreSNP_4954	ALT	20	30	30	10	0.222222	0.0012805	0.0028953	AAGWMK010000002.1	677826	C	GCG	A	PVAT	C_G	GCG_CCG	A_P	NonSynonymous	biofilm-associated protein BapA.	0	0	1	1	1	0	1	1	1	0	0	1	0	0	0	0	1	0	0	0	0	0	0	0	1	1	1	1	0	0
CoreSNP_1240	ALT	20	30	30	10	0.222222	0.0012805	0.0028953	AAGWMK010000002.1	677939	T	GTC	V	GVVT	T_C	GTC_GCC	V_A	NonSynonymous	biofilm-associated protein BapA.	0	0	1	1	1	0	1	1	1	0	0	1	0	0	0	0	1	0	0	0	0	0	0	0	1	1	1	1	0	0
CoreSNP_2327	ALT	20	30	30	10	0.222222	0.0012805	0.0028953	AAGWMK010000002.1	678668	T	CAT	H	NWHF	T_C	CAT_CGT	H_R	NonSynonymous	biofilm-associated protein BapA.	0	0	1	1	1	0	1	1	1	0	0	1	0	0	0	0	1	0	0	0	0	0	0	0	1	1	1	1	0	0
CoreSNP_1302	ALT	20	30	30	10	0.222222	0.0012805	0.0028953	AAGWMK010000002.1	678684	G	GCC	A	DASG	G_A	GCC_ACC	A_T	NonSynonymous	biofilm-associated protein BapA.	0	0	1	1	1	0	1	1	1	0	0	1	0	0	0	0	1	0	0	0	0	0	0	0	1	1	1	1	0	0
CoreSNP_4085	ALT	20	30	30	10	0.222222	0.0012805	0.0028953	AAGWMK010000002.1	678948	G	CTT	L	PQLS	G_T	CTT_ATT	L_I	NonSynonymous	biofilm-associated protein BapA.	0	0	1	1	1	0	1	1	1	0	0	1	0	0	0	0	1	0	0	0	0	0	0	0	1	1	1	1	0	0
CoreSNP_3992	ALT	20	30	30	10	0.222222	0.0012805	0.0028953	AAGWMK010000002.1	679688								Unknown	Not in annotated region	0	0	1	1	1	0	1	1	1	0	0	1	0	0	0	0	1	0	0	0	0	0	0	0	1	1	1	1	0	0
CoreSNP_475	ALT	20	30	30	10	0.222222	0.0012805	0.0028953	AAGWMK010000002.1	679730								Unknown	Not in annotated region	0	0	1	1	1	0	1	1	1	0	0	1	0	0	0	0	1	0	0	0	0	0	0	0	1	1	1	1	0	0
CoreSNP_1193	ALT	20	30	30	10	0.222222	0.0012805	0.0028953	AAGWMK010000002.1	679741								Unknown	Not in annotated region	0	0	1	1	1	0	1	1	1	0	0	1	0	0	0	0	1	0	0	0	0	0	0	0	1	1	1	1	0	0
CoreSNP_290	ALT	20	30	30	10	0.222222	0.0012805	0.0028953	AAGWMK010000002.1	680941	C	TTG	L	VLLT	C_A	TTG_TTT	L_F	NonSynonymous	type II toxin-antitoxin system RatA family.	0	0	1	1	1	0	1	1	1	0	0	1	0	0	0	0	1	0	0	0	0	0	0	0	1	1	1	1	0	0
CoreSNP_2239	ALT	20	30	30	10	0.222222	0.0012805	0.0028953	AAGWMK010000002.1	685915	T	TTC	F	IFDV	T_C	TTC_TCC	F_S	NonSynonymous	cytoplasmic protein.	0	0	1	1	1	0	1	1	1	0	0	1	0	0	0	0	1	0	0	0	0	0	0	0	1	1	1	1	0	0
CoreSNP_4194	ALT	20	30	30	10	0.222222	0.0012805	0.0028953	AAGWMK010000002.1	686084	T	ATT	I	LQIL	T_C	ATT_GTT	I_V	NonSynonymous	cytoplasmic protein.	0	0	1	1	1	0	1	1	1	0	0	1	0	0	0	0	1	0	0	0	0	0	0	0	1	1	1	1	0	0
CoreSNP_2361	ALT	20	30	30	10	0.222222	0.0012805	0.0028953	AAGWMK010000002.1	686309	A	AAT	N	ENYV	A_G	AAT_GAT	N_D	NonSynonymous	cytoplasmic protein.	0	0	1	1	1	0	1	1	1	0	0	1	0	0	0	0	1	0	0	0	0	0	0	0	1	1	1	1	0	0
CoreSNP_5180	ALT	20	30	30	10	0.222222	0.0012805	0.0028953	AAGWMK010000002.1	690158								Unknown	Not in annotated region	0	0	1	1	1	0	1	1	1	0	0	1	0	0	0	0	1	0	0	0	0	0	0	0	1	1	1	1	0	0
CoreSNP_1384	ALT	20	30	30	10	0.222222	0.0012805	0.0028953	AAGWMK010000002.1	691950								Unknown	Not in annotated region	0	0	1	1	1	0	1	1	1	0	0	1	0	0	0	0	1	0	0	0	0	0	0	0	1	1	1	1	0	0
CoreSNP_6188	ALT	20	30	30	10	0.222222	0.0012805	0.0028953	AAGWMK010000002.1	692407								Unknown	Not in annotated region	0	0	1	1	1	0	1	1	1	0	0	1	0	0	0	0	1	0	0	0	0	0	0	0	1	1	1	1	0	0
CoreSNP_5649	ALT	20	30	30	10	0.222222	0.0012805	0.0028953	AAGWMK010000002.1	693390	A	GTG	V	YDVR	A_G	GTG_GCG	V_A	NonSynonymous	diguanylate cyclase DgcN.	0	0	1	1	1	0	1	1	1	0	0	1	0	0	0	0	1	0	0	0	0	0	0	0	1	1	1	1	0	0
CoreSNP_2360	ALT	20	30	30	10	0.222222	0.0012805	0.0028953	AAGWMK010000002.1	693834	T	ATT	I	IIGS	T_G	ATT_ATG	I_M	NonSynonymous	YfiR family protein.	0	0	1	1	1	0	1	1	1	0	0	1	0	0	0	0	1	0	0	0	0	0	0	0	1	1	1	1	0	0
CoreSNP_6498_Alt1AsREF	REF	30	10	20	30	4.5	0.0012805	0.0028953	AAGWMK010000002.1	694535								Unknown	Not in annotated region	0	.	1	1	1	0	1	1	1	0	0	1	0	0	0	0	1	0	0	0	0	0	0	0	1	1	1	1	0	0
CoreSNP_6498_RefAsREF	ALT	19	30	31	10	0.204301	0.000618408	0.0028953	AAGWMK010000002.1	694535								Unknown	Not in annotated region	0	.	1	1	1	0	1	1	1	0	0	1	0	0	0	0	1	0	0	0	0	0	0	0	1	1	1	1	0	0
CoreSNP_5681_Alt1AsREF	REF	30	10	20	30	4.5	0.0012805	0.0028953	AAGWMK010000002.1	697070	C	GCG	A	LAFP	C_T	GCG_GTG	A_V	NonSynonymous	SMP-30/gluconolactoNot in annotated regionse/LRE family protein.	0	0	1	1	1	0	1	1	1	0	0	1	0	0	0	0	1	0	0	.	0	0	0	0	1	1	1	1	0	0
CoreSNP_5681_RefAsREF	ALT	20	29	30	11	0.252874	0.00282606	0.00415879	AAGWMK010000002.1	697070	C	GCG	A	LAFP	C_T	GCG_GTG	A_V	NonSynonymous	SMP-30/gluconolactoNot in annotated regionse/LRE family protein.	0	0	1	1	1	0	1	1	1	0	0	1	0	0	0	0	1	0	0	.	0	0	0	0	1	1	1	1	0	0
CoreSNP_1760	ALT	20	30	30	10	0.222222	0.0012805	0.0028953	AAGWMK010000002.1	697900	T	CTG	L	NLES	T_A	CTG_CAG	L_Q	NonSynonymous	bifunctioNot in annotated regionl chorismate mutase/prepheNot in annotated regionte.	0	0	1	1	1	0	1	1	1	0	0	1	0	0	0	0	1	0	0	0	0	0	0	0	1	1	1	1	0	0
CoreSNP_3426	ALT	20	30	30	10	0.222222	0.0012805	0.0028953	AAGWMK010000002.1	698882	T	ACC	T	LLTL	T_C	ACC_GCC	T_A	NonSynonymous	bifunctioNot in annotated regionl chorismate mutase/prepheNot in annotated regionte.	0	0	1	1	1	0	1	1	1	0	0	1	0	0	0	0	1	0	0	0	0	0	0	0	1	1	1	1	0	0
CoreSNP_2293	ALT	40	40	10	0	0	0.00194383	0.0028953	AAGWMK010000002.1	705262								Unknown	Not in annotated region	0	0	0	0	0	0	1	0	0	0	0	1	0	0	0	0	1	0	0	0	0	0	0	0	0	0	0	0	0	0
CoreSNP_2261_Alt1AsREF	REF	10	0	40	40	Inf	0.00194383	0.0028953	AAGWMK010000003.1	253								Unknown	Not in annotated region	0	0	0	1	0	.	0	1	1	0	0	0	0	0	0	0	0	0	0	0	0	0	0	0	0	0	0	0	0	0
CoreSNP_2261_RefAsREF	ALT	38	40	12	0	0	0.000885647	0.0028953	AAGWMK010000003.1	253								Unknown	Not in annotated region	0	0	0	1	0	.	0	1	1	0	0	0	0	0	0	0	0	0	0	0	0	0	0	0	0	0	0	0	0	0
CoreSNP_64	ALT	40	40	10	0	0	0.00194383	0.0028953	AAGWMK010000003.1	405								Unknown	Not in annotated region	0	0	0	1	0	0	0	1	1	0	0	0	0	0	0	0	0	0	0	0	0	0	0	0	0	0	0	0	0	0
CoreSNP_2531	ALT	40	40	10	0	0	0.00194383	0.0028953	AAGWMK010000003.1	467								Unknown	Not in annotated region	0	0	0	1	0	0	0	1	1	0	0	0	0	0	0	0	0	0	0	0	0	0	0	0	0	0	0	0	0	0
CoreSNP_93	ALT	40	40	10	0	0	0.00194383	0.0028953	AAGWMK010000003.1	481								Unknown	Not in annotated region	0	0	0	1	0	0	0	1	1	0	0	0	0	0	0	0	0	0	0	0	0	0	0	0	0	0	0	0	0	0
CoreSNP_6092	ALT	40	40	10	0	0	0.00194383	0.0028953	AAGWMK010000003.1	556								Unknown	Not in annotated region	0	0	0	1	0	0	0	1	1	0	0	0	0	0	0	0	0	0	0	0	0	0	0	0	0	0	0	0	0	0
CoreSNP_1780	ALT	40	40	10	0	0	0.00194383	0.0028953	AAGWMK010000003.1	2178	C	GCG	A	ALAG	C_T	GCG_ACG	A_T	NonSynonymous	Fe(3+)-hydroxamate ABC transporter permease.	0	0	0	1	0	0	0	1	1	0	0	0	0	0	0	0	0	0	0	0	0	0	0	0	0	0	0	0	0	0
CoreSNP_2400	ALT	40	40	10	0	0	0.00194383	0.0028953	AAGWMK010000003.1	2372	T	CTG	L	SLLP	T_A	CTG_CAG	L_Q	NonSynonymous	Fe(3+)-hydroxamate ABC transporter permease.	0	0	0	1	0	0	0	1	1	0	0	0	0	0	0	0	0	0	0	0	0	0	0	0	0	0	0	0	0	0
CoreSNP_5929	ALT	40	40	10	0	0	0.00194383	0.0028953	AAGWMK010000003.1	2494	G	TTG	L	LLVA	G_T	TTG_TTT	L_F	NonSynonymous	Fe(3+)-hydroxamate ABC transporter permease.	0	0	0	1	0	0	0	1	1	0	0	0	0	0	0	0	0	0	0	0	0	0	0	0	0	0	0	0	0	0
CoreSNP_1320	ALT	40	40	10	0	0	0.00194383	0.0028953	AAGWMK010000003.1	2599	A	ATA	I	EIPD	A_G	ATA_ATG	I_M	NonSynonymous	Fe(3+)-hydroxamate ABC transporter permease.	0	0	0	1	0	0	0	1	1	0	0	0	0	0	0	0	0	0	0	0	0	0	0	0	0	0	0	0	0	0
CoreSNP_4284	ALT	40	40	10	0	0	0.00194383	0.0028953	AAGWMK010000003.1	9441								Unknown	Not in annotated region	0	0	0	1	0	0	0	1	1	0	0	0	0	0	0	0	0	0	0	0	0	0	0	0	0	0	0	0	0	0
CoreSNP_3557	ALT	40	40	10	0	0	0.00194383	0.0028953	AAGWMK010000003.1	11871	C	ACC	T	KTAP	C_T	ACC_ATC	T_I	NonSynonymous	ATP-dependent helicase HrpB.	0	0	0	1	0	0	0	1	1	0	0	0	0	0	0	0	0	0	0	0	0	0	0	0	0	0	0	0	0	0
CoreSNP_1660	ALT	40	40	10	0	0	0.00194383	0.0028953	AAGWMK010000003.1	12168	C	CGG	R	DKRR	C_T	CGG_CAG	R_Q	NonSynonymous	RNot in annotated region 2',3'-cyclic phosphodiesterase.	0	0	0	1	0	0	0	1	1	0	0	0	0	0	0	0	0	0	0	0	0	0	0	0	0	0	0	0	0	0
CoreSNP_4456	ALT	40	40	10	0	0	0.00194383	0.0028953	AAGWMK010000003.1	14928								Unknown	Not in annotated region	0	0	0	1	0	0	0	1	1	0	0	0	0	0	0	0	0	0	0	0	0	0	0	0	0	0	0	0	0	0
CoreSNP_5995	ALT	40	40	10	0	0	0.00194383	0.0028953	AAGWMK010000003.1	15673	C	CGT	R	NMRI	C_T	CGT_CAT	R_H	NonSynonymous	polynucleotide adenylyltransferase PcnB.	0	0	0	1	0	0	0	1	1	0	0	0	0	0	0	0	0	0	0	0	0	0	0	0	0	0	0	0	0	0
CoreSNP_927	ALT	40	40	10	0	0	0.00194383	0.0028953	AAGWMK010000003.1	18674	A	CAG	Q	LQEL	A_T	CAG_CTG	Q_L	NonSynonymous	pantoate--beta-alanine ligase.	0	0	0	1	0	0	0	1	1	0	0	0	0	0	0	0	0	0	0	0	0	0	0	0	0	0	0	0	0	0
CoreSNP_2118	ALT	40	40	10	0	0	0.00194383	0.0028953	AAGWMK010000003.1	26926	A	AAA	K	QKWN	A_C	AAA_ACA	K_T	NonSynonymous	polysaccharide deacetylase family protein.	0	0	0	1	0	0	0	1	1	0	0	0	0	0	0	0	0	0	0	0	0	0	0	0	0	0	0	0	0	0
CoreSNP_5071	ALT	40	40	10	0	0	0.00194383	0.0028953	AAGWMK010000003.1	28870	G	GTC	V	NVYS	G_A	GTC_ATC	V_I	NonSynonymous	fimbrial protein StiA.	0	0	0	1	0	0	0	1	1	0	0	0	0	0	0	0	0	0	0	0	0	0	0	0	0	0	0	0	0	0
CoreSNP_3629	ALT	40	40	10	0	0	0.00194383	0.0028953	AAGWMK010000003.1	29092	A	TCC	S	YIST	A_C	TCC_GCC	S_A	NonSynonymous	fimbrial protein StiA.	0	0	0	1	0	0	0	1	1	0	0	0	0	0	0	0	0	0	0	0	0	0	0	0	0	0	0	0	0	0
CoreSNP_1337	ALT	40	40	10	0	0	0.00194383	0.0028953	AAGWMK010000003.1	29347	T	AAC	N	SNND	T_C	AAC_AGC	N_S	NonSynonymous	fimbria/pilus periplasmic chaperone.	0	0	0	1	0	0	0	1	1	0	0	0	0	0	0	0	0	0	0	0	0	0	0	0	0	0	0	0	0	0
CoreSNP_4143	ALT	40	40	10	0	0	0.00194383	0.0028953	AAGWMK010000003.1	29520	C	CTG	L	SLYW	C_A	CTG_ATG	L_M	NonSynonymous	fimbria/pilus periplasmic chaperone.	0	0	0	1	0	0	0	1	1	0	0	0	0	0	0	0	0	0	0	0	0	0	0	0	0	0	0	0	0	0
CoreSNP_6464	ALT	40	40	10	0	0	0.00194383	0.0028953	AAGWMK010000003.1	30176	C	GCG	A	QLAT	C_T	GCG_ACG	A_T	NonSynonymous	fimbrial outer membrane usher protein.	0	0	0	1	0	0	0	1	1	0	0	0	0	0	0	0	0	0	0	0	0	0	0	0	0	0	0	0	0	0
CoreSNP_204	ALT	40	40	10	0	0	0.00194383	0.0028953	AAGWMK010000003.1	30242	G	GGC	G	NGVK	G_A	GGC_AGC	G_S	NonSynonymous	fimbrial outer membrane usher protein.	0	0	0	1	0	0	0	1	1	0	0	0	0	0	0	0	0	0	0	0	0	0	0	0	0	0	0	0	0	0
CoreSNP_6094	ALT	40	40	10	0	0	0.00194383	0.0028953	AAGWMK010000003.1	30923	G	GCC	A	EADG	G_A	GCC_ACC	A_T	NonSynonymous	fimbrial outer membrane usher protein.	0	0	0	1	0	0	0	1	1	0	0	0	0	0	0	0	0	0	0	0	0	0	0	0	0	0	0	0	0	0
CoreSNP_741	ALT	40	40	10	0	0	0.00194383	0.0028953	AAGWMK010000003.1	31251	G	CGC	R	WRVR	G_A	CGC_CAC	R_H	NonSynonymous	fimbrial outer membrane usher protein.	0	0	0	1	0	0	0	1	1	0	0	0	0	0	0	0	0	0	0	0	0	0	0	0	0	0	0	0	0	0
CoreSNP_1706	ALT	40	40	10	0	0	0.00194383	0.0028953	AAGWMK010000003.1	31544	T	ACG	T	SYTL	T_A	ACG_TCG	T_S	NonSynonymous	fimbrial outer membrane usher protein.	0	0	0	1	0	0	0	1	1	0	0	0	0	0	0	0	0	0	0	0	0	0	0	0	0	0	0	0	0	0
CoreSNP_3923	ALT	40	40	10	0	0	0.00194383	0.0028953	AAGWMK010000003.1	32303	C	GCC	A	NLAS	C_A	GCC_TCC	A_S	NonSynonymous	fimbrial outer membrane usher protein.	0	0	0	1	0	0	0	1	1	0	0	0	0	0	0	0	0	0	0	0	0	0	0	0	0	0	0	0	0	0
CoreSNP_90	ALT	40	40	10	0	0	0.00194383	0.0028953	AAGWMK010000003.1	32503	A	TCG	S	ALSL	A_C	TCG_GCG	S_A	NonSynonymous	fimbrial protein.	0	0	0	1	0	0	0	1	1	0	0	0	0	0	0	0	0	0	0	0	0	0	0	0	0	0	0	0	0	0
CoreSNP_6343	REF	50	30	0	10	Inf	0.000148176	0.0028953	AAGWMK010000003.1	36837								Unknown	Not in annotated region	0	0	0	0	0	0	0	0	0	0	0	0	0	1	1	0	0	1	0	1	1	1	1	0	0	0	0	0	1	0
CoreSNP_1025	ALT	40	40	10	0	0	0.00194383	0.0028953	AAGWMK010000003.1	37268	C	CGT	R	VWRR	C_T	CGT_CAT	R_H	NonSynonymous	pyrroloquinoline quinone-dependent.	0	0	0	1	0	0	0	1	1	0	0	0	0	0	0	0	0	0	0	0	0	0	0	0	0	0	0	0	0	0
CoreSNP_1026	REF	10	0	40	40	Inf	0.00194383	0.0028953	AAGWMK010000003.1	37301	T	GAG	E	AVEA	G_T	GCG_GAG	A_E	NonSynonymous	pyrroloquinoline quinone-dependent.	1	0	1	1	1	0	1	1	1	0	0	1	1	1	1	1	1	1	1	1	1	1	1	1	1	1	1	1	1	1
CoreSNP_4089	ALT	40	40	10	0	0	0.00194383	0.0028953	AAGWMK010000003.1	37781	C	GCC	A	EAIA	C_T	GCC_GTC	A_V	NonSynonymous	pyrroloquinoline quinone-dependent.	0	0	0	1	0	0	0	1	1	0	0	0	0	0	0	0	0	0	0	0	0	0	0	0	0	0	0	0	0	0
CoreSNP_2394	ALT	40	40	10	0	0	0.00194383	0.0028953	AAGWMK010000003.1	40195	G	CCG	P	ELPL	G_A	CCG_CTG	P_L	NonSynonymous	multicopper oxidase CueO.	0	0	0	0	0	0	1	0	0	0	0	1	0	0	0	0	1	0	0	0	0	0	0	0	0	0	0	0	0	0
CoreSNP_4930_Alt1AsREF	REF	10	0	40	40	Inf	0.00194383	0.0028953	AAGWMK010000003.1	47475								Unknown	Not in annotated region	0	.	0	1	0	0	0	1	1	0	0	0	0	0	0	0	0	0	0	0	0	0	0	0	0	0	0	0	0	0
CoreSNP_4930_RefAsREF	ALT	39	40	11	0	0	0.000953391	0.0028953	AAGWMK010000003.1	47475								Unknown	Not in annotated region	0	.	0	1	0	0	0	1	1	0	0	0	0	0	0	0	0	0	0	0	0	0	0	0	0	0	0	0	0	0
CoreSNP_5990_Alt1AsREF	REF	10	0	40	40	Inf	0.00194383	0.0028953	AAGWMK010000003.1	47526								Unknown	Not in annotated region	0	.	0	1	0	0	0	1	1	0	0	0	0	0	0	0	0	0	0	0	0	0	0	0	0	0	0	0	0	0
CoreSNP_5990_RefAsREF	ALT	39	40	11	0	0	0.000953391	0.0028953	AAGWMK010000003.1	47526								Unknown	Not in annotated region	0	.	0	1	0	0	0	1	1	0	0	0	0	0	0	0	0	0	0	0	0	0	0	0	0	0	0	0	0	0
CoreSNP_6167_Alt1AsREF	REF	38	10	12	30	9.5	1.88e-06	0.00020845	AAGWMK010000003.1	48314	T	TTG	L	NLEG	T_G	TTG_TGG	L_W	NonSynonymous	HNH endonuclease.	0	.	1	1	1	0	1	1	1	0	0	1	0	0	0	0	1	0	1	0	0	0	0	1	1	1	1	1	0	0
CoreSNP_6167_RefAsREF	ALT	8	30	42	10	0.0634921	2.72e-08	5.3e-06	AAGWMK010000003.1	48314	T	TTG	L	NLEG	T_G	TTG_TGG	L_W	NonSynonymous	HNH endonuclease.	0	.	1	1	1	0	1	1	1	0	0	1	0	0	0	0	1	0	1	0	0	0	0	1	1	1	1	1	0	0
CoreSNP_4571	REF	50	35	0	5	Inf	0.014972	0.0217796	AAGWMK010000003.1	68407	C	GCT	A	VDAG	C_T	GCT_ACT	A_T	NonSynonymous	carboxylating nicotiNot in annotated regionte-nucleotide.	0	0	0	0	0	0	0	0	0	0	0	0	0	0	1	0	0	1	0	1	0	0	1	0	0	0	0	0	1	0
CoreSNP_366	ALT	40	40	10	0	0	0.00194383	0.0028953	AAGWMK010000003.1	85071	G	GCG	A	QVAT	G_T	GCG_GAG	A_E	NonSynonymous	UDP-N-acetylmuramate--L-alanine ligase.	0	0	0	0	0	0	1	0	0	0	0	1	0	0	0	0	1	0	0	0	0	0	0	0	0	0	0	0	0	0
CoreSNP_2704_Alt1AsREF	REF	30	9	20	31	5.16667	0.000543766	0.0028953	AAGWMK010000003.1	103145								Unknown	Not in annotated region	0	0	1	1	1	0	1	1	1	0	0	1	0	0	0	0	1	0	0	0	0	0	0	0	1	1	1	1	0	0
CoreSNP_2704_RefAsREF	ALT	20	30	30	10	0.222222	0.0012805	0.0028953	AAGWMK010000003.1	103145								Unknown	Not in annotated region	0	0	1	1	1	0	1	1	1	0	0	1	0	0	0	0	1	0	0	0	0	0	0	0	1	1	1	1	0	0
CoreSNP_314	ALT	40	40	10	0	0	0.00194383	0.0028953	AAGWMK010000003.1	109819	A	CTG	L	ETLA	A_C	CTG_CGG	L_R	NonSynonymous	HTH-type transcriptioNot in annotated regionl regulator SgrR.	0	0	0	0	1	0	0	0	0	0	0	0	0	0	0	0	0	0	0	0	0	0	0	0	0	0	1	1	0	0
CoreSNP_6511	REF	50	30	0	10	Inf	0.000148176	0.0028953	AAGWMK010000003.1	111799	C	ACG	T	FTPQ	C_T	ACG_ATG	T_M	NonSynonymous	thiamine ABC transporter substrate binding.	0	0	1	0	0	0	0	0	0	0	0	0	0	0	0	0	0	0	0	0	0	0	0	0	1	1	0	0	0	0
CoreSNP_4880	REF	50	30	0	10	Inf	0.000148176	0.0028953	AAGWMK010000003.1	116080								Unknown	Not in annotated region	0	0	0	0	0	0	0	0	0	0	0	0	0	1	1	0	0	1	0	1	1	1	1	0	0	0	0	0	1	0
CoreSNP_660	REF	50	30	0	10	Inf	0.000148176	0.0028953	AAGWMK010000003.1	122357	C	GGT	G	VSGL	C_A	GGT_TGT	G_C	NonSynonymous	DNot in annotated region polymerase II.	0	0	1	0	0	0	0	0	0	0	0	0	0	0	0	0	0	0	0	0	0	0	0	0	1	1	0	0	0	0
CoreSNP_1537	REF	50	29	0	11	Inf	5.56e-05	0.0028953	AAGWMK010000003.1	138489	T	GTC	V	GVCG	T_G	GTC_GGC	V_G	NonSynonymous	glutathione-regulated potassium-efflux system.	0	0	0	0	0	0	0	0	0	0	0	0	0	1	1	0	0	1	0	1	1	1	1	0	0	0	0	0	1	0
CoreSNP_5520	ALT	40	40	10	0	0	0.00194383	0.0028953	AAGWMK010000003.1	145685	G	GCC	A	IKAC	G_A	GCC_GTC	A_V	NonSynonymous	ferredoxin-like protein FixX.	0	0	0	0	0	0	0	0	0	0	0	0	0	0	0	0	0	0	1	0	0	0	0	1	0	0	0	0	0	0
CoreSNP_4195	ALT	40	40	10	0	0	0.00194383	0.0028953	AAGWMK010000003.1	156562								Unknown	Not in annotated region	0	0	0	1	0	0	0	1	1	0	0	0	0	0	0	0	0	0	0	0	0	0	0	0	0	0	0	0	0	0
CoreSNP_1741	ALT	40	40	10	0	0	0.00194383	0.0028953	AAGWMK010000003.1	161555	T	CAA	Q	GYQE	T_A	CAA_CTA	Q_L	NonSynonymous	carbamoyl-phosphate synthase small subunit.	0	0	0	1	0	0	0	1	1	0	0	0	0	0	0	0	0	0	0	0	0	0	0	0	0	0	0	0	0	0
CoreSNP_4240	ALT	40	40	10	0	0	0.00194383	0.0028953	AAGWMK010000003.1	210744	C	GCC	A	PTAA	C_T	GCC_ACC	A_T	NonSynonymous	fimbrial biogenesis outer membrane usher.	0	0	0	1	0	0	0	1	1	0	0	0	0	0	0	0	0	0	0	0	0	0	0	0	0	0	0	0	0	0
CoreSNP_1905	ALT	40	40	10	0	0	0.00194383	0.0028953	AAGWMK010000003.1	210986	T	CAG	Q	FLQG	T_A	CAG_CTG	Q_L	NonSynonymous	fimbrial biogenesis outer membrane usher.	0	0	0	0	0	0	0	0	0	0	0	0	0	0	0	0	0	0	1	0	0	0	0	1	0	0	0	0	0	0
CoreSNP_4385	REF	10	0	40	40	Inf	0.00194383	0.0028953	AAGWMK010000003.1	211331	A	CTG	L	AILA	G_A	CCG_CTG	P_L	NonSynonymous	fimbrial biogenesis outer membrane usher.	1	0	1	1	1	0	1	1	1	0	0	1	1	1	1	1	1	1	1	1	1	1	1	1	1	1	1	1	1	1
CoreSNP_3529	REF	50	30	0	10	Inf	0.000148176	0.0028953	AAGWMK010000003.1	212370	G	GCG	A	FAAQ	G_A	GCG_GTG	A_V	NonSynonymous	fimbria/pilus periplasmic chaperone.	0	0	0	0	0	0	0	0	0	0	0	0	0	0	0	1	0	0	0	0	0	0	0	0	0	0	0	0	0	0
CoreSNP_996	ALT	40	40	10	0	0	0.00194383	0.0028953	AAGWMK010000003.1	212728	G	GCG	A	GSAT	G_T	GCG_GAG	A_E	NonSynonymous	fimbrial protein BcfA.	0	0	0	1	0	0	0	1	1	0	0	0	0	0	0	0	0	0	0	0	0	0	0	0	0	0	0	0	0	0
CoreSNP_4823	ALT	40	40	10	0	0	0.00194383	0.0028953	AAGWMK010000003.1	214366								Unknown	Not in annotated region	0	0	0	1	0	0	0	1	1	0	0	0	0	0	0	0	0	0	0	0	0	0	0	0	0	0	0	0	0	0
CoreSNP_2567	ALT	40	40	10	0	0	0.00194383	0.0028953	AAGWMK010000003.1	227376	G	ATG	M	AMSG	G_A	ATG_ATA	M_I	NonSynonymous	acidic protein MsyB.	0	0	0	1	0	0	0	1	1	0	0	0	0	0	0	0	0	0	0	0	0	0	0	0	0	0	0	0	0	0
CoreSNP_598	REF	50	30	0	10	Inf	0.000148176	0.0028953	AAGWMK010000003.1	242604	T	TAT	Y	IYRP	T_C	TAT_CAT	Y_H	NonSynonymous	fimbrial assembly chaperone.	0	0	1	0	0	0	0	0	0	0	0	0	0	0	0	0	0	0	0	0	0	0	0	0	1	1	0	0	0	0
CoreSNP_1941	ALT	40	40	10	0	0	0.00194383	0.0028953	AAGWMK010000003.1	244071	T	ACG	T	ELTA	T_G	ACG_CCG	T_P	NonSynonymous	fimbrial outer membrane usher protein.	0	0	0	0	1	0	0	0	0	0	0	0	0	0	0	0	0	0	0	0	0	0	0	0	0	0	1	1	0	0
CoreSNP_2516	ALT	40	40	10	0	0	0.00194383	0.0028953	AAGWMK010000003.1	246065								Unknown	Not in annotated region	0	0	0	1	0	0	0	1	1	0	0	0	0	0	0	0	0	0	0	0	0	0	0	0	0	0	0	0	0	0
CoreSNP_1837	ALT	40	40	10	0	0	0.00194383	0.0028953	AAGWMK010000003.1	250237	G	CGC	R	PERV	G_C	CGC_GGC	R_G	NonSynonymous	two-component system response regulator CreB.	0	0	0	0	0	0	0	0	0	0	0	0	0	0	0	0	0	0	1	0	0	0	0	1	0	0	0	0	0	0
CoreSNP_4661	ALT	40	40	10	0	0	0.00194383	0.0028953	AAGWMK010000003.1	250258	G	GCC	A	KALL	G_A	GCC_ACC	A_T	NonSynonymous	two-component system response regulator CreB.	0	0	0	1	0	0	0	1	1	0	0	0	0	0	0	0	0	0	0	0	0	0	0	0	0	0	0	0	0	0
CoreSNP_605	REF	50	30	0	10	Inf	0.000148176	0.0028953	AAGWMK010000003.1	251440								Unknown	Not in annotated region	0	0	0	0	0	0	0	0	0	0	0	0	0	0	0	1	0	0	0	0	0	0	0	0	0	0	0	0	0	0
CoreSNP_5160	REF	50	30	0	10	Inf	0.000148176	0.0028953	AAGWMK010000003.1	262503	C	CGT	R	EREE	A_C	AGT_CGT	S_R	NonSynonymous	YtjB family periplasmic protein.	1	0	0	0	0	0	0	0	0	0	0	0	1	0	0	0	0	0	0	0	0	0	0	0	0	0	0	0	0	1
CoreSNP_4581	REF	50	30	0	10	Inf	0.000148176	0.0028953	AAGWMK010000003.1	264831	T	GTC	V	DVSL	T_C	GTC_GCC	V_A	NonSynonymous	DUF1120 domain-containing protein.	0	0	1	0	0	0	0	0	0	0	0	0	0	0	0	0	0	0	0	0	0	0	0	0	1	1	0	0	0	0
CoreSNP_4867	ALT	40	40	10	0	0	0.00194383	0.0028953	AAGWMK010000003.1	265940	G	GGC	G	GGEG	G_A	GGC_GAC	G_D	NonSynonymous	fimbria/pilus periplasmic chaperone.	0	0	0	0	0	0	0	0	0	0	0	0	0	0	0	0	0	0	1	0	0	0	0	1	0	0	0	0	0	0
CoreSNP_2219	ALT	40	40	10	0	0	0.00194383	0.0028953	AAGWMK010000003.1	282333	T	TAT	Y	EYEH	T_C	TAT_CAT	Y_H	NonSynonymous	DNot in annotated region polymerase III subunit psi.	0	0	0	1	0	0	0	1	1	0	0	0	0	0	0	0	0	0	0	0	0	0	0	0	0	0	0	0	0	0
CoreSNP_2626	REF	50	30	0	10	Inf	0.000148176	0.0028953	AAGWMK010000003.1	283273	A	TTT	F	PQFS	A_T	TTT_ATT	F_I	NonSynonymous	16S rRNot in annotated region (guanine(1207)-N(2))-methyltransferase.	0	0	0	0	0	0	0	0	0	0	0	0	0	0	0	1	0	0	0	0	0	0	0	0	0	0	0	0	0	0
CoreSNP_2053	ALT	40	40	10	0	0	0.00194383	0.0028953	AAGWMK010000003.1	284649								Unknown	Not in annotated region	0	0	0	0	0	0	0	0	0	0	0	0	0	0	0	0	0	0	1	0	0	0	0	1	0	0	0	0	0	0
CoreSNP_227	REF	50	30	0	10	Inf	0.000148176	0.0028953	AAGWMK010000003.1	294136	C	CCG	P	SPWF	C_T	CCG_TCG	P_S	NonSynonymous	phosphatidylglycerol--membrane-oligosaccharide.	0	0	1	0	0	0	0	0	0	0	0	0	0	0	0	0	0	0	0	0	0	0	0	0	1	1	0	0	0	0
CoreSNP_4022	REF	50	30	0	10	Inf	0.000148176	0.0028953	AAGWMK010000003.1	295303								Unknown	Not in annotated region	0	0	1	0	0	0	0	0	0	0	0	0	0	0	0	0	0	0	0	0	0	0	0	0	1	1	0	0	0	0
CoreSNP_2421	ALT	40	40	10	0	0	0.00194383	0.0028953	AAGWMK010000003.1	309382								Unknown	Not in annotated region	0	0	0	1	0	0	0	1	1	0	0	0	0	0	0	0	0	0	0	0	0	0	0	0	0	0	0	0	0	0
CoreSNP_287	ALT	40	40	10	0	0	0.00194383	0.0028953	AAGWMK010000003.1	319696	A	GAT	D	ADQF	A_C	GAT_GCT	D_A	NonSynonymous	Not in annotated regionD-dependent succiNot in annotated regionte-semialdehyde.	0	0	0	1	0	0	0	1	1	0	0	0	0	0	0	0	0	0	0	0	0	0	0	0	0	0	0	0	0	0
CoreSNP_1659	ALT	10	30	40	10	0.0833333	1.84e-07	2.21e-05	AAGWMK010000003.1	323173	G	GCT	A	AMAG	G_A	GCT_GTT	A_V	NonSynonymous	DUF445 domain-containing protein.	0	0	1	1	1	0	1	1	1	0	0	1	0	0	0	0	1	0	1	0	0	0	0	1	1	1	1	1	0	0
CoreSNP_3254	ALT	20	30	30	10	0.222222	0.0012805	0.0028953	AAGWMK010000003.1	331354	T	TAC	Y	NYGG	T_C	TAC_CAC	Y_H	NonSynonymous	type VI secretion system tube protein Hcp.	0	0	1	1	1	0	1	1	1	0	0	1	0	0	0	0	1	0	0	0	0	0	0	0	1	1	1	1	0	0
CoreSNP_2469_Alt1AsREF	REF	9	0	41	40	Inf	0.00393467	0.0057796	AAGWMK010000003.1	331690								Unknown	Not in annotated region	0	0	0	1	0	0	0	.	1	0	0	0	0	0	0	0	0	0	0	0	0	0	0	0	0	0	0	0	0	0
CoreSNP_2469_RefAsREF	ALT	39	39	11	1	0.0909091	0.0101319	0.0147984	AAGWMK010000003.1	331690								Unknown	Not in annotated region	0	0	0	1	0	0	0	.	1	0	0	0	0	0	0	0	0	0	0	0	0	0	0	0	0	0	0	0	0	0
CoreSNP_2901	ALT	40	40	10	0	0	0.00194383	0.0028953	AAGWMK010000003.1	334990	A	AAA	K	LKKL	A_G	AAA_GAA	K_E	NonSynonymous	DUF302 domain-containing protein.	0	0	0	0	1	0	0	0	0	0	0	0	0	0	0	0	0	0	0	0	0	0	0	0	0	0	1	1	0	0
CoreSNP_1838	ALT	10	30	40	10	0.0833333	1.84e-07	2.21e-05	AAGWMK010000003.1	349215	T	TCC	S	RSIA	T_G	TCC_GCC	S_A	NonSynonymous	DNot in annotated region sulfur modification protein DndD.	0	0	1	1	1	0	1	1	1	0	0	1	0	0	0	0	1	0	1	0	0	0	0	1	1	1	1	1	0	0
CoreSNP_730	ALT	40	40	10	0	0	0.00194383	0.0028953	AAGWMK010000003.1	349983	T	TTC	F	YFPE	T_C	TTC_CTC	F_L	NonSynonymous	DNot in annotated region sulfur modification protein DndD.	0	0	0	1	0	0	0	1	1	0	0	0	0	0	0	0	0	0	0	0	0	0	0	0	0	0	0	0	0	0
CoreSNP_2528	ALT	40	40	10	0	0	0.00194383	0.0028953	AAGWMK010000003.1	364169								Unknown	Not in annotated region	0	0	0	0	1	0	0	0	0	0	0	0	0	0	0	0	0	0	0	0	0	0	0	0	0	0	1	1	0	0
CoreSNP_223	REF	50	30	0	10	Inf	0.000148176	0.0028953	AAGWMK010000003.1	365900	G	GTT	V	LVED	A_G	ATT_GTT	I_V	NonSynonymous	glucoNot in annotated regionte 5-dehydrogeNot in annotated regionse.	1	0	0	0	0	0	0	0	0	0	0	0	1	0	0	0	0	0	0	0	0	0	0	0	0	0	0	0	0	1
CoreSNP_882	REF	50	31	0	9	Inf	0.000387169	0.0028953	AAGWMK010000003.1	367912	G	ACC	T	LRTV	G_A	ACC_ATC	T_I	NonSynonymous	LacI family DNot in annotated region-binding transcriptioNot in annotated regionl.	0	0	0	0	0	0	0	0	0	0	0	0	0	1	1	0	0	1	0	1	1	1	1	0	0	0	0	0	1	0
CoreSNP_516	REF	50	31	0	9	Inf	0.000387169	0.0028953	AAGWMK010000003.1	368762	G	GCG	A	PSAS	G_A	GCG_GTG	A_V	NonSynonymous	LPS export ABC transporter permease LptG.	0	0	0	0	0	0	0	0	0	0	0	0	0	1	1	0	0	1	0	1	1	1	1	0	0	0	0	0	1	0
CoreSNP_3341	REF	50	33	0	7	Inf	0.00249533	0.0037114	AAGWMK010000003.1	383501	C	CGC	R	HRSC	C_A	CGC_AGC	R_S	NonSynonymous	arginine deimiNot in annotated regionse.	0	0	0	0	0	0	0	0	0	0	0	0	0	1	1	0	0	1	0	1	0	0	1	0	0	0	0	0	1	0
CoreSNP_3887	ALT	20	30	30	10	0.222222	0.0012805	0.0028953	AAGWMK010000003.1	389562	A	TAC	Y	NYYV	A_C	TAC_GAC	Y_D	NonSynonymous	aspartate carbamoyltransferase regulatory.	0	0	1	1	1	0	1	1	1	0	0	1	0	0	0	0	1	0	0	0	0	0	0	0	1	1	1	1	0	0
CoreSNP_495	ALT	40	40	10	0	0	0.00194383	0.0028953	AAGWMK010000003.1	409440								Unknown	Not in annotated region	0	0	0	1	0	0	0	1	1	0	0	0	0	0	0	0	0	0	0	0	0	0	0	0	0	0	0	0	0	0
CoreSNP_850	ALT	40	40	10	0	0	0.00194383	0.0028953	AAGWMK010000003.1	409544								Unknown	Not in annotated region	0	0	0	1	0	0	0	1	1	0	0	0	0	0	0	0	0	0	0	0	0	0	0	0	0	0	0	0	0	0
CoreSNP_1568	ALT	40	40	10	0	0	0.00194383	0.0028953	AAGWMK010000003.1	413290	T	CTG	L	VLRL	T_A	CTG_CAG	L_Q	NonSynonymous	2-keto-myo-inositol isomerase IolI2.	0	0	0	1	0	0	0	1	1	0	0	0	0	0	0	0	0	0	0	0	0	0	0	0	0	0	0	0	0	0
CoreSNP_798	ALT	20	30	30	10	0.222222	0.0012805	0.0028953	AAGWMK010000003.1	413362	A	ATG	M	RPME	A_G	ATG_ACG	M_T	NonSynonymous	2-keto-myo-inositol isomerase IolI2.	0	0	1	1	1	0	1	1	1	0	0	1	0	0	0	0	1	0	0	0	0	0	0	0	1	1	1	1	0	0
CoreSNP_3486_Alt1AsREF	REF	10	0	40	40	Inf	0.00194383	0.0028953	AAGWMK010000003.1	414809	G	GCG	A	GVAL	G_A	GCG_GTG	A_V	NonSynonymous	MFS transporter.	0	0	0	0	1	0	0	0	0	0	0	0	0	0	0	0	0	.	0	0	0	0	0	0	0	0	1	1	0	0
CoreSNP_3486_RefAsREF	ALT	40	39	10	1	0.102564	0.0198993	0.0286473	AAGWMK010000003.1	414809	G	GCG	A	GVAL	G_A	GCG_GTG	A_V	NonSynonymous	MFS transporter.	0	0	0	0	1	0	0	0	0	0	0	0	0	0	0	0	0	.	0	0	0	0	0	0	0	0	1	1	0	0
CoreSNP_2138	REF	50	30	0	10	Inf	0.000148176	0.0028953	AAGWMK010000003.1	431404	G	GCT	A	SEAR	G_C	GCT_GGT	A_G	NonSynonymous	myo-inositol import MFS transporter IolT2.	0	0	0	0	0	0	0	0	0	0	0	0	0	0	0	1	0	0	0	0	0	0	0	0	0	0	0	0	0	0
CoreSNP_786	ALT	10	30	40	10	0.0833333	1.84e-07	2.21e-05	AAGWMK010000003.1	432090	G	CTT	L	ILLL	G_A	CTT_TTT	L_F	NonSynonymous	hypothetical protein.	0	0	1	1	1	0	1	1	1	0	0	1	0	0	0	0	1	0	1	0	0	0	0	1	1	1	1	1	0	0
CoreSNP_6445	REF	50	31	0	9	Inf	0.000387169	0.0028953	AAGWMK010000003.1	432100	G	TCA	S	LHSL	G_A	TCA_TTA	S_L	NonSynonymous	hypothetical protein.	0	0	0	0	0	0	0	0	0	0	0	0	0	1	1	0	0	1	0	1	1	1	1	0	0	0	0	0	1	0
CoreSNP_630	REF	50	30	0	10	Inf	0.000148176	0.0028953	AAGWMK010000003.1	434171	A	GAA	E	VELV	G_A	GGA_GAA	G_E	NonSynonymous	myo-inositol utilization transcriptioNot in annotated regionl.	1	0	0	0	0	0	0	0	0	0	0	0	1	0	0	0	0	0	0	0	0	0	0	0	0	0	0	0	0	1
CoreSNP_3116	ALT	40	40	10	0	0	0.00194383	0.0028953	AAGWMK010000003.1	473779								Unknown	Not in annotated region	0	0	0	1	0	0	0	1	1	0	0	0	0	0	0	0	0	0	0	0	0	0	0	0	0	0	0	0	0	0
CoreSNP_6543	REF	50	30	0	10	Inf	0.000148176	0.0028953	AAGWMK010000003.1	478526	C	GCT	A	DIAE	C_A	GCT_TCT	A_S	NonSynonymous	DUF2170 family protein.	0	0	0	0	0	0	0	0	0	0	0	0	0	1	1	0	0	1	0	1	1	1	1	0	0	0	0	0	1	0
CoreSNP_4911	REF	50	30	0	10	Inf	0.000148176	0.0028953	AAGWMK010000003.1	485578	C	GTG	V	VFVV	C_G	GTG_CTG	V_L	NonSynonymous	protease modulator HflC.	0	0	1	0	0	0	0	0	0	0	0	0	0	0	0	0	0	0	0	0	0	0	0	0	1	1	0	0	0	0
CoreSNP_5927	ALT	40	40	10	0	0	0.00194383	0.0028953	AAGWMK010000003.1	493570	G	GCG	A	AADL	G_T	GCG_TCG	A_S	NonSynonymous	bifunctioNot in annotated regionl ADP-dependent Not in annotated regionD(P)H-hydrate.	0	0	0	1	0	0	0	1	1	0	0	0	0	0	0	0	0	0	0	0	0	0	0	0	0	0	0	0	0	0
CoreSNP_2323	ALT	40	40	10	0	0	0.00194383	0.0028953	AAGWMK010000003.1	529734								Unknown	Not in annotated region	0	0	0	0	1	0	0	0	0	0	0	0	0	0	0	0	0	0	0	0	0	0	0	0	0	0	1	1	0	0
CoreSNP_54	ALT	40	40	10	0	0	0.00194383	0.0028953	AAGWMK010000003.1	539625								Unknown	Not in annotated region	0	0	0	1	0	0	0	1	1	0	0	0	0	0	0	0	0	0	0	0	0	0	0	0	0	0	0	0	0	0
CoreSNP_1365	ALT	20	30	30	10	0.222222	0.0012805	0.0028953	AAGWMK010000003.1	554791	A	TAT	Y	GKYL	A_G	TAT_CAT	Y_H	NonSynonymous	aNot in annotated regionerobic C4-dicarboxylate transporter.	0	0	1	1	1	0	1	1	1	0	0	1	0	0	0	0	1	0	0	0	0	0	0	0	1	1	1	1	0	0
CoreSNP_2585	ALT	10	30	40	10	0.0833333	1.84e-07	2.21e-05	AAGWMK010000003.1	561490	T	TGC	C	YCKL	T_C	TGC_CGC	C_R	NonSynonymous	transcriptioNot in annotated regionl regulator MelR.	0	0	1	1	1	0	1	1	1	0	0	1	0	0	0	0	1	0	1	0	0	0	0	1	1	1	1	1	0	0
CoreSNP_1788	REF	50	10	0	30	Inf	1.26e-15	3.5e-13	AAGWMK010000003.1	572024								Unknown	Not in annotated region	1	0	0	0	0	0	0	0	0	0	0	0	1	1	1	1	0	1	0	1	1	1	1	0	0	0	0	0	1	1
CoreSNP_1097	ALT	40	40	10	0	0	0.00194383	0.0028953	AAGWMK010000003.1	587974	G	GTG	V	DVGW	G_A	GTG_ATG	V_M	NonSynonymous	acetate--CoA ligase.	0	0	0	1	0	0	0	1	1	0	0	0	0	0	0	0	0	0	0	0	0	0	0	0	0	0	0	0	0	0
CoreSNP_2035	REF	50	30	0	10	Inf	0.000148176	0.0028953	AAGWMK010000003.1	603928	C	CCT	P	VPEN	C_A	CCT_ACT	P_T	NonSynonymous	Ig-like domain repeat protein.	0	0	0	0	0	0	0	0	0	0	0	0	0	0	0	1	0	0	0	0	0	0	0	0	0	0	0	0	0	0
CoreSNP_5444_Alt1AsREF	ALT	0	8	50	32	0	0.00099212	0.0028953	AAGWMK010000003.1	612801	G	ACC	T	DYTW	G_T	ACC_AAC	T_N	NonSynonymous	Ig-like domain repeat protein.	0	0	0	0	0	0	0	0	0	0	0	0	0	0	0	.	0	0	0	0	0	0	0	0	0	0	0	0	0	0
CoreSNP_5444_RefAsREF	REF	50	30	0	10	Inf	0.000148176	0.0028953	AAGWMK010000003.1	612801	G	ACC	T	DYTW	G_T	ACC_AAC	T_N	NonSynonymous	Ig-like domain repeat protein.	0	0	0	0	0	0	0	0	0	0	0	0	0	0	0	.	0	0	0	0	0	0	0	0	0	0	0	0	0	0
CoreSNP_5445_Alt1AsREF	ALT	0	8	50	32	0	0.00099212	0.0028953	AAGWMK010000003.1	614004	G	ACC	T	DYTW	G_T	ACC_AAC	T_N	NonSynonymous	Ig-like domain repeat protein.	0	0	0	0	0	0	0	0	0	0	0	0	0	0	0	.	0	0	0	0	0	0	0	0	0	0	0	0	0	0
CoreSNP_5445_RefAsREF	REF	50	30	0	10	Inf	0.000148176	0.0028953	AAGWMK010000003.1	614004	G	ACC	T	DYTW	G_T	ACC_AAC	T_N	NonSynonymous	Ig-like domain repeat protein.	0	0	0	0	0	0	0	0	0	0	0	0	0	0	0	.	0	0	0	0	0	0	0	0	0	0	0	0	0	0
CoreSNP_989	ALT	40	40	10	0	0	0.00194383	0.0028953	AAGWMK010000003.1	620133	C	ACG	T	TTPH	C_T	ACG_ATG	T_M	NonSynonymous	Ig-like domain repeat protein.	0	0	0	0	1	0	0	0	0	0	0	0	0	0	0	0	0	0	0	0	0	0	0	0	0	0	1	1	0	0
CoreSNP_604_Alt1AsREF	ALT	0	30	50	10	0	1.26e-15	3.5e-13	AAGWMK010000003.1	620992	G	AGC	S	ISPY	T_G	ATC_AGC	I_S	NonSynonymous	HlyD family type I secretion periplasmic adaptor.	1	0	0	0	0	0	0	0	0	0	0	0	1	1	1	1	0	1	0	1	1	1	1	0	0	0	0	0	1	1
CoreSNP_604_RefAsREF	REF	49	10	1	30	147	3.27e-14	8.76e-12	AAGWMK010000003.1	620992	G	AGC	S	ISPY	T_G	ATC_AGC	I_S	NonSynonymous	HlyD family type I secretion periplasmic adaptor.	1	0	0	0	0	0	0	0	0	0	0	0	1	1	1	1	0	1	0	1	1	1	1	0	0	0	0	0	1	1
CoreSNP_3582	REF	50	30	0	10	Inf	0.000148176	0.0028953	AAGWMK010000003.1	635171	G	GTC	V	EVRS	G_A	GTC_ATC	V_I	NonSynonymous	replicative DNot in annotated region helicase DNot in annotated regionB.	0	0	1	0	0	0	0	0	0	0	0	0	0	0	0	0	0	0	0	0	0	0	0	0	1	1	0	0	0	0
CoreSNP_1416	ALT	40	40	10	0	0	0.00194383	0.0028953	AAGWMK010000004.1	11709								Unknown	Not in annotated region	0	0	0	1	0	0	0	1	1	0	0	0	0	0	0	0	0	0	0	0	0	0	0	0	0	0	0	0	0	0
CoreSNP_520	REF	50	20	0	20	Inf	2.7e-09	5.43e-07	AAGWMK010000004.1	34246	C	CGC	R	IGRV	T_C	CAC_CGC	H_R	NonSynonymous	tRNot in annotated region adenosine(34) deamiNot in annotated regionse TadA.	1	0	0	0	0	0	0	0	0	0	0	0	1	0	0	1	0	0	0	0	0	0	0	0	0	0	0	0	0	1
CoreSNP_3636	REF	50	30	0	10	Inf	0.000148176	0.0028953	AAGWMK010000004.1	35484	A	GTC	V	EEVI	A_G	GTC_GCC	V_A	NonSynonymous	membrane-bound lytic murein transglycosylase.	0	0	1	0	0	0	0	0	0	0	0	0	0	0	0	0	0	0	0	0	0	0	0	0	1	1	0	0	0	0
CoreSNP_1671	ALT	40	40	10	0	0	0.00194383	0.0028953	AAGWMK010000004.1	42521	G	ACG	T	VETN	G_A	ACG_ATG	T_M	NonSynonymous	two-component system QseEF-associated.	0	0	0	1	0	0	0	1	1	0	0	0	0	0	0	0	0	0	0	0	0	0	0	0	0	0	0	0	0	0
CoreSNP_1698	ALT	20	30	30	10	0.222222	0.0012805	0.0028953	AAGWMK010000004.1	61801	T	AAC	N	PINE	T_G	AAC_ACC	N_T	NonSynonymous	aNot in annotated regionerobic sulfite reductase subunit A.	0	0	1	1	1	0	1	1	1	0	0	1	0	0	0	0	1	0	0	0	0	0	0	0	1	1	1	1	0	0
CoreSNP_558	REF	50	30	0	10	Inf	0.000148176	0.0028953	AAGWMK010000004.1	64419	T	GAG	E	PREC	T_C	GAG_GGG	E_G	NonSynonymous	tRNot in annotated region.	0	0	1	0	0	0	0	0	0	0	0	0	0	0	0	0	0	0	0	0	0	0	0	0	1	1	0	0	0	0
CoreSNP_5415	ALT	40	40	10	0	0	0.00194383	0.0028953	AAGWMK010000004.1	73053	C	GCT	A	EADG	C_T	GCT_GTT	A_V	NonSynonymous	enhanced serine sensitivity protein SseB.	0	0	0	1	0	0	0	1	1	0	0	0	0	0	0	0	0	0	0	0	0	0	0	0	0	0	0	0	0	0
CoreSNP_1042	ALT	40	40	10	0	0	0.00194383	0.0028953	AAGWMK010000004.1	78088	T	TTG	L	KLHI	T_A	TTG_ATG	L_M	NonSynonymous	alpha-2-macroglobulin family protein.	0	0	0	0	1	0	0	0	0	0	0	0	0	0	0	0	0	0	0	0	0	0	0	0	0	0	1	1	0	0
CoreSNP_2315	ALT	20	30	30	10	0.222222	0.0012805	0.0028953	AAGWMK010000004.1	87132	C	CGG	R	QGRV	C_T	CGG_CAG	R_Q	NonSynonymous	4Fe-4S dicluster domain-containing protein.	0	0	1	1	1	0	1	1	1	0	0	1	0	0	0	0	1	0	0	0	0	0	0	0	1	1	1	1	0	0
CoreSNP_81	REF	50	20	0	20	Inf	2.7e-09	5.43e-07	AAGWMK010000004.1	98845	A	AAA	K	CKWT	C_A	ACA_AAA	T_K	NonSynonymous	intimin-like inverse autotransporter SinH.	1	0	0	0	0	0	0	0	0	0	0	0	1	0	0	1	0	0	0	0	0	0	0	0	0	0	0	0	0	1
CoreSNP_11	ALT	40	40	10	0	0	0.00194383	0.0028953	AAGWMK010000004.1	104581	C	TGG	W	EAWA	C_A	TGG_TGT	W_C	NonSynonymous	hypothetical protein.	0	0	0	1	0	0	0	1	1	0	0	0	0	0	0	0	0	0	0	0	0	0	0	0	0	0	0	0	0	0
CoreSNP_6328	REF	10	0	40	40	Inf	0.00194383	0.0028953	AAGWMK010000004.1	108633	T	GAC	D	EADN	C_T	GGC_GAC	G_D	NonSynonymous	hypothetical protein.	1	0	1	1	1	0	1	1	1	0	0	1	1	1	1	1	1	1	1	1	1	1	1	1	1	1	1	1	1	1
CoreSNP_1112	REF	50	30	0	10	Inf	0.000148176	0.0028953	AAGWMK010000004.1	108764	G	GTG	V	QVPG	A_G	ATG_GTG	M_V	NonSynonymous	hypothetical protein.	1	0	0	0	0	0	0	0	0	0	0	0	1	0	0	0	0	0	0	0	0	0	0	0	0	0	0	0	0	1
CoreSNP_489	REF	50	31	0	9	Inf	0.000387169	0.0028953	AAGWMK010000004.1	115487	G	GCC	A	VAGN	G_T	GCC_TCC	A_S	NonSynonymous	fibronectin-binding autotransporter adhesin.	0	0	0	0	0	0	0	0	0	0	0	0	0	1	1	0	0	1	0	1	1	1	1	0	0	0	0	0	1	0
CoreSNP_1595	ALT	20	30	30	10	0.222222	0.0012805	0.0028953	AAGWMK010000004.1	116045	G	GCC	A	GATL	G_T	GCC_TCC	A_S	NonSynonymous	fibronectin-binding autotransporter adhesin.	0	0	1	1	1	0	1	1	1	0	0	1	0	0	0	0	1	0	0	0	0	0	0	0	1	1	1	1	0	0
CoreSNP_3806	ALT	40	40	10	0	0	0.00194383	0.0028953	AAGWMK010000004.1	146405	G	CCT	P	GGPG	G_A	CCT_CTT	P_L	NonSynonymous	neutral zinc metallopeptidase.	0	0	0	1	0	0	0	1	1	0	0	0	0	0	0	0	0	0	0	0	0	0	0	0	0	0	0	0	0	0
CoreSNP_2533	REF	50	30	0	10	Inf	0.000148176	0.0028953	AAGWMK010000004.1	158732								Unknown	Not in annotated region	0	0	0	0	0	0	0	0	0	0	0	0	0	0	0	1	0	0	0	0	0	0	0	0	0	0	0	0	0	0
CoreSNP_1247	ALT	40	40	10	0	0	0.00194383	0.0028953	AAGWMK010000004.1	178698	A	ATG	M	PMRY	A_G	ATG_GTG	M_V	NonSynonymous	ethanolamine ammonia-lyase reactivating factor.	0	0	0	1	0	0	0	1	1	0	0	0	0	0	0	0	0	0	0	0	0	0	0	0	0	0	0	0	0	0
CoreSNP_4814	REF	50	30	0	10	Inf	0.000148176	0.0028953	AAGWMK010000004.1	193455	A	ATT	I	TIFV	A_C	ATT_CTT	I_L	NonSynonymous	sulfate/thiosulfate ABC transporter permease.	0	0	1	0	0	0	0	0	0	0	0	0	0	0	0	0	0	0	0	0	0	0	0	0	1	1	0	0	0	0
CoreSNP_3547	ALT	20	30	30	10	0.222222	0.0012805	0.0028953	AAGWMK010000004.1	198036	G	CGG	R	ARRL	G_A	CGG_TGG	R_W	NonSynonymous	transcriptioNot in annotated regionl regulator PtsJ.	0	0	1	1	1	0	1	1	1	0	0	1	0	0	0	0	1	0	0	0	0	0	0	0	1	1	1	1	0	0
CoreSNP_5696	ALT	40	40	10	0	0	0.00194383	0.0028953	AAGWMK010000004.1	210728	G	GGC	G	PGSE	G_A	GGC_AGC	G_S	NonSynonymous	outer membrane protein.	0	0	0	0	0	0	1	0	0	0	0	1	0	0	0	0	1	0	0	0	0	0	0	0	0	0	0	0	0	0
CoreSNP_5436	REF	50	30	0	10	Inf	0.000148176	0.0028953	AAGWMK010000004.1	211474	A	GTT	V	AGVP	A_C	GTT_GGT	V_G	NonSynonymous	xanthosine phosphorylase.	0	0	1	0	0	0	0	0	0	0	0	0	0	0	0	0	0	0	0	0	0	0	0	0	1	1	0	0	0	0
CoreSNP_3667	REF	50	30	0	10	Inf	0.000148176	0.0028953	AAGWMK010000004.1	214435	G	GTG	V	VVFR	G_A	GTG_ATG	V_M	NonSynonymous	LysR family transcriptioNot in annotated regionl regulator.	0	0	1	0	0	0	0	0	0	0	0	0	0	0	0	0	0	0	0	0	0	0	0	0	1	1	0	0	0	0
CoreSNP_2316	ALT	20	30	30	10	0.222222	0.0012805	0.0028953	AAGWMK010000004.1	216709	T	AAC	N	GKNR	T_G	AAC_ACC	N_T	NonSynonymous	glutamate--tRNot in annotated region ligase.	0	0	1	1	1	0	1	1	1	0	0	1	0	0	0	0	1	0	0	0	0	0	0	0	1	1	1	1	0	0
CoreSNP_6314	REF	10	0	40	40	Inf	0.00194383	0.0028953	AAGWMK010000004.1	234847								Unknown	Not in annotated region	1	0	1	1	1	0	1	1	1	0	0	1	1	1	1	1	1	1	1	1	1	1	1	1	1	1	1	1	1	1
CoreSNP_5333	ALT	40	40	10	0	0	0.00194383	0.0028953	AAGWMK010000004.1	237892	A	ACG	T	NTLT	A_G	ACG_GCG	T_A	NonSynonymous	two-component system sensor histidine kiNot in annotated regionse.	0	0	0	0	0	0	0	0	0	0	0	0	0	0	0	0	0	0	1	0	0	0	0	1	0	0	0	0	0	0
CoreSNP_3095	ALT	40	40	10	0	0	0.00194383	0.0028953	AAGWMK010000004.1	251170	G	CCG	P	DVPF	G_A	CCG_CTG	P_L	NonSynonymous	50S ribosomal protein L3 N(5)-glutamine.	0	0	0	0	1	0	0	0	0	0	0	0	0	0	0	0	0	0	0	0	0	0	0	0	0	0	1	1	0	0
CoreSNP_2077_Alt1AsREF	REF	20	6	30	34	3.77778	0.0107104	0.015637	AAGWMK010000004.1	255525	G	CGG	R	TRPL	G_A	CGG_CAG	R_Q	NonSynonymous	bifunctioNot in annotated regionl tRNot in annotated region.	0	0	1	0	1	0	1	0	0	0	0	1	0	0	0	0	1	0	0	0	0	0	0	0	.	.	1	1	0	0
CoreSNP_4100	REF	50	30	0	10	Inf	0.000148176	0.0028953	AAGWMK010000004.1	272133	C	CTC	L	KL	T_C	TTC_CTC	F_L	NonSynonymous	amidophosphoribosyltransferase.	1	0	0	0	0	0	0	0	0	0	0	0	1	0	0	0	0	0	0	0	0	0	0	0	0	0	0	0	0	1
CoreSNP_3517	ALT	40	40	10	0	0	0.00194383	0.0028953	AAGWMK010000004.1	278394	A	AGT	S	GSLR	A_G	AGT_GGT	S_G	NonSynonymous	amino acid permease.	0	0	0	1	0	0	0	1	1	0	0	0	0	0	0	0	0	0	0	0	0	0	0	0	0	0	0	0	0	0
CoreSNP_41	REF	50	30	0	10	Inf	0.000148176	0.0028953	AAGWMK010000004.1	280537								Unknown	Not in annotated region	0	0	1	0	0	0	0	0	0	0	0	0	0	0	0	0	0	0	0	0	0	0	0	0	1	1	0	0	0	0
CoreSNP_1168	ALT	40	40	10	0	0	0.00194383	0.0028953	AAGWMK010000004.1	281613								Unknown	Not in annotated region	0	0	0	1	0	0	0	1	1	0	0	0	0	0	0	0	0	0	0	0	0	0	0	0	0	0	0	0	0	0
CoreSNP_2519	ALT	40	40	10	0	0	0.00194383	0.0028953	AAGWMK010000004.1	283956	G	GTC	V	YVLI	G_A	GTC_ATC	V_I	NonSynonymous	ABC transporter permease.	0	0	0	1	0	0	0	1	1	0	0	0	0	0	0	0	0	0	0	0	0	0	0	0	0	0	0	0	0	0
CoreSNP_4002	ALT	40	40	10	0	0	0.00194383	0.0028953	AAGWMK010000004.1	284829								Unknown	Not in annotated region	0	0	0	1	0	0	0	1	1	0	0	0	0	0	0	0	0	0	0	0	0	0	0	0	0	0	0	0	0	0
CoreSNP_2254	ALT	40	40	10	0	0	0.00194383	0.0028953	AAGWMK010000004.1	285055	C	CAG	Q	NEQF	C_A	CAG_CAT	Q_H	NonSynonymous	TIGR01777 family protein.	0	0	0	1	0	0	0	1	1	0	0	0	0	0	0	0	0	0	0	0	0	0	0	0	0	0	0	0	0	0
CoreSNP_3969	ALT	40	40	10	0	0	0.00194383	0.0028953	AAGWMK010000004.1	285648	G	GAT	D	PD	G_A	GAT_AAT	D_N	NonSynonymous	TIGR01777 family protein.	0	0	0	1	0	0	0	1	1	0	0	0	0	0	0	0	0	0	0	0	0	0	0	0	0	0	0	0	0	0
CoreSNP_3122	ALT	40	40	10	0	0	0.00194383	0.0028953	AAGWMK010000004.1	287808	C	ACC	T	STPK	C_T	ACC_ATC	T_I	NonSynonymous	phosphodiesterase.	0	0	0	1	0	0	0	1	1	0	0	0	0	0	0	0	0	0	0	0	0	0	0	0	0	0	0	0	0	0
CoreSNP_988	ALT	40	40	10	0	0	0.00194383	0.0028953	AAGWMK010000004.1	290230	A	AAG	K	KKII	A_C	AAG_ACG	K_T	NonSynonymous	PTS sugar transporter subunit IIA.	0	0	0	1	0	0	0	1	1	0	0	0	0	0	0	0	0	0	0	0	0	0	0	0	0	0	0	0	0	0
CoreSNP_2667	ALT	40	40	10	0	0	0.00194383	0.0028953	AAGWMK010000004.1	293871	C	GTC	V	SVVV	C_T	GTC_ATC	V_I	NonSynonymous	putative basic amino acid antiporter YfcC.	0	0	0	1	0	0	0	1	1	0	0	0	0	0	0	0	0	0	0	0	0	0	0	0	0	0	0	0	0	0
CoreSNP_1603	ALT	40	40	10	0	0	0.00194383	0.0028953	AAGWMK010000004.1	300885	A	CTG	L	GVLS	A_T	CTG_CAG	L_Q	NonSynonymous	sugar phosphatase.	0	0	0	1	0	0	0	1	1	0	0	0	0	0	0	0	0	0	0	0	0	0	0	0	0	0	0	0	0	0
CoreSNP_5181	REF	50	30	0	10	Inf	0.000148176	0.0028953	AAGWMK010000004.1	312947	C	CAC	H	THSE	C_T	CAC_TAC	H_Y	NonSynonymous	Not in annotated regionDH-quinone oxidoreductase subunit NuoG.	0	0	0	0	0	0	0	0	0	0	0	0	0	1	1	0	0	1	0	1	1	1	1	0	0	0	0	0	1	0
CoreSNP_2403	ALT	20	30	30	10	0.222222	0.0012805	0.0028953	AAGWMK010000004.1	342048	A	AAT	N	RL	A_G	AAT_GAT	N_D	NonSynonymous	UDP-4-amino-4-deoxy-L-arabinose.	0	0	1	1	1	0	1	1	1	0	0	1	0	0	0	0	1	0	0	0	0	0	0	0	1	1	1	1	0	0
CoreSNP_4783	ALT	20	30	30	10	0.222222	0.0012805	0.0028953	AAGWMK010000004.1	343064								Unknown	Not in annotated region	0	0	1	1	1	0	1	1	1	0	0	1	0	0	0	0	1	0	0	0	0	0	0	0	1	1	1	1	0	0
CoreSNP_3335	ALT	20	30	30	10	0.222222	0.0012805	0.0028953	AAGWMK010000004.1	343220								Unknown	Not in annotated region	0	0	1	1	1	0	1	1	1	0	0	1	0	0	0	0	1	0	0	0	0	0	0	0	1	1	1	1	0	0
CoreSNP_6320	ALT	20	30	30	10	0.222222	0.0012805	0.0028953	AAGWMK010000004.1	343513	C	AAC	N	VNGA	C_G	AAC_AAG	N_K	NonSynonymous	lipopolysaccharide core heptose(II)-phosphate.	0	0	1	1	1	0	1	1	1	0	0	1	0	0	0	0	1	0	0	0	0	0	0	0	1	1	1	1	0	0
CoreSNP_47	ALT	20	30	30	10	0.222222	0.0012805	0.0028953	AAGWMK010000004.1	344580	T	AGG	R	RFRE	T_C	AGG_GGG	R_G	NonSynonymous	porin.	0	0	1	1	1	0	1	1	1	0	0	1	0	0	0	0	1	0	0	0	0	0	0	0	1	1	1	1	0	0
CoreSNP_2450	ALT	20	30	30	10	0.222222	0.0012805	0.0028953	AAGWMK010000004.1	345200								Unknown	Not in annotated region	0	0	1	1	1	0	1	1	1	0	0	1	0	0	0	0	1	0	0	0	0	0	0	0	1	1	1	1	0	0
CoreSNP_655	ALT	20	30	30	10	0.222222	0.0012805	0.0028953	AAGWMK010000004.1	345669	G	GTC	V	PVGT	G_C	GTC_CTC	V_L	NonSynonymous	nicotiNot in annotated regionmide mononucleotide deamidase-related.	0	0	1	1	1	0	1	1	1	0	0	1	0	0	0	0	1	0	0	0	0	0	0	0	1	1	1	1	0	0
CoreSNP_2038	ALT	20	30	30	10	0.222222	0.0012805	0.0028953	AAGWMK010000004.1	347645	G	AGT	S	ASPM	G_C	AGT_ACT	S_T	NonSynonymous	L-rhamnoNot in annotated regionte dehydratase.	0	0	1	1	1	0	1	1	1	0	0	1	0	0	0	0	1	0	0	0	0	0	0	0	1	1	1	1	0	0
CoreSNP_3687	ALT	20	30	30	10	0.222222	0.0012805	0.0028953	AAGWMK010000004.1	347740	C	GGG	G	ENGQ	C_T	GGG_AGG	G_R	NonSynonymous	L-rhamnoNot in annotated regionte dehydratase.	0	0	1	1	1	0	1	1	1	0	0	1	0	0	0	0	1	0	0	0	0	0	0	0	1	1	1	1	0	0
CoreSNP_255	ALT	20	30	30	10	0.222222	0.0012805	0.0028953	AAGWMK010000004.1	350694	A	TCG	S	IESC	A_C	TCG_GCG	S_A	NonSynonymous	2-keto-3-deoxy-L-rhamnoNot in annotated regionte aldolase.	0	0	1	1	1	0	1	1	1	0	0	1	0	0	0	0	1	0	0	0	0	0	0	0	1	1	1	1	0	0
CoreSNP_1275_Alt1AsREF	REF	10	0	40	40	Inf	0.00194383	0.0028953	AAGWMK010000004.1	370837	C	TCC	S	DSAV	C_A_T	TCC_TAC_TTC	S_Y_F	NonSynonymous	DNot in annotated region gyrase subunit A.	0	0	0	1	0	0	0	1	1	0	0	0	2	0	0	0	0	0	0	0	0	0	0	0	0	0	0	0	0	0
CoreSNP_1362	REF	10	0	40	40	Inf	0.00194383	0.0028953	AAGWMK010000004.1	381813	A	AAT	N	LD	G_A	GAT_AAT	D_N	NonSynonymous	FAD:protein FMN transferase ApbE.	1	0	1	1	1	0	1	1	1	0	0	1	1	1	1	1	1	1	1	1	1	1	1	1	1	1	1	1	1	1
CoreSNP_2125	ALT	40	40	10	0	0	0.00194383	0.0028953	AAGWMK010000004.1	384299	A	ATC	I	DPIQ	A_C	ATC_AGC	I_S	NonSynonymous	DNot in annotated region oxidative demethylase AlkB.	0	0	0	0	1	0	0	0	0	0	0	0	0	0	0	0	0	0	0	0	0	0	0	0	0	0	1	1	0	0
CoreSNP_668	ALT	20	30	30	10	0.222222	0.0012805	0.0028953	AAGWMK010000005.1	4705								Unknown	Not in annotated region	0	0	1	1	1	0	1	1	1	0	0	1	0	0	0	0	1	0	0	0	0	0	0	0	1	1	1	1	0	0
CoreSNP_1130	ALT	20	30	30	10	0.222222	0.0012805	0.0028953	AAGWMK010000005.1	4726								Unknown	Not in annotated region	0	0	1	1	1	0	1	1	1	0	0	1	0	0	0	0	1	0	0	0	0	0	0	0	1	1	1	1	0	0
CoreSNP_4323	ALT	20	30	30	10	0.222222	0.0012805	0.0028953	AAGWMK010000005.1	4765								Unknown	Not in annotated region	0	0	1	1	1	0	1	1	1	0	0	1	0	0	0	0	1	0	0	0	0	0	0	0	1	1	1	1	0	0
CoreSNP_6187	ALT	20	30	30	10	0.222222	0.0012805	0.0028953	AAGWMK010000005.1	4789								Unknown	Not in annotated region	0	0	1	1	1	0	1	1	1	0	0	1	0	0	0	0	1	0	0	0	0	0	0	0	1	1	1	1	0	0
CoreSNP_3073	ALT	20	30	30	10	0.222222	0.0012805	0.0028953	AAGWMK010000005.1	4831								Unknown	Not in annotated region	0	0	1	1	1	0	1	1	1	0	0	1	0	0	0	0	1	0	0	0	0	0	0	0	1	1	1	1	0	0
CoreSNP_5169	ALT	20	30	30	10	0.222222	0.0012805	0.0028953	AAGWMK010000005.1	4852								Unknown	Not in annotated region	0	0	1	1	1	0	1	1	1	0	0	1	0	0	0	0	1	0	0	0	0	0	0	0	1	1	1	1	0	0
CoreSNP_2155	ALT	20	30	30	10	0.222222	0.0012805	0.0028953	AAGWMK010000005.1	4882								Unknown	Not in annotated region	0	0	1	1	1	0	1	1	1	0	0	1	0	0	0	0	1	0	0	0	0	0	0	0	1	1	1	1	0	0
CoreSNP_890	ALT	20	30	30	10	0.222222	0.0012805	0.0028953	AAGWMK010000005.1	4894								Unknown	Not in annotated region	0	0	1	1	1	0	1	1	1	0	0	1	0	0	0	0	1	0	0	0	0	0	0	0	1	1	1	1	0	0
CoreSNP_1978	ALT	20	30	30	10	0.222222	0.0012805	0.0028953	AAGWMK010000005.1	4990								Unknown	Not in annotated region	0	0	1	1	1	0	1	1	1	0	0	1	0	0	0	0	1	0	0	0	0	0	0	0	1	1	1	1	0	0
CoreSNP_1512	ALT	20	30	30	10	0.222222	0.0012805	0.0028953	AAGWMK010000005.1	5071								Unknown	Not in annotated region	0	0	1	1	1	0	1	1	1	0	0	1	0	0	0	0	1	0	0	0	0	0	0	0	1	1	1	1	0	0
CoreSNP_5749	ALT	20	30	30	10	0.222222	0.0012805	0.0028953	AAGWMK010000005.1	5128								Unknown	Not in annotated region	0	0	1	1	1	0	1	1	1	0	0	1	0	0	0	0	1	0	0	0	0	0	0	0	1	1	1	1	0	0
CoreSNP_2929	ALT	20	30	30	10	0.222222	0.0012805	0.0028953	AAGWMK010000005.1	5197								Unknown	Not in annotated region	0	0	1	1	1	0	1	1	1	0	0	1	0	0	0	0	1	0	0	0	0	0	0	0	1	1	1	1	0	0
CoreSNP_601	ALT	20	30	30	10	0.222222	0.0012805	0.0028953	AAGWMK010000005.1	5354								Unknown	Not in annotated region	0	0	1	1	1	0	1	1	1	0	0	1	0	0	0	0	1	0	0	0	0	0	0	0	1	1	1	1	0	0
CoreSNP_279_Alt1AsREF	REF	30	10	20	30	4.5	0.0012805	0.0028953	AAGWMK010000005.1	5469								Unknown	Not in annotated region	0	.	1	1	1	0	1	1	1	0	0	1	0	0	0	0	1	0	0	0	0	0	0	0	1	1	1	1	0	0
CoreSNP_279_RefAsREF	ALT	19	30	31	10	0.204301	0.000618408	0.0028953	AAGWMK010000005.1	5469								Unknown	Not in annotated region	0	.	1	1	1	0	1	1	1	0	0	1	0	0	0	0	1	0	0	0	0	0	0	0	1	1	1	1	0	0
CoreSNP_5860_Alt1AsREF	REF	30	10	20	30	4.5	0.0012805	0.0028953	AAGWMK010000005.1	5596								Unknown	Not in annotated region	0	.	1	1	1	0	1	1	1	0	0	1	0	0	0	0	1	0	0	0	0	0	0	0	1	1	1	1	0	0
CoreSNP_5860_RefAsREF	ALT	19	30	31	10	0.204301	0.000618408	0.0028953	AAGWMK010000005.1	5596								Unknown	Not in annotated region	0	.	1	1	1	0	1	1	1	0	0	1	0	0	0	0	1	0	0	0	0	0	0	0	1	1	1	1	0	0
CoreSNP_2620	ALT	20	30	30	10	0.222222	0.0012805	0.0028953	AAGWMK010000005.1	5864								Unknown	Not in annotated region	0	0	1	1	1	0	1	1	1	0	0	1	0	0	0	0	1	0	0	0	0	0	0	0	1	1	1	1	0	0
CoreSNP_263	ALT	20	30	30	10	0.222222	0.0012805	0.0028953	AAGWMK010000005.1	7205	A	AGT	S	FSVV	A_G	AGT_GGT	S_G	NonSynonymous	phosphoglycolate phosphatase.	0	0	1	1	1	0	1	1	1	0	0	1	0	0	0	0	1	0	0	0	0	0	0	0	1	1	1	1	0	0
CoreSNP_1630	ALT	20	30	30	10	0.222222	0.0012805	0.0028953	AAGWMK010000005.1	9920	A	ACC	T	PTER	A_G	ACC_GCC	T_A	NonSynonymous	cell division protein DamX.	0	0	1	1	1	0	1	1	1	0	0	1	0	0	0	0	1	0	0	0	0	0	0	0	1	1	1	1	0	0
CoreSNP_1486	ALT	20	30	30	10	0.222222	0.0012805	0.0028953	AAGWMK010000005.1	10715								Unknown	Not in annotated region	0	0	1	1	1	0	1	1	1	0	0	1	0	0	0	0	1	0	0	0	0	0	0	0	1	1	1	1	0	0
CoreSNP_6008	ALT	20	30	30	10	0.222222	0.0012805	0.0028953	AAGWMK010000005.1	11804	T	CAT	H	GEHS	T_C	CAT_CGT	H_R	NonSynonymous	3-dehydroquiNot in annotated regionte synthase.	0	0	1	1	1	0	1	1	1	0	0	1	0	0	0	0	1	0	0	0	0	0	0	0	1	1	1	1	0	0
CoreSNP_20	ALT	20	30	30	10	0.222222	0.0012805	0.0028953	AAGWMK010000005.1	13173	G	CGC	R	GRIR	G_T	CGC_CTC	R_L	NonSynonymous	DNot in annotated region uptake porin HofQ.	0	0	1	1	1	0	1	1	1	0	0	1	0	0	0	0	1	0	0	0	0	0	0	0	1	1	1	1	0	0
CoreSNP_5374	ALT	20	30	30	10	0.222222	0.0012805	0.0028953	AAGWMK010000005.1	13749	A	AAC	N	INLQ	A_G	AAC_AGC	N_S	NonSynonymous	DNot in annotated region uptake porin HofQ.	0	0	1	1	1	0	1	1	1	0	0	1	0	0	0	0	1	0	0	0	0	0	0	0	1	1	1	1	0	0
CoreSNP_3952	ALT	20	30	30	10	0.222222	0.0012805	0.0028953	AAGWMK010000005.1	14200	A	CAC	H	VHLT	A_G	CAC_CGC	H_R	NonSynonymous	DUF2531 family protein.	0	0	1	1	1	0	1	1	1	0	0	1	0	0	0	0	1	0	0	0	0	0	0	0	1	1	1	1	0	0
CoreSNP_3893	ALT	20	30	30	10	0.222222	0.0012805	0.0028953	AAGWMK010000005.1	14504	A	ATC	I	EMIV	A_C	ATC_AGC	I_S	NonSynonymous	hypothetical protein.	0	0	1	1	1	0	1	1	1	0	0	1	0	0	0	0	1	0	0	0	0	0	0	0	1	1	1	1	0	0
CoreSNP_4468	ALT	20	30	30	10	0.222222	0.0012805	0.0028953	AAGWMK010000005.1	14877	G	CTC	L	FDLW	G_T	CTC_ATC	L_I	NonSynonymous	hypothetical protein.	0	0	1	1	1	0	1	1	1	0	0	1	0	0	0	0	1	0	0	0	0	0	0	0	1	1	1	1	0	0
CoreSNP_323	ALT	20	30	30	10	0.222222	0.0012805	0.0028953	AAGWMK010000005.1	15773	A	GAG	E	SELL	A_C	GAG_GCG	E_A	NonSynonymous	DNot in annotated region utilization protein HofM.	0	0	1	1	1	0	1	1	1	0	0	1	0	0	0	0	1	0	0	0	0	0	0	0	1	1	1	1	0	0
CoreSNP_4256	ALT	40	40	10	0	0	0.00194383	0.0028953	AAGWMK010000005.1	18933								Unknown	Not in annotated region	0	0	0	1	0	0	0	1	1	0	0	0	0	0	0	0	0	0	0	0	0	0	0	0	0	0	0	0	0	0
CoreSNP_5228	ALT	40	40	10	0	0	0.00194383	0.0028953	AAGWMK010000005.1	18959								Unknown	Not in annotated region	0	0	0	1	0	0	0	1	1	0	0	0	0	0	0	0	0	0	0	0	0	0	0	0	0	0	0	0	0	0
CoreSNP_1268	ALT	40	40	10	0	0	0.00194383	0.0028953	AAGWMK010000005.1	21625	C	GCC	A	DQAW	C_T	GCC_ACC	A_T	NonSynonymous	intracellular growth attenuator protein IgaA.	0	0	0	1	0	0	0	1	1	0	0	0	0	0	0	0	0	0	0	0	0	0	0	0	0	0	0	0	0	0
CoreSNP_1064	ALT	20	30	30	10	0.222222	0.0012805	0.0028953	AAGWMK010000005.1	22803	C	CTG	L	ALAR	C_A	CTG_ATG	L_M	NonSynonymous	ribosome-associated heat shock protein Hsp15.	0	0	1	1	1	0	1	1	1	0	0	1	0	0	0	0	1	0	0	0	0	0	0	0	1	1	1	1	0	0
CoreSNP_3350	ALT	20	30	30	10	0.222222	0.0012805	0.0028953	AAGWMK010000005.1	24175	T	AAG	K	DGKR	T_G	AAG_CAG	K_Q	NonSynonymous	DUF4153 domain-containing protein.	0	0	1	1	1	0	1	1	1	0	0	1	0	0	0	0	1	0	0	0	0	0	0	0	1	1	1	1	0	0
CoreSNP_650	ALT	20	30	30	10	0.222222	0.0012805	0.0028953	AAGWMK010000005.1	24532	G	GCT	A	VAPT	G_T	GCT_TCT	A_S	NonSynonymous	DUF4153 domain-containing protein.	0	0	1	1	1	0	1	1	1	0	0	1	0	0	0	0	1	0	0	0	0	0	0	0	1	1	1	1	0	0
CoreSNP_3103	ALT	40	40	10	0	0	0.00194383	0.0028953	AAGWMK010000005.1	25585	G	GCG	A	EAVE	G_A	GCG_ACG	A_T	NonSynonymous	DUF4153 domain-containing protein.	0	0	0	1	0	0	0	1	1	0	0	0	0	0	0	0	0	0	0	0	0	0	0	0	0	0	0	0	0	0
CoreSNP_3911	ALT	40	40	10	0	0	0.00194383	0.0028953	AAGWMK010000005.1	25830	C	CGT	R	LSRT	C_T	CGT_CAT	R_H	NonSynonymous	DUF4153 domain-containing protein.	0	0	0	1	0	0	0	1	1	0	0	0	0	0	0	0	0	0	0	0	0	0	0	0	0	0	0	0	0	0
CoreSNP_2427	ALT	40	40	10	0	0	0.00194383	0.0028953	AAGWMK010000005.1	25891								Unknown	Not in annotated region	0	0	0	1	0	0	0	1	1	0	0	0	0	0	0	0	0	0	0	0	0	0	0	0	0	0	0	0	0	0
CoreSNP_315	ALT	40	40	10	0	0	0.00194383	0.0028953	AAGWMK010000005.1	30074								Unknown	Not in annotated region	0	0	0	0	0	0	0	0	0	0	0	0	0	0	0	0	0	0	1	0	0	0	0	1	0	0	0	0	0	0
CoreSNP_509	ALT	20	30	30	10	0.222222	0.0012805	0.0028953	AAGWMK010000005.1	30518	G	ACG	T	GDTL	G_C	ACG_AGG	T_R	NonSynonymous	transcription elongation factor GreB.	0	0	1	1	1	0	1	1	1	0	0	1	0	0	0	0	1	0	0	0	0	0	0	0	1	1	1	1	0	0
CoreSNP_45	ALT	20	30	30	10	0.222222	0.0012805	0.0028953	AAGWMK010000005.1	33312								Unknown	Not in annotated region	0	0	1	1	1	0	1	1	1	0	0	1	0	0	0	0	1	0	0	0	0	0	0	0	1	1	1	1	0	0
CoreSNP_5448	ALT	20	30	30	10	0.222222	0.0012805	0.0028953	AAGWMK010000005.1	34361	C	GGT	G	EAGF	C_T	GGT_GAT	G_D	NonSynonymous	Fe(2+) transporter permease subunit FeoB.	0	0	1	1	1	0	1	1	1	0	0	1	0	0	0	0	1	0	0	0	0	0	0	0	1	1	1	1	0	0
CoreSNP_982	REF	50	30	0	10	Inf	0.000148176	0.0028953	AAGWMK010000005.1	36642	C	CCG	P	TPHD	C_T	CCG_TCG	P_S	NonSynonymous	Rpn family recombiNot in annotated regiontion-promoting.	0	0	1	0	0	0	0	0	0	0	0	0	0	0	0	0	0	0	0	0	0	0	0	0	1	1	0	0	0	0
CoreSNP_3528	ALT	20	30	30	10	0.222222	0.0012805	0.0028953	AAGWMK010000005.1	38635	A	AAC	N	RNEI	A_G	AAC_AGC	N_S	NonSynonymous	DNot in annotated region utilization protein GntX.	0	0	1	1	1	0	1	1	1	0	0	1	0	0	0	0	1	0	0	0	0	0	0	0	1	1	1	1	0	0
CoreSNP_3607	ALT	20	30	30	10	0.222222	0.0012805	0.0028953	AAGWMK010000005.1	39786								Unknown	Not in annotated region	0	0	1	1	1	0	1	1	1	0	0	1	0	0	0	0	1	0	0	0	0	0	0	0	1	1	1	1	0	0
CoreSNP_2586	ALT	20	30	30	10	0.222222	0.0012805	0.0028953	AAGWMK010000005.1	39893								Unknown	Not in annotated region	0	0	1	1	1	0	1	1	1	0	0	1	0	0	0	0	1	0	0	0	0	0	0	0	1	1	1	1	0	0
CoreSNP_4372	ALT	20	30	30	10	0.222222	0.0012805	0.0028953	AAGWMK010000005.1	41477								Unknown	Not in annotated region	0	0	1	1	1	0	1	1	1	0	0	1	0	0	0	0	1	0	0	0	0	0	0	0	1	1	1	1	0	0
CoreSNP_919	ALT	20	30	30	10	0.222222	0.0012805	0.0028953	AAGWMK010000005.1	42872	C	CAG	Q	QQLR	C_A	CAG_AAG	Q_K	NonSynonymous	4-alpha-glucanotransferase.	0	0	1	1	1	0	1	1	1	0	0	1	0	0	0	0	1	0	0	0	0	0	0	0	1	1	1	1	0	0
CoreSNP_302	ALT	20	30	30	10	0.222222	0.0012805	0.0028953	AAGWMK010000005.1	42883	C	GCC	A	PATQ	C_T	GCC_GTC	A_V	NonSynonymous	4-alpha-glucanotransferase.	0	0	1	1	1	0	1	1	1	0	0	1	0	0	0	0	1	0	0	0	0	0	0	0	1	1	1	1	0	0
CoreSNP_1753	ALT	20	30	30	10	0.222222	0.0012805	0.0028953	AAGWMK010000005.1	44832	C	AAG	K	VDKT	C_G	AAG_AAC	K_N	NonSynonymous	maltodextrin phosphorylase.	0	0	1	1	1	0	1	1	1	0	0	1	0	0	0	0	1	0	0	0	0	0	0	0	1	1	1	1	0	0
CoreSNP_5631	ALT	20	30	30	10	0.222222	0.0012805	0.0028953	AAGWMK010000005.1	45521	C	GTG	V	KQVE	C_T	GTG_ATG	V_M	NonSynonymous	maltodextrin phosphorylase.	0	0	1	1	1	0	1	1	1	0	0	1	0	0	0	0	1	0	0	0	0	0	0	0	1	1	1	1	0	0
CoreSNP_3290	ALT	40	40	10	0	0	0.00194383	0.0028953	AAGWMK010000005.1	63110								Unknown	Not in annotated region	0	0	0	0	0	0	0	0	0	0	0	0	0	0	0	0	0	0	1	0	0	0	0	1	0	0	0	0	0	0
CoreSNP_6293	ALT	10	30	40	10	0.0833333	1.84e-07	2.21e-05	AAGWMK010000005.1	64259	A	GTG	V	LTVA	A_G	GTG_GCG	V_A	NonSynonymous	MFS transporter.	0	0	1	1	1	0	1	1	1	0	0	1	0	0	0	0	1	0	1	0	0	0	0	1	1	1	1	1	0	0
CoreSNP_6033	REF	50	30	0	10	Inf	0.000148176	0.0028953	AAGWMK010000005.1	64696	A	AAC	N	SNTP	A_C	AAC_CAC	N_H	NonSynonymous	MFS transporter.	0	0	1	0	0	0	0	0	0	0	0	0	0	0	0	0	0	0	0	0	0	0	0	0	1	1	0	0	0	0
CoreSNP_3584	ALT	40	40	10	0	0	0.00194383	0.0028953	AAGWMK010000005.1	78416	A	GTG	V	LCVR	A_G	GTG_GCG	V_A	NonSynonymous	aspartate-semialdehyde dehydrogeNot in annotated regionse.	0	0	0	0	0	0	1	0	0	0	0	1	0	0	0	0	1	0	0	0	0	0	0	0	0	0	0	0	0	0
CoreSNP_2089	ALT	40	40	10	0	0	0.00194383	0.0028953	AAGWMK010000005.1	80417	A	CTT	L	AILG	A_G	CTT_CCT	L_P	NonSynonymous	glucoNot in annotated regionte transporter.	0	0	0	1	0	0	0	1	1	0	0	0	0	0	0	0	0	0	0	0	0	0	0	0	0	0	0	0	0	0
CoreSNP_5207	ALT	20	30	30	10	0.222222	0.0012805	0.0028953	AAGWMK010000005.1	87642	T	CTG	L	NLAV	T_A	CTG_CAG	L_Q	NonSynonymous	cytoplasmic protein.	0	0	1	1	1	0	1	1	1	0	0	1	0	0	0	0	1	0	0	0	0	0	0	0	1	1	1	1	0	0
CoreSNP_2096	ALT	20	30	30	10	0.222222	0.0012805	0.0028953	AAGWMK010000005.1	88589	A	ATA	I	PDIW	A_G	ATA_ACA	I_T	NonSynonymous	DMT family transporter.	0	0	1	1	1	0	1	1	1	0	0	1	0	0	0	0	1	0	0	0	0	0	0	0	1	1	1	1	0	0
CoreSNP_3112	ALT	40	40	10	0	0	0.00194383	0.0028953	AAGWMK010000005.1	89044	T	GAC	D	KHDP	T_G	GAC_GCC	D_A	NonSynonymous	phosphotriesterase.	0	0	0	0	1	0	0	0	0	0	0	0	0	0	0	0	0	0	0	0	0	0	0	0	0	0	1	1	0	0
CoreSNP_3882	REF	50	30	0	10	Inf	0.000148176	0.0028953	AAGWMK010000005.1	91462	C	GCC	A	VDAA	C_T	GCC_ACC	A_T	NonSynonymous	gamma-glutamyltransferase.	0	0	1	0	0	0	0	0	0	0	0	0	0	0	0	0	0	0	0	0	0	0	0	0	1	1	0	0	0	0
CoreSNP_1109	ALT	40	40	10	0	0	0.00194383	0.0028953	AAGWMK010000005.1	95767	A	TTC	F	SSFR	A_G	TTC_TCC	F_S	NonSynonymous	sn-glycerol-3-phosphate ABC transporter permease.	0	0	0	1	0	0	0	1	1	0	0	0	0	0	0	0	0	0	0	0	0	0	0	0	0	0	0	0	0	0
CoreSNP_1945	ALT	40	40	10	0	0	0.00194383	0.0028953	AAGWMK010000005.1	95816								Unknown	Not in annotated region	0	0	0	1	0	0	0	1	1	0	0	0	0	0	0	0	0	0	0	0	0	0	0	0	0	0	0	0	0	0
CoreSNP_2445	ALT	40	40	10	0	0	0.00194383	0.0028953	AAGWMK010000005.1	95930	C	GAG	E	AVER	C_A	GAG_GAT	E_D	NonSynonymous	sn-glycerol-3-phosphate ABC transporter.	0	0	0	1	0	0	0	1	1	0	0	0	0	0	0	0	0	0	0	0	0	0	0	0	0	0	0	0	0	0
CoreSNP_5336	ALT	40	40	10	0	0	0.00194383	0.0028953	AAGWMK010000005.1	97342								Unknown	Not in annotated region	0	0	0	1	0	0	0	1	1	0	0	0	0	0	0	0	0	0	0	0	0	0	0	0	0	0	0	0	0	0
CoreSNP_4472	ALT	40	40	10	0	0	0.00194383	0.0028953	AAGWMK010000005.1	97380								Unknown	Not in annotated region	0	0	0	1	0	0	0	1	1	0	0	0	0	0	0	0	0	0	0	0	0	0	0	0	0	0	0	0	0	0
CoreSNP_1806	ALT	40	40	10	0	0	0.00194383	0.0028953	AAGWMK010000005.1	97392								Unknown	Not in annotated region	0	0	0	1	0	0	0	1	1	0	0	0	0	0	0	0	0	0	0	0	0	0	0	0	0	0	0	0	0	0
CoreSNP_3476	ALT	40	40	10	0	0	0.00194383	0.0028953	AAGWMK010000005.1	97432								Unknown	Not in annotated region	0	0	0	1	0	0	0	1	1	0	0	0	0	0	0	0	0	0	0	0	0	0	0	0	0	0	0	0	0	0
CoreSNP_6401	ALT	40	40	10	0	0	0.00194383	0.0028953	AAGWMK010000005.1	97624	T	TAT	Y	GYIF	T_C	TAT_CAT	Y_H	NonSynonymous	type II toxin-antitoxin system death-on-curing.	0	0	0	1	0	0	0	1	1	0	0	0	0	0	0	0	0	0	0	0	0	0	0	0	0	0	0	0	0	0
CoreSNP_6031	ALT	40	40	10	0	0	0.00194383	0.0028953	AAGWMK010000005.1	97697	T	AAT	N	LNQI	T_G	AAT_AAG	N_K	NonSynonymous	type II toxin-antitoxin system death-on-curing.	0	0	0	1	0	0	0	1	1	0	0	0	0	0	0	0	0	0	0	0	0	0	0	0	0	0	0	0	0	0
CoreSNP_3604	ALT	40	40	10	0	0	0.00194383	0.0028953	AAGWMK010000005.1	97839	T	AAG	K	LRKL	T_C	AAG_GAG	K_E	NonSynonymous	type II toxin-antitoxin system Phd/YefM family.	0	0	0	1	0	0	0	1	1	0	0	0	0	0	0	0	0	0	0	0	0	0	0	0	0	0	0	0	0	0
CoreSNP_1403	ALT	40	40	10	0	0	0.00194383	0.0028953	AAGWMK010000005.1	98049	G	GTG	V	EVFM	G_A	GTG_ATG	V_M	NonSynonymous	type II toxin-antitoxin system Phd/YefM family.	0	0	0	1	0	0	0	1	1	0	0	0	0	0	0	0	0	0	0	0	0	0	0	0	0	0	0	0	0	0
CoreSNP_3244	ALT	40	40	10	0	0	0.00194383	0.0028953	AAGWMK010000005.1	98895	C	GCA	A	GEA*	C_T	GCA_ACA	A_T	NonSynonymous	high-affinity branched-chain amino acid ABC.	0	0	0	0	1	0	0	0	0	0	0	0	0	0	0	0	0	0	0	0	0	0	0	0	0	0	1	1	0	0
CoreSNP_6111	ALT	40	40	10	0	0	0.00194383	0.0028953	AAGWMK010000005.1	99470	T	ATG	M	IMLR	T_C	ATG_ACG	M_T	NonSynonymous	high-affinity branched-chain amino acid ABC.	0	0	0	1	0	0	0	1	1	0	0	0	0	0	0	0	0	0	0	0	0	0	0	0	0	0	0	0	0	0
CoreSNP_875	ALT	40	40	10	0	0	0.00194383	0.0028953	AAGWMK010000005.1	99568	C	GAG	E	LRER	C_A	GAG_GAT	E_D	NonSynonymous	high-affinity branched-chain amino acid ABC.	0	0	0	1	0	0	0	1	1	0	0	0	0	0	0	0	0	0	0	0	0	0	0	0	0	0	0	0	0	0
CoreSNP_6415	ALT	40	40	10	0	0	0.00194383	0.0028953	AAGWMK010000005.1	100219	T	AAC	N	SRNT	T_C	AAC_AGC	N_S	NonSynonymous	high-affinity branched-chain amino acid ABC.	0	0	0	1	0	0	0	1	1	0	0	0	0	0	0	0	0	0	0	0	0	0	0	0	0	0	0	0	0	0
CoreSNP_53	REF	50	30	0	10	Inf	0.000148176	0.0028953	AAGWMK010000005.1	101406	C	TCC	S	FSAS	C_T	TCC_TTC	S_F	NonSynonymous	high-affinity branched-chain amino acid ABC.	0	0	0	0	0	0	0	0	0	0	0	0	0	1	1	0	0	1	0	1	1	1	1	0	0	0	0	0	1	0
CoreSNP_6_Alt1AsREF	REF	10	0	40	40	Inf	0.00194383	0.0028953	AAGWMK010000005.1	103232								Unknown	Not in annotated region	0	.	0	1	0	0	0	1	1	0	0	0	0	0	0	0	0	0	0	0	0	0	0	0	0	0	0	0	0	0
CoreSNP_6_RefAsREF	ALT	39	40	11	0	0	0.000953391	0.0028953	AAGWMK010000005.1	103232								Unknown	Not in annotated region	0	.	0	1	0	0	0	1	1	0	0	0	0	0	0	0	0	0	0	0	0	0	0	0	0	0	0	0	0	0
CoreSNP_1937_Alt1AsREF	REF	10	0	40	40	Inf	0.00194383	0.0028953	AAGWMK010000005.1	103257								Unknown	Not in annotated region	0	.	0	1	0	0	0	1	1	0	0	0	0	0	0	0	0	0	0	0	0	0	0	0	0	0	0	0	0	0
CoreSNP_1937_RefAsREF	ALT	39	40	11	0	0	0.000953391	0.0028953	AAGWMK010000005.1	103257								Unknown	Not in annotated region	0	.	0	1	0	0	0	1	1	0	0	0	0	0	0	0	0	0	0	0	0	0	0	0	0	0	0	0	0	0
CoreSNP_2448_Alt1AsREF	REF	10	0	40	40	Inf	0.00194383	0.0028953	AAGWMK010000005.1	103282								Unknown	Not in annotated region	0	.	0	1	0	0	0	1	1	0	0	0	0	0	0	0	0	0	0	0	0	0	0	0	0	0	0	0	0	0
CoreSNP_2448_RefAsREF	ALT	39	40	11	0	0	0.000953391	0.0028953	AAGWMK010000005.1	103282								Unknown	Not in annotated region	0	.	0	1	0	0	0	1	1	0	0	0	0	0	0	0	0	0	0	0	0	0	0	0	0	0	0	0	0	0
CoreSNP_1318	ALT	40	40	10	0	0	0.00194383	0.0028953	AAGWMK010000005.1	103725	G	TGG	W	SWWW	G_C	TGG_TCG	W_S	NonSynonymous	aspartate 1-decarboxylase autocleavage activator.	0	0	0	1	0	0	0	1	1	0	0	0	0	0	0	0	0	0	0	0	0	0	0	0	0	0	0	0	0	0
CoreSNP_401	ALT	40	40	10	0	0	0.00194383	0.0028953	AAGWMK010000005.1	104639	G	CGC	R	QRIA	G_A	CGC_CAC	R_H	NonSynonymous	branched-chain amino acid ABC transporter.	0	0	0	1	0	0	0	1	1	0	0	0	0	0	0	0	0	0	0	0	0	0	0	0	0	0	0	0	0	0
CoreSNP_6221	REF	50	10	0	30	Inf	1.26e-15	3.5e-13	AAGWMK010000005.1	105178								Unknown	Not in annotated region	1	0	0	0	0	0	0	0	0	0	0	0	1	1	1	1	0	1	0	1	1	1	1	0	0	0	0	0	1	1
CoreSNP_3822	ALT	10	30	40	10	0.0833333	1.84e-07	2.21e-05	AAGWMK010000005.1	106514								Unknown	Not in annotated region	0	0	1	1	1	0	1	1	1	0	0	1	0	0	0	0	1	0	1	0	0	0	0	1	1	1	1	1	0	0
CoreSNP_2885	REF	50	30	0	10	Inf	0.000148176	0.0028953	AAGWMK010000005.1	110686	A	CTG	L	FELL	C_A	CGG_CTG	R_L	NonSynonymous	DUF1145 family protein.	1	0	0	0	0	0	0	0	0	0	0	0	1	0	0	0	0	0	0	0	0	0	0	0	0	0	0	0	0	1
CoreSNP_3014	ALT	20	30	30	10	0.222222	0.0012805	0.0028953	AAGWMK010000005.1	126358								Unknown	Not in annotated region	0	0	1	1	1	0	1	1	1	0	0	1	0	0	0	0	1	0	0	0	0	0	0	0	1	1	1	1	0	0
CoreSNP_5018	ALT	40	40	10	0	0	0.00194383	0.0028953	AAGWMK010000005.1	130880								Unknown	Not in annotated region	0	0	0	1	0	0	0	1	1	0	0	0	0	0	0	0	0	0	0	0	0	0	0	0	0	0	0	0	0	0
CoreSNP_6185	ALT	40	40	10	0	0	0.00194383	0.0028953	AAGWMK010000005.1	131864	A	ATC	I	IILS	A_G	ATC_GTC	I_V	NonSynonymous	dipeptide/tripeptide permease DtpB.	0	0	0	1	0	0	0	1	1	0	0	0	0	0	0	0	0	0	0	0	0	0	0	0	0	0	0	0	0	0
CoreSNP_4788	ALT	40	40	10	0	0	0.00194383	0.0028953	AAGWMK010000005.1	132128	G	GTT	V	AVYT	G_A	GTT_ATT	V_I	NonSynonymous	dipeptide/tripeptide permease DtpB.	0	0	0	1	0	0	0	1	1	0	0	0	0	0	0	0	0	0	0	0	0	0	0	0	0	0	0	0	0	0
CoreSNP_1781	ALT	40	40	10	0	0	0.00194383	0.0028953	AAGWMK010000005.1	133003	A	GTT	V	IHVS	A_G	GTT_GCT	V_A	NonSynonymous	16S rRNot in annotated region (guanine(1516)-N(2))-methyltransferase.	0	0	0	1	0	0	0	1	1	0	0	0	0	0	0	0	0	0	0	0	0	0	0	0	0	0	0	0	0	0
CoreSNP_6017	ALT	40	40	10	0	0	0.00194383	0.0028953	AAGWMK010000005.1	133816	T	GAA	E	HAEF	T_A	GAA_GTA	E_V	NonSynonymous	oligopeptidase A.	0	0	0	1	0	0	0	1	1	0	0	0	0	0	0	0	0	0	0	0	0	0	0	0	0	0	0	0	0	0
CoreSNP_2314	ALT	40	40	10	0	0	0.00194383	0.0028953	AAGWMK010000005.1	151130								Unknown	Not in annotated region	0	0	0	1	0	0	0	1	1	0	0	0	0	0	0	0	0	0	0	0	0	0	0	0	0	0	0	0	0	0
CoreSNP_777	ALT	40	40	10	0	0	0.00194383	0.0028953	AAGWMK010000005.1	152342								Unknown	Not in annotated region	0	0	0	1	0	0	0	1	1	0	0	0	0	0	0	0	0	0	0	0	0	0	0	0	0	0	0	0	0	0
CoreSNP_794_Alt1AsREF	REF	10	0	40	40	Inf	0.00194383	0.0028953	AAGWMK010000005.1	161176								Unknown	Not in annotated region	0	0	0	1	0	0	0	1	1	0	0	0	0	0	0	0	0	0	0	0	0	0	0	0	.	0	0	0	0	0
CoreSNP_794_RefAsREF	ALT	40	39	10	1	0.102564	0.0198993	0.0286473	AAGWMK010000005.1	161176								Unknown	Not in annotated region	0	0	0	1	0	0	0	1	1	0	0	0	0	0	0	0	0	0	0	0	0	0	0	0	.	0	0	0	0	0
CoreSNP_6074	ALT	40	40	10	0	0	0.00194383	0.0028953	AAGWMK010000005.1	161697	G	GAG	E	SELL	G_T	GAG_GAT	E_D	NonSynonymous	biofilm formation regulator HmsP.	0	0	0	1	0	0	0	1	1	0	0	0	0	0	0	0	0	0	0	0	0	0	0	0	0	0	0	0	0	0
CoreSNP_1298	ALT	40	40	10	0	0	0.00194383	0.0028953	AAGWMK010000005.1	161816	C	CAT	H	GHWV	C_T	CAT_TAT	H_Y	NonSynonymous	biofilm formation regulator HmsP.	0	0	0	1	0	0	0	1	1	0	0	0	0	0	0	0	0	0	0	0	0	0	0	0	0	0	0	0	0	0
CoreSNP_3448	ALT	40	40	10	0	0	0.00194383	0.0028953	AAGWMK010000005.1	162121	T	GAG	E	AEEL	T_G	GAG_GCG	E_A	NonSynonymous	biofilm formation regulator HmsP.	0	0	0	1	0	0	0	1	1	0	0	0	0	0	0	0	0	0	0	0	0	0	0	0	0	0	0	0	0	0
CoreSNP_117	ALT	40	40	10	0	0	0.00194383	0.0028953	AAGWMK010000005.1	163184	C	GTG	V	VMVF	C_T	GTG_ATG	V_M	NonSynonymous	biofilm formation regulator HmsP.	0	0	0	1	0	0	0	1	1	0	0	0	0	0	0	0	0	0	0	0	0	0	0	0	0	0	0	0	0	0
CoreSNP_1366	ALT	40	40	10	0	0	0.00194383	0.0028953	AAGWMK010000005.1	163710	C	ACC	T	RTRT	C_A	ACC_AAC	T_N	NonSynonymous	cellulose biosynthesis protein BcsC.	0	0	0	1	0	0	0	1	1	0	0	0	0	0	0	0	0	0	0	0	0	0	0	0	0	0	0	0	0	0
CoreSNP_2074	ALT	40	40	10	0	0	0.00194383	0.0028953	AAGWMK010000005.1	164881	C	CTT	L	SLNM	C_A	CTT_ATT	L_I	NonSynonymous	cellulose biosynthesis protein BcsC.	0	0	0	1	0	0	0	1	1	0	0	0	0	0	0	0	0	0	0	0	0	0	0	0	0	0	0	0	0	0
CoreSNP_5221	ALT	40	40	10	0	0	0.00194383	0.0028953	AAGWMK010000005.1	169677	G	GAT	D	PDLA	G_A	GAT_AAT	D_N	NonSynonymous	cellulose biosynthesis cyclic di-GMP-binding.	0	0	0	1	0	0	0	1	1	0	0	0	0	0	0	0	0	0	0	0	0	0	0	0	0	0	0	0	0	0
CoreSNP_4595	ALT	40	40	10	0	0	0.00194383	0.0028953	AAGWMK010000005.1	178399								Unknown	Not in annotated region	0	0	0	1	0	0	0	1	1	0	0	0	0	0	0	0	0	0	0	0	0	0	0	0	0	0	0	0	0	0
CoreSNP_4321	ALT	40	40	10	0	0	0.00194383	0.0028953	AAGWMK010000005.1	178869	T	ACT	T	GLTE	T_C	ACT_GCT	T_A	NonSynonymous	transporter.	0	0	0	0	1	0	0	0	0	0	0	0	0	0	0	0	0	0	0	0	0	0	0	0	0	0	1	1	0	0
CoreSNP_6197	REF	50	30	0	10	Inf	0.000148176	0.0028953	AAGWMK010000005.1	196911	T	AAA	K	NNKS	T_G	AAA_ACA	K_T	NonSynonymous	molecular chaperone LpfB.	0	0	1	0	0	0	0	0	0	0	0	0	0	0	0	0	0	0	0	0	0	0	0	0	1	1	0	0	0	0
CoreSNP_2513	ALT	40	40	10	0	0	0.00194383	0.0028953	AAGWMK010000005.1	197685								Unknown	Not in annotated region	0	0	0	1	0	0	0	1	1	0	0	0	0	0	0	0	0	0	0	0	0	0	0	0	0	0	0	0	0	0
CoreSNP_2624	ALT	40	40	10	0	0	0.00194383	0.0028953	AAGWMK010000005.1	199146	G	CTC	L	EMLC	G_T	CTC_ATC	L_I	NonSynonymous	DNot in annotated region-3-methyladenine glycosylase I.	0	0	0	1	0	0	0	1	1	0	0	0	0	0	0	0	0	0	0	0	0	0	0	0	0	0	0	0	0	0
CoreSNP_3730	ALT	40	40	10	0	0	0.00194383	0.0028953	AAGWMK010000005.1	209337								Unknown	Not in annotated region	0	0	0	1	0	0	0	1	1	0	0	0	0	0	0	0	0	0	0	0	0	0	0	0	0	0	0	0	0	0
CoreSNP_2069	ALT	40	40	10	0	0	0.00194383	0.0028953	AAGWMK010000005.1	209356								Unknown	Not in annotated region	0	0	0	1	0	0	0	1	1	0	0	0	0	0	0	0	0	0	0	0	0	0	0	0	0	0	0	0	0	0
CoreSNP_1984	ALT	40	40	10	0	0	0.00194383	0.0028953	AAGWMK010000005.1	209409								Unknown	Not in annotated region	0	0	0	1	0	0	0	1	1	0	0	0	0	0	0	0	0	0	0	0	0	0	0	0	0	0	0	0	0	0
CoreSNP_6544	ALT	40	40	10	0	0	0.00194383	0.0028953	AAGWMK010000005.1	209449								Unknown	Not in annotated region	0	0	0	1	0	0	0	1	1	0	0	0	0	0	0	0	0	0	0	0	0	0	0	0	0	0	0	0	0	0
CoreSNP_498	ALT	40	40	10	0	0	0.00194383	0.0028953	AAGWMK010000005.1	213038								Unknown	Not in annotated region	0	0	0	1	0	0	0	1	1	0	0	0	0	0	0	0	0	0	0	0	0	0	0	0	0	0	0	0	0	0
CoreSNP_1524	ALT	40	40	10	0	0	0.00194383	0.0028953	AAGWMK010000005.1	213431	C	GCG	A	AIAV	C_T	GCG_ACG	A_T	NonSynonymous	acyltransferase.	0	0	0	1	0	0	0	1	1	0	0	0	0	0	0	0	0	0	0	0	0	0	0	0	0	0	0	0	0	0
CoreSNP_6204	ALT	40	40	10	0	0	0.00194383	0.0028953	AAGWMK010000005.1	213588	T	AAC	N	YING	T_C	AAC_AGC	N_S	NonSynonymous	acyltransferase.	0	0	0	1	0	0	0	1	1	0	0	0	0	0	0	0	0	0	0	0	0	0	0	0	0	0	0	0	0	0
CoreSNP_1181	ALT	40	40	10	0	0	0.00194383	0.0028953	AAGWMK010000005.1	213659	C	CCA	P	KPSL	C_T	CCA_TCA	P_S	NonSynonymous	acyltransferase.	0	0	0	1	0	0	0	1	1	0	0	0	0	0	0	0	0	0	0	0	0	0	0	0	0	0	0	0	0	0
CoreSNP_962	ALT	40	40	10	0	0	0.00194383	0.0028953	AAGWMK010000005.1	213680	C	GCT	A	ICAA	C_T	GCT_ACT	A_T	NonSynonymous	acyltransferase.	0	0	0	1	0	0	0	1	1	0	0	0	0	0	0	0	0	0	0	0	0	0	0	0	0	0	0	0	0	0
CoreSNP_1808	ALT	40	40	10	0	0	0.00194383	0.0028953	AAGWMK010000005.1	213755	T	ACC	T	NFTD	T_C	ACC_GCC	T_A	NonSynonymous	acyltransferase.	0	0	0	1	0	0	0	1	1	0	0	0	0	0	0	0	0	0	0	0	0	0	0	0	0	0	0	0	0	0
CoreSNP_678	REF	10	0	40	40	Inf	0.00194383	0.0028953	AAGWMK010000005.1	221210	A	TCG	S	FGSL	C_A	GCG_TCG	A_S	NonSynonymous	alpha-amylase.	1	0	1	1	1	0	1	1	1	0	0	1	1	1	1	1	1	1	1	1	1	1	1	1	1	1	1	1	1	1
CoreSNP_534	ALT	40	40	10	0	0	0.00194383	0.0028953	AAGWMK010000005.1	229737	T	ACG	T	LATQ	T_C	ACG_GCG	T_A	NonSynonymous	TRAP transporter substrate-binding protein.	0	0	0	1	0	0	0	1	1	0	0	0	0	0	0	0	0	0	0	0	0	0	0	0	0	0	0	0	0	0
CoreSNP_6371	ALT	40	40	10	0	0	0.00194383	0.0028953	AAGWMK010000005.1	243708	C	CGG	R	LRRM	C_T	CGG_CAG	R_Q	NonSynonymous	L-seryl-tRNot in annotated region(Sec) selenium transferase.	0	0	0	1	0	0	0	1	1	0	0	0	0	0	0	0	0	0	0	0	0	0	0	0	0	0	0	0	0	0
CoreSNP_5456	ALT	40	40	10	0	0	0.00194383	0.0028953	AAGWMK010000005.1	243746	C	GAG	E	LRER	C_A	GAG_GAT	E_D	NonSynonymous	L-seryl-tRNot in annotated region(Sec) selenium transferase.	0	0	0	1	0	0	0	1	1	0	0	0	0	0	0	0	0	0	0	0	0	0	0	0	0	0	0	0	0	0
CoreSNP_4039	ALT	40	40	10	0	0	0.00194383	0.0028953	AAGWMK010000005.1	243858								Unknown	Not in annotated region	0	0	0	1	0	0	0	1	1	0	0	0	0	0	0	0	0	0	0	0	0	0	0	0	0	0	0	0	0	0
CoreSNP_3793	ALT	40	40	10	0	0	0.00194383	0.0028953	AAGWMK010000005.1	244556								Unknown	Not in annotated region	0	0	0	1	0	0	0	1	1	0	0	0	0	0	0	0	0	0	0	0	0	0	0	0	0	0	0	0	0	0
CoreSNP_61	ALT	40	40	10	0	0	0.00194383	0.0028953	AAGWMK010000005.1	244602								Unknown	Not in annotated region	0	0	0	1	0	0	0	1	1	0	0	0	0	0	0	0	0	0	0	0	0	0	0	0	0	0	0	0	0	0
CoreSNP_309	ALT	40	40	10	0	0	0.00194383	0.0028953	AAGWMK010000005.1	244657								Unknown	Not in annotated region	0	0	0	1	0	0	0	1	1	0	0	0	0	0	0	0	0	0	0	0	0	0	0	0	0	0	0	0	0	0
CoreSNP_2199	ALT	40	40	10	0	0	0.00194383	0.0028953	AAGWMK010000005.1	244670								Unknown	Not in annotated region	0	0	0	1	0	0	0	1	1	0	0	0	0	0	0	0	0	0	0	0	0	0	0	0	0	0	0	0	0	0
CoreSNP_1927	ALT	40	40	10	0	0	0.00194383	0.0028953	AAGWMK010000005.1	244762								Unknown	Not in annotated region	0	0	0	1	0	0	0	1	1	0	0	0	0	0	0	0	0	0	0	0	0	0	0	0	0	0	0	0	0	0
CoreSNP_2013	ALT	40	40	10	0	0	0.00194383	0.0028953	AAGWMK010000005.1	244840								Unknown	Not in annotated region	0	0	0	1	0	0	0	1	1	0	0	0	0	0	0	0	0	0	0	0	0	0	0	0	0	0	0	0	0	0
CoreSNP_6282	ALT	40	40	10	0	0	0.00194383	0.0028953	AAGWMK010000005.1	244880								Unknown	Not in annotated region	0	0	0	1	0	0	0	1	1	0	0	0	0	0	0	0	0	0	0	0	0	0	0	0	0	0	0	0	0	0
CoreSNP_3940	ALT	40	40	10	0	0	0.00194383	0.0028953	AAGWMK010000005.1	248701	G	ATG	M	EMLG	G_C	ATG_ATC	M_I	NonSynonymous	MltR family transcriptioNot in annotated regionl regulator.	0	0	0	1	0	0	0	1	1	0	0	0	0	0	0	0	0	0	0	0	0	0	0	0	0	0	0	0	0	0
CoreSNP_4478	ALT	40	40	10	0	0	0.00194383	0.0028953	AAGWMK010000005.1	248774	A	TCG	S	DASL	A_C	TCG_GCG	S_A	NonSynonymous	MltR family transcriptioNot in annotated regionl regulator.	0	0	0	1	0	0	0	1	1	0	0	0	0	0	0	0	0	0	0	0	0	0	0	0	0	0	0	0	0	0
CoreSNP_705_Alt1AsREF	REF	10	0	40	40	Inf	0.00194383	0.0028953	AAGWMK010000005.1	249304								Unknown	Not in annotated region	0	0	0	1	0	0	0	1	1	0	0	0	0	0	0	0	0	0	0	0	0	0	0	0	0	0	0	0	0	0
CoreSNP_705_RefAsREF	ALT	40	39	10	1	0.102564	0.0198993	0.0286473	AAGWMK010000005.1	249304								Unknown	Not in annotated region	0	0	0	1	0	0	0	1	1	0	0	0	0	0	0	0	0	0	0	0	0	0	0	0	0	0	0	0	0	0
CoreSNP_262_Alt1AsREF	REF	10	0	40	40	Inf	0.00194383	0.0028953	AAGWMK010000005.1	249842								Unknown	Not in annotated region	0	.	0	1	0	0	0	1	1	0	0	0	0	0	0	0	0	0	0	0	0	0	0	0	0	0	0	0	0	0
CoreSNP_262_RefAsREF	ALT	38	39	12	1	0.0811966	0.00507135	0.00743564	AAGWMK010000005.1	249842								Unknown	Not in annotated region	0	.	0	1	0	0	0	1	1	0	0	0	0	0	0	0	0	0	0	0	0	0	0	0	0	0	0	0	0	0
CoreSNP_5822_Alt1AsREF	REF	10	0	40	40	Inf	0.00194383	0.0028953	AAGWMK010000005.1	249905								Unknown	Not in annotated region	0	.	0	1	0	0	0	1	1	0	0	0	0	0	0	0	0	0	0	0	0	0	0	0	0	0	0	0	0	0
CoreSNP_5822_RefAsREF	ALT	38	40	12	0	0	0.000885647	0.0028953	AAGWMK010000005.1	249905								Unknown	Not in annotated region	0	.	0	1	0	0	0	1	1	0	0	0	0	0	0	0	0	0	0	0	0	0	0	0	0	0	0	0	0	0
CoreSNP_137_Alt1AsREF	REF	10	0	40	40	Inf	0.00194383	0.0028953	AAGWMK010000005.1	249921								Unknown	Not in annotated region	0	.	0	1	0	0	0	1	1	0	0	0	0	0	0	0	0	0	0	0	0	.	0	0	0	0	0	0	0	0
CoreSNP_137_RefAsREF	ALT	38	39	12	1	0.0811966	0.00507135	0.00743564	AAGWMK010000005.1	249921								Unknown	Not in annotated region	0	.	0	1	0	0	0	1	1	0	0	0	0	0	0	0	0	0	0	0	0	.	0	0	0	0	0	0	0	0
CoreSNP_6426	ALT	40	40	10	0	0	0.00194383	0.0028953	AAGWMK010000005.1	250946								Unknown	Not in annotated region	0	0	0	1	0	0	0	1	1	0	0	0	0	0	0	0	0	0	0	0	0	0	0	0	0	0	0	0	0	0
CoreSNP_5804	ALT	40	40	10	0	0	0.00194383	0.0028953	AAGWMK010000005.1	251022	A	ATT	I	FIVT	A_G	ATT_GTT	I_V	NonSynonymous	autotransporter adhesin SadA.	0	0	0	1	0	0	0	1	1	0	0	0	0	0	0	0	0	0	0	0	0	0	0	0	0	0	0	0	0	0
CoreSNP_5364	ALT	40	40	10	0	0	0.00194383	0.0028953	AAGWMK010000005.1	251097	A	AGT	S	ISLS	A_G	AGT_GGT	S_G	NonSynonymous	autotransporter adhesin SadA.	0	0	0	1	0	0	0	1	1	0	0	0	0	0	0	0	0	0	0	0	0	0	0	0	0	0	0	0	0	0
CoreSNP_1280_Alt1AsREF	REF	9	0	41	40	Inf	0.00393467	0.0057796	AAGWMK010000005.1	251973	A	ACC	T	NTSK	A_G	ACC_GCC	T_A	NonSynonymous	autotransporter adhesin SadA.	0	0	0	1	0	0	0	1	1	0	0	0	0	0	0	0	0	0	0	0	0	0	0	0	0	0	0	0	0	0
CoreSNP_1280_RefAsREF	ALT	40	40	10	0	0	0.00194383	0.0028953	AAGWMK010000005.1	251973	A	ACC	T	NTSK	A_G	ACC_GCC	T_A	NonSynonymous	autotransporter adhesin SadA.	0	0	0	1	0	0	0	1	1	0	0	0	0	0	0	0	0	0	0	0	0	0	0	0	0	0	0	0	0	0
CoreSNP_3355_Alt1AsREF	REF	9	0	41	40	Inf	0.00393467	0.0057796	AAGWMK010000005.1	252103	A	GAC	D	TDSI	A_G	GAC_GGC	D_G	NonSynonymous	autotransporter adhesin SadA.	0	0	0	1	0	0	0	1	1	0	0	0	0	0	0	0	0	0	0	0	0	0	0	0	0	0	0	0	0	0
CoreSNP_3355_RefAsREF	ALT	40	40	10	0	0	0.00194383	0.0028953	AAGWMK010000005.1	252103	A	GAC	D	TDSI	A_G	GAC_GGC	D_G	NonSynonymous	autotransporter adhesin SadA.	0	0	0	1	0	0	0	1	1	0	0	0	0	0	0	0	0	0	0	0	0	0	0	0	0	0	0	0	0	0
CoreSNP_3453	ALT	40	40	10	0	0	0.00194383	0.0028953	AAGWMK010000005.1	253018	A	AAT	N	TNLS	A_G	AAT_AGT	N_S	NonSynonymous	autotransporter adhesin SadA.	0	0	0	1	0	0	0	1	1	0	0	0	0	0	0	0	0	0	0	0	0	0	0	0	0	0	0	0	0	0
CoreSNP_1450	ALT	40	40	10	0	0	0.00194383	0.0028953	AAGWMK010000005.1	253240	G	AGC	S	SSAI	G_C	AGC_ACC	S_T	NonSynonymous	autotransporter adhesin SadA.	0	0	0	1	0	0	0	1	1	0	0	0	0	0	0	0	0	0	0	0	0	0	0	0	0	0	0	0	0	0
CoreSNP_1996	ALT	40	40	10	0	0	0.00194383	0.0028953	AAGWMK010000005.1	253681	C	AGT	S	QYSE	C_T	AGT_AAT	S_N	NonSynonymous	autotransporter adhesin SadA.	0	0	0	1	0	0	0	1	1	0	0	0	0	0	0	0	0	0	0	0	0	0	0	0	0	0	0	0	0	0
CoreSNP_164	ALT	40	40	10	0	0	0.00194383	0.0028953	AAGWMK010000005.1	253963	T	GTA	V	SVTS	T_C	GTA_GCA	V_A	NonSynonymous	autotransporter adhesin SadA.	0	0	0	1	0	0	0	1	1	0	0	0	0	0	0	0	0	0	0	0	0	0	0	0	0	0	0	0	0	0
CoreSNP_933	ALT	40	40	10	0	0	0.00194383	0.0028953	AAGWMK010000005.1	254007	A	AAG	K	RKLL	A_G	AAG_GAG	K_E	NonSynonymous	autotransporter adhesin SadA.	0	0	0	1	0	0	0	1	1	0	0	0	0	0	0	0	0	0	0	0	0	0	0	0	0	0	0	0	0	0
CoreSNP_2673	ALT	40	40	10	0	0	0.00194383	0.0028953	AAGWMK010000005.1	255395								Unknown	Not in annotated region	0	0	0	1	0	0	0	1	1	0	0	0	0	0	0	0	0	0	0	0	0	0	0	0	0	0	0	0	0	0
CoreSNP_3357	ALT	40	40	10	0	0	0.00194383	0.0028953	AAGWMK010000005.1	255434								Unknown	Not in annotated region	0	0	0	1	0	0	0	1	1	0	0	0	0	0	0	0	0	0	0	0	0	0	0	0	0	0	0	0	0	0
CoreSNP_2710	ALT	40	40	10	0	0	0.00194383	0.0028953	AAGWMK010000005.1	255487								Unknown	Not in annotated region	0	0	0	1	0	0	0	1	1	0	0	0	0	0	0	0	0	0	0	0	0	0	0	0	0	0	0	0	0	0
CoreSNP_895	ALT	40	40	10	0	0	0.00194383	0.0028953	AAGWMK010000005.1	278592	A	GAC	D	PDPE	A_C	GAC_GCC	D_A	NonSynonymous	O-antigen ligase RfaL.	0	0	0	0	1	0	0	0	0	0	0	0	0	0	0	0	0	0	0	0	0	0	0	0	0	0	1	1	0	0
CoreSNP_2195	REF	50	30	0	10	Inf	0.000148176	0.0028953	AAGWMK010000005.1	288976	G	CGC	R	KRWG	G_A	CGC_CAC	R_H	NonSynonymous	3-deoxy-D-manno-octulosonic acid transferase.	0	0	0	0	0	0	0	0	0	0	0	0	0	1	1	0	0	1	0	1	1	1	1	0	0	0	0	0	1	0
CoreSNP_1648	REF	10	0	40	40	Inf	0.00194383	0.0028953	AAGWMK010000005.1	296521	A	GTG	V	ALVD	G_A	GCG_GTG	A_V	NonSynonymous	ribonuclease PH.	1	0	1	1	1	0	1	1	1	0	0	1	1	1	1	1	1	1	1	1	1	1	1	1	1	1	1	1	1	1
CoreSNP_5540	REF	50	30	0	10	Inf	0.000148176	0.0028953	AAGWMK010000005.1	297527	C	GAA	E	LIEQ	C_T	GAA_AAA	E_K	NonSynonymous	YicC family protein.	0	0	0	0	0	0	0	0	0	0	0	0	0	0	0	1	0	0	0	0	0	0	0	0	0	0	0	0	0	0
CoreSNP_4042	REF	50	30	0	10	Inf	0.000148176	0.0028953	AAGWMK010000005.1	301451	C	GCG	A	VAQV	C_A	GCG_GAG	A_E	NonSynonymous	Not in annotated regionD-dependent DNot in annotated region ligase LigB.	0	0	0	0	0	0	0	0	0	0	0	0	0	1	1	0	0	1	0	1	1	1	1	0	0	0	0	0	1	0
CoreSNP_694	REF	50	31	0	9	Inf	0.000387169	0.0028953	AAGWMK010000005.1	329553	G	GTC	V	PVIT	G_A	GTC_ATC	V_I	NonSynonymous	isochorismatase family protein.	0	0	0	0	0	0	0	0	0	0	0	0	0	1	1	0	0	1	0	1	1	1	1	0	0	0	0	0	1	0
CoreSNP_6113	REF	50	30	0	10	Inf	0.000148176	0.0028953	AAGWMK010000005.1	332948	C	GGA	G	ATGS	T_C	GAA_GGA	E_G	NonSynonymous	magnesium-translocating P-type ATPase.	1	0	0	0	0	0	0	0	0	0	0	0	1	0	0	0	0	0	0	0	0	0	0	0	0	0	0	0	0	1
CoreSNP_1312	ALT	20	30	30	10	0.222222	0.0012805	0.0028953	AAGWMK010000005.1	339983	T	AAC	N	MMNS	T_C	AAC_AGC	N_S	NonSynonymous	PTS system mannose/fructose/sorbose family.	0	0	1	1	1	0	1	1	1	0	0	1	0	0	0	0	1	0	0	0	0	0	0	0	1	1	1	1	0	0
CoreSNP_5854	ALT	40	40	10	0	0	0.00194383	0.0028953	AAGWMK010000005.1	340846								Unknown	Not in annotated region	0	0	0	1	0	0	0	1	1	0	0	0	0	0	0	0	0	0	0	0	0	0	0	0	0	0	0	0	0	0
CoreSNP_6477	ALT	40	40	10	0	0	0.00194383	0.0028953	AAGWMK010000005.1	341743	G	CCG	P	GQPL	G_A	CCG_TCG	P_S	NonSynonymous	PTS sugar transporter subunit IIA.	0	0	0	1	0	0	0	1	1	0	0	0	0	0	0	0	0	0	0	0	0	0	0	0	0	0	0	0	0	0
CoreSNP_6492	ALT	20	30	30	10	0.222222	0.0012805	0.0028953	AAGWMK010000005.1	341831								Unknown	Not in annotated region	0	0	1	1	1	0	1	1	1	0	0	1	0	0	0	0	1	0	0	0	0	0	0	0	1	1	1	1	0	0
CoreSNP_2467	ALT	20	30	30	10	0.222222	0.0012805	0.0028953	AAGWMK010000005.1	344874								Unknown	Not in annotated region	0	0	1	1	1	0	1	1	1	0	0	1	0	0	0	0	1	0	0	0	0	0	0	0	1	1	1	1	0	0
CoreSNP_4976	ALT	40	40	10	0	0	0.00194383	0.0028953	AAGWMK010000005.1	344967								Unknown	Not in annotated region	0	0	0	1	0	0	0	1	1	0	0	0	0	0	0	0	0	0	0	0	0	0	0	0	0	0	0	0	0	0
CoreSNP_6258	ALT	40	40	10	0	0	0.00194383	0.0028953	AAGWMK010000005.1	346725	G	GCC	A	DLAT	G_A	GCC_GTC	A_V	NonSynonymous	glycoside hydrolase family 1 protein.	0	0	0	1	0	0	0	1	1	0	0	0	0	0	0	0	0	0	0	0	0	0	0	0	0	0	0	0	0	0
CoreSNP_651	ALT	20	30	30	10	0.222222	0.0012805	0.0028953	AAGWMK010000005.1	346801								Unknown	Not in annotated region	0	0	1	1	1	0	1	1	1	0	0	1	0	0	0	0	1	0	0	0	0	0	0	0	1	1	1	1	0	0
CoreSNP_6215	ALT	20	30	30	10	0.222222	0.0012805	0.0028953	AAGWMK010000005.1	346818								Unknown	Not in annotated region	0	0	1	1	1	0	1	1	1	0	0	1	0	0	0	0	1	0	0	0	0	0	0	0	1	1	1	1	0	0
CoreSNP_5113	ALT	40	40	10	0	0	0.00194383	0.0028953	AAGWMK010000005.1	347937	G	CCC	P	FLPV	G_A	CCC_TCC	P_S	NonSynonymous	purine ribonucleoside efflux pump NepI.	0	0	0	1	0	0	0	1	1	0	0	0	0	0	0	0	0	0	0	0	0	0	0	0	0	0	0	0	0	0
CoreSNP_3327	ALT	20	30	30	10	0.222222	0.0012805	0.0028953	AAGWMK010000005.1	348058								Unknown	Not in annotated region	0	0	1	1	1	0	1	1	1	0	0	1	0	0	0	0	1	0	0	0	0	0	0	0	1	1	1	1	0	0
CoreSNP_4569	ALT	40	40	10	0	0	0.00194383	0.0028953	AAGWMK010000005.1	348781	C	GAA	E	REEL	C_T	GAA_AAA	E_K	NonSynonymous	DNot in annotated region-binding transcriptioNot in annotated regionl regulator.	0	0	0	1	0	0	0	1	1	0	0	0	0	0	0	0	0	0	0	0	0	0	0	0	0	0	0	0	0	0
CoreSNP_3797	ALT	20	30	30	10	0.222222	0.0012805	0.0028953	AAGWMK010000005.1	348799	A	TCG	S	SQSV	A_G	TCG_CCG	S_P	NonSynonymous	DNot in annotated region-binding transcriptioNot in annotated regionl regulator.	0	0	1	1	1	0	1	1	1	0	0	1	0	0	0	0	1	0	0	0	0	0	0	0	1	1	1	1	0	0
CoreSNP_2242	ALT	40	40	10	0	0	0.00194383	0.0028953	AAGWMK010000005.1	349910								Unknown	Not in annotated region	0	0	0	1	0	0	0	1	1	0	0	0	0	0	0	0	0	0	0	0	0	0	0	0	0	0	0	0	0	0
CoreSNP_1196	ALT	20	30	30	10	0.222222	0.0012805	0.0028953	AAGWMK010000005.1	349931								Unknown	Not in annotated region	0	0	1	1	1	0	1	1	1	0	0	1	0	0	0	0	1	0	0	0	0	0	0	0	1	1	1	1	0	0
CoreSNP_3042	ALT	20	30	30	10	0.222222	0.0012805	0.0028953	AAGWMK010000005.1	351468								Unknown	Not in annotated region	0	0	1	1	1	0	1	1	1	0	0	1	0	0	0	0	1	0	0	0	0	0	0	0	1	1	1	1	0	0
CoreSNP_1149	ALT	20	30	30	10	0.222222	0.0012805	0.0028953	AAGWMK010000005.1	351527								Unknown	Not in annotated region	0	0	1	1	1	0	1	1	1	0	0	1	0	0	0	0	1	0	0	0	0	0	0	0	1	1	1	1	0	0
CoreSNP_585	ALT	20	30	30	10	0.222222	0.0012805	0.0028953	AAGWMK010000005.1	351543								Unknown	Not in annotated region	0	0	1	1	1	0	1	1	1	0	0	1	0	0	0	0	1	0	0	0	0	0	0	0	1	1	1	1	0	0
CoreSNP_3713	REF	50	35	0	5	Inf	0.014972	0.0217796	AAGWMK010000005.1	353189	G	TGG	W	DWRI	G_C	TGG_TGC	W_C	NonSynonymous	sigNot in annotated regionl transduction histidine-protein.	0	0	0	0	0	0	0	0	0	0	0	0	0	0	1	0	0	1	0	1	0	0	1	0	0	0	0	0	1	0
CoreSNP_3088	ALT	20	30	30	10	0.222222	0.0012805	0.0028953	AAGWMK010000005.1	355373	A	ACC	T	ETSL	A_G	ACC_GCC	T_A	NonSynonymous	DUF4432 family protein.	0	0	1	1	1	0	1	1	1	0	0	1	0	0	0	0	1	0	0	0	0	0	0	0	1	1	1	1	0	0
CoreSNP_1462	ALT	40	40	10	0	0	0.00194383	0.0028953	AAGWMK010000005.1	356134	C	GTT	V	VGVY	C_T	GTT_ATT	V_I	NonSynonymous	L-fucose:H+ symporter permease.	0	0	0	1	0	0	0	1	1	0	0	0	0	0	0	0	0	0	0	0	0	0	0	0	0	0	0	0	0	0
CoreSNP_6416_Alt1AsREF	REF	10	0	40	40	Inf	0.00194383	0.0028953	AAGWMK010000005.1	358540								Unknown	Not in annotated region	0	0	0	1	0	0	0	1	1	0	0	0	0	0	0	0	0	0	0	0	0	.	0	0	.	0	0	0	0	0
CoreSNP_6397	ALT	40	40	10	0	0	0.00194383	0.0028953	AAGWMK010000005.1	358662								Unknown	Not in annotated region	0	0	0	1	0	0	0	1	1	0	0	0	0	0	0	0	0	0	0	0	0	0	0	0	0	0	0	0	0	0
CoreSNP_647	ALT	40	40	10	0	0	0.00194383	0.0028953	AAGWMK010000005.1	358859	G	GCG	A	PASS	G_A	GCG_ACG	A_T	NonSynonymous	DeoR family transcriptioNot in annotated regionl regulator.	0	0	0	1	0	0	0	1	1	0	0	0	0	0	0	0	0	0	0	0	0	0	0	0	0	0	0	0	0	0
CoreSNP_2506	ALT	20	30	30	10	0.222222	0.0012805	0.0028953	AAGWMK010000005.1	361829								Unknown	Not in annotated region	0	0	1	1	1	0	1	1	1	0	0	1	0	0	0	0	1	0	0	0	0	0	0	0	1	1	1	1	0	0
CoreSNP_2025	ALT	20	30	30	10	0.222222	0.0012805	0.0028953	AAGWMK010000005.1	362038								Unknown	Not in annotated region	0	0	1	1	1	0	1	1	1	0	0	1	0	0	0	0	1	0	0	0	0	0	0	0	1	1	1	1	0	0
CoreSNP_3488	ALT	20	30	30	10	0.222222	0.0012805	0.0028953	AAGWMK010000005.1	362826	G	CTG	L	SSLA	G_T	CTG_ATG	L_M	NonSynonymous	EamA family transporter.	0	0	1	1	1	0	1	1	1	0	0	1	0	0	0	0	1	0	0	0	0	0	0	0	1	1	1	1	0	0
CoreSNP_6392	ALT	20	30	30	10	0.222222	0.0012805	0.0028953	AAGWMK010000005.1	363319								Unknown	Not in annotated region	0	0	1	1	1	0	1	1	1	0	0	1	0	0	0	0	1	0	0	0	0	0	0	0	1	1	1	1	0	0
CoreSNP_980	ALT	20	30	30	10	0.222222	0.0012805	0.0028953	AAGWMK010000005.1	364333	T	ACC	T	FSTL	T_C	ACC_GCC	T_A	NonSynonymous	multidrug efflux MFS transporter EmrD.	0	0	1	1	1	0	1	1	1	0	0	1	0	0	0	0	1	0	0	0	0	0	0	0	1	1	1	1	0	0
CoreSNP_3652	ALT	20	30	30	10	0.222222	0.0012805	0.0028953	AAGWMK010000005.1	364722	C	ACG	T	KTPG	C_A	ACG_AAG	T_K	NonSynonymous	glycoside hydrolase family 5 protein.	0	0	1	1	1	0	1	1	1	0	0	1	0	0	0	0	1	0	0	0	0	0	0	0	1	1	1	1	0	0
CoreSNP_708	ALT	40	40	10	0	0	0.00194383	0.0028953	AAGWMK010000005.1	366827								Unknown	Not in annotated region	0	0	0	0	0	0	0	0	0	0	0	0	0	0	0	0	0	0	1	0	0	0	0	1	0	0	0	0	0	0
CoreSNP_6376	REF	50	30	0	10	Inf	0.000148176	0.0028953	AAGWMK010000005.1	366841								Unknown	Not in annotated region	0	0	0	0	0	0	0	0	0	0	0	0	0	0	0	1	0	0	0	0	0	0	0	0	0	0	0	0	0	0
CoreSNP_131	ALT	20	30	30	10	0.222222	0.0012805	0.0028953	AAGWMK010000005.1	366877								Unknown	Not in annotated region	0	0	1	1	1	0	1	1	1	0	0	1	0	0	0	0	1	0	0	0	0	0	0	0	1	1	1	1	0	0
CoreSNP_2551	ALT	20	30	30	10	0.222222	0.0012805	0.0028953	AAGWMK010000005.1	368575	A	AAC	N	INGE	A_G	AAC_GAC	N_D	NonSynonymous	D-serine ammonia-lyase.	0	0	1	1	1	0	1	1	1	0	0	1	0	0	0	0	1	0	0	0	0	0	0	0	1	1	1	1	0	0
CoreSNP_473	ALT	20	30	30	10	0.222222	0.0012805	0.0028953	AAGWMK010000005.1	370109	G	GGC	G	LGIR	G_A	GGC_GAC	G_D	NonSynonymous	radical SAM protein.	0	0	1	1	1	0	1	1	1	0	0	1	0	0	0	0	1	0	0	0	0	0	0	0	1	1	1	1	0	0
CoreSNP_1364	ALT	20	30	30	10	0.222222	0.0012805	0.0028953	AAGWMK010000005.1	370319	G	GTG	V	VVRD	G_A	GTG_ATG	V_M	NonSynonymous	DUF202 domain-containing protein.	0	0	1	1	1	0	1	1	1	0	0	1	0	0	0	0	1	0	0	0	0	0	0	0	1	1	1	1	0	0
CoreSNP_5010	ALT	20	30	30	10	0.222222	0.0012805	0.0028953	AAGWMK010000005.1	371017								Unknown	Not in annotated region	0	0	1	1	1	0	1	1	1	0	0	1	0	0	0	0	1	0	0	0	0	0	0	0	1	1	1	1	0	0
CoreSNP_264	ALT	20	30	30	10	0.222222	0.0012805	0.0028953	AAGWMK010000005.1	371070								Unknown	Not in annotated region	0	0	1	1	1	0	1	1	1	0	0	1	0	0	0	0	1	0	0	0	0	0	0	0	1	1	1	1	0	0
CoreSNP_76	ALT	20	30	30	10	0.222222	0.0012805	0.0028953	AAGWMK010000005.1	371092								Unknown	Not in annotated region	0	0	1	1	1	0	1	1	1	0	0	1	0	0	0	0	1	0	0	0	0	0	0	0	1	1	1	1	0	0
CoreSNP_71	ALT	20	30	30	10	0.222222	0.0012805	0.0028953	AAGWMK010000005.1	371180								Unknown	Not in annotated region	0	0	1	1	1	0	1	1	1	0	0	1	0	0	0	0	1	0	0	0	0	0	0	0	1	1	1	1	0	0
CoreSNP_2664	ALT	20	30	30	10	0.222222	0.0012805	0.0028953	AAGWMK010000005.1	371242								Unknown	Not in annotated region	0	0	1	1	1	0	1	1	1	0	0	1	0	0	0	0	1	0	0	0	0	0	0	0	1	1	1	1	0	0
CoreSNP_1464	ALT	20	30	30	10	0.222222	0.0012805	0.0028953	AAGWMK010000005.1	371284								Unknown	Not in annotated region	0	0	1	1	1	0	1	1	1	0	0	1	0	0	0	0	1	0	0	0	0	0	0	0	1	1	1	1	0	0
CoreSNP_921	ALT	20	30	30	10	0.222222	0.0012805	0.0028953	AAGWMK010000005.1	371327								Unknown	Not in annotated region	0	0	1	1	1	0	1	1	1	0	0	1	0	0	0	0	1	0	0	0	0	0	0	0	1	1	1	1	0	0
CoreSNP_4641	ALT	20	30	30	10	0.222222	0.0012805	0.0028953	AAGWMK010000005.1	373111								Unknown	Not in annotated region	0	0	1	1	1	0	1	1	1	0	0	1	0	0	0	0	1	0	0	0	0	0	0	0	1	1	1	1	0	0
CoreSNP_2006	ALT	20	30	30	10	0.222222	0.0012805	0.0028953	AAGWMK010000005.1	373207								Unknown	Not in annotated region	0	0	1	1	1	0	1	1	1	0	0	1	0	0	0	0	1	0	0	0	0	0	0	0	1	1	1	1	0	0
CoreSNP_330	ALT	20	30	30	10	0.222222	0.0012805	0.0028953	AAGWMK010000005.1	374524	T	AGC	S	LLSG	T_C	AGC_GGC	S_G	NonSynonymous	YceK/YidQ family lipoprotein.	0	0	1	1	1	0	1	1	1	0	0	1	0	0	0	0	1	0	0	0	0	0	0	0	1	1	1	1	0	0
CoreSNP_6147	ALT	20	30	30	10	0.222222	0.0012805	0.0028953	AAGWMK010000005.1	374878	C	GAT	D	SPDG	C_T	GAT_AAT	D_N	NonSynonymous	DUF3748 domain-containing protein.	0	0	1	1	1	0	1	1	1	0	0	1	0	0	0	0	1	0	0	0	0	0	0	0	1	1	1	1	0	0
CoreSNP_4714	ALT	20	30	30	10	0.222222	0.0012805	0.0028953	AAGWMK010000005.1	375349	A	AAA	K	GKKV	A_C	AAA_CAA	K_Q	NonSynonymous	DUF3748 domain-containing protein.	0	0	1	1	1	0	1	1	1	0	0	1	0	0	0	0	1	0	0	0	0	0	0	0	1	1	1	1	0	0
CoreSNP_1684	ALT	20	30	30	10	0.222222	0.0012805	0.0028953	AAGWMK010000005.1	375484	T	TAC	Y	SYWC	T_C	TAC_CAC	Y_H	NonSynonymous	DUF3748 domain-containing protein.	0	0	1	1	1	0	1	1	1	0	0	1	0	0	0	0	1	0	0	0	0	0	0	0	1	1	1	1	0	0
CoreSNP_3445	ALT	20	30	30	10	0.222222	0.0012805	0.0028953	AAGWMK010000005.1	375540	A	GTG	V	VAVP	A_G	GTG_GCG	V_A	NonSynonymous	DUF3748 domain-containing protein.	0	0	1	1	1	0	1	1	1	0	0	1	0	0	0	0	1	0	0	0	0	0	0	0	1	1	1	1	0	0
CoreSNP_1728	ALT	20	30	30	10	0.222222	0.0012805	0.0028953	AAGWMK010000005.1	376031								Unknown	Not in annotated region	0	0	1	1	1	0	1	1	1	0	0	1	0	0	0	0	1	0	0	0	0	0	0	0	1	1	1	1	0	0
CoreSNP_3200	ALT	20	30	30	10	0.222222	0.0012805	0.0028953	AAGWMK010000005.1	376069								Unknown	Not in annotated region	0	0	1	1	1	0	1	1	1	0	0	1	0	0	0	0	1	0	0	0	0	0	0	0	1	1	1	1	0	0
CoreSNP_3347	REF	50	20	0	20	Inf	2.7e-09	5.43e-07	AAGWMK010000006.1	465	T	ACG	T	VATL	C_T	GCG_ACG	A_T	NonSynonymous	Kef family K(+) transporter.	1	0	0	0	0	0	0	0	0	0	0	0	1	0	0	1	0	0	0	0	0	0	0	0	0	0	0	0	0	1
CoreSNP_2200	REF	50	30	0	10	Inf	0.000148176	0.0028953	AAGWMK010000006.1	2578	T	GAC	D	MPDA	T_C	GAC_GGC	D_G	NonSynonymous	inosine/guanosine kiNot in annotated regionse.	0	0	1	0	0	0	0	0	0	0	0	0	0	0	0	0	0	0	0	0	0	0	0	0	1	1	0	0	0	0
CoreSNP_6496	ALT	40	40	10	0	0	0.00194383	0.0028953	AAGWMK010000006.1	11395								Unknown	Not in annotated region	0	0	0	1	0	0	0	1	1	0	0	0	0	0	0	0	0	0	0	0	0	0	0	0	0	0	0	0	0	0
CoreSNP_1021	ALT	40	40	10	0	0	0.00194383	0.0028953	AAGWMK010000006.1	17013	G	CGC	R	QRKS	G_A	CGC_CAC	R_H	NonSynonymous	mechanosensitive channel MscK.	0	0	0	0	0	0	0	0	0	0	0	0	0	0	0	0	0	0	1	0	0	0	0	1	0	0	0	0	0	0
CoreSNP_5273_Alt1AsREF	REF	10	0	40	40	Inf	0.00194383	0.0028953	AAGWMK010000006.1	23388								Unknown	Not in annotated region	0	0	0	1	0	0	0	1	1	0	0	.	0	0	0	0	0	0	0	0	0	0	0	0	0	0	0	0	0	0
CoreSNP_5273_RefAsREF	ALT	38	39	12	1	0.0811966	0.00507135	0.00743564	AAGWMK010000006.1	23388								Unknown	Not in annotated region	0	0	0	1	0	0	0	1	1	0	0	.	0	0	0	0	0	0	0	0	0	0	0	0	0	0	0	0	0	0
CoreSNP_5558	ALT	40	40	10	0	0	0.00194383	0.0028953	AAGWMK010000006.1	34658	C	CTC	L	LLAI	C_T	CTC_TTC	L_F	NonSynonymous	SmdA family multidrug ABC transporter.	0	0	0	1	0	0	0	1	1	0	0	0	0	0	0	0	0	0	0	0	0	0	0	0	0	0	0	0	0	0
CoreSNP_5674	REF	50	30	0	10	Inf	0.000148176	0.0028953	AAGWMK010000006.1	83155	C	GCC	A	PGAN	A_C	TCC_GCC	S_A	NonSynonymous	DUF3251 domain-containing protein.	1	0	0	0	0	0	0	0	0	0	0	0	1	0	0	0	0	0	0	0	0	0	0	0	0	0	0	0	0	1
CoreSNP_1618	REF	50	10	0	30	Inf	1.26e-15	3.5e-13	AAGWMK010000006.1	83165	G	CCT	P	NTPA	A_G	CTT_CCT	L_P	NonSynonymous	DUF3251 domain-containing protein.	1	0	0	0	0	0	0	0	0	0	0	0	1	1	1	1	0	1	0	1	1	1	1	0	0	0	0	0	1	1
CoreSNP_3189	ALT	40	40	10	0	0	0.00194383	0.0028953	AAGWMK010000006.1	87792	C	ATG	M	AEMD	C_T	ATG_ATA	M_I	NonSynonymous	protein translocase subunit SecF.	0	0	0	0	0	0	1	0	0	0	0	1	0	0	0	0	1	0	0	0	0	0	0	0	0	0	0	0	0	0
CoreSNP_2262	ALT	40	40	10	0	0	0.00194383	0.0028953	AAGWMK010000006.1	99940	G	GAA	E	QEQA	G_C	GAA_CAA	E_Q	NonSynonymous	phosphate regulon sensor histidine kiNot in annotated regionse PhoR.	0	0	0	0	0	0	1	0	0	0	0	1	0	0	0	0	1	0	0	0	0	0	0	0	0	0	0	0	0	0
CoreSNP_5575	ALT	40	40	10	0	0	0.00194383	0.0028953	AAGWMK010000006.1	101911	G	ACC	T	NTTV	G_A	ACC_ATC	T_I	NonSynonymous	exonuclease subunit SbcD.	0	0	0	0	1	0	0	0	0	0	0	0	0	0	0	0	0	0	0	0	0	0	0	0	0	0	1	1	0	0
CoreSNP_6239	ALT	20	30	30	10	0.222222	0.0012805	0.0028953	AAGWMK010000006.1	154479	C	CTA	L	RLLV	C_A	CTA_ATA	L_I	NonSynonymous	multidrug efflux RND transporter periplasmic.	0	0	1	1	1	0	1	1	1	0	0	1	0	0	0	0	1	0	0	0	0	0	0	0	1	1	1	1	0	0
CoreSNP_6016 (ydiV)	REF (Intact)	49	30	1	10	16.3333	0.0019721	0.00293499	AAGWMK010000001.1	826712	C	CAG	Q	NQGK	T_C	TAG_CAG	*_Q	NonSynonymous	anti-FlhDC factor YdiV. (Prokka: Anti-FlhC(2)FlhD(4) factor YdiV)	1	0	0	0	0	0	0	0	0	0	0	0	1	0	0	0	0	0	0	0	0	0	0	0	0	0	0	0	0	1
CoreSNP_5382	ALT	40	40	10	0	0	0.00194383	0.0028953	AAGWMK010000006.1	156197	G	CTG	L	VVLF	G_T	CTG_ATG	L_M	NonSynonymous	multidrug efflux RND transporter permease.	0	0	0	1	0	0	0	1	1	0	0	0	0	0	0	0	0	0	0	0	0	0	0	0	0	0	0	0	0	0
CoreSNP_393	ALT	40	40	10	0	0	0.00194383	0.0028953	AAGWMK010000006.1	157053	G	GGC	G	FGER	G_A	GGC_GAC	G_D	NonSynonymous	multidrug efflux RND transporter permease.	0	0	0	1	0	0	0	1	1	0	0	0	0	0	0	0	0	0	0	0	0	0	0	0	0	0	0	0	0	0
CoreSNP_3527	ALT	40	40	10	0	0	0.00194383	0.0028953	AAGWMK010000006.1	157448	T	ACC	T	GRTW	T_C	ACC_GCC	T_A	NonSynonymous	multidrug efflux RND transporter permease.	0	0	0	1	0	0	0	1	1	0	0	0	0	0	0	0	0	0	0	0	0	0	0	0	0	0	0	0	0	0
CoreSNP_2320	ALT	40	40	10	0	0	0.00194383	0.0028953	AAGWMK010000006.1	158658	G	GGT	G	AGRT	G_A	GGT_AGT	G_S	NonSynonymous	multidrug efflux transporter outer membrane.	0	0	0	1	0	0	0	1	1	0	0	0	0	0	0	0	0	0	0	0	0	0	0	0	0	0	0	0	0	0
CoreSNP_4709	ALT	40	40	10	0	0	0.00194383	0.0028953	AAGWMK010000006.1	159297	A	ACG	T	GTAG	A_T	ACG_TCG	T_S	NonSynonymous	multidrug efflux transporter outer membrane.	0	0	0	1	0	0	0	1	1	0	0	0	0	0	0	0	0	0	0	0	0	0	0	0	0	0	0	0	0	0
CoreSNP_5400	ALT	40	40	10	0	0	0.00194383	0.0028953	AAGWMK010000006.1	159819								Unknown	Not in annotated region	0	0	0	1	0	0	0	1	1	0	0	0	0	0	0	0	0	0	0	0	0	0	0	0	0	0	0	0	0	0
CoreSNP_2622	ALT	40	40	10	0	0	0.00194383	0.0028953	AAGWMK010000006.1	160337	A	ACC	T	ITSS	A_G	ACC_GCC	T_A	NonSynonymous	hypothetical protein.	0	0	0	1	0	0	0	1	1	0	0	0	0	0	0	0	0	0	0	0	0	0	0	0	0	0	0	0	0	0
CoreSNP_739	ALT	40	40	10	0	0	0.00194383	0.0028953	AAGWMK010000006.1	160430	T	TTG	L	TLLL	T_A	TTG_ATG	L_M	NonSynonymous	hypothetical protein.	0	0	0	1	0	0	0	1	1	0	0	0	0	0	0	0	0	0	0	0	0	0	0	0	0	0	0	0	0	0
CoreSNP_2232	ALT	40	40	10	0	0	0.00194383	0.0028953	AAGWMK010000006.1	160483								Unknown	Not in annotated region	0	0	0	1	0	0	0	1	1	0	0	0	0	0	0	0	0	0	0	0	0	0	0	0	0	0	0	0	0	0
CoreSNP_1863	REF	50	30	0	10	Inf	0.000148176	0.0028953	AAGWMK010000006.1	160626	A	ACT	T	KTLY	A_T	ACT_TCT	T_S	NonSynonymous	helix-turn-helix transcriptioNot in annotated regionl regulator.	0	0	0	0	0	0	0	0	0	0	0	0	0	1	1	0	0	1	0	1	1	1	1	0	0	0	0	0	1	0
CoreSNP_2418_Alt1AsREF	REF	10	0	40	40	Inf	0.00194383	0.0028953	AAGWMK010000006.1	161814								Unknown	Not in annotated region	0	.	0	1	0	0	0	1	1	0	0	0	0	0	0	0	0	0	0	0	0	0	0	0	0	0	0	0	0	0
CoreSNP_2418_RefAsREF	ALT	39	40	11	0	0	0.000953391	0.0028953	AAGWMK010000006.1	161814								Unknown	Not in annotated region	0	.	0	1	0	0	0	1	1	0	0	0	0	0	0	0	0	0	0	0	0	0	0	0	0	0	0	0	0	0
CoreSNP_4277_Alt1AsREF	REF	10	0	40	40	Inf	0.00194383	0.0028953	AAGWMK010000006.1	161993								Unknown	Not in annotated region	0	0	0	1	0	0	0	1	1	0	0	0	0	0	0	0	0	0	0	0	0	0	0	0	0	0	0	0	0	0
CoreSNP_4277_RefAsREF	ALT	39	39	11	1	0.0909091	0.0101319	0.0147984	AAGWMK010000006.1	161993								Unknown	Not in annotated region	0	0	0	1	0	0	0	1	1	0	0	0	0	0	0	0	0	0	0	0	0	0	0	0	0	0	0	0	0	0
CoreSNP_2663	ALT	40	40	10	0	0	0.00194383	0.0028953	AAGWMK010000006.1	162969	C	AGA	R	VNRK	C_T	AGA_AAA	R_K	NonSynonymous	response regulator.	0	0	0	1	0	0	0	1	1	0	0	0	0	0	0	0	0	0	0	0	0	0	0	0	0	0	0	0	0	0
CoreSNP_3684	ALT	40	40	10	0	0	0.00194383	0.0028953	AAGWMK010000006.1	163033	A	TTA	L	TELS	A_C	TTA_GTA	L_V	NonSynonymous	response regulator.	0	0	0	1	0	0	0	1	1	0	0	0	0	0	0	0	0	0	0	0	0	0	0	0	0	0	0	0	0	0
CoreSNP_5210	ALT	40	40	10	0	0	0.00194383	0.0028953	AAGWMK010000006.1	163464								Unknown	Not in annotated region	0	0	0	1	0	0	0	1	1	0	0	0	0	0	0	0	0	0	0	0	0	0	0	0	0	0	0	0	0	0
CoreSNP_1858	ALT	40	40	10	0	0	0.00194383	0.0028953	AAGWMK010000006.1	163597	C	GCT	A	MGAN	C_T	GCT_ACT	A_T	NonSynonymous	cyclic diguanylate phosphodiesterase.	0	0	0	1	0	0	0	1	1	0	0	0	0	0	0	0	0	0	0	0	0	0	0	0	0	0	0	0	0	0
CoreSNP_5230	ALT	40	40	10	0	0	0.00194383	0.0028953	AAGWMK010000006.1	164446	C	CTC	L	TLQL	C_A	CTC_ATC	L_I	NonSynonymous	cyclic diguanylate phosphodiesterase.	0	0	0	1	0	0	0	1	1	0	0	0	0	0	0	0	0	0	0	0	0	0	0	0	0	0	0	0	0	0
CoreSNP_3623	ALT	40	40	10	0	0	0.00194383	0.0028953	AAGWMK010000006.1	164499	G	ACG	T	AATL	G_T	ACG_AAG	T_K	NonSynonymous	cyclic diguanylate phosphodiesterase.	0	0	0	1	0	0	0	1	1	0	0	0	0	0	0	0	0	0	0	0	0	0	0	0	0	0	0	0	0	0
CoreSNP_3640	ALT	40	40	10	0	0	0.00194383	0.0028953	AAGWMK010000006.1	164626	T	AAT	N	AANK	T_C	AAT_GAT	N_D	NonSynonymous	cyclic diguanylate phosphodiesterase.	0	0	0	1	0	0	0	1	1	0	0	0	0	0	0	0	0	0	0	0	0	0	0	0	0	0	0	0	0	0
CoreSNP_6112	ALT	40	40	10	0	0	0.00194383	0.0028953	AAGWMK010000006.1	165118								Unknown	Not in annotated region	0	0	0	1	0	0	0	1	1	0	0	0	0	0	0	0	0	0	0	0	0	0	0	0	0	0	0	0	0	0
CoreSNP_1551_Alt1AsREF	REF	10	0	40	40	Inf	0.00194383	0.0028953	AAGWMK010000006.1	165197								Unknown	Not in annotated region	0	0	0	1	0	0	0	1	1	0	0	0	0	0	0	0	0	0	0	0	0	.	0	0	0	0	0	0	0	0
CoreSNP_1551_RefAsREF	ALT	40	39	10	1	0.102564	0.0198993	0.0286473	AAGWMK010000006.1	165197								Unknown	Not in annotated region	0	0	0	1	0	0	0	1	1	0	0	0	0	0	0	0	0	0	0	0	0	.	0	0	0	0	0	0	0	0
CoreSNP_2131	ALT	40	40	10	0	0	0.00194383	0.0028953	AAGWMK010000006.1	165243								Unknown	Not in annotated region	0	0	0	1	0	0	0	1	1	0	0	0	0	0	0	0	0	0	0	0	0	0	0	0	0	0	0	0	0	0
CoreSNP_4601	ALT	40	40	10	0	0	0.00194383	0.0028953	AAGWMK010000006.1	165263								Unknown	Not in annotated region	0	0	0	1	0	0	0	1	1	0	0	0	0	0	0	0	0	0	0	0	0	0	0	0	0	0	0	0	0	0
CoreSNP_1908	ALT	40	40	10	0	0	0.00194383	0.0028953	AAGWMK010000006.1	165373								Unknown	Not in annotated region	0	0	0	1	0	0	0	1	1	0	0	0	0	0	0	0	0	0	0	0	0	0	0	0	0	0	0	0	0	0
CoreSNP_3410	ALT	40	40	10	0	0	0.00194383	0.0028953	AAGWMK010000006.1	165513								Unknown	Not in annotated region	0	0	0	1	0	0	0	1	1	0	0	0	0	0	0	0	0	0	0	0	0	0	0	0	0	0	0	0	0	0
CoreSNP_1484	ALT	40	40	10	0	0	0.00194383	0.0028953	AAGWMK010000006.1	165540								Unknown	Not in annotated region	0	0	0	1	0	0	0	1	1	0	0	0	0	0	0	0	0	0	0	0	0	0	0	0	0	0	0	0	0	0
CoreSNP_18	ALT	40	40	10	0	0	0.00194383	0.0028953	AAGWMK010000006.1	165627	C	AGC	S	KRSG	C_T	AGC_AAC	S_N	NonSynonymous	hypothetical protein.	0	0	0	1	0	0	0	1	1	0	0	0	0	0	0	0	0	0	0	0	0	0	0	0	0	0	0	0	0	0
CoreSNP_640_Alt1AsREF	REF	9	0	41	40	Inf	0.00393467	0.0057796	AAGWMK010000006.1	165952	G	CAT	H	GRHL	G_A	CAT_TAT	H_Y	NonSynonymous	hypothetical protein.	0	0	0	0	1	0	0	0	0	0	0	0	0	0	0	0	0	0	0	.	0	0	0	0	0	0	1	1	0	0
CoreSNP_640_RefAsREF	ALT	40	39	10	1	0.102564	0.0198993	0.0286473	AAGWMK010000006.1	165952	G	CAT	H	GRHL	G_A	CAT_TAT	H_Y	NonSynonymous	hypothetical protein.	0	0	0	0	1	0	0	0	0	0	0	0	0	0	0	0	0	0	0	.	0	0	0	0	0	0	1	1	0	0
CoreSNP_6462	ALT	40	40	10	0	0	0.00194383	0.0028953	AAGWMK010000006.1	166188	A	ATT	I	YKIK	A_T	ATT_AAT	I_N	NonSynonymous	hypothetical protein.	0	0	0	1	0	0	0	1	1	0	0	0	0	0	0	0	0	0	0	0	0	0	0	0	0	0	0	0	0	0
CoreSNP_4832	ALT	40	40	10	0	0	0.00194383	0.0028953	AAGWMK010000006.1	166279	A	ACC	T	VTIE	A_G	ACC_GCC	T_A	NonSynonymous	hypothetical protein.	0	0	0	1	0	0	0	1	1	0	0	0	0	0	0	0	0	0	0	0	0	0	0	0	0	0	0	0	0	0
CoreSNP_1950_Alt1AsREF	REF	10	0	40	40	Inf	0.00194383	0.0028953	AAGWMK010000006.1	166495	G	GTA	V	RVSE	G_A	GTA_ATA	V_I	NonSynonymous	hypothetical protein.	0	.	0	1	0	0	0	1	1	0	0	0	0	0	0	0	0	0	0	0	0	0	0	0	0	0	0	0	0	0
CoreSNP_1950_RefAsREF	ALT	39	40	11	0	0	0.000953391	0.0028953	AAGWMK010000006.1	166495	G	GTA	V	RVSE	G_A	GTA_ATA	V_I	NonSynonymous	hypothetical protein.	0	.	0	1	0	0	0	1	1	0	0	0	0	0	0	0	0	0	0	0	0	0	0	0	0	0	0	0	0	0
CoreSNP_6266_Alt1AsREF	REF	10	0	40	40	Inf	0.00194383	0.0028953	AAGWMK010000006.1	166908								Unknown	Not in annotated region	0	.	0	1	0	0	0	1	1	0	0	0	0	0	0	0	0	0	0	0	0	0	0	0	0	0	0	0	0	0
CoreSNP_6266_RefAsREF	ALT	39	40	11	0	0	0.000953391	0.0028953	AAGWMK010000006.1	166908								Unknown	Not in annotated region	0	.	0	1	0	0	0	1	1	0	0	0	0	0	0	0	0	0	0	0	0	0	0	0	0	0	0	0	0	0
CoreSNP_4614_Alt1AsREF	REF	10	0	40	40	Inf	0.00194383	0.0028953	AAGWMK010000006.1	166968								Unknown	Not in annotated region	0	.	0	1	0	0	0	1	1	0	0	0	0	0	0	0	0	0	0	0	0	0	0	0	0	0	0	0	0	0
CoreSNP_4614_RefAsREF	ALT	39	40	11	0	0	0.000953391	0.0028953	AAGWMK010000006.1	166968								Unknown	Not in annotated region	0	.	0	1	0	0	0	1	1	0	0	0	0	0	0	0	0	0	0	0	0	0	0	0	0	0	0	0	0	0
CoreSNP_928_Alt1AsREF	REF	10	0	40	40	Inf	0.00194383	0.0028953	AAGWMK010000006.1	167001								Unknown	Not in annotated region	0	.	0	1	0	0	0	1	1	0	0	0	0	0	0	0	0	0	0	0	0	0	0	0	0	0	0	0	0	0
CoreSNP_928_RefAsREF	ALT	39	40	11	0	0	0.000953391	0.0028953	AAGWMK010000006.1	167001								Unknown	Not in annotated region	0	.	0	1	0	0	0	1	1	0	0	0	0	0	0	0	0	0	0	0	0	0	0	0	0	0	0	0	0	0
CoreSNP_4970_Alt1AsREF	REF	10	0	40	40	Inf	0.00194383	0.0028953	AAGWMK010000006.1	167243								Unknown	Not in annotated region	0	.	0	1	0	.	0	1	1	0	0	0	0	0	0	0	0	0	0	0	0	0	0	0	0	0	0	0	0	0
CoreSNP_4970_RefAsREF	ALT	38	40	12	0	0	0.000885647	0.0028953	AAGWMK010000006.1	167243								Unknown	Not in annotated region	0	.	0	1	0	.	0	1	1	0	0	0	0	0	0	0	0	0	0	0	0	0	0	0	0	0	0	0	0	0
CoreSNP_2615	ALT	40	40	10	0	0	0.00194383	0.0028953	AAGWMK010000006.1	167829								Unknown	Not in annotated region	0	0	0	1	0	0	0	1	1	0	0	0	0	0	0	0	0	0	0	0	0	0	0	0	0	0	0	0	0	0
CoreSNP_6334_Alt1AsREF	REF	10	0	40	40	Inf	0.00194383	0.0028953	AAGWMK010000006.1	167897	C	TTG	L	FLLL	C_G	TTG_TTC	L_F	NonSynonymous	fimbrial chaperone.	0	0	0	1	0	0	0	1	1	0	0	0	0	0	0	0	0	0	0	0	0	0	0	0	0	0	0	0	0	0
CoreSNP_6334_RefAsREF	ALT	39	40	11	0	0	0.000953391	0.0028953	AAGWMK010000006.1	167897	C	TTG	L	FLLL	C_G	TTG_TTC	L_F	NonSynonymous	fimbrial chaperone.	0	0	0	1	0	0	0	1	1	0	0	0	0	0	0	0	0	0	0	0	0	0	0	0	0	0	0	0	0	0
CoreSNP_416	ALT	40	40	10	0	0	0.00194383	0.0028953	AAGWMK010000006.1	168319	G	AGT	S	DSLA	G_A	AGT_AAT	S_N	NonSynonymous	fimbrial chaperone.	0	0	0	1	0	0	0	1	1	0	0	0	0	0	0	0	0	0	0	0	0	0	0	0	0	0	0	0	0	0
CoreSNP_6097	ALT	40	40	10	0	0	0.00194383	0.0028953	AAGWMK010000006.1	168357	A	AGT	S	KSSG	A_G	AGT_GGT	S_G	NonSynonymous	fimbrial chaperone.	0	0	0	1	0	0	0	1	1	0	0	0	0	0	0	0	0	0	0	0	0	0	0	0	0	0	0	0	0	0
CoreSNP_5955	ALT	40	40	10	0	0	0.00194383	0.0028953	AAGWMK010000006.1	168740	T	CAG	Q	NEQQ	T_C	CAG_CGG	Q_R	NonSynonymous	fimbrial outer membrane usher protein.	0	0	0	1	0	0	0	1	1	0	0	0	0	0	0	0	0	0	0	0	0	0	0	0	0	0	0	0	0	0
CoreSNP_1241	ALT	40	40	10	0	0	0.00194383	0.0028953	AAGWMK010000006.1	168796	G	GCC	A	VASS	G_A	GCC_ACC	A_T	NonSynonymous	fimbrial outer membrane usher protein.	0	0	0	1	0	0	0	1	1	0	0	0	0	0	0	0	0	0	0	0	0	0	0	0	0	0	0	0	0	0
CoreSNP_1800	ALT	40	40	10	0	0	0.00194383	0.0028953	AAGWMK010000006.1	168844	C	GCT	A	QQAE	C_T	GCT_ACT	A_T	NonSynonymous	fimbrial outer membrane usher protein.	0	0	0	1	0	0	0	1	1	0	0	0	0	0	0	0	0	0	0	0	0	0	0	0	0	0	0	0	0	0
CoreSNP_6150	ALT	40	40	10	0	0	0.00194383	0.0028953	AAGWMK010000006.1	169288	A	ATT	I	SINS	A_G	ATT_GTT	I_V	NonSynonymous	fimbrial outer membrane usher protein.	0	0	0	1	0	0	0	1	1	0	0	0	0	0	0	0	0	0	0	0	0	0	0	0	0	0	0	0	0	0
CoreSNP_3779	ALT	40	40	10	0	0	0.00194383	0.0028953	AAGWMK010000006.1	170770	G	GTC	V	RVNN	G_A	GTC_ATC	V_I	NonSynonymous	fimbrial outer membrane usher protein.	0	0	0	1	0	0	0	1	1	0	0	0	0	0	0	0	0	0	0	0	0	0	0	0	0	0	0	0	0	0
CoreSNP_6173	ALT	40	40	10	0	0	0.00194383	0.0028953	AAGWMK010000006.1	171350	G	GTC	V	SVSN	G_A	GTC_ATC	V_I	NonSynonymous	fimbrial usher protein StbD.	0	0	0	1	0	0	0	1	1	0	0	0	0	0	0	0	0	0	0	0	0	0	0	0	0	0	0	0	0	0
CoreSNP_3227	ALT	40	40	10	0	0	0.00194383	0.0028953	AAGWMK010000006.1	171470	A	TCC	S	CDSA	A_T	TCC_ACC	S_T	NonSynonymous	fimbrial usher protein StbD.	0	0	0	1	0	0	0	1	1	0	0	0	0	0	0	0	0	0	0	0	0	0	0	0	0	0	0	0	0	0
CoreSNP_5021	ALT	40	40	10	0	0	0.00194383	0.0028953	AAGWMK010000006.1	172114	C	ATG	M	VAMG	C_T	ATG_ATA	M_I	NonSynonymous	fimbrial usher protein StbD.	0	0	0	0	1	0	0	0	0	0	0	0	0	0	0	0	0	0	0	0	0	0	0	0	0	0	1	1	0	0
CoreSNP_132	ALT	40	40	10	0	0	0.00194383	0.0028953	AAGWMK010000006.1	173065	T	CTT	L	ALDV	T_G	CTT_CGT	L_R	NonSynonymous	fimbrial assembly chaperone.	0	0	0	1	0	0	0	1	1	0	0	0	0	0	0	0	0	0	0	0	0	0	0	0	0	0	0	0	0	0
CoreSNP_541	REF	50	30	0	10	Inf	0.000148176	0.0028953	AAGWMK010000006.1	174909	T	TCT	S	ISGQ	T_C	TCT_CCT	S_P	NonSynonymous	alpha/beta hydrolase.	0	0	1	0	0	0	0	0	0	0	0	0	0	0	0	0	0	0	0	0	0	0	0	0	1	1	0	0	0	0
CoreSNP_1846	ALT	20	30	30	10	0.222222	0.0012805	0.0028953	AAGWMK010000006.1	180461								Unknown	Not in annotated region	0	0	1	1	1	0	1	1	1	0	0	1	0	0	0	0	1	0	0	0	0	0	0	0	1	1	1	1	0	0
CoreSNP_6176	ALT	40	40	10	0	0	0.00194383	0.0028953	AAGWMK010000006.1	187750	C	CGC	R	ARIV	C_T	CGC_TGC	R_C	NonSynonymous	esterase FrsA.	0	0	0	1	0	0	0	1	1	0	0	0	0	0	0	0	0	0	0	0	0	0	0	0	0	0	0	0	0	0
CoreSNP_1483	ALT	40	40	10	0	0	0.00194383	0.0028953	AAGWMK010000006.1	192171								Unknown	Not in annotated region	0	0	0	1	0	0	0	1	1	0	0	0	0	0	0	0	0	0	0	0	0	0	0	0	0	0	0	0	0	0
CoreSNP_6414	REF	10	0	40	40	Inf	0.00194383	0.0028953	AAGWMK010000006.1	193141	T	TTA	L	HLRD	G_T	GTA_TTA	V_L	NonSynonymous	DNot in annotated region polymerase IV.	1	0	1	1	1	0	1	1	1	0	0	1	1	1	1	1	1	1	1	1	1	1	1	1	1	1	1	1	1	1
CoreSNP_126	ALT	40	40	10	0	0	0.00194383	0.0028953	AAGWMK010000006.1	201250	T	CAA	Q	FYQ*	T_C	CAA_CGA	Q_R	NonSynonymous	hypothetical protein.	0	0	0	1	0	0	0	1	1	0	0	0	0	0	0	0	0	0	0	0	0	0	0	0	0	0	0	0	0	0
CoreSNP_673	ALT	40	40	10	0	0	0.00194383	0.0028953	AAGWMK010000006.1	201316	G	GCA	A	EGAG	G_T	GCA_GAA	A_E	NonSynonymous	hypothetical protein.	0	0	0	0	1	0	0	0	0	0	0	0	0	0	0	0	0	0	0	0	0	0	0	0	0	0	1	1	0	0
CoreSNP_1522	ALT	40	40	10	0	0	0.00194383	0.0028953	AAGWMK010000006.1	201503								Unknown	Not in annotated region	0	0	0	1	0	0	0	1	1	0	0	0	0	0	0	0	0	0	0	0	0	0	0	0	0	0	0	0	0	0
CoreSNP_909	ALT	40	40	10	0	0	0.00194383	0.0028953	AAGWMK010000006.1	202587								Unknown	Not in annotated region	0	0	0	1	0	0	0	1	1	0	0	0	0	0	0	0	0	0	0	0	0	0	0	0	0	0	0	0	0	0
CoreSNP_1821	ALT	40	40	10	0	0	0.00194383	0.0028953	AAGWMK010000006.1	202693								Unknown	Not in annotated region	0	0	0	1	0	0	0	1	1	0	0	0	0	0	0	0	0	0	0	0	0	0	0	0	0	0	0	0	0	0
CoreSNP_6253	ALT	40	40	10	0	0	0.00194383	0.0028953	AAGWMK010000006.1	202953								Unknown	Not in annotated region	0	0	0	1	0	0	0	1	1	0	0	0	0	0	0	0	0	0	0	0	0	0	0	0	0	0	0	0	0	0
CoreSNP_248	ALT	40	40	10	0	0	0.00194383	0.0028953	AAGWMK010000006.1	202986								Unknown	Not in annotated region	0	0	0	1	0	0	0	1	1	0	0	0	0	0	0	0	0	0	0	0	0	0	0	0	0	0	0	0	0	0
CoreSNP_3162	ALT	40	40	10	0	0	0.00194383	0.0028953	AAGWMK010000006.1	203000								Unknown	Not in annotated region	0	0	0	1	0	0	0	1	1	0	0	0	0	0	0	0	0	0	0	0	0	0	0	0	0	0	0	0	0	0
CoreSNP_1894	ALT	20	30	30	10	0.222222	0.0012805	0.0028953	AAGWMK010000006.1	203811	T	ATG	M	QMLV	T_A	ATG_AAG	M_K	NonSynonymous	polysaccharide deacetylase family protein.	0	0	1	1	1	0	1	1	1	0	0	1	0	0	0	0	1	0	0	0	0	0	0	0	1	1	1	1	0	0
CoreSNP_3564_Alt1AsREF	REF	10	0	40	40	Inf	0.00194383	0.0028953	AAGWMK010000006.1	204205								Unknown	Not in annotated region	0	.	0	1	0	0	0	1	1	0	0	0	0	0	.	0	0	0	0	.	0	0	0	0	0	0	0	0	0	0
CoreSNP_3564_RefAsREF	ALT	38	38	12	2	0.166667	0.0179899	0.026154	AAGWMK010000006.1	204205								Unknown	Not in annotated region	0	.	0	1	0	0	0	1	1	0	0	0	0	0	.	0	0	0	0	.	0	0	0	0	0	0	0	0	0	0
CoreSNP_552_Alt1AsREF	REF	10	0	40	40	Inf	0.00194383	0.0028953	AAGWMK010000006.1	204233								Unknown	Not in annotated region	0	.	0	1	0	0	0	1	1	0	0	0	0	0	0	0	0	0	0	.	0	0	0	0	0	0	0	0	0	0
CoreSNP_552_RefAsREF	ALT	39	39	11	1	0.0909091	0.0101319	0.0147984	AAGWMK010000006.1	204233								Unknown	Not in annotated region	0	.	0	1	0	0	0	1	1	0	0	0	0	0	0	0	0	0	0	.	0	0	0	0	0	0	0	0	0	0
CoreSNP_2084_Alt1AsREF	REF	10	0	40	40	Inf	0.00194383	0.0028953	AAGWMK010000006.1	204370								Unknown	Not in annotated region	0	.	0	1	0	0	0	1	1	0	0	0	0	0	0	0	0	0	0	0	0	0	0	0	0	.	0	0	0	0
CoreSNP_2084_RefAsREF	ALT	39	39	11	1	0.0909091	0.0101319	0.0147984	AAGWMK010000006.1	204370								Unknown	Not in annotated region	0	.	0	1	0	0	0	1	1	0	0	0	0	0	0	0	0	0	0	0	0	0	0	0	0	.	0	0	0	0
CoreSNP_6466	ALT	40	40	10	0	0	0.00194383	0.0028953	AAGWMK010000006.1	204497								Unknown	Not in annotated region	0	0	0	1	0	0	0	1	1	0	0	0	0	0	0	0	0	0	0	0	0	0	0	0	0	0	0	0	0	0
CoreSNP_1844	ALT	40	40	10	0	0	0.00194383	0.0028953	AAGWMK010000006.1	204971	A	ATG	M	LMPI	A_G	ATG_GTG	M_V	NonSynonymous	pilin structural protein SafD.	0	0	0	1	0	0	0	1	1	0	0	0	0	0	0	0	0	0	0	0	0	0	0	0	0	0	0	0	0	0
CoreSNP_1028	ALT	40	40	10	0	0	0.00194383	0.0028953	AAGWMK010000006.1	204997	G	ACC	T	SVTL	G_C	ACC_AGC	T_S	NonSynonymous	pilin structural protein SafD.	0	0	0	1	0	0	0	1	1	0	0	0	0	0	0	0	0	0	0	0	0	0	0	0	0	0	0	0	0	0
CoreSNP_1732	ALT	40	40	10	0	0	0.00194383	0.0028953	AAGWMK010000006.1	205045								Unknown	Not in annotated region	0	0	0	1	0	0	0	1	1	0	0	0	0	0	0	0	0	0	0	0	0	0	0	0	0	0	0	0	0	0
CoreSNP_5392	ALT	40	40	10	0	0	0.00194383	0.0028953	AAGWMK010000006.1	205123	T	CAC	H	NYHL	T_C	CAC_CGC	H_R	NonSynonymous	fimbrial biogenesis outer membrane usher.	0	0	0	1	0	0	0	1	1	0	0	0	0	0	0	0	0	0	0	0	0	0	0	0	0	0	0	0	0	0
CoreSNP_246	ALT	40	40	10	0	0	0.00194383	0.0028953	AAGWMK010000006.1	207595								Unknown	Not in annotated region	0	0	0	0	1	0	0	0	0	0	0	0	0	0	0	0	0	0	0	0	0	0	0	0	0	0	1	1	0	0
CoreSNP_1487	ALT	40	40	10	0	0	0.00194383	0.0028953	AAGWMK010000006.1	208583	C	AGT	S	LSSD	C_T	AGT_AAT	S_N	NonSynonymous	pilus assembly protein.	0	0	0	0	0	0	1	0	0	0	0	1	0	0	0	0	1	0	0	0	0	0	0	0	0	0	0	0	0	0
CoreSNP_5355_Alt1AsREF	ALT	0	10	50	30	0	0.000148176	0.0028953	AAGWMK010000006.1	209104								Unknown	Not in annotated region	0	0	1	0	0	0	0	0	0	0	0	0	0	0	0	0	0	0	0	0	0	0	0	0	1	1	0	.	0	0
CoreSNP_5355_RefAsREF	REF	48	30	2	10	8	0.00467679	0.00686829	AAGWMK010000006.1	209104								Unknown	Not in annotated region	0	0	1	0	0	0	0	0	0	0	0	0	0	0	0	0	0	0	0	0	0	0	0	0	1	1	0	.	0	0
CoreSNP_1129	ALT	20	30	30	10	0.222222	0.0012805	0.0028953	AAGWMK010000006.1	215928	T	TGC	C	TCRQ	T_G	TGC_GGC	C_G	NonSynonymous	RHS repeat protein.	0	0	1	1	1	0	1	1	1	0	0	1	0	0	0	0	1	0	0	0	0	0	0	0	1	1	1	1	0	0
CoreSNP_6364_Alt1AsREF	ALT	0	9	50	31	0	0.000387169	0.0028953	AAGWMK010000006.1	233223								Unknown	Not in annotated region	0	0	1	0	0	0	0	0	0	0	0	.	0	0	0	0	0	0	0	0	0	0	0	0	1	1	0	0	0	0
CoreSNP_6364_RefAsREF	REF	48	29	2	11	9.10345	0.00211648	0.00314857	AAGWMK010000006.1	233223								Unknown	Not in annotated region	0	0	1	0	0	0	0	0	0	0	0	.	0	0	0	0	0	0	0	0	0	0	0	0	1	1	0	0	0	0
CoreSNP_1131	ALT	20	30	30	10	0.222222	0.0012805	0.0028953	AAGWMK010000006.1	244981	A	GTA	V	DPVG	A_G	GTA_GCA	V_A	NonSynonymous	cytoplasmic protein.	0	0	1	1	1	0	1	1	1	0	0	1	0	0	0	0	1	0	0	0	0	0	0	0	1	1	1	1	0	0
CoreSNP_1911	REF	50	30	0	10	Inf	0.000148176	0.0028953	AAGWMK010000006.1	250655	G	GCT	A	VAAQ	G_T	GCT_TCT	A_S	NonSynonymous	class I SAM-dependent methyltransferase.	0	0	1	0	0	0	0	0	0	0	0	0	0	0	0	0	0	0	0	0	0	0	0	0	1	1	0	0	0	0
CoreSNP_3090	REF	50	30	0	10	Inf	0.000148176	0.0028953	AAGWMK010000007.1	12919	C	ACC	T	LTCT	C_T	ACC_ATC	T_I	NonSynonymous	nitrogen regulation protein NR(I).	0	0	1	0	0	0	0	0	0	0	0	0	0	0	0	0	0	0	0	0	0	0	0	0	1	1	0	0	0	0
CoreSNP_2284	ALT	20	30	30	10	0.222222	0.0012805	0.0028953	AAGWMK010000007.1	42446	A	ATG	M	IMGT	A_C	ATG_CTG	M_L	NonSynonymous	formate dehydrogeNot in annotated regionse cytochrome b556 subunit.	0	0	1	1	1	0	1	1	1	0	0	1	0	0	0	0	1	0	0	0	0	0	0	0	1	1	1	1	0	0
CoreSNP_6155	ALT	20	30	30	10	0.222222	0.0012805	0.0028953	AAGWMK010000007.1	45498	C	CGC	R	AKRD	C_T	CGC_CAC	R_H	NonSynonymous	formate dehydrogeNot in annotated regionse-N subunit alpha.	0	0	1	1	1	0	1	1	1	0	0	1	0	0	0	0	1	0	0	0	0	0	0	0	1	1	1	1	0	0
CoreSNP_2639	ALT	20	30	30	10	0.222222	0.0012805	0.0028953	AAGWMK010000007.1	46834	A	TCC	S	QSSQ	A_G	TCC_CCC	S_P	NonSynonymous	formate dehydrogeNot in annotated regionse accessory.	0	0	1	1	1	0	1	1	1	0	0	1	0	0	0	0	1	0	0	0	0	0	0	0	1	1	1	1	0	0
CoreSNP_6368	ALT	20	30	30	10	0.222222	0.0012805	0.0028953	AAGWMK010000007.1	47597								Unknown	Not in annotated region	0	0	1	1	1	0	1	1	1	0	0	1	0	0	0	0	1	0	0	0	0	0	0	0	1	1	1	1	0	0
CoreSNP_5590	ALT	20	30	30	10	0.222222	0.0012805	0.0028953	AAGWMK010000007.1	49235	C	CCA	P	PPAA	C_T	CCA_TCA	P_S	NonSynonymous	DUF3829 domain-containing protein.	0	0	1	1	1	0	1	1	1	0	0	1	0	0	0	0	1	0	0	0	0	0	0	0	1	1	1	1	0	0
CoreSNP_6212	REF	50	10	0	30	Inf	1.26e-15	3.5e-13	AAGWMK010000007.1	50165								Unknown	Not in annotated region	1	0	0	0	0	0	0	0	0	0	0	0	1	1	1	1	0	1	0	1	1	1	1	0	0	0	0	0	1	1
CoreSNP_313	ALT	20	30	30	10	0.222222	0.0012805	0.0028953	AAGWMK010000007.1	50212								Unknown	Not in annotated region	0	0	1	1	1	0	1	1	1	0	0	1	0	0	0	0	1	0	0	0	0	0	0	0	1	1	1	1	0	0
CoreSNP_1412	ALT	20	30	30	10	0.222222	0.0012805	0.0028953	AAGWMK010000007.1	50320								Unknown	Not in annotated region	0	0	1	1	1	0	1	1	1	0	0	1	0	0	0	0	1	0	0	0	0	0	0	0	1	1	1	1	0	0
CoreSNP_2179	ALT	20	30	30	10	0.222222	0.0012805	0.0028953	AAGWMK010000007.1	50390								Unknown	Not in annotated region	0	0	1	1	1	0	1	1	1	0	0	1	0	0	0	0	1	0	0	0	0	0	0	0	1	1	1	1	0	0
CoreSNP_4499	ALT	20	30	30	10	0.222222	0.0012805	0.0028953	AAGWMK010000007.1	50488								Unknown	Not in annotated region	0	0	1	1	1	0	1	1	1	0	0	1	0	0	0	0	1	0	0	0	0	0	0	0	1	1	1	1	0	0
CoreSNP_5648_Alt1AsREF	REF	30	10	20	30	4.5	0.0012805	0.0028953	AAGWMK010000007.1	51262	G	GCG	A	AAAG	G_A	GCG_ACG	A_T	NonSynonymous	AzlC family ABC transporter permease.	0	0	1	1	1	0	1	1	1	0	0	1	0	0	0	0	1	0	0	0	0	0	0	0	1	1	1	1	0	0
CoreSNP_5648_RefAsREF	ALT	20	29	30	11	0.252874	0.00282606	0.00415879	AAGWMK010000007.1	51262	G	GCG	A	AAAG	G_A	GCG_ACG	A_T	NonSynonymous	AzlC family ABC transporter permease.	0	0	1	1	1	0	1	1	1	0	0	1	0	0	0	0	1	0	0	0	0	0	0	0	1	1	1	1	0	0
CoreSNP_634	ALT	20	30	30	10	0.222222	0.0012805	0.0028953	AAGWMK010000007.1	52555	A	GAG	E	RELY	A_G	GAG_GGG	E_G	NonSynonymous	lactaldehyde reductase.	0	0	1	1	1	0	1	1	1	0	0	1	0	0	0	0	1	0	0	0	0	0	0	0	1	1	1	1	0	0
CoreSNP_3925	ALT	20	30	30	10	0.222222	0.0012805	0.0028953	AAGWMK010000007.1	54518	T	ACC	T	DETD	T_C	ACC_GCC	T_A	NonSynonymous	rhamnulose-1-phosphate aldolase.	0	0	1	1	1	0	1	1	1	0	0	1	0	0	0	0	1	0	0	0	0	0	0	0	1	1	1	1	0	0
CoreSNP_6230	ALT	20	30	30	10	0.222222	0.0012805	0.0028953	AAGWMK010000007.1	54651								Unknown	Not in annotated region	0	0	1	1	1	0	1	1	1	0	0	1	0	0	0	0	1	0	0	0	0	0	0	0	1	1	1	1	0	0
CoreSNP_5028	ALT	20	30	30	10	0.222222	0.0012805	0.0028953	AAGWMK010000007.1	54843	A	ACT	T	PTGS	A_G	ACT_GCT	T_A	NonSynonymous	L-rhamnose isomerase.	0	0	1	1	1	0	1	1	1	0	0	1	0	0	0	0	1	0	0	0	0	0	0	0	1	1	1	1	0	0
CoreSNP_846	ALT	20	30	30	10	0.222222	0.0012805	0.0028953	AAGWMK010000007.1	57745								Unknown	Not in annotated region	0	0	1	1	1	0	1	1	1	0	0	1	0	0	0	0	1	0	0	0	0	0	0	0	1	1	1	1	0	0
CoreSNP_6502	ALT	20	30	30	10	0.222222	0.0012805	0.0028953	AAGWMK010000007.1	60817								Unknown	Not in annotated region	0	0	1	1	1	0	1	1	1	0	0	1	0	0	0	0	1	0	0	0	0	0	0	0	1	1	1	1	0	0
CoreSNP_5865	ALT	20	30	30	10	0.222222	0.0012805	0.0028953	AAGWMK010000007.1	60923								Unknown	Not in annotated region	0	0	1	1	1	0	1	1	1	0	0	1	0	0	0	0	1	0	0	0	0	0	0	0	1	1	1	1	0	0
CoreSNP_2424	ALT	20	30	30	10	0.222222	0.0012805	0.0028953	AAGWMK010000007.1	60944								Unknown	Not in annotated region	0	0	1	1	1	0	1	1	1	0	0	1	0	0	0	0	1	0	0	0	0	0	0	0	1	1	1	1	0	0
CoreSNP_5882	ALT	20	30	30	10	0.222222	0.0012805	0.0028953	AAGWMK010000007.1	62057								Unknown	Not in annotated region	0	0	1	1	1	0	1	1	1	0	0	1	0	0	0	0	1	0	0	0	0	0	0	0	1	1	1	1	0	0
CoreSNP_3572	ALT	20	30	30	10	0.222222	0.0012805	0.0028953	AAGWMK010000007.1	64039	A	AAG	K	QKAV	A_G	AAG_GAG	K_E	NonSynonymous	TRAP transporter substrate-binding protein.	0	0	1	1	1	0	1	1	1	0	0	1	0	0	0	0	1	0	0	0	0	0	0	0	1	1	1	1	0	0
CoreSNP_221	ALT	20	30	30	10	0.222222	0.0012805	0.0028953	AAGWMK010000007.1	64468	G	GTT	V	PVKR	G_A	GTT_ATT	V_I	NonSynonymous	TRAP transporter substrate-binding protein.	0	0	1	1	1	0	1	1	1	0	0	1	0	0	0	0	1	0	0	0	0	0	0	0	1	1	1	1	0	0
CoreSNP_3086	ALT	20	30	30	10	0.222222	0.0012805	0.0028953	AAGWMK010000007.1	64525	G	GTC	V	FVGV	G_A	GTC_ATC	V_I	NonSynonymous	TRAP transporter substrate-binding protein.	0	0	1	1	1	0	1	1	1	0	0	1	0	0	0	0	1	0	0	0	0	0	0	0	1	1	1	1	0	0
CoreSNP_2771	ALT	20	30	30	10	0.222222	0.0012805	0.0028953	AAGWMK010000007.1	64598	T	GAT	D	VDEY	T_G	GAT_GAG	D_E	NonSynonymous	TRAP transporter substrate-binding protein.	0	0	1	1	1	0	1	1	1	0	0	1	0	0	0	0	1	0	0	0	0	0	0	0	1	1	1	1	0	0
CoreSNP_3906	ALT	20	30	30	10	0.222222	0.0012805	0.0028953	AAGWMK010000007.1	64937								Unknown	Not in annotated region	0	0	1	1	1	0	1	1	1	0	0	1	0	0	0	0	1	0	0	0	0	0	0	0	1	1	1	1	0	0
CoreSNP_4708	ALT	20	30	30	10	0.222222	0.0012805	0.0028953	AAGWMK010000007.1	65023								Unknown	Not in annotated region	0	0	1	1	1	0	1	1	1	0	0	1	0	0	0	0	1	0	0	0	0	0	0	0	1	1	1	1	0	0
CoreSNP_5	ALT	20	30	30	10	0.222222	0.0012805	0.0028953	AAGWMK010000007.1	65116								Unknown	Not in annotated region	0	0	1	1	1	0	1	1	1	0	0	1	0	0	0	0	1	0	0	0	0	0	0	0	1	1	1	1	0	0
CoreSNP_2236_Alt1AsREF	REF	10	0	40	40	Inf	0.00194383	0.0028953	AAGWMK010000007.1	74196								Unknown	Not in annotated region	0	0	0	1	0	0	0	1	1	0	0	0	0	0	0	0	0	0	0	0	0	0	0	0	0	0	0	0	0	0
CoreSNP_2236_RefAsREF	ALT	39	40	11	0	0	0.000953391	0.0028953	AAGWMK010000007.1	74196								Unknown	Not in annotated region	0	0	0	1	0	0	0	1	1	0	0	0	0	0	0	0	0	0	0	0	0	0	0	0	0	0	0	0	0	0
CoreSNP_3098	REF	50	30	0	10	Inf	0.000148176	0.0028953	AAGWMK010000007.1	81976								Unknown	Not in annotated region	0	0	0	0	0	0	0	0	0	0	0	0	0	1	1	0	0	1	0	1	1	1	1	0	0	0	0	0	1	0
CoreSNP_3292	REF	50	30	0	10	Inf	0.000148176	0.0028953	AAGWMK010000007.1	84695	G	CGC	R	QRNL	G_A	CGC_CAC	R_H	NonSynonymous	autoinducer 2 ABC transporter permease LsrC.	0	0	0	0	0	0	0	0	0	0	0	0	0	0	0	1	0	0	0	0	0	0	0	0	0	0	0	0	0	0
CoreSNP_291	ALT	40	40	10	0	0	0.00194383	0.0028953	AAGWMK010000007.1	96201								Unknown	Not in annotated region	0	0	0	0	1	0	0	0	0	0	0	0	0	0	0	0	0	0	0	0	0	0	0	0	0	0	1	1	0	0
CoreSNP_3142	REF	50	30	0	10	Inf	0.000148176	0.0028953	AAGWMK010000007.1	110612	C	CTC	L	ELDH	C_T	CTC_TTC	L_F	NonSynonymous	bifunctioNot in annotated regionl aspartate kiNot in annotated regionse/homoserine.	0	0	1	0	0	0	0	0	0	0	0	0	0	0	0	0	0	0	0	0	0	0	0	0	1	1	0	0	0	0
CoreSNP_3892	ALT	20	30	30	10	0.222222	0.0012805	0.0028953	AAGWMK010000007.1	119813	G	GAG	E	WEVN	G_T	GAG_GAT	E_D	NonSynonymous	catalase/peroxidase HPI.	0	0	1	1	1	0	1	1	1	0	0	1	0	0	0	0	1	0	0	0	0	0	0	0	1	1	1	1	0	0
CoreSNP_1343	ALT	20	30	30	10	0.222222	0.0012805	0.0028953	AAGWMK010000007.1	120545								Unknown	Not in annotated region	0	0	1	1	1	0	1	1	1	0	0	1	0	0	0	0	1	0	0	0	0	0	0	0	1	1	1	1	0	0
CoreSNP_4836	ALT	20	30	30	10	0.222222	0.0012805	0.0028953	AAGWMK010000007.1	121357								Unknown	Not in annotated region	0	0	1	1	1	0	1	1	1	0	0	1	0	0	0	0	1	0	0	0	0	0	0	0	1	1	1	1	0	0
CoreSNP_2458	ALT	20	30	30	10	0.222222	0.0012805	0.0028953	AAGWMK010000007.1	121367								Unknown	Not in annotated region	0	0	1	1	1	0	1	1	1	0	0	1	0	0	0	0	1	0	0	0	0	0	0	0	1	1	1	1	0	0
CoreSNP_2468	ALT	20	30	30	10	0.222222	0.0012805	0.0028953	AAGWMK010000007.1	121380								Unknown	Not in annotated region	0	0	1	1	1	0	1	1	1	0	0	1	0	0	0	0	1	0	0	0	0	0	0	0	1	1	1	1	0	0
CoreSNP_1369	ALT	20	30	30	10	0.222222	0.0012805	0.0028953	AAGWMK010000007.1	121409								Unknown	Not in annotated region	0	0	1	1	1	0	1	1	1	0	0	1	0	0	0	0	1	0	0	0	0	0	0	0	1	1	1	1	0	0
CoreSNP_159	ALT	20	30	30	10	0.222222	0.0012805	0.0028953	AAGWMK010000007.1	122374	C	GGT	G	LTGA	C_T	GGT_GAT	G_D	NonSynonymous	glycerol dehydrogeNot in annotated regionse.	0	0	1	1	1	0	1	1	1	0	0	1	0	0	0	0	1	0	0	0	0	0	0	0	1	1	1	1	0	0
CoreSNP_578	ALT	20	30	30	10	0.222222	0.0012805	0.0028953	AAGWMK010000007.1	124957	T	GAG	E	YGEQ	T_C	GAG_GGG	E_G	NonSynonymous	phosphoenolpyruvate--protein phosphotransferase.	0	0	1	1	1	0	1	1	1	0	0	1	0	0	0	0	1	0	0	0	0	0	0	0	1	1	1	1	0	0
CoreSNP_4265	ALT	20	30	30	10	0.222222	0.0012805	0.0028953	AAGWMK010000007.1	128203	G	CGT	R	ARRR	G_A	CGT_CAT	R_H	NonSynonymous	formate C-acetyltransferase.	0	0	1	1	1	0	1	1	1	0	0	1	0	0	0	0	1	0	0	0	0	0	0	0	1	1	1	1	0	0
CoreSNP_2497	ALT	20	30	30	10	0.222222	0.0012805	0.0028953	AAGWMK010000007.1	133542	G	GTA	V	VVLW	G_A	GTA_ATA	V_I	NonSynonymous	phosphoethanolamine transferase CptA.	0	0	1	1	1	0	1	1	1	0	0	1	0	0	0	0	1	0	0	0	0	0	0	0	1	1	1	1	0	0
CoreSNP_6206	ALT	20	30	30	10	0.222222	0.0012805	0.0028953	AAGWMK010000007.1	136637								Unknown	Not in annotated region	0	0	1	1	1	0	1	1	1	0	0	1	0	0	0	0	1	0	0	0	0	0	0	0	1	1	1	1	0	0
CoreSNP_6196	ALT	20	30	30	10	0.222222	0.0012805	0.0028953	AAGWMK010000007.1	136702								Unknown	Not in annotated region	0	0	1	1	1	0	1	1	1	0	0	1	0	0	0	0	1	0	0	0	0	0	0	0	1	1	1	1	0	0
CoreSNP_4835	ALT	20	30	30	10	0.222222	0.0012805	0.0028953	AAGWMK010000007.1	136757								Unknown	Not in annotated region	0	0	1	1	1	0	1	1	1	0	0	1	0	0	0	0	1	0	0	0	0	0	0	0	1	1	1	1	0	0
CoreSNP_2070	ALT	40	40	10	0	0	0.00194383	0.0028953	AAGWMK010000007.1	138189								Unknown	Not in annotated region	0	0	0	1	0	0	0	1	1	0	0	0	0	0	0	0	0	0	0	0	0	0	0	0	0	0	0	0	0	0
CoreSNP_1884	ALT	20	30	30	10	0.222222	0.0012805	0.0028953	AAGWMK010000007.1	138659	C	GCC	A	DK	C_T	GCC_GTC	A_V	NonSynonymous	N-acetyl-gamma-glutamyl-phosphate reductase.	0	0	1	1	1	0	1	1	1	0	0	1	0	0	0	0	1	0	0	0	0	0	0	0	1	1	1	1	0	0
CoreSNP_6198	ALT	20	30	30	10	0.222222	0.0012805	0.0028953	AAGWMK010000007.1	139153	A	ACC	T	ATED	A_G	ACC_GCC	T_A	NonSynonymous	N-acetyl-gamma-glutamyl-phosphate reductase.	0	0	1	1	1	0	1	1	1	0	0	1	0	0	0	0	1	0	0	0	0	0	0	0	1	1	1	1	0	0
CoreSNP_4801	ALT	20	30	30	10	0.222222	0.0012805	0.0028953	AAGWMK010000007.1	140030								Unknown	Not in annotated region	0	0	1	1	1	0	1	1	1	0	0	1	0	0	0	0	1	0	0	0	0	0	0	0	1	1	1	1	0	0
CoreSNP_5903	ALT	20	30	30	10	0.222222	0.0012805	0.0028953	AAGWMK010000007.1	140586	G	CAG	Q	NQDA	G_T	CAG_CAT	Q_H	NonSynonymous	argininosucciNot in annotated regionte lyase.	0	0	1	1	1	0	1	1	1	0	0	1	0	0	0	0	1	0	0	0	0	0	0	0	1	1	1	1	0	0
CoreSNP_5437	ALT	20	30	30	10	0.222222	0.0012805	0.0028953	AAGWMK010000007.1	141473	T	CAG	Q	SPQQ	T_A	CAG_CTG	Q_L	NonSynonymous	argininosucciNot in annotated regionte lyase.	0	0	1	1	1	0	1	1	1	0	0	1	0	0	0	0	1	0	0	0	0	0	0	0	1	1	1	1	0	0
CoreSNP_2212	ALT	20	30	30	10	0.222222	0.0012805	0.0028953	AAGWMK010000007.1	141649								Unknown	Not in annotated region	0	0	1	1	1	0	1	1	1	0	0	1	0	0	0	0	1	0	0	0	0	0	0	0	1	1	1	1	0	0
CoreSNP_1038	ALT	20	30	30	10	0.222222	0.0012805	0.0028953	AAGWMK010000007.1	143646	G	AGT	S	PSDV	G_A	AGT_AAT	S_N	NonSynonymous	Si-specific Not in annotated regionD(P)(+) transhydrogeNot in annotated regionse.	0	0	1	1	1	0	1	1	1	0	0	1	0	0	0	0	1	0	0	0	0	0	0	0	1	1	1	1	0	0
CoreSNP_5565	ALT	20	30	30	10	0.222222	0.0012805	0.0028953	AAGWMK010000007.1	145073	C	GTT	V	FPVI	C_T	GTT_ATT	V_I	NonSynonymous	YijD family membrane protein.	0	0	1	1	1	0	1	1	1	0	0	1	0	0	0	0	1	0	0	0	0	0	0	0	1	1	1	1	0	0
CoreSNP_400	ALT	20	30	30	10	0.222222	0.0012805	0.0028953	AAGWMK010000007.1	145298	G	GAG	E	KEDT	G_C	GAG_CAG	E_Q	NonSynonymous	YijD family membrane protein.	0	0	1	1	1	0	1	1	1	0	0	1	0	0	0	0	1	0	0	0	0	0	0	0	1	1	1	1	0	0
CoreSNP_1383	ALT	20	30	30	10	0.222222	0.0012805	0.0028953	AAGWMK010000007.1	145595	C	GGC	G	LKGY	C_G	GGC_CGC	G_R	NonSynonymous	tRNot in annotated region (uridine(54)-C5)-methyltransferase TrmA.	0	0	1	1	1	0	1	1	1	0	0	1	0	0	0	0	1	0	0	0	0	0	0	0	1	1	1	1	0	0
CoreSNP_4577	ALT	20	30	30	10	0.222222	0.0012805	0.0028953	AAGWMK010000007.1	146371	A	GAC	D	SDLV	A_G	GAC_GGC	D_G	NonSynonymous	tRNot in annotated region (uridine(54)-C5)-methyltransferase TrmA.	0	0	1	1	1	0	1	1	1	0	0	1	0	0	0	0	1	0	0	0	0	0	0	0	1	1	1	1	0	0
CoreSNP_5705	ALT	20	30	30	10	0.222222	0.0012805	0.0028953	AAGWMK010000007.1	146719								Unknown	Not in annotated region	0	0	1	1	1	0	1	1	1	0	0	1	0	0	0	0	1	0	0	0	0	0	0	0	1	1	1	1	0	0
CoreSNP_543	ALT	20	30	30	10	0.222222	0.0012805	0.0028953	AAGWMK010000007.1	146822								Unknown	Not in annotated region	0	0	1	1	1	0	1	1	1	0	0	1	0	0	0	0	1	0	0	0	0	0	0	0	1	1	1	1	0	0
CoreSNP_3463	ALT	20	30	30	10	0.222222	0.0012805	0.0028953	AAGWMK010000007.1	147659	C	CGC	R	GLRF	C_T	CGC_CAC	R_H	NonSynonymous	TonB-dependent vitamin B12 receptor BtuB.	0	0	1	1	1	0	1	1	1	0	0	1	0	0	0	0	1	0	0	0	0	0	0	0	1	1	1	1	0	0
CoreSNP_5120	ALT	20	30	30	10	0.222222	0.0012805	0.0028953	AAGWMK010000007.1	148447	G	GTG	V	GVTY	G_A	GTG_ATG	V_M	NonSynonymous	TonB-dependent vitamin B12 receptor BtuB.	0	0	1	1	1	0	1	1	1	0	0	1	0	0	0	0	1	0	0	0	0	0	0	0	1	1	1	1	0	0
CoreSNP_2565	ALT	20	30	30	10	0.222222	0.0012805	0.0028953	AAGWMK010000007.1	149441	G	CAT	H	QRHG	G_A	CAT_TAT	H_Y	NonSynonymous	glutamate racemase.	0	0	1	1	1	0	1	1	1	0	0	1	0	0	0	0	1	0	0	0	0	0	0	0	1	1	1	1	0	0
CoreSNP_3562	REF	50	30	0	10	Inf	0.000148176	0.0028953	AAGWMK010000009.1	6173	G	GCC	A	FAGF	G_A	GCC_ACC	A_T	NonSynonymous	fatty acid oxidation complex subunit alpha FadB.	0	0	1	0	0	0	0	0	0	0	0	0	0	0	0	0	0	0	0	0	0	0	0	0	1	1	0	0	0	0
CoreSNP_3127	REF	50	10	0	30	Inf	1.26e-15	3.5e-13	AAGWMK010000009.1	9830	G	GAC	D	RDVH	T_G	TAC_GAC	Y_D	NonSynonymous	arylsulfatase.	1	0	0	0	0	0	0	0	0	0	0	0	1	1	1	1	0	1	0	1	1	1	1	0	0	0	0	0	1	1
CoreSNP_5381	ALT	20	30	30	10	0.222222	0.0012805	0.0028953	AAGWMK010000009.1	20458								Unknown	Not in annotated region	0	0	1	1	1	0	1	1	1	0	0	1	0	0	0	0	1	0	0	0	0	0	0	0	1	1	1	1	0	0
CoreSNP_1803	REF	50	20	0	20	Inf	2.7e-09	5.43e-07	AAGWMK010000009.1	21333								Unknown	Not in annotated region	1	0	0	0	0	0	0	0	0	0	0	0	1	0	0	1	0	0	0	0	0	0	0	0	0	0	0	0	0	1
CoreSNP_1314	ALT	40	40	10	0	0	0.00194383	0.0028953	AAGWMK010000009.1	26525								Unknown	Not in annotated region	0	0	0	1	0	0	0	1	1	0	0	0	0	0	0	0	0	0	0	0	0	0	0	0	0	0	0	0	0	0
CoreSNP_845	REF	50	30	0	10	Inf	0.000148176	0.0028953	AAGWMK010000009.1	34627								Unknown	Not in annotated region	1	0	0	0	0	0	0	0	0	0	0	0	1	0	0	0	0	0	0	0	0	0	0	0	0	0	0	0	0	1
CoreSNP_5977	ALT	20	30	30	10	0.222222	0.0012805	0.0028953	AAGWMK010000009.1	65302	C	CCG	P	RPDL	C_A	CCG_ACG	P_T	NonSynonymous	UDP-N-acetyl-D-mannosamine dehydrogeNot in annotated regionse.	0	0	1	1	1	0	1	1	1	0	0	1	0	0	0	0	1	0	0	0	0	0	0	0	1	1	1	1	0	0
CoreSNP_508	REF	50	10	0	30	Inf	1.26e-15	3.5e-13	AAGWMK010000009.1	70817								Unknown	Not in annotated region	1	0	0	0	0	0	0	0	0	0	0	0	1	1	1	1	0	1	0	1	1	1	1	0	0	0	0	0	1	1
CoreSNP_1553	ALT	20	30	30	10	0.222222	0.0012805	0.0028953	AAGWMK010000010.1	1863	G	GAT	D	LDKD	G_A	GAT_AAT	D_N	NonSynonymous	c-type cytochrome.	0	0	1	1	1	0	1	1	1	0	0	1	0	0	0	0	1	0	0	0	0	0	0	0	1	1	1	1	0	0
CoreSNP_2498	ALT	20	30	30	10	0.222222	0.0012805	0.0028953	AAGWMK010000010.1	2031	G	GGC	G	VGGA	G_T	GGC_TGC	G_C	NonSynonymous	c-type cytochrome.	0	0	1	1	1	0	1	1	1	0	0	1	0	0	0	0	1	0	0	0	0	0	0	0	1	1	1	1	0	0
CoreSNP_4834	ALT	20	30	30	10	0.222222	0.0012805	0.0028953	AAGWMK010000010.1	2889								Unknown	Not in annotated region	0	0	1	1	1	0	1	1	1	0	0	1	0	0	0	0	1	0	0	0	0	0	0	0	1	1	1	1	0	0
CoreSNP_203	ALT	20	30	30	10	0.222222	0.0012805	0.0028953	AAGWMK010000010.1	3156	A	ACC	T	PTDH	A_G	ACC_GCC	T_A	NonSynonymous	molecular chaperone TorD.	0	0	1	1	1	0	1	1	1	0	0	1	0	0	0	0	1	0	0	0	0	0	0	0	1	1	1	1	0	0
CoreSNP_1898	ALT	20	30	30	10	0.222222	0.0012805	0.0028953	AAGWMK010000010.1	4690	T	ATC	I	GKII	T_C	ATC_GTC	I_V	NonSynonymous	trimethylamine-N-oxide reductase TorA.	0	0	1	1	1	0	1	1	1	0	0	1	0	0	0	0	1	0	0	0	0	0	0	0	1	1	1	1	0	0
CoreSNP_4795	ALT	40	40	10	0	0	0.00194383	0.0028953	AAGWMK010000010.1	5554	G	GCG	A	RAIA	G_A	GCG_ACG	A_T	NonSynonymous	trimethylamine-N-oxide reductase TorA.	0	0	0	0	0	0	0	0	0	0	0	0	0	0	0	0	0	0	1	0	0	0	0	1	0	0	0	0	0	0
CoreSNP_649	ALT	20	30	30	10	0.222222	0.0012805	0.0028953	AAGWMK010000010.1	6064	T	TCG	S	DSLH	T_C	TCG_CCG	S_P	NonSynonymous	trimethylamine-N-oxide reductase TorA.	0	0	1	1	1	0	1	1	1	0	0	1	0	0	0	0	1	0	0	0	0	0	0	0	1	1	1	1	0	0
CoreSNP_2049	REF	50	30	0	10	Inf	0.000148176	0.0028953	AAGWMK010000010.1	6991	G	GGC	G	PGMV	G_A	GGC_GAC	G_D	NonSynonymous	pentaheme c-type cytochrome TorC.	0	0	0	0	0	0	0	0	0	0	0	0	0	1	1	0	0	1	0	1	1	1	1	0	0	0	0	0	1	0
CoreSNP_4346	ALT	20	30	30	10	0.222222	0.0012805	0.0028953	AAGWMK010000010.1	9619	A	AAC	N	ENIA	A_G	AAC_AGC	N_S	NonSynonymous	TMAO reductase system sensor histidine.	0	0	1	1	1	0	1	1	1	0	0	1	0	0	0	0	1	0	0	0	0	0	0	0	1	1	1	1	0	0
CoreSNP_2631	ALT	20	30	30	10	0.222222	0.0012805	0.0028953	AAGWMK010000010.1	11173	G	AGT	S	KSAF	G_A	AGT_AAT	S_N	NonSynonymous	TMAO reductase system sensor histidine.	0	0	1	1	1	0	1	1	1	0	0	1	0	0	0	0	1	0	0	0	0	0	0	0	1	1	1	1	0	0
CoreSNP_5688	ALT	20	30	30	10	0.222222	0.0012805	0.0028953	AAGWMK010000010.1	11184	A	AAA	K	RKPI	A_G	AAA_GAA	K_E	NonSynonymous	TMAO reductase system sensor histidine.	0	0	1	1	1	0	1	1	1	0	0	1	0	0	0	0	1	0	0	0	0	0	0	0	1	1	1	1	0	0
CoreSNP_3040	ALT	20	30	30	10	0.222222	0.0012805	0.0028953	AAGWMK010000010.1	11607	G	GGC	G	AGDM	G_A	GGC_AGC	G_S	NonSynonymous	TMAO reductase system sensor histidine.	0	0	1	1	1	0	1	1	1	0	0	1	0	0	0	0	1	0	0	0	0	0	0	0	1	1	1	1	0	0
CoreSNP_897	ALT	20	30	30	10	0.222222	0.0012805	0.0028953	AAGWMK010000010.1	14533	G	GCG	A	QAAA	G_A	GCG_GTG	A_V	NonSynonymous	2-dehydro-3-deoxy-6-phosphogalactoNot in annotated regionte aldolase.	0	0	1	1	1	0	1	1	1	0	0	1	0	0	0	0	1	0	0	0	0	0	0	0	1	1	1	1	0	0
CoreSNP_5416	ALT	20	30	30	10	0.222222	0.0012805	0.0028953	AAGWMK010000010.1	14962	T	TTC	F	SFVV	T_C	TTC_TCC	F_S	NonSynonymous	2-dehydro-3-deoxy-6-phosphogalactoNot in annotated regionte aldolase.	0	0	1	1	1	0	1	1	1	0	0	1	0	0	0	0	1	0	0	0	0	0	0	0	1	1	1	1	0	0
CoreSNP_4230	ALT	20	30	30	10	0.222222	0.0012805	0.0028953	AAGWMK010000010.1	15206	T	TTA	L	ILRY	T_C	TTA_TCA	L_S	NonSynonymous	2-dehydro-3-deoxygalactonokiNot in annotated regionse.	0	0	1	1	1	0	1	1	1	0	0	1	0	0	0	0	1	0	0	0	0	0	0	0	1	1	1	1	0	0
CoreSNP_6152	ALT	20	30	30	10	0.222222	0.0012805	0.0028953	AAGWMK010000010.1	15219	C	CCC	P	GPAL	C_A	CCC_ACC	P_T	NonSynonymous	2-dehydro-3-deoxygalactonokiNot in annotated regionse.	0	0	1	1	1	0	1	1	1	0	0	1	0	0	0	0	1	0	0	0	0	0	0	0	1	1	1	1	0	0
CoreSNP_4991	ALT	20	30	30	10	0.222222	0.0012805	0.0028953	AAGWMK010000010.1	15873	A	ATT	I	GITR	A_G	ATT_GTT	I_V	NonSynonymous	2-dehydro-3-deoxygalactonokiNot in annotated regionse.	0	0	1	1	1	0	1	1	1	0	0	1	0	0	0	0	1	0	0	0	0	0	0	0	1	1	1	1	0	0
CoreSNP_3154	REF	50	30	0	10	Inf	0.000148176	0.0028953	AAGWMK010000010.1	16781								Unknown	Not in annotated region	0	0	1	0	0	0	0	0	0	0	0	0	0	0	0	0	0	0	0	0	0	0	0	0	1	1	0	0	0	0
CoreSNP_6079	ALT	20	30	30	10	0.222222	0.0012805	0.0028953	AAGWMK010000010.1	16834								Unknown	Not in annotated region	0	0	1	1	1	0	1	1	1	0	0	1	0	0	0	0	1	0	0	0	0	0	0	0	1	1	1	1	0	0
CoreSNP_4557	ALT	20	30	30	10	0.222222	0.0012805	0.0028953	AAGWMK010000010.1	16895								Unknown	Not in annotated region	0	0	1	1	1	0	1	1	1	0	0	1	0	0	0	0	1	0	0	0	0	0	0	0	1	1	1	1	0	0
CoreSNP_1861	ALT	20	30	30	10	0.222222	0.0012805	0.0028953	AAGWMK010000010.1	16906								Unknown	Not in annotated region	0	0	1	1	1	0	1	1	1	0	0	1	0	0	0	0	1	0	0	0	0	0	0	0	1	1	1	1	0	0
CoreSNP_5089	ALT	20	30	30	10	0.222222	0.0012805	0.0028953	AAGWMK010000010.1	17048	C	GGC	G	DNGI	C_G	GGC_GCC	G_A	NonSynonymous	sugar-phosphatase.	0	0	1	1	1	0	1	1	1	0	0	1	0	0	0	0	1	0	0	0	0	0	0	0	1	1	1	1	0	0
CoreSNP_1768	ALT	20	30	30	10	0.222222	0.0012805	0.0028953	AAGWMK010000010.1	17141	A	GAT	D	LDIK	A_G	GAT_GGT	D_G	NonSynonymous	sugar-phosphatase.	0	0	1	1	1	0	1	1	1	0	0	1	0	0	0	0	1	0	0	0	0	0	0	0	1	1	1	1	0	0
CoreSNP_4	ALT	20	30	30	10	0.222222	0.0012805	0.0028953	AAGWMK010000010.1	17826								Unknown	Not in annotated region	0	0	1	1	1	0	1	1	1	0	0	1	0	0	0	0	1	0	0	0	0	0	0	0	1	1	1	1	0	0
CoreSNP_59	ALT	20	30	30	10	0.222222	0.0012805	0.0028953	AAGWMK010000010.1	17955								Unknown	Not in annotated region	0	0	1	1	1	0	1	1	1	0	0	1	0	0	0	0	1	0	0	0	0	0	0	0	1	1	1	1	0	0
CoreSNP_4420	ALT	20	30	30	10	0.222222	0.0012805	0.0028953	AAGWMK010000010.1	21556								Unknown	Not in annotated region	0	0	1	1	1	0	1	1	1	0	0	1	0	0	0	0	1	0	0	0	0	0	0	0	1	1	1	1	0	0
CoreSNP_6148	ALT	20	30	30	10	0.222222	0.0012805	0.0028953	AAGWMK010000010.1	27449	G	GCG	A	PAQT	G_A	GCG_ACG	A_T	NonSynonymous	chromosomal replication initiator protein DNot in annotated regionA.	0	0	1	1	1	0	1	1	1	0	0	1	0	0	0	0	1	0	0	0	0	0	0	0	1	1	1	1	0	0
CoreSNP_6174	ALT	20	30	30	10	0.222222	0.0012805	0.0028953	AAGWMK010000010.1	29687	A	ACC	T	NTGE	A_G	ACC_GCC	T_A	NonSynonymous	membrane protein insertase YidC.	0	0	1	1	1	0	1	1	1	0	0	1	0	0	0	0	1	0	0	0	0	0	0	0	1	1	1	1	0	0
CoreSNP_1286	ALT	20	30	30	10	0.222222	0.0012805	0.0028953	AAGWMK010000010.1	32433								Unknown	Not in annotated region	0	0	1	1	1	0	1	1	1	0	0	1	0	0	0	0	1	0	0	0	0	0	0	0	1	1	1	1	0	0
CoreSNP_3544	ALT	20	30	30	10	0.222222	0.0012805	0.0028953	AAGWMK010000010.1	32841	G	CAT	H	DEHR	G_A	CAT_TAT	H_Y	NonSynonymous	MFS transporter.	0	0	1	1	1	0	1	1	1	0	0	1	0	0	0	0	1	0	0	0	0	0	0	0	1	1	1	1	0	0
CoreSNP_4202	ALT	20	30	30	10	0.222222	0.0012805	0.0028953	AAGWMK010000010.1	33033	C	GCT	A	RLAP	C_T	GCT_ACT	A_T	NonSynonymous	MFS transporter.	0	0	1	1	1	0	1	1	1	0	0	1	0	0	0	0	1	0	0	0	0	0	0	0	1	1	1	1	0	0
CoreSNP_2511	ALT	20	30	30	10	0.222222	0.0012805	0.0028953	AAGWMK010000010.1	33052	G	CGA	R	SRSS	G_C	CGA_CCA	R_P	NonSynonymous	MFS transporter.	0	0	1	1	1	0	1	1	1	0	0	1	0	0	0	0	1	0	0	0	0	0	0	0	1	1	1	1	0	0
CoreSNP_3726	ALT	20	30	30	10	0.222222	0.0012805	0.0028953	AAGWMK010000010.1	35683	G	CAG	Q	IQQE	G_T	CAG_AAG	Q_K	NonSynonymous	Not in annotated regionD(P)H-dependent oxidoreductase.	0	0	1	1	1	0	1	1	1	0	0	1	0	0	0	0	1	0	0	0	0	0	0	0	1	1	1	1	0	0
CoreSNP_36	ALT	20	30	30	10	0.222222	0.0012805	0.0028953	AAGWMK010000010.1	36105								Unknown	Not in annotated region	0	0	1	1	1	0	1	1	1	0	0	1	0	0	0	0	1	0	0	0	0	0	0	0	1	1	1	1	0	0
CoreSNP_1827	ALT	20	30	30	10	0.222222	0.0012805	0.0028953	AAGWMK010000010.1	37821	T	TAT	Y	EYGV	T_C	TAT_CAT	Y_H	NonSynonymous	6-phosphoglucoNot in annotated regionte phosphatase.	0	0	1	1	1	0	1	1	1	0	0	1	0	0	0	0	1	0	0	0	0	0	0	0	1	1	1	1	0	0
CoreSNP_2147	REF	50	20	0	20	Inf	2.7e-09	5.43e-07	AAGWMK010000010.1	38213	C	AAG	K	HNKP	G_C	AAC_AAG	N_K	NonSynonymous	6-phosphoglucoNot in annotated regionte phosphatase.	1	0	0	0	0	0	0	0	0	0	0	0	1	0	0	1	0	0	0	0	0	0	0	0	0	0	0	0	0	1
CoreSNP_2383	ALT	20	30	30	10	0.222222	0.0012805	0.0028953	AAGWMK010000010.1	41871								Unknown	Not in annotated region	0	0	1	1	1	0	1	1	1	0	0	1	0	0	0	0	1	0	0	0	0	0	0	0	1	1	1	1	0	0
CoreSNP_4868	ALT	20	30	30	10	0.222222	0.0012805	0.0028953	AAGWMK010000010.1	42756	C	GAT	D	KLDQ	C_T	GAT_AAT	D_N	NonSynonymous	phosphate ABC transporter substrate-binding.	0	0	1	1	1	0	1	1	1	0	0	1	0	0	0	0	1	0	0	0	0	0	0	0	1	1	1	1	0	0
CoreSNP_1145	ALT	20	30	30	10	0.222222	0.0012805	0.0028953	AAGWMK010000010.1	45084	T	AAT	N	LANY	T_C	AAT_AGT	N_S	NonSynonymous	shikimate 5-dehydrogeNot in annotated regionse.	0	0	1	1	1	0	1	1	1	0	0	1	0	0	0	0	1	0	0	0	0	0	0	0	1	1	1	1	0	0
CoreSNP_6101	ALT	40	40	10	0	0	0.00194383	0.0028953	AAGWMK010000010.1	76373	A	ATT	I	QILR	A_G	ATT_GTT	I_V	NonSynonymous	DHA2 family efflux MFS transporter permease.	0	0	0	1	0	0	0	1	1	0	0	0	0	0	0	0	0	0	0	0	0	0	0	0	0	0	0	0	0	0
CoreSNP_3491 (orf319)	REF (intact)	50	35	0	5	Inf	0.014972	0.0217796	AAGWMK010000001.1	878308	G	GGA	G	CGME	G_T	GGA_TGA	G_*	NonSynonymous	DUF523 and DUF1722 domain-containing protein. (Prokka: hypothetical protein)	0	0	1	0	0	0	0	0	0	0	0	0	0	0	0	0	0	0	0	0	0	0	0	0	1	1	0	0	0	0
CoreSNP_6124	ALT	40	40	10	0	0	0.00194383	0.0028953	AAGWMK010000011.1	1200	T	GTC	V	IVQD	T_C	GTC_GCC	V_A	NonSynonymous	fimbrial biogenesis outer membrane usher.	0	0	0	1	0	0	0	1	1	0	0	0	0	0	0	0	0	0	0	0	0	0	0	0	0	0	0	0	0	0
CoreSNP_549	ALT	40	40	10	0	0	0.00194383	0.0028953	AAGWMK010000011.1	3282	G	GGC	G	MGSI	G_C	GGC_GCC	G_A	NonSynonymous	fimbrial biogenesis outer membrane usher.	0	0	0	1	0	0	0	1	1	0	0	0	0	0	0	0	0	0	0	0	0	0	0	0	0	0	0	0	0	0
CoreSNP_5477	ALT	40	40	10	0	0	0.00194383	0.0028953	AAGWMK010000011.1	3547	T	GAT	D	EDKP	T_G	GAT_GAG	D_E	NonSynonymous	fimbrial biogenesis outer membrane usher.	0	0	0	1	0	0	0	1	1	0	0	0	0	0	0	0	0	0	0	0	0	0	0	0	0	0	0	0	0	0
CoreSNP_3983	ALT	40	40	10	0	0	0.00194383	0.0028953	AAGWMK010000011.1	3579	T	CTG	L	RLTS	T_G	CTG_CGG	L_R	NonSynonymous	fimbrial biogenesis outer membrane usher.	0	0	0	1	0	0	0	1	1	0	0	0	0	0	0	0	0	0	0	0	0	0	0	0	0	0	0	0	0	0
CoreSNP_2246	ALT	40	40	10	0	0	0.00194383	0.0028953	AAGWMK010000011.1	3641								Unknown	Not in annotated region	0	0	0	1	0	0	0	1	1	0	0	0	0	0	0	0	0	0	0	0	0	0	0	0	0	0	0	0	0	0
CoreSNP_6260	ALT	40	40	10	0	0	0.00194383	0.0028953	AAGWMK010000011.1	3655	G	CCA	P	MMPL	G_A	CCA_TCA	P_S	NonSynonymous	fimbrial chaperone StfD.	0	0	0	1	0	0	0	1	1	0	0	0	0	0	0	0	0	0	0	0	0	0	0	0	0	0	0	0	0	0
CoreSNP_3525	ALT	40	40	10	0	0	0.00194383	0.0028953	AAGWMK010000011.1	3958	G	CAG	Q	LPQD	G_T	CAG_AAG	Q_K	NonSynonymous	fimbrial chaperone StfD.	0	0	0	1	0	0	0	1	1	0	0	0	0	0	0	0	0	0	0	0	0	0	0	0	0	0	0	0	0	0
CoreSNP_849	ALT	40	40	10	0	0	0.00194383	0.0028953	AAGWMK010000011.1	4292	A	CAC	H	GHSP	A_G	CAC_CGC	H_R	NonSynonymous	fimbrial chaperone StfD.	0	0	0	1	0	0	0	1	1	0	0	0	0	0	0	0	0	0	0	0	0	0	0	0	0	0	0	0	0	0
CoreSNP_3246	ALT	40	40	10	0	0	0.00194383	0.0028953	AAGWMK010000011.1	4413								Unknown	Not in annotated region	0	0	0	1	0	0	0	1	1	0	0	0	0	0	0	0	0	0	0	0	0	0	0	0	0	0	0	0	0	0
CoreSNP_2241	ALT	40	40	10	0	0	0.00194383	0.0028953	AAGWMK010000011.1	5798	G	GAA	E	DEEG	G_A	GAA_AAA	E_K	NonSynonymous	fimbrial protein.	0	0	0	1	0	0	0	1	1	0	0	0	0	0	0	0	0	0	0	0	0	0	0	0	0	0	0	0	0	0
CoreSNP_306	REF	50	31	0	9	Inf	0.000387169	0.0028953	AAGWMK010000011.1	9208	C	CTT	L	VLMG	C_T	CTT_TTT	L_F	NonSynonymous	H(+)/Cl(-) exchange transporter ClcA.	0	0	0	0	0	0	0	0	0	0	0	0	0	1	1	0	0	1	0	1	1	1	1	0	0	0	0	0	1	0
CoreSNP_5390	ALT	40	40	10	0	0	0.00194383	0.0028953	AAGWMK010000011.1	11534	G	ATG	M	GMNL	G_T	ATG_ATT	M_I	NonSynonymous	vitamin B12 ABC transporter substrate-binding.	0	0	0	1	0	0	0	1	1	0	0	0	0	0	0	0	0	0	0	0	0	0	0	0	0	0	0	0	0	0
CoreSNP_464	ALT	40	40	10	0	0	0.00194383	0.0028953	AAGWMK010000011.1	11875	C	AGC	S	NFSV	C_T	AGC_AAC	S_N	NonSynonymous	5'-methylthioadenosine/S-adenosylhomocysteine.	0	0	0	1	0	0	0	1	1	0	0	0	0	0	0	0	0	0	0	0	0	0	0	0	0	0	0	0	0	0
CoreSNP_2832	ALT	40	40	10	0	0	0.00194383	0.0028953	AAGWMK010000011.1	11885	T	TAT	Y	CYNF	T_C	TAT_CAT	Y_H	NonSynonymous	5'-methylthioadenosine/S-adenosylhomocysteine.	0	0	0	1	0	0	0	1	1	0	0	0	0	0	0	0	0	0	0	0	0	0	0	0	0	0	0	0	0	0
CoreSNP_1269	ALT	40	40	10	0	0	0.00194383	0.0028953	AAGWMK010000011.1	23674								Unknown	Not in annotated region	0	0	0	1	0	0	0	1	1	0	0	0	0	0	0	0	0	0	0	0	0	0	0	0	0	0	0	0	0	0
CoreSNP_3208	ALT	40	40	10	0	0	0.00194383	0.0028953	AAGWMK010000011.1	23689								Unknown	Not in annotated region	0	0	0	1	0	0	0	1	1	0	0	0	0	0	0	0	0	0	0	0	0	0	0	0	0	0	0	0	0	0
CoreSNP_116	ALT	40	40	10	0	0	0.00194383	0.0028953	AAGWMK010000011.1	23710								Unknown	Not in annotated region	0	0	0	1	0	0	0	1	1	0	0	0	0	0	0	0	0	0	0	0	0	0	0	0	0	0	0	0	0	0
CoreSNP_2690	ALT	40	40	10	0	0	0.00194383	0.0028953	AAGWMK010000011.1	26768								Unknown	Not in annotated region	0	0	0	1	0	0	0	1	1	0	0	0	0	0	0	0	0	0	0	0	0	0	0	0	0	0	0	0	0	0
CoreSNP_869	ALT	40	40	10	0	0	0.00194383	0.0028953	AAGWMK010000011.1	32909	A	AAA	K	EKLT	A_C	AAA_AAC	K_N	NonSynonymous	outer membrane protein assembly factor BamA.	0	0	0	1	0	0	0	1	1	0	0	0	0	0	0	0	0	0	0	0	0	0	0	0	0	0	0	0	0	0
CoreSNP_210	REF	50	30	0	10	Inf	0.000148176	0.0028953	AAGWMK010000011.1	37883	A	GTG	V	HMVL	A_G	GTG_GCG	V_A	NonSynonymous	lipid-A-disaccharide synthase.	0	0	0	0	0	0	0	0	0	0	0	0	0	0	0	1	0	0	0	0	0	0	0	0	0	0	0	0	0	0
CoreSNP_4268	REF	50	30	0	10	Inf	0.000148176	0.0028953	AAGWMK010000011.1	40539	G	GCC	A	AKAV	G_A	GCC_GTC	A_V	NonSynonymous	DNot in annotated region polymerase III subunit alpha.	0	0	0	0	0	0	0	0	0	0	0	0	0	1	1	0	0	1	0	1	1	1	1	0	0	0	0	0	1	0
CoreSNP_3296	REF	50	30	0	10	Inf	0.000148176	0.0028953	AAGWMK010000012.1	31960	C	GAT	D	DR	C_T	GAT_AAT	D_N	NonSynonymous	transcriptioNot in annotated regionl regulator.	0	0	0	0	0	0	0	0	0	0	0	0	0	1	1	0	0	1	0	1	1	1	1	0	0	0	0	0	1	0
CoreSNP_286	ALT	20	30	30	10	0.222222	0.0012805	0.0028953	AAGWMK010000012.1	48308	A	TGG	W	ALWA	A_G	TGG_CGG	W_R	NonSynonymous	putative adenosine monophosphate-protein.	0	0	1	1	1	0	1	1	1	0	0	1	0	0	0	0	1	0	0	0	0	0	0	0	1	1	1	1	0	0
CoreSNP_2224	ALT	40	40	10	0	0	0.00194383	0.0028953	AAGWMK010000013.1	5279	T	GTC	V	WVTD	T_G	GTC_GGC	V_G	NonSynonymous	YjbH domain-containing protein.	0	0	0	1	0	0	0	1	1	0	0	0	0	0	0	0	0	0	0	0	0	0	0	0	0	0	0	0	0	0
CoreSNP_2643	REF	50	30	0	10	Inf	0.000148176	0.0028953	AAGWMK010000013.1	5772	C	CCA	P	RPQP	C_T	CCA_TCA	P_S	NonSynonymous	YjbH domain-containing protein.	0	0	1	0	0	0	0	0	0	0	0	0	0	0	0	0	0	0	0	0	0	0	0	0	1	1	0	0	0	0
CoreSNP_4818	REF	50	30	0	10	Inf	0.000148176	0.0028953	AAGWMK010000013.1	8576								Unknown	Not in annotated region	0	0	0	0	0	0	0	0	0	0	0	0	0	1	1	0	0	1	0	1	1	1	1	0	0	0	0	0	1	0
CoreSNP_631	ALT	10	30	40	10	0.0833333	1.84e-07	2.21e-05	AAGWMK010000013.1	14428								Unknown	Not in annotated region	0	0	1	1	1	0	1	1	1	0	0	1	0	0	0	0	1	0	1	0	0	0	0	1	1	1	1	1	0	0
CoreSNP_6541	ALT	40	40	10	0	0	0.00194383	0.0028953	AAGWMK010000013.1	16666	G	GCT	A	YLAG	G_T	GCT_GAT	A_D	NonSynonymous	phage major tail tube protein.	0	0	0	1	0	0	0	1	1	0	0	0	0	0	0	0	0	0	0	0	0	0	0	0	0	0	0	0	0	0
CoreSNP_6227	ALT	40	40	10	0	0	0.00194383	0.0028953	AAGWMK010000013.1	17186								Unknown	Not in annotated region	0	0	0	1	0	0	0	1	1	0	0	0	0	0	0	0	0	0	0	0	0	0	0	0	0	0	0	0	0	0
CoreSNP_3956	ALT	40	40	10	0	0	0.00194383	0.0028953	AAGWMK010000013.1	17421	G	GCC	A	QAML	G_T	GCC_TCC	A_S	NonSynonymous	phage tail assembly protein.	0	0	0	1	0	0	0	1	1	0	0	0	0	0	0	0	0	0	0	0	0	0	0	0	0	0	0	0	0	0
CoreSNP_5989	ALT	40	40	10	0	0	0.00194383	0.0028953	AAGWMK010000013.1	17493	A	TTT	F	VSFS	A_G	TTT_CTT	F_L	NonSynonymous	phage tail assembly protein.	0	0	0	1	0	0	0	1	1	0	0	0	0	0	0	0	0	0	0	0	0	0	0	0	0	0	0	0	0	0
CoreSNP_2546	ALT	40	40	10	0	0	0.00194383	0.0028953	AAGWMK010000013.1	17812	A	ATC	I	KITR	A_G	ATC_GTC	I_V	NonSynonymous	phage tail tape measure protein.	0	0	0	1	0	0	0	1	1	0	0	0	0	0	0	0	0	0	0	0	0	0	0	0	0	0	0	0	0	0
CoreSNP_4735	ALT	40	40	10	0	0	0.00194383	0.0028953	AAGWMK010000013.1	18094	G	GCC	A	SAAA	G_A	GCC_ACC	A_T	NonSynonymous	phage tail tape measure protein.	0	0	0	1	0	0	0	1	1	0	0	0	0	0	0	0	0	0	0	0	0	0	0	0	0	0	0	0	0	0
CoreSNP_1441	ALT	40	40	10	0	0	0.00194383	0.0028953	AAGWMK010000013.1	18734	T	CAG	Q	QTQD	T_C	CAG_CGG	Q_R	NonSynonymous	phage tail tape measure protein.	0	0	0	1	0	0	0	1	1	0	0	0	0	0	0	0	0	0	0	0	0	0	0	0	0	0	0	0	0	0
CoreSNP_3184	ALT	40	40	10	0	0	0.00194383	0.0028953	AAGWMK010000013.1	18817	A	TTT	F	QHFI	A_C	TTT_GTT	F_V	NonSynonymous	phage tail tape measure protein.	0	0	0	1	0	0	0	1	1	0	0	0	0	0	0	0	0	0	0	0	0	0	0	0	0	0	0	0	0	0
CoreSNP_4980	ALT	40	40	10	0	0	0.00194383	0.0028953	AAGWMK010000013.1	18946	A	AAA	K	AKSI	A_C	AAA_CAA	K_Q	NonSynonymous	phage tail tape measure protein.	0	0	0	1	0	0	0	1	1	0	0	0	0	0	0	0	0	0	0	0	0	0	0	0	0	0	0	0	0	0
CoreSNP_240	ALT	40	40	10	0	0	0.00194383	0.0028953	AAGWMK010000013.1	19030	G	GGC	G	VGVI	G_A	GGC_AGC	G_S	NonSynonymous	phage tail tape measure protein.	0	0	0	1	0	0	0	1	1	0	0	0	0	0	0	0	0	0	0	0	0	0	0	0	0	0	0	0	0	0
CoreSNP_3428	ALT	40	40	10	0	0	0.00194383	0.0028953	AAGWMK010000013.1	19486	T	AGC	S	FASV	T_C	AGC_GGC	S_G	NonSynonymous	phage tail tape measure protein.	0	0	0	1	0	0	0	1	1	0	0	0	0	0	0	0	0	0	0	0	0	0	0	0	0	0	0	0	0	0
CoreSNP_2158	ALT	40	40	10	0	0	0.00194383	0.0028953	AAGWMK010000013.1	19595	T	AAC	N	FLNG	T_C	AAC_AGC	N_S	NonSynonymous	phage tail tape measure protein.	0	0	0	1	0	0	0	1	1	0	0	0	0	0	0	0	0	0	0	0	0	0	0	0	0	0	0	0	0	0
CoreSNP_40	ALT	40	40	10	0	0	0.00194383	0.0028953	AAGWMK010000013.1	19780	A	ACC	T	MTSP	A_G	ACC_GCC	T_A	NonSynonymous	phage tail tape measure protein.	0	0	0	1	0	0	0	1	1	0	0	0	0	0	0	0	0	0	0	0	0	0	0	0	0	0	0	0	0	0
CoreSNP_3597	ALT	40	40	10	0	0	0.00194383	0.0028953	AAGWMK010000013.1	19795	T	TTG	L	PLKT	T_G	TTG_GTG	L_V	NonSynonymous	phage tail tape measure protein.	0	0	0	1	0	0	0	1	1	0	0	0	0	0	0	0	0	0	0	0	0	0	0	0	0	0	0	0	0	0
CoreSNP_4984	ALT	40	40	10	0	0	0.00194383	0.0028953	AAGWMK010000013.1	19806	C	AAC	N	TNSA	C_A	AAC_AAA	N_K	NonSynonymous	phage tail tape measure protein.	0	0	0	1	0	0	0	1	1	0	0	0	0	0	0	0	0	0	0	0	0	0	0	0	0	0	0	0	0	0
CoreSNP_5501	ALT	40	40	10	0	0	0.00194383	0.0028953	AAGWMK010000013.1	19819	T	TCG	S	TSPT	T_C	TCG_CCG	S_P	NonSynonymous	phage tail tape measure protein.	0	0	0	1	0	0	0	1	1	0	0	0	0	0	0	0	0	0	0	0	0	0	0	0	0	0	0	0	0	0
CoreSNP_5457	ALT	40	40	10	0	0	0.00194383	0.0028953	AAGWMK010000013.1	20454	A	ACC	T	TTQE	A_C	ACC_CCC	T_P	NonSynonymous	chemotaxis protein.	0	0	0	0	1	0	0	0	0	0	0	0	0	0	0	0	0	0	0	0	0	0	0	0	0	0	1	1	0	0
CoreSNP_5219	ALT	40	40	10	0	0	0.00194383	0.0028953	AAGWMK010000013.1	20676	T	TAT	Y	VYSL	T_G	TAT_GAT	Y_D	NonSynonymous	chemotaxis protein.	0	0	0	1	0	0	0	1	1	0	0	0	0	0	0	0	0	0	0	0	0	0	0	0	0	0	0	0	0	0
CoreSNP_1652	ALT	40	40	10	0	0	0.00194383	0.0028953	AAGWMK010000013.1	21370	C	GCC	A	DSAG	C_T	GCC_ACC	A_T	NonSynonymous	phage late control D family protein.	0	0	0	1	0	0	0	1	1	0	0	0	0	0	0	0	0	0	0	0	0	0	0	0	0	0	0	0	0	0
CoreSNP_5818	ALT	40	40	10	0	0	0.00194383	0.0028953	AAGWMK010000013.1	21469	A	ATC	I	YIID	A_G	ATC_GTC	I_V	NonSynonymous	phage late control D family protein.	0	0	0	1	0	0	0	1	1	0	0	0	0	0	0	0	0	0	0	0	0	0	0	0	0	0	0	0	0	0
CoreSNP_1880	ALT	40	40	10	0	0	0.00194383	0.0028953	AAGWMK010000013.1	21820	T	ATT	I	TDIS	T_C	ATT_GTT	I_V	NonSynonymous	phage late control D family protein.	0	0	0	1	0	0	0	1	1	0	0	0	0	0	0	0	0	0	0	0	0	0	0	0	0	0	0	0	0	0
CoreSNP_6422	ALT	40	40	10	0	0	0.00194383	0.0028953	AAGWMK010000013.1	22430	A	TTG	L	EVLL	A_G	TTG_TCG	L_S	NonSynonymous	phage baseplate assembly protein V.	0	0	0	1	0	0	0	1	1	0	0	0	0	0	0	0	0	0	0	0	0	0	0	0	0	0	0	0	0	0
CoreSNP_1709	ALT	40	40	10	0	0	0.00194383	0.0028953	AAGWMK010000013.1	22622	C	CGT	R	KERT	C_T	CGT_CAT	R_H	NonSynonymous	phage baseplate assembly protein V.	0	0	0	1	0	0	0	1	1	0	0	0	0	0	0	0	0	0	0	0	0	0	0	0	0	0	0	0	0	0
CoreSNP_485	ALT	40	40	10	0	0	0.00194383	0.0028953	AAGWMK010000013.1	22900	A	ATC	I	NILG	A_G	ATC_GTC	I_V	NonSynonymous	phage baseplate assembly protein V.	0	0	0	1	0	0	0	1	1	0	0	0	0	0	0	0	0	0	0	0	0	0	0	0	0	0	0	0	0	0
CoreSNP_6472	ALT	40	40	10	0	0	0.00194383	0.0028953	AAGWMK010000013.1	22940	G	AGC	S	DSGG	G_A	AGC_AAC	S_N	NonSynonymous	phage baseplate assembly protein V.	0	0	0	1	0	0	0	1	1	0	0	0	0	0	0	0	0	0	0	0	0	0	0	0	0	0	0	0	0	0
CoreSNP_6548	ALT	40	40	10	0	0	0.00194383	0.0028953	AAGWMK010000013.1	23211	C	CTT	L	LLT*	C_T	CTT_TTT	L_F	NonSynonymous	hypothetical protein.	0	0	0	1	0	0	0	1	1	0	0	0	0	0	0	0	0	0	0	0	0	0	0	0	0	0	0	0	0	0
CoreSNP_2566	ALT	40	40	10	0	0	0.00194383	0.0028953	AAGWMK010000013.1	23412	T	ACG	T	NVTG	T_C	ACG_GCG	T_A	NonSynonymous	GtrA family protein.	0	0	0	1	0	0	0	1	1	0	0	0	0	0	0	0	0	0	0	0	0	0	0	0	0	0	0	0	0	0
CoreSNP_1895	ALT	40	40	10	0	0	0.00194383	0.0028953	AAGWMK010000013.1	24827	G	GCT	A	AAAS	G_A	GCT_GTT	A_V	NonSynonymous	hypothetical protein.	0	0	0	1	0	0	0	1	1	0	0	0	0	0	0	0	0	0	0	0	0	0	0	0	0	0	0	0	0	0
CoreSNP_350	ALT	40	40	10	0	0	0.00194383	0.0028953	AAGWMK010000013.1	25016	G	GCA	A	VVAW	G_A	GCA_GTA	A_V	NonSynonymous	hypothetical protein.	0	0	0	1	0	0	0	1	1	0	0	0	0	0	0	0	0	0	0	0	0	0	0	0	0	0	0	0	0	0
CoreSNP_3443	ALT	20	30	30	10	0.222222	0.0012805	0.0028953	AAGWMK010000013.1	25283	C	TGC	C	KECW	C_A	TGC_TTC	C_F	NonSynonymous	hypothetical protein.	0	0	1	1	1	0	1	1	1	0	0	1	0	0	0	0	1	0	0	0	0	0	0	0	1	1	1	1	0	0
CoreSNP_1725	ALT	40	40	10	0	0	0.00194383	0.0028953	AAGWMK010000013.1	25480	C	GGC	G	GIGT	C_T	GGC_AGC	G_S	NonSynonymous	hypothetical protein.	0	0	0	1	0	0	0	1	1	0	0	0	0	0	0	0	0	0	0	0	0	0	0	0	0	0	0	0	0	0
CoreSNP_6103	ALT	40	40	10	0	0	0.00194383	0.0028953	AAGWMK010000013.1	25720	A	AAA	K	QKII	A_G	AAA_GAA	K_E	NonSynonymous	hypothetical protein.	0	0	0	1	0	0	0	1	1	0	0	0	0	0	0	0	0	0	0	0	0	0	0	0	0	0	0	0	0	0
CoreSNP_5904_Alt1AsREF	REF	10	0	40	40	Inf	0.00194383	0.0028953	AAGWMK010000013.1	26146								Unknown	Not in annotated region	0	0	0	1	0	0	0	1	1	0	0	0	0	0	0	0	0	0	0	0	0	0	2	0	0	0	0	0	0	0
CoreSNP_5904_RefAsREF	ALT	40	39	10	1	0.102564	0.0198993	0.0286473	AAGWMK010000013.1	26146								Unknown	Not in annotated region	0	0	0	1	0	0	0	1	1	0	0	0	0	0	0	0	0	0	0	0	0	0	2	0	0	0	0	0	0	0
CoreSNP_1881	ALT	40	40	10	0	0	0.00194383	0.0028953	AAGWMK010000013.1	29296	A	AAG	K	VKAA	A_G	AAG_GAG	K_E	NonSynonymous	phage tail protein.	0	0	0	1	0	0	0	1	1	0	0	0	0	0	0	0	0	0	0	0	0	0	0	0	0	0	0	0	0	0
CoreSNP_2348	ALT	20	30	30	10	0.222222	0.0012805	0.0028953	AAGWMK010000013.1	30454	G	GCA	A	QAKQ	G_A	GCA_ACA	A_T	NonSynonymous	DUF4376 domain-containing protein.	0	0	1	1	1	0	1	1	1	0	0	1	0	0	0	0	1	0	0	0	0	0	0	0	1	1	1	1	0	0
CoreSNP_1596	ALT	20	30	30	10	0.222222	0.0012805	0.0028953	AAGWMK010000013.1	30733	G	GCC	A	RFAD	G_A	GCC_GTC	A_V	NonSynonymous	hypothetical protein.	0	0	1	1	1	0	1	1	1	0	0	1	0	0	0	0	1	0	0	0	0	0	0	0	1	1	1	1	0	0
CoreSNP_2536	ALT	20	30	30	10	0.222222	0.0012805	0.0028953	AAGWMK010000013.1	31009	C	AGA	R	KDRL	C_T	AGA_AAA	R_K	NonSynonymous	hypothetical protein.	0	0	1	1	1	0	1	1	1	0	0	1	0	0	0	0	1	0	0	0	0	0	0	0	1	1	1	1	0	0
CoreSNP_1357	ALT	20	30	30	10	0.222222	0.0012805	0.0028953	AAGWMK010000013.1	32461	G	GCA	A	DGAS	G_A	GCA_GTA	A_V	NonSynonymous	hypothetical protein.	0	0	1	1	1	0	1	1	1	0	0	1	0	0	0	0	1	0	0	0	0	0	0	0	1	1	1	1	0	0
CoreSNP_5126	ALT	20	30	30	10	0.222222	0.0012805	0.0028953	AAGWMK010000013.1	32588								Unknown	Not in annotated region	0	0	1	1	1	0	1	1	1	0	0	1	0	0	0	0	1	0	0	0	0	0	0	0	1	1	1	1	0	0
CoreSNP_1625	ALT	20	30	30	10	0.222222	0.0012805	0.0028953	AAGWMK010000013.1	32719								Unknown	Not in annotated region	0	0	1	1	1	0	1	1	1	0	0	1	0	0	0	0	1	0	0	0	0	0	0	0	1	1	1	1	0	0
CoreSNP_6300	ALT	20	30	30	10	0.222222	0.0012805	0.0028953	AAGWMK010000013.1	32902	G	ACT	T	SLTA	G_A	ACT_ATT	T_I	NonSynonymous	ketopantoate/pantoate/pantotheNot in annotated regionte transporter.	0	0	1	1	1	0	1	1	1	0	0	1	0	0	0	0	1	0	0	0	0	0	0	0	1	1	1	1	0	0
CoreSNP_922	ALT	20	30	30	10	0.222222	0.0012805	0.0028953	AAGWMK010000013.1	35005	T	ATC	I	SIRL	T_C	ATC_ACC	I_T	NonSynonymous	23S rRNot in annotated region pseudouridine(2604) synthase RluF.	0	0	1	1	1	0	1	1	1	0	0	1	0	0	0	0	1	0	0	0	0	0	0	0	1	1	1	1	0	0
CoreSNP_5970	ALT	20	30	30	10	0.222222	0.0012805	0.0028953	AAGWMK010000013.1	35069								Unknown	Not in annotated region	0	0	1	1	1	0	1	1	1	0	0	1	0	0	0	0	1	0	0	0	0	0	0	0	1	1	1	1	0	0
CoreSNP_3465	ALT	20	30	30	10	0.222222	0.0012805	0.0028953	AAGWMK010000013.1	36001	G	GTA	V	GVNV	G_A	GTA_ATA	V_I	NonSynonymous	dipeptidase PepE.	0	0	1	1	1	0	1	1	1	0	0	1	0	0	0	0	1	0	0	0	0	0	0	0	1	1	1	1	0	0
CoreSNP_3849	ALT	20	30	30	10	0.222222	0.0012805	0.0028953	AAGWMK010000013.1	36064	T	ATT	I	EIII	T_C	ATT_GTT	I_V	NonSynonymous	dipeptidase PepE.	0	0	1	1	1	0	1	1	1	0	0	1	0	0	0	0	1	0	0	0	0	0	0	0	1	1	1	1	0	0
CoreSNP_2654	ALT	20	30	30	10	0.222222	0.0012805	0.0028953	AAGWMK010000013.1	36373	T	ACA	T	ELTV	T_C	ACA_GCA	T_A	NonSynonymous	dipeptidase PepE.	0	0	1	1	1	0	1	1	1	0	0	1	0	0	0	0	1	0	0	0	0	0	0	0	1	1	1	1	0	0
CoreSNP_4381	ALT	20	30	30	10	0.222222	0.0012805	0.0028953	AAGWMK010000013.1	36544								Unknown	Not in annotated region	0	0	1	1	1	0	1	1	1	0	0	1	0	0	0	0	1	0	0	0	0	0	0	0	1	1	1	1	0	0
CoreSNP_3212	ALT	20	30	30	10	0.222222	0.0012805	0.0028953	AAGWMK010000013.1	38534	C	GTT	V	MSVE	C_T	GTT_ATT	V_I	NonSynonymous	methionine synthase.	0	0	1	1	1	0	1	1	1	0	0	1	0	0	0	0	1	0	0	0	0	0	0	0	1	1	1	1	0	0
CoreSNP_5328	REF	50	30	0	10	Inf	0.000148176	0.0028953	AAGWMK010000013.1	38922	C	GAC	D	HDDY	C_G	GAC_GAG	D_E	NonSynonymous	methionine synthase.	0	0	0	0	0	0	0	0	0	0	0	0	0	1	1	0	0	1	0	1	1	1	1	0	0	0	0	0	1	0
CoreSNP_1842	ALT	40	40	10	0	0	0.00194383	0.0028953	AAGWMK010000013.1	39562	G	GCG	A	VVAA	G_A	GCG_GTG	A_V	NonSynonymous	methionine synthase.	0	0	0	1	0	0	0	1	1	0	0	0	0	0	0	0	0	0	0	0	0	0	0	0	0	0	0	0	0	0
CoreSNP_1627	ALT	20	30	30	10	0.222222	0.0012805	0.0028953	AAGWMK010000014.1	427								Unknown	Not in annotated region	0	0	1	1	1	0	1	1	1	0	0	1	0	0	0	0	1	0	0	0	0	0	0	0	1	1	1	1	0	0
CoreSNP_155	ALT	20	30	30	10	0.222222	0.0012805	0.0028953	AAGWMK010000014.1	704	G	GGC	G	AGAW	G_A	GGC_GAC	G_D	NonSynonymous	UDP-N-acetylmuramate dehydrogeNot in annotated regionse.	0	0	1	1	1	0	1	1	1	0	0	1	0	0	0	0	1	0	0	0	0	0	0	0	1	1	1	1	0	0
CoreSNP_1455	ALT	20	30	30	10	0.222222	0.0012805	0.0028953	AAGWMK010000014.1	864	T	CAT	H	LHRV	T_G	CAT_CAG	H_Q	NonSynonymous	UDP-N-acetylmuramate dehydrogeNot in annotated regionse.	0	0	1	1	1	0	1	1	1	0	0	1	0	0	0	0	1	0	0	0	0	0	0	0	1	1	1	1	0	0
CoreSNP_4056	ALT	20	30	30	10	0.222222	0.0012805	0.0028953	AAGWMK010000014.1	1986	C	GAA	E	LREL	C_T	GAA_AAA	E_K	NonSynonymous	bifunctioNot in annotated regionl biotin--[acetyl-CoA-carboxylase].	0	0	1	1	1	0	1	1	1	0	0	1	0	0	0	0	1	0	0	0	0	0	0	0	1	1	1	1	0	0
CoreSNP_3889	ALT	20	30	30	10	0.222222	0.0012805	0.0028953	AAGWMK010000014.1	2469								Unknown	Not in annotated region	0	0	1	1	1	0	1	1	1	0	0	1	0	0	0	0	1	0	0	0	0	0	0	0	1	1	1	1	0	0
CoreSNP_215	ALT	20	30	30	10	0.222222	0.0012805	0.0028953	AAGWMK010000014.1	2625	C	GCT	A	TAAS	C_T	GCT_ACT	A_T	NonSynonymous	type I pantotheNot in annotated regionte kiNot in annotated regionse.	0	0	1	1	1	0	1	1	1	0	0	1	0	0	0	0	1	0	0	0	0	0	0	0	1	1	1	1	0	0
CoreSNP_2141	ALT	20	30	30	10	0.222222	0.0012805	0.0028953	AAGWMK010000014.1	3667	A	TTC	F	STFR	A_G	TTC_CTC	F_L	NonSynonymous	hypothetical protein.	0	0	1	1	1	0	1	1	1	0	0	1	0	0	0	0	1	0	0	0	0	0	0	0	1	1	1	1	0	0
CoreSNP_2574	ALT	40	40	10	0	0	0.00194383	0.0028953	AAGWMK010000014.1	23779	G	TGT	C	WCLS	G_A	TGT_TAT	C_Y	NonSynonymous	phosphomethylpyrimidine synthase ThiC.	0	0	0	1	0	0	0	1	1	0	0	0	0	0	0	0	0	0	0	0	0	0	0	0	0	0	0	0	0	0
CoreSNP_5799	ALT	40	40	10	0	0	0.00194383	0.0028953	AAGWMK010000014.1	34872	C	GCA	A	AAQS	C_T	GCA_GTA	A_V	NonSynonymous	phosphoribosylamine--glycine ligase.	0	0	0	1	0	0	0	1	1	0	0	0	0	0	0	0	0	0	0	0	0	0	0	0	0	0	0	0	0	0
[truncated: 60 more columns]
