# Supplementary material for: Development of a Genomics-Based Approach To Identify Putative Hypervirulent Nontyphoidal Salmonella Isolates: Salmonella enterica Serovar Saintpaul as a Model
Source: mSphere. 2022 Jan 5;7(1):e00730-21. doi: 10.1128/msphere.00730-21 (PMC8731237; doi:10.1128/msphere.00730-21)
Supplement: DATA SET S6 [file msphere.00730-21-sd006.xlsx]

## Sheet: Tab 1
Isolate	FSL number	sodCI	gtgA	gtgE	sseI	sspH1	bglA	ygcH	bepF	stfC	malX	yggR	avrA	STM14_0610	ydiV	orf319
GCA_005509605_1	FSL R9-8773	0	1	0	0	1	1	1	1	1	0	1	1	1	1	1
GCA_005663735_1	FSL R9-8720	1	1	0	0	0	1	1	1	1	0	1	1	1	1	1
GCA_006389075_1	FSL R12-1548	0	0	0	0	0	0	1	0	1	1	0	1	1	1	1
GCA_007236195_1	FSL R12-1550	0	0	0	0	0	1	1	1	1	1	0	1	1	1	1
GCA_010001805_1	FSL R9-7540	1	1	1	1	0	1	1	1	1	1	0	1	1	1	1
GCA_010583785_1	FSL R9-7866	1	1	0	0	0	1	1	1	1	0	1	0	1	1	1
GCA_014434005_1	FSL M8-0499	1	1	0	0	0	1	0	1	0	0	1	1	1	1	1
